# Supplementary material for: Key mechanistic features of the trade-off between antibody escape and host cell binding in the SARS-CoV-2 Omicron variant spike proteins
Source: EMBO J. 2024 Mar 11;43(8):5. doi: 10.1038/s44318-024-00062-z (PMC11021471; doi:10.1038/s44318-024-00062-z)
Supplement: Supplementary file 7 — Source Data Fig. 1 [file 44318_2024_62_MOESM7_ESM.zip]

Archive with 22 entries (19 files):
- Figure 1/
- __MACOSX/._Figure 1
- Figure 1/.DS_Store
- __MACOSX/Figure 1/._.DS_Store
- Figure 1/1A/
- __MACOSX/Figure 1/._1A
- Figure 1/1C/
- __MACOSX/Figure 1/._1C
- Figure 1/1A/σüçμ»Æμäƒμƒôτ╗ôμ₧£.xlsx
- __MACOSX/Figure 1/1A/._σüçμ»Æμäƒμƒôτ╗ôμ₧£.xlsx
- Figure 1/1C/S XBB.1.5-hACE2.xlsx
- __MACOSX/Figure 1/1C/._S XBB.1.5-hACE2.xlsx
- Figure 1/1C/S BA.4-hACE2.xlsx
- __MACOSX/Figure 1/1C/._S BA.4-hACE2.xlsx
- Figure 1/1C/S BQ.1.1-hACE2.xlsx
- __MACOSX/Figure 1/1C/._S BQ.1.1-hACE2.xlsx
- Figure 1/1C/S BF.7-hACE2.xlsx
- __MACOSX/Figure 1/1C/._S BF.7-hACE2.xlsx
- Figure 1/1C/S XBB-hACE2.xlsx
- __MACOSX/Figure 1/1C/._S XBB-hACE2.xlsx
- Figure 1/1C/S BQ.1-hACE2.xlsx
- __MACOSX/Figure 1/1C/._S BQ.1-hACE2.xlsx
