# Supplementary material for: Key mechanistic features of the trade-off between antibody escape and host cell binding in the SARS-CoV-2 Omicron variant spike proteins
Source: EMBO J. 2024 Mar 11;43(8):5. doi: 10.1038/s44318-024-00062-z (PMC11021471; doi:10.1038/s44318-024-00062-z)
Supplement: Supplementary file 7 — Source Data Fig. 1 [file 44318_2024_62_MOESM7_ESM.zip › Figure 1/1A/σüçμ»Æμäƒμƒôτ╗ôμ₧£.xlsx]

## Sheet: Sheet1
	BA.	BA.2.75	BA.4/5	XBB	XBB.1.5
LDD-1	353	689	529	1365	1791
	289	797	581	1439	1606
	286	756	577	1515	1604
	393	637	584	1477	1592
	387	819	569	1441	1618
	407	728	520	1360	1431
LDD-2	540	745	1371	1652	1575
	527	878	1303	1633	1557
	504	754	1369	1712	1520
	562	779	1311	1822	1595
	495	876	1324	1695	1426
	527	948	1250	1658	1567
QST	282	739	497	1240	1248
	262	682	476	1326	1334
	290	713	463	1181	1382
	266	685	517	1343	1356
	350	680	480	1307	1408
	326	672	540	1249	1249
QST-2	437	833	1189	1373	1429
	434	705	1147	1377	1376
	387	680	1120	1315	1123
	369	623	1118	1172	1050
	444	726	1062	1178	1261
	427	776	1131	1225	1157

## Sheet: Sheet2
	BA.2	BA.2.75	BA.4/5	XBB	XBB.1.5	BA.2	BA.2.75	BA.4/5	XBB	XBB.1.5
LDD-1	353	689	529	1365	1791	100.142	195.461	150.071	387.234	508.085
	289	797	581	1439	1606	81.9858	226.099	164.823	408.227	455.603
	286	756	577	1515	1604	81.1348	214.468	163.688	429.787	455.035
	393	637	584	1477	1592	111.489	180.709	165.674	419.007	451.631
	387	819	569	1441	1618	109.787	232.34	161.418	408.794	459.007
	407	728	520	1360	1431	115.461	206.525	147.518	385.816	405.957
	352.5
LDD-2	540	745	1371	1652	1575	102.694	141.68	260.729	314.168	299.525
	527	878	1303	1633	1557	100.222	166.973	247.797	310.555	296.101
	504	754	1369	1712	1520	95.8479	143.391	260.349	325.578	289.065
	562	779	1311	1822	1595	106.878	148.146	249.319	346.498	303.328
	495	876	1324	1695	1426	94.1363	166.593	251.791	322.345	271.189
	527	948	1250	1658	1567	100.222	180.285	237.718	315.309	298.003
	525.833
QST	282	739	497	1240	1248	95.2703	249.662	167.905	418.919	421.622
	262	682	476	1326	1334	88.5135	230.405	160.811	447.973	450.676
	290	713	463	1181	1382	97.973	240.878	156.419	398.986	466.892
	266	685	517	1343	1356	89.8649	231.419	174.662	453.716	458.108
	350	680	480	1307	1408	118.243	229.73	162.162	441.554	475.676
	326	672	540	1249	1249	110.135	227.027	182.432	421.959	421.959
	296
QST-2	437	833	1189	1373	1429	104.964	200.08	285.588	329.784	343.235
	434	705	1147	1377	1376	104.243	169.335	275.5	330.745	330.504
	387	680	1120	1315	1123	92.9544	163.331	269.015	315.853	269.736
	369	623	1118	1172	1050	88.6309	149.64	268.535	281.505	252.202
	444	726	1062	1178	1261	106.645	174.38	255.084	282.946	302.882
	427	776	1131	1225	1157	102.562	186.389	271.657	294.235	277.902
	416.333

## Sheet: Sheet3
	PT	BA.1	BA.2	BA.2.75	BA.4/5	BQ.1	BQ.1.1	BF.7		BA.2	BA.2.75	BA.4/5	XBB	XBB.1.5
	101.095	172.489	195.621	223.608	860.733	211.328	331.556	532.318		100.142	195.461	150.071	387.234	508.085
	108.234	175.916	201.047	223.893	847.882	220.181	316.135	528.034		81.9858	226.099	164.823	408.227	455.603
	99.3812	201.333	201.904	237.316	872.156	199.334	335.84	584.579		81.1348	214.468	163.688	429.787	455.035
	105.093	177.059	215.326	237.601	860.447	229.034	328.415	541.456		111.489	180.709	165.674	419.007	451.631
	95.9543	186.197	215.326	219.324	859.305	221.894	329.843	586.007		109.787	232.34	161.418	408.794	459.007
	90.2427	170.205	193.051	235.317	881.295	223.608	352.404	595.431		115.461	206.525	147.518	385.816	405.957
										102.694	141.68	260.729	314.168	299.525
										100.222	166.973	247.797	310.555	296.101
	99.6593	108.603	164.566	1081.18	342.164	303.578	300.256	655.707		95.8479	143.391	260.349	325.578	289.065
	100.17	109.37	144.378	1088.84	330.153	308.944	341.397	717.802		106.878	148.146	249.319	346.498	303.328
	104.77	86.3714	161.244	1150.17	364.651	286.712	350.085	760.988		94.1363	166.593	251.791	322.345	271.189
	101.448	101.959	153.578	1103.92	370.784	304.6	378.961	734.157		100.222	180.285	237.718	315.309	298.003
	97.3595	99.1482	153.322	1123.85	379.472	305.877	365.162	743.612
	96.5928	87.9046	141.312	1077.85	371.55	303.833	329.642	728.279
										95.2703	249.662	167.905	418.919	421.622
										88.5135	230.405	160.811	447.973	450.676
			178.389	1.78389						97.973	240.878	156.419	398.986	466.892
										89.8649	231.419	174.662	453.716	458.108
										118.243	229.73	162.162	441.554	475.676
										110.135	227.027	182.432	421.959	421.959
										104.964	200.08	285.588	329.784	343.235
										104.243	169.335	275.5	330.745	330.504
										92.9544	163.331	269.015	315.853	269.736
										88.6309	149.64	268.535	281.505	252.202
										106.645	174.38	255.084	282.946	302.882
										102.562	186.389	271.657	294.235	277.902
								换算		BA.2	BA.2.75	BA.4/5	XBB	XBB.1.5
										178.643	348.682	267.711	690.785	906.37
										146.254	403.337	294.026	728.234	812.748
										144.736	382.588	292.002	766.695	811.735
										198.885	322.366	295.545	747.465	805.663
										195.849	414.471	287.954	729.246	818.82
										205.97	368.419	263.156	688.254	724.185
										183.196	252.742	465.113	560.443	534.32
										178.785	297.862	442.044	553.997	528.214
										170.982	255.795	464.435	580.798	515.662
										190.659	264.277	444.758	618.115	541.105
										167.929	297.184	449.168	575.03	483.772
										178.785	321.61	424.064	562.478	531.606
										169.952	445.371	299.526	747.307	752.129
										157.899	411.019	286.87	799.137	803.958
										174.773	429.702	279.035	711.75	832.886
										160.309	412.827	311.579	809.382	817.217
										210.934	409.814	289.28	787.686	848.555
										196.469	404.992	325.44	752.731	752.731
										187.245	356.922	509.46	588.3	612.294
										185.959	302.077	491.464	590.014	589.585
										165.821	291.365	479.895	563.448	481.18
										158.108	266.942	479.038	502.176	449.901
										190.244	311.075	455.043	504.747	540.31
										182.96	332.499	484.608	524.885	495.749
