# Supplementary material for: Key mechanistic features of the trade-off between antibody escape and host cell binding in the SARS-CoV-2 Omicron variant spike proteins
Source: EMBO J. 2024 Mar 11;43(8):5. doi: 10.1038/s44318-024-00062-z (PMC11021471; doi:10.1038/s44318-024-00062-z)
Supplement: Supplementary file 7 — Source Data Fig. 1 [file 44318_2024_62_MOESM7_ESM.zip › Figure 1/1C/S XBB.1.5-hACE2.xlsx]

## Sheet: S XBB.1.5-hACE2
Run 1; Ch 7; Fc 2-1; Cy 3; hACE2; Conc 12.5 25 50 100 200 nM_X	Run 1; Ch 7; Fc 2-1; Cy 3; hACE2; Conc 12.5 25 50 100 200 nM_Y	Run 1; Ch 7; Fc 2-1; Cy 3; hACE2; Conc 12.5 25 50 100 200 nM; Fitted_X	Run 1; Ch 7; Fc 2-1; Cy 3; hACE2; Conc 12.5 25 50 100 200 nM; Fitted_Y
-39.5	-0.8673	-39.5	0
-39.4	2.68055	-39.4	0
-39.3	-1.2897	-39.3	0
-39.2	-0.419074	-39.2	0
-39.1	0.649775	-39.1	0
-39	-0.7858	-39	0
-38.9	-0.0665012	-38.9	0
-38.8	-0.2121	-38.8	0
-38.7	-0.0827029	-38.7	0
-38.6	-0.180601	-38.6	0
-38.5	-0.1197	-38.5	0
-38.4	-0.0145014	-38.4	0
-38.3	-0.1179	-38.3	0
-38.2	-0.106201	-38.2	0
-38.1	-0.107701	-38.1	0
-38	-0.0776	-38	0
-37.9	-0.139101	-37.9	0
-37.8	-0.1345	-37.8	0
-37.7	-0.117999	-37.7	0
-37.6	-0.105299	-37.6	0
-37.5	-0.0898	-37.5	0
-37.4	-0.0741023	-37.4	0
-37.3	-0.1234	-37.3	0
-37.2	0.064997	-37.2	0
-37.1	0.00829781	-37.1	0
-37	-0.0959	-37	0
-36.9	-0.0381011	-36.9	0
-36.8	-0.051	-36.8	0
-36.7	-0.0915022	-36.7	0
-36.6	-0.0861999	-36.6	0
-36.5	-0.0129	-36.5	0
-36.4	0.083607	-36.4	0
-36.3	0.2896	-36.3	0
-36.2	0.511011	-36.2	0
-36.1	0.62671	-36.1	0
-36	0.6461	-36	0
-35.9	0.570104	-35.9	0
-35.8	0.4015	-35.8	0
-35.7	0.179996	-35.7	0
-35.6	-0.00510425	-35.6	0
-35.5	-0.0825	-35.5	0
-35.4	-0.0609025	-35.4	0
-35.3	-0.0134	-35.3	0
-35.2	0.0283992	-35.2	0
-35.1	0.0620988	-35.1	0
-35	0.0499	-35	0
-34.9	0.0403995	-34.9	0
-34.8	0.0126	-34.8	0
-34.7	0.0153992	-34.7	0
-34.6	-0.0226002	-34.6	0
-34.5	-0.032	-34.5	0
-34.4	-0.0347002	-34.4	0
-34.3	-0.0358	-34.3	0
-34.2	-0.0363002	-34.2	0
-34.1	-0.0358003	-34.1	0
-34	-0.0514	-34	0
-33.9	-0.0618002	-33.9	0
-33.8	-0.0666	-33.8	0
-33.7	-0.0736	-33.7	0
-33.6	-0.0716	-33.6	0
-33.5	-0.0673	-33.5	0
-33.4	-0.0749	-33.4	0
-33.3	-0.077	-33.3	0
-33.2	-0.0863	-33.2	0
-33.1	-0.0822999	-33.1	0
-33	-0.0769	-33	0
-32.9	-0.0760999	-32.9	0
-32.8	-0.069	-32.8	0
-32.7	-0.0640999	-32.7	0
-32.6	-0.062	-32.6	0
-32.5	-0.0631	-32.5	0
-32.4	-0.0684001	-32.4	0
-32.3	-0.0683	-32.3	0
-32.2	-0.0719001	-32.2	0
-32.1	-0.0741	-32.1	0
-32	-0.0713	-32	0
-31.9	-0.0670001	-31.9	0
-31.8	-0.0732	-31.8	0
-31.7	-0.0766	-31.7	0
-31.6	-0.0784001	-31.6	0
-31.5	-0.0852	-31.5	0
-31.4	-0.0921	-31.4	0
-31.3	-0.0927	-31.3	0
-31.2	-0.0927	-31.2	0
-31.1	-0.0901	-31.1	0
-31	-0.0878	-31	0
-30.9	-0.0855999	-30.9	0
-30.8	-0.0839	-30.8	0
-30.7	-0.0843	-30.7	0
-30.6	-0.0814999	-30.6	0
-30.5	-0.0810998	-30.5	0
-30.4	-0.0696	-30.4	0
-30.3	-0.0731	-30.3	0
-30.2	-0.0754999	-30.2	0
-30.1	-0.0724	-30.1	0
-30	-0.0745	-30	0
-29.9	-0.077	-29.9	0
-29.8	-0.078	-29.8	0
-29.7	-0.0818	-29.7	0
-29.6	-0.0823999	-29.6	0
-29.5	-0.0766999	-29.5	0
-29.4	-0.0721	-29.4	0
-29.3	-0.0701999	-29.3	0
-29.2	-0.0685	-29.2	0
-29.1	-0.0658999	-29.1	0
-29	-0.0624999	-29	0
-28.9	-0.0588	-28.9	0
-28.8	-0.0591	-28.8	0
-28.7	-0.06	-28.7	0
-28.6	-0.0613999	-28.6	0
-28.5	-0.0592	-28.5	0
-28.4	-0.0594999	-28.4	0
-28.3	-0.0573	-28.3	0
-28.2	-0.0579	-28.2	0
-28.1	-0.0551	-28.1	0
-28	-0.0542	-28	0
-27.9	-0.0536	-27.9	0
-27.8	-0.0521999	-27.8	0
-27.7	-0.0501	-27.7	0
-27.6	-0.0504	-27.6	0
-27.5	-0.049	-27.5	0
-27.4	-0.0488999	-27.4	0
-27.3	-0.0509	-27.3	0
-27.2	-0.0527	-27.2	0
-27.1	-0.0522001	-27.1	0
-27	-0.0577	-27	0
-26.9	-0.0595001	-26.9	0
-26.8	-0.0616	-26.8	0
-26.7	-0.0627	-26.7	0
-26.6	-0.0621001	-26.6	0
-26.5	-0.0693	-26.5	0
-26.4	-0.0662	-26.4	0
-26.3	-0.0667	-26.3	0
-26.2	-0.07	-26.2	0
-26.1	-0.0694	-26.1	0
-26	-0.0703	-26	0
-25.9	-0.0722	-25.9	0
-25.8	-0.0779	-25.8	0
-25.7	-0.0771	-25.7	0
-25.6	-0.0753	-25.6	0
-25.5	-0.0715	-25.5	0
-25.4	-0.0726	-25.4	0
-25.3	-0.0727	-25.3	0
-25.2	-0.0675	-25.2	0
-25.1	-0.0706	-25.1	0
-25	-0.0715	-25	0
-24.9	-0.0711002	-24.9	0
-24.8	-0.0747	-24.8	0
-24.7	-0.0741	-24.7	0
-24.6	-0.0731	-24.6	0
-24.5	-0.0705001	-24.5	0
-24.4	-0.0687002	-24.4	0
-24.3	-0.073	-24.3	0
-24.2	-0.0659	-24.2	0
-24.1	-0.0633	-24.1	0
-24	-0.0581	-24	0
-23.9	-0.0549	-23.9	0
-23.8	-0.0558	-23.8	0
-23.7	-0.0574001	-23.7	0
-23.6	-0.0564	-23.6	0
-23.5	-0.0523001	-23.5	0
-23.4	-0.0555002	-23.4	0
-23.3	-0.0583001	-23.3	0
-23.2	-0.0582	-23.2	0
-23.1	-0.056	-23.1	0
-23	-0.0561001	-23	0
-22.9	-0.0556002	-22.9	0
-22.8	-0.0563001	-22.8	0
-22.7	-0.0534001	-22.7	0
-22.6	-0.0598	-22.6	0
-22.5	-0.0648	-22.5	0
-22.4	-0.0622	-22.4	0
-22.3	-0.0672	-22.3	0
-22.2	-0.0592	-22.2	0
-22.1	-0.0481002	-22.1	0
-22	-0.0534001	-22	0
-21.9	-0.0593003	-21.9	0
-21.8	-0.0614001	-21.8	0
-21.7	-0.0684	-21.7	0
-21.6	-0.0649001	-21.6	0
-21.5	-0.0656	-21.5	0
-21.4	-0.0659	-21.4	0
-21.3	-0.0618001	-21.3	0
-21.2	-0.0648	-21.2	0
-21.1	-0.0645001	-21.1	0
-21	-0.0683002	-21	0
-20.9	-0.0737001	-20.9	0
-20.8	-0.0699	-20.8	0
-20.7	-0.0713	-20.7	0
-20.6	-0.0664001	-20.6	0
-20.5	-0.0633999	-20.5	0
-20.4	-0.0567001	-20.4	0
-20.3	-0.0562001	-20.3	0
-20.2	-0.0589001	-20.2	0
-20.1	-0.0553001	-20.1	0
-20	-0.0523001	-20	0
-19.9	-0.0496003	-19.9	0
-19.8	-0.0561001	-19.8	0
-19.7	-0.0515001	-19.7	0
-19.6	-0.0573001	-19.6	0
-19.5	-0.0571001	-19.5	0
-19.4	-0.0591002	-19.4	0
-19.3	-0.0579001	-19.3	0
-19.2	-0.0521	-19.2	0
-19.1	-0.0474001	-19.1	0
-19	-0.0432001	-19	0
-18.9	-0.0442003	-18.9	0
-18.8	-0.0507001	-18.8	0
-18.7	-0.0539001	-18.7	0
-18.6	-0.0568001	-18.6	0
-18.5	-0.0552001	-18.5	0
-18.4	-0.0561	-18.4	0
-18.3	-0.0493	-18.3	0
-18.2	-0.0432001	-18.2	0
-18.1	-0.0422999	-18.1	0
-18	-0.0331	-18	0
-17.9	-0.0263998	-17.9	0
-17.8	-0.0208999	-17.8	0
-17.7	-0.0162999	-17.7	0
-17.6	-0.00819998	-17.6	0
-17.5	-0.00440006	-17.5	0
-17.4	-0.00499996	-17.4	0
-17.3	-0.0022001	-17.3	0
-17.2	-0.00700017	-17.2	0
-17.1	-0.0228	-17.1	0
-17	-0.0250999	-17	0
-16.9	-0.0204001	-16.9	0
-16.8	-0.0234	-16.8	0
-16.7	-0.0248001	-16.7	0
-16.6	-0.0294	-16.6	0
-16.5	-0.0283001	-16.5	0
-16.4	-0.0329	-16.4	0
-16.3	-0.0325001	-16.3	0
-16.2	-0.0342	-16.2	0
-16.1	-0.0354999	-16.1	0
-16	-0.0297	-16	0
-15.9	-0.0284003	-15.9	0
-15.8	-0.0342999	-15.8	0
-15.7	-0.026	-15.7	0
-15.6	-0.0244	-15.6	0
-15.5	-0.0245	-15.5	0
-15.4	-0.0204001	-15.4	0
-15.3	-0.0243	-15.3	0
-15.2	-0.0262	-15.2	0
-15.1	-0.0245	-15.1	0
-15	-0.0255	-15	0
-14.9	-0.0331	-14.9	0
-14.8	-0.0393	-14.8	0
-14.7	-0.0438	-14.7	0
-14.6	-0.0538999	-14.6	0
-14.5	-0.0593	-14.5	0
-14.4	-0.0624999	-14.4	0
-14.3	-0.0579	-14.3	0
-14.2	-0.06	-14.2	0
-14.1	-0.0637999	-14.1	0
-14	-0.0590999	-14	0
-13.9	-0.0517002	-13.9	0
-13.8	-0.0591001	-13.8	0
-13.7	-0.0599999	-13.7	0
-13.6	-0.0539999	-13.6	0
-13.5	-0.0569998	-13.5	0
-13.4	-0.0572998	-13.4	0
-13.3	-0.0568998	-13.3	0
-13.2	-0.0517998	-13.2	0
-13.1	-0.0411999	-13.1	0
-13	-0.0431999	-13	0
-12.9	-0.0398001	-12.9	0
-12.8	-0.0463001	-12.8	0
-12.7	-0.0542	-12.7	0
-12.6	-0.0561	-12.6	0
-12.5	-0.0598	-12.5	0
-12.4	-0.0565001	-12.4	0
-12.3	-0.0561	-12.3	0
-12.2	-0.0573	-12.2	0
-12.1	-0.0576001	-12.1	0
-12	-0.0529	-12	0
-11.9	-0.0518	-11.9	0
-11.8	-0.0540999	-11.8	0
-11.7	-0.0499999	-11.7	0
-11.6	-0.042	-11.6	0
-11.5	-0.0415	-11.5	0
-11.4	-0.0405001	-11.4	0
-11.3	-0.038	-11.3	0
-11.2	-0.0329	-11.2	0
-11.1	-0.0325	-11.1	0
-11	-0.0318999	-11	0
-10.9	-0.0294	-10.9	0
-10.8	-0.0308001	-10.8	0
-10.7	-0.0367001	-10.7	0
-10.6	-0.0402	-10.6	0
-10.5	-0.0417001	-10.5	0
-10.4	-0.0496002	-10.4	0
-10.3	-0.0531	-10.3	0
-10.2	-0.0549	-10.2	0
-10.1	-0.0515	-10.1	0
-10	-0.0470001	-10	0
-9.9	-0.0502001	-9.9	0
-9.8	-0.0514001	-9.8	0
-9.7	-0.0568	-9.7	0
-9.6	-0.0621	-9.6	0
-9.5	-0.0589	-9.5	0
-9.4	-0.0540001	-9.4	0
-9.3	-0.0543001	-9.3	0
-9.2	-0.0582999	-9.2	0
-9.1	-0.0472999	-9.1	0
-9	-0.0416	-9	0
-8.9	-0.0331999	-8.9	0
-8.8	-0.0232001	-8.8	0
-8.7	-0.0211001	-8.7	0
-8.6	-0.0228999	-8.6	0
-8.5	-0.0242	-8.5	0
-8.4	-0.0177001	-8.4	0
-8.3	-0.0227	-8.3	0
-8.2	-0.0236999	-8.2	0
-8.1	-0.0156999	-8.1	0
-8	-0.0103	-8	0
-7.9	-0.00539987	-7.9	0
-7.8	-0.00269993	-7.8	0
-7.7	-0.00299991	-7.7	0
-7.6	0.000900087	-7.6	0
-7.5	0.0021	-7.5	0
-7.4	0.00540004	-7.4	0
-7.3	0.006	-7.3	0
-7.2	0.00820008	-7.2	0
-7.1	0.0106001	-7.1	0
-7	0.0096	-7	0
-6.9	0.00749994	-6.9	0
-6.8	-0.0012	-6.8	0
-6.7	-0.00180003	-6.7	0
-6.6	-0.000300019	-6.6	0
-6.5	-0.0022	-6.5	0
-6.4	-0.00830007	-6.4	0
-6.3	-0.0083	-6.3	0
-6.2	-0.0117	-6.2	0
-6.1	-0.0153	-6.1	0
-6	-0.0158	-6	0
-5.9	-0.0109999	-5.9	0
-5.8	-0.0031	-5.8	0
-5.7	-0.000499985	-5.7	0
-5.6	-0.00020005	-5.6	0
-5.5	-0.0007	-5.5	0
-5.4	-0.00159991	-5.4	0
-5.3	0.0023	-5.3	0
-5.2	0.0053001	-5.2	0
-5.1	0.00550006	-5.1	0
-5	0.0064	-5	0
-4.9	0.00359994	-4.9	0
-4.8	0.0005	-4.8	0
-4.7	0.0053001	-4.7	0
-4.6	0.00740003	-4.6	0
-4.5	0.0074	-4.5	0
-4.4	0.0108001	-4.4	0
-4.3	0.0095	-4.3	0
-4.2	0.0105002	-4.2	0
-4.1	0.0107998	-4.1	0
-4	0.0085	-4	0
-3.9	0.00659998	-3.9	0
-3.8	0.0051	-3.8	0
-3.7	0.0036999	-3.7	0
-3.6	-0.00649996	-3.6	0
-3.5	-0.0046	-3.5	0
-3.4	-0.00740004	-3.4	0
-3.3	-0.0061	-3.3	0
-3.2	-0.0104001	-3.2	0
-3.1	-0.0212	-3.1	0
-3	-0.0261	-3	0
-2.9	-0.0238	-2.9	0
-2.8	-0.0251	-2.8	0
-2.7	-0.0250998	-2.7	0
-2.6	-0.0211999	-2.6	0
-2.5	-0.0235	-2.5	0
-2.4	-0.0275998	-2.4	0
-2.3	-0.0253	-2.3	0
-2.2	-0.0158999	-2.2	0
-2.1	-0.0116999	-2.1	0
-2	-0.0059	-2	0
-1.9	0.00349992	-1.9	0
-1.8	-0.005	-1.8	0
-1.7	-0.0174997	-1.7	0
-1.6	-0.0180998	-1.6	0
-1.5	-0.0167	-1.5	0
-1.4	-0.0115	-1.4	0
-1.3	-0.0115	-1.3	0
-1.2	-0.0156011	-1.2	0
-1.1	-0.0167	-1.1	0
-1	-0.0238012	-1	0
-0.899998	-0.0298	-0.899998	0
-0.799999	-0.0302	-0.799999	0
-0.699997		-0.699997	0
-0.599998		-0.599998	0
-0.5		-0.5	0
-0.399998		-0.399998	0
-0.299999		-0.299999	0
-0.199997		-0.199997	0
-0.0999985		-0.0999985	0
0		0	0
0.100002		0.100002	0
0.200001		0.200001	0.0101554
0.300003		0.300003	0.0203078
0.400002		0.400002	0.0304563
0.5		0.5	0.0406014
0.600002		0.600002	0.0507434
0.700001		0.700001	0.0608817
0.800003		0.800003	0.0710168
0.900002		0.900002	0.0811482
1		1	0.0912762
1.1		1.1	0.101401
1.2		1.2	0.111522
1.3		1.3	0.12164
1.4		1.4	0.131754
1.5		1.5	0.141865
1.6		1.6	0.151973
1.7		1.7	0.162077
1.8	-0.219895	1.8	0.172178
1.9	-0.219895	1.9	0.182275
2	-0.219895	2	0.192369
2.1	-0.169591	2.1	0.202459
2.2	-0.151	2.2	0.212546
2.3	-0.169591	2.3	0.22263
2.4	-0.169591	2.4	0.23271
2.5	-0.1369	2.5	0.242787
2.6	-0.0100977	2.6	0.25286
2.7	0.0385	2.7	0.26293
2.8	0.0180027	2.8	0.272997
2.9	0.109202	2.9	0.28306
3	0.1279	3	0.29312
3.1	0.109401	3.1	0.303176
3.2	0.1412	3.2	0.313229
3.3	0.2474	3.3	0.323279
3.4	0.253798	3.4	0.333325
3.5	0.2006	3.5	0.343367
3.6	0.1922	3.6	0.353407
3.7	0.1828	3.7	0.363443
3.8	0.1881	3.8	0.373476
3.9	0.1958	3.9	0.383505
4	0.2084	4	0.39353
4.1	0.2398	4.1	0.403553
4.2	0.2585	4.2	0.413572
4.3	0.286	4.3	0.423588
4.4	0.3065	4.4	0.4336
4.5	0.3346	4.5	0.443608
4.6	0.3524	4.6	0.453614
4.7	0.3755	4.7	0.463616
4.8	0.3993	4.8	0.473615
4.9	0.4187	4.9	0.48361
5	0.4484	5	0.493601
5.1	0.4603	5.1	0.50359
5.2	0.4752	5.2	0.513575
5.3	0.4822	5.3	0.523557
5.4	0.4985	5.4	0.533535
5.5	0.5088	5.5	0.54351
5.6	0.5285	5.6	0.553482
5.7	0.5487	5.7	0.56345
5.8	0.5594	5.8	0.573415
5.9	0.5822	5.9	0.583377
6	0.6101	6	0.593335
6.1	0.6298	6.1	0.60329
6.2	0.6486	6.2	0.613241
6.3	0.6692	6.3	0.623189
6.4	0.69	6.4	0.633134
6.5	0.71	6.5	0.643075
6.6	0.7295	6.6	0.653013
6.7	0.7404	6.7	0.662947
6.8	0.7579	6.8	0.672879
6.9	0.7706	6.9	0.682806
7	0.7856	7	0.692731
7.1	0.7996	7.1	0.702652
7.2	0.8126	7.2	0.71257
7.3	0.8307	7.3	0.722484
7.4	0.8414	7.4	0.732395
7.5	0.8615	7.5	0.742303
7.6	0.8745	7.6	0.752207
7.7	0.8853	7.7	0.762108
7.8	0.9	7.8	0.772006
7.9	0.91	7.9	0.7819
8	0.9217	8	0.791791
8.1	0.9328	8.1	0.801679
8.2	0.9418	8.2	0.811563
8.3	0.9512	8.3	0.821444
8.4	0.9641	8.4	0.831321
8.5	0.9721	8.5	0.841195
8.6	0.9908	8.6	0.851066
8.7	1.0019	8.7	0.860934
8.8	1.016	8.8	0.870798
8.9	1.0308	8.9	0.880659
9	1.0448	9	0.890516
9.1	1.0554	9.1	0.900371
9.2	1.0705	9.2	0.910221
9.3	1.0833	9.3	0.920069
9.4	1.0971	9.4	0.929913
9.5	1.1088	9.5	0.939754
9.6	1.1227	9.6	0.949591
9.7	1.1394	9.7	0.959425
9.8	1.1575	9.8	0.969257
9.9	1.1725	9.9	0.979084
10	1.183	10	0.988908
10.1	1.2025	10.1	0.998729
10.2	1.219	10.2	1.00855
10.3	1.2267	10.3	1.01836
10.4	1.2431	10.4	1.02817
10.5	1.2598	10.5	1.03798
10.6	1.2788	10.6	1.04778
10.7	1.2967	10.7	1.05758
10.8	1.3099	10.8	1.06738
10.9	1.32	10.9	1.07718
11	1.3375	11	1.08697
11.1	1.3537	11.1	1.09676
11.2	1.3669	11.2	1.10654
11.3	1.3779	11.3	1.11632
11.4	1.3906	11.4	1.1261
11.5	1.404	11.5	1.13587
11.6	1.4173	11.6	1.14564
11.7	1.4302	11.7	1.15541
11.8	1.4372	11.8	1.16518
11.9	1.4492	11.9	1.17494
12	1.464	12	1.1847
12.1	1.4747	12.1	1.19445
12.2	1.4904	12.2	1.2042
12.3	1.5065	12.3	1.21395
12.4	1.5208	12.4	1.22369
12.5	1.5372	12.5	1.23344
12.6	1.5503	12.6	1.24317
12.7	1.565	12.7	1.25291
12.8	1.5824	12.8	1.26264
12.9	1.5914	12.9	1.27237
13	1.6033	13	1.28209
13.1	1.6142	13.1	1.29181
13.2	1.6272	13.2	1.30153
13.3	1.6417	13.3	1.31125
13.4	1.6561	13.4	1.32096
13.5	1.6627	13.5	1.33067
13.6	1.6772	13.6	1.34037
13.7	1.6948	13.7	1.35008
13.8	1.7093	13.8	1.35977
13.9	1.7205	13.9	1.36947
14	1.7333	14	1.37916
14.1	1.7489	14.1	1.38885
14.2	1.759	14.2	1.39854
14.3	1.7716	14.3	1.40822
14.4	1.7889	14.4	1.4179
14.5	1.7977	14.5	1.42757
14.6	1.8152	14.6	1.43725
14.7	1.8322	14.7	1.44691
14.8	1.8422	14.8	1.45658
14.9	1.8534	14.9	1.46624
15	1.8676	15	1.4759
15.1	1.8819	15.1	1.48556
15.2	1.9031	15.2	1.49521
15.3	1.9209	15.3	1.50486
15.4	1.9357	15.4	1.51451
15.5	1.9497	15.5	1.52415
15.6	1.9649	15.6	1.53379
15.7	1.9748	15.7	1.54343
15.8	1.9873	15.8	1.55306
15.9	1.9963	15.9	1.56269
16	2.0097	16	1.57232
16.1	2.0257	16.1	1.58194
16.2	2.0378	16.2	1.59156
16.3	2.047	16.3	1.60118
16.4	2.0605	16.4	1.61079
16.5	2.0774	16.5	1.6204
16.6	2.0929	16.6	1.63001
16.7	2.1124	16.7	1.63961
16.8	2.1289	16.8	1.64921
16.9	2.1377	16.9	1.65881
17	2.1576	17	1.6684
17.1	2.1713	17.1	1.67799
17.2	2.1925	17.2	1.68758
17.3	2.2112	17.3	1.69717
17.4	2.2282	17.4	1.70675
17.5	2.2436	17.5	1.71633
17.6	2.254	17.6	1.7259
17.7	2.2675	17.7	1.73547
17.8	2.2802	17.8	1.74504
17.9	2.2935	17.9	1.75461
18	2.3128	18	1.76417
18.1	2.3273	18.1	1.77373
18.2	2.3422	18.2	1.78328
18.3	2.356	18.3	1.79283
18.4	2.369	18.4	1.80238
18.5	2.3858	18.5	1.81193
18.6	2.4055	18.6	1.82147
18.7	2.4226	18.7	1.83101
18.8	2.4364	18.8	1.84054
18.9	2.4464	18.9	1.85008
19	2.4577	19	1.85961
19.1	2.4717	19.1	1.86913
19.2	2.4891	19.2	1.87866
19.3	2.496	19.3	1.88818
19.4	2.5061	19.4	1.89769
19.5	2.5287	19.5	1.90721
19.6	2.5477	19.6	1.91672
19.7	2.5613	19.7	1.92622
19.8	2.5737	19.8	1.93573
19.9	2.5881	19.9	1.94523
20	2.6032	20	1.95472
20.1	2.6172	20.1	1.96422
20.2	2.6239	20.2	1.97371
20.3	2.6314	20.3	1.9832
20.4	2.6435	20.4	1.99268
20.5	2.6546	20.5	2.00216
20.6	2.6681	20.6	2.01164
20.7	2.6784	20.7	2.02111
20.8	2.6883	20.8	2.03059
20.9	2.6975	20.9	2.04005
21	2.7153	21	2.04952
21.1	2.727	21.1	2.05898
21.2	2.737	21.2	2.06844
21.3	2.75	21.3	2.0779
21.4	2.7593	21.4	2.08735
21.5	2.7706	21.5	2.0968
21.6	2.7838	21.6	2.10624
21.7	2.7922	21.7	2.11569
21.8	2.8061	21.8	2.12513
21.9	2.8213	21.9	2.13456
22	2.8363	22	2.14399
22.1	2.8493	22.1	2.15342
22.2	2.8678	22.2	2.16285
22.3	2.884	22.3	2.17227
22.4	2.892	22.4	2.1817
22.5	2.9007	22.5	2.19111
22.6	2.9158	22.6	2.20053
22.7	2.9292	22.7	2.20994
22.8	2.9486	22.8	2.21934
22.9	2.9565	22.9	2.22875
23	2.9729	23	2.23815
23.1	2.9816	23.1	2.24755
23.2	2.9909	23.2	2.25694
23.3	3.0017	23.3	2.26634
23.4	3.0127	23.4	2.27572
23.5	3.024	23.5	2.28511
23.6	3.0339	23.6	2.29449
23.7	3.0476	23.7	2.30387
23.8	3.0608	23.8	2.31325
23.9	3.0689	23.9	2.32262
24	3.0861	24	2.33199
24.1	3.105	24.1	2.34135
24.2	3.119	24.2	2.35072
24.3	3.1311	24.3	2.36008
24.4	3.1431	24.4	2.36943
24.5	3.1563	24.5	2.37879
24.6	3.1708	24.6	2.38814
24.7	3.1852	24.7	2.39749
24.8	3.1994	24.8	2.40683
24.9	3.2201	24.9	2.41617
25	3.2372	25	2.42551
25.1	3.2561	25.1	2.43484
25.2	3.2804	25.2	2.44418
25.3	3.3063	25.3	2.4535
25.4	3.3282	25.4	2.46283
25.5	3.3447	25.5	2.47215
25.6	3.3633	25.6	2.48147
25.7	3.3724	25.7	2.49079
25.8	3.381	25.8	2.5001
25.9	3.3948	25.9	2.50941
26	3.4084	26	2.51871
26.1	3.4255	26.1	2.52802
26.2	3.4425	26.2	2.53732
26.3	3.4627	26.3	2.54661
26.4	3.4735	26.4	2.55591
26.5	3.4928	26.5	2.5652
26.6	3.5072	26.6	2.57449
26.7	3.52	26.7	2.58377
26.8	3.5387	26.8	2.59305
26.9	3.5557	26.9	2.60233
27	3.5728	27	2.6116
27.1	3.5891	27.1	2.62087
27.2	3.6061	27.2	2.63014
27.3	3.6224	27.3	2.63941
27.4	3.6452	27.4	2.64867
27.5	3.6652	27.5	2.65793
27.6	3.6801	27.6	2.66719
27.7	3.6953	27.7	2.67644
27.8	3.7151	27.8	2.68569
27.9	3.7328	27.9	2.69494
28	3.7394	28	2.70418
28.1	3.7473	28.1	2.71342
28.2	3.7614	28.2	2.72266
28.3	3.7778	28.3	2.73189
28.4	3.7926	28.4	2.74112
28.5	3.8056	28.5	2.75035
28.6	3.82	28.6	2.75957
28.7	3.8324	28.7	2.7688
28.8	3.8467	28.8	2.77801
28.9	3.8633	28.9	2.78723
29	3.8835	29	2.79644
29.1	3.8961	29.1	2.80565
29.2	3.9128	29.2	2.81486
29.3	3.9254	29.3	2.82406
29.4	3.9385	29.4	2.83326
29.5	3.9451	29.5	2.84246
29.6	3.9576	29.6	2.85165
29.7	3.9694	29.7	2.86084
29.8	3.9826	29.8	2.87003
29.9	3.9953	29.9	2.87921
30	4.0101	30	2.88839
30.1	4.0259	30.1	2.89757
30.2	4.0372	30.2	2.90675
30.3	4.0511	30.3	2.91592
30.4	4.0675	30.4	2.92509
30.5	4.0791	30.5	2.93425
30.6	4.093	30.6	2.94341
30.7	4.1092	30.7	2.95257
30.8	4.1237	30.8	2.96173
30.9	4.1385	30.9	2.97088
31	4.1454	31	2.98003
31.1	4.1543	31.1	2.98918
31.2	4.1632	31.2	2.99833
31.3	4.1739	31.3	3.00747
31.4	4.1882	31.4	3.0166
31.5	4.2035	31.5	3.02574
31.6	4.2177	31.6	3.03487
31.7	4.2312	31.7	3.044
31.8	4.2467	31.8	3.05312
31.9	4.2681	31.9	3.06225
32	4.2785	32	3.07136
32.1	4.2887	32.1	3.08048
32.2	4.3041	32.2	3.08959
32.3	4.3127	32.3	3.0987
32.4	4.3222	32.4	3.10781
32.5	4.3347	32.5	3.11691
32.6	4.3518	32.6	3.12602
32.7	4.3663	32.7	3.13511
32.8	4.3755	32.8	3.14421
32.9	4.3803	32.9	3.1533
33	4.3918	33	3.16239
33.1	4.4015	33.1	3.17147
33.2	4.4096	33.2	3.18056
33.3	4.4164	33.3	3.18963
33.4	4.432	33.4	3.19871
33.5	4.45	33.5	3.20778
33.6	4.4695	33.6	3.21685
33.7	4.4793	33.7	3.22592
33.8	4.4837	33.8	3.23498
33.9	4.4878	33.9	3.24404
34	4.5046	34	3.2531
34.1	4.5121	34.1	3.26216
34.2	4.5253	34.2	3.27121
34.3	4.5339	34.3	3.28026
34.4	4.5439	34.4	3.2893
34.5	4.5577	34.5	3.29834
34.6	4.5678	34.6	3.30738
34.7	4.5725	34.7	3.31642
34.8	4.5865	34.8	3.32545
34.9	4.5953	34.9	3.33448
35	4.6069	35	3.34351
35.1	4.6175	35.1	3.35253
35.2	4.6317	35.2	3.36156
35.3	4.6395	35.3	3.37057
35.4	4.6503	35.4	3.37959
35.5	4.6573	35.5	3.3886
35.6	4.6656	35.6	3.39761
35.7	4.6724	35.7	3.40661
35.8	4.6801	35.8	3.41562
35.9	4.6894	35.9	3.42462
36	4.7032	36	3.43361
36.1	4.7152	36.1	3.44261
36.2	4.7271	36.2	3.4516
36.3	4.7408	36.3	3.46058
36.4	4.752	36.4	3.46957
36.5	4.7531	36.5	3.47855
36.6	4.7663	36.6	3.48753
36.7	4.776	36.7	3.4965
36.8	4.7927	36.8	3.50548
36.9	4.8061	36.9	3.51444
37	4.8182	37	3.52341
37.1	4.8305	37.1	3.53237
37.2	4.841	37.2	3.54133
37.3	4.8474	37.3	3.55029
37.4	4.8543	37.4	3.55925
37.5	4.8667	37.5	3.5682
37.6	4.8779	37.6	3.57714
37.7	4.8831	37.7	3.58609
37.8	4.8856	37.8	3.59503
37.9	4.8965	37.9	3.60397
38	4.9044	38	3.61291
38.1	4.9172	38.1	3.62184
38.2	4.9224	38.2	3.63077
38.3	4.931	38.3	3.6397
38.4	4.9387	38.4	3.64862
38.5	4.9472	38.5	3.65754
38.6	4.9591	38.6	3.66646
38.7	4.969	38.7	3.67537
38.8	4.9667	38.8	3.68428
38.9	4.9779	38.9	3.69319
39	4.9887	39	3.7021
39.1	4.9992	39.1	3.711
39.2	5.0087	39.2	3.7199
39.3	5.0175	39.3	3.7288
39.4	5.0242	39.4	3.73769
39.5	5.0354	39.5	3.74658
39.6	5.0409	39.6	3.75547
39.7	5.0492	39.7	3.76435
39.8	5.0583	39.8	3.77323
39.9	5.0704	39.9	3.78211
40	5.0841	40	3.79099
40.1	5.0984	40.1	3.79986
40.2	5.1117	40.2	3.80873
40.3	5.1189	40.3	3.8176
40.4	5.1299	40.4	3.82646
40.5	5.1372	40.5	3.83532
40.6	5.1436	40.6	3.84418
40.7	5.1521	40.7	3.85303
40.8	5.1574	40.8	3.86189
40.9	5.1618	40.9	3.87073
41	5.167	41	3.87958
41.1	5.1652	41.1	3.88842
41.2	5.1712	41.2	3.89726
41.3	5.1749	41.3	3.9061
41.4	5.1768	41.4	3.91493
41.5	5.1845	41.5	3.92376
41.6	5.1817	41.6	3.93259
41.7	5.1937	41.7	3.94141
41.8	5.2082	41.8	3.95024
41.9	5.2264	41.9	3.95905
42	5.2484	42	3.96787
42.1	5.2573	42.1	3.97668
42.2	5.2605	42.2	3.98549
42.3	5.2709	42.3	3.9943
42.4	5.2856	42.4	4.0031
42.5	5.2931	42.5	4.0119
42.6	5.2997	42.6	4.0207
42.7	5.3064	42.7	4.0295
42.8	5.3195	42.8	4.03829
42.9	5.3286	42.9	4.04708
43	5.3465	43	4.05586
43.1	5.3573	43.1	4.06465
43.2	5.3671	43.2	4.07343
43.3	5.3759	43.3	4.0822
43.4	5.385	43.4	4.09098
43.5	5.392	43.5	4.09975
43.6	5.4025	43.6	4.10852
43.7	5.413	43.7	4.11728
43.8	5.4233	43.8	4.12604
43.9	5.4335	43.9	4.1348
44	5.4405	44	4.14356
44.1	5.4495	44.1	4.15231
44.2	5.4595	44.2	4.16106
44.3	5.4739	44.3	4.16981
44.4	5.4848	44.4	4.17855
44.5	5.493	44.5	4.18729
44.6	5.5059	44.6	4.19603
44.7	5.512	44.7	4.20477
44.8	5.5265	44.8	4.2135
44.9	5.5371	44.9	4.22223
45	5.5491	45	4.23096
45.1	5.5606	45.1	4.23968
45.2	5.5705	45.2	4.2484
45.3	5.581	45.3	4.25712
45.4	5.5931	45.4	4.26583
45.5	5.6072	45.5	4.27455
45.6	5.6207	45.6	4.28325
45.7	5.6291	45.7	4.29196
45.8	5.6435	45.8	4.30066
45.9	5.656	45.9	4.30936
46	5.6708	46	4.31806
46.1	5.6819	46.1	4.32675
46.2	5.6928	46.2	4.33545
46.3	5.7007	46.3	4.34413
46.4	5.7103	46.4	4.35282
46.5	5.7211	46.5	4.3615
46.6	5.7338	46.6	4.37018
46.7	5.7408	46.7	4.37886
46.8	5.7522	46.8	4.38753
46.9	5.7655	46.9	4.3962
47	5.7787	47	4.40487
47.1	5.7866	47.1	4.41353
47.2	5.7985	47.2	4.4222
47.3	5.8093	47.3	4.43086
47.4	5.8263	47.4	4.43951
47.5	5.834	47.5	4.44816
47.6	5.8451	47.6	4.45681
47.7	5.8547	47.7	4.46546
47.8	5.8702	47.8	4.47411
47.9	5.8809	47.9	4.48275
48	5.8905	48	4.49139
48.1	5.8978	48.1	4.50002
48.2	5.9054	48.2	4.50865
48.3	5.9186	48.3	4.51728
48.4	5.9274	48.4	4.52591
48.5	5.9391	48.5	4.53453
48.6	5.9499	48.6	4.54316
48.7	5.9603	48.7	4.55177
48.8	5.9634	48.8	4.56039
48.9	5.9752	48.9	4.569
49	5.9848	49	4.57761
49.1	5.9963	49.1	4.58622
49.2	6.0037	49.2	4.59482
49.3	6.0116	49.3	4.60342
49.4	6.017	49.4	4.61202
49.5	6.0215	49.5	4.62061
49.6	6.0293	49.6	4.6292
49.7	6.0408	49.7	4.63779
49.8	6.0563	49.8	4.64638
49.9	6.076	49.9	4.65496
50	6.0921	50	4.66354
50.1	6.1069	50.1	4.67212
50.2	6.1212	50.2	4.68069
50.3	6.136	50.3	4.68927
50.4	6.1464	50.4	4.69783
50.5	6.1514	50.5	4.7064
50.6	6.1631	50.6	4.71496
50.7	6.1741	50.7	4.72352
50.8	6.1792	50.8	4.73208
50.9	6.1832	50.9	4.74063
51	6.1898	51	4.74918
51.1	6.1971	51.1	4.75773
51.2	6.2063	51.2	4.76628
51.3	6.2184	51.3	4.77482
51.4	6.2271	51.4	4.78336
51.5	6.2412	51.5	4.7919
51.6	6.255	51.6	4.80043
51.7	6.2653	51.7	4.80896
51.8	6.2793	51.8	4.81749
51.9	6.2903	51.9	4.82601
52	6.2942	52	4.83454
52.1	6.3022	52.1	4.84306
52.2	6.3196	52.2	4.85157
52.3	6.3328	52.3	4.86009
52.4	6.3485	52.4	4.8686
52.5	6.3628	52.5	4.8771
52.6	6.3741	52.6	4.88561
52.7	6.3874	52.7	4.89411
52.8	6.4024	52.8	4.90261
52.9	6.4185	52.9	4.91111
53	6.4316	53	4.9196
53.1	6.4444	53.1	4.92809
53.2	6.4571	53.2	4.93658
53.3	6.4687	53.3	4.94506
53.4	6.4778	53.4	4.95355
53.5	6.4904	53.5	4.96203
53.6	6.5041	53.6	4.9705
53.7	6.5163	53.7	4.97897
53.8	6.5316	53.8	4.98745
53.9	6.5475	53.9	4.99591
54	6.5632	54	5.00438
54.1	6.5754	54.1	5.01284
54.2	6.5861	54.2	5.0213
54.3	6.598	54.3	5.02975
54.4	6.6103	54.4	5.03821
54.5	6.6264	54.5	5.04666
54.6	6.6361	54.6	5.05511
54.7	6.6469	54.7	5.06355
54.8	6.6532	54.8	5.07199
54.9	6.6652	54.9	5.08043
55	6.6783	55	5.08887
55.1	6.6919	55.1	5.0973
55.2	6.7004	55.2	5.10573
55.3	6.7111	55.3	5.11416
55.4	6.7202	55.4	5.12258
55.5	6.7391	55.5	5.13101
55.6	6.756	55.6	5.13942
55.7	6.7712	55.7	5.14784
55.8	6.7772	55.8	5.15625
55.9	6.7841	55.9	5.16466
56	6.7921	56	5.17307
56.1	6.7998	56.1	5.18148
56.2	6.8109	56.2	5.18988
56.3	6.8143	56.3	5.19828
56.4	6.8264	56.4	5.20667
56.5	6.8351	56.5	5.21507
56.6	6.8446	56.6	5.22346
56.7	6.8563	56.7	5.23185
56.8	6.8661	56.8	5.24023
56.9	6.8758	56.9	5.24861
57	6.8816	57	5.25699
57.1	6.8835	57.1	5.26537
57.2	6.8929	57.2	5.27374
57.3	6.8996	57.3	5.28211
57.4	6.9046	57.4	5.29048
57.5	6.9147	57.5	5.29885
57.6	6.9191	57.6	5.30721
57.7	6.9283	57.7	5.31557
57.8	6.9395	57.8	5.32392
57.9	6.9436	57.9	5.33228
58	6.9527	58	5.34063
58.1	6.9593	58.1	5.34898
58.2	6.9653	58.2	5.35732
58.3	6.9703	58.3	5.36566
58.4	6.9806	58.4	5.374
58.5	6.9872	58.5	5.38234
58.6	6.9962	58.6	5.39067
58.7	7.0006	58.7	5.39901
58.8	7.0069	58.8	5.40733
58.9	7.0188	58.9	5.41566
59	7.0235	59	5.42398
59.1	7.0274	59.1	5.4323
59.2	7.039	59.2	5.44062
59.3	7.044	59.3	5.44893
59.4	7.0503	59.4	5.45725
59.5	7.0499	59.5	5.46555
59.6	7.0581	59.6	5.47386
59.7	7.0642	59.7	5.48216
59.8	7.0737	59.8	5.49046
59.9	7.0819	59.9	5.49876
60	7.0865	60	5.50705
60.1	7.0915	60.1	5.51535
60.2	7.0949	60.2	5.52364
60.3	7.1016	60.3	5.53192
60.4	7.1062	60.4	5.54021
60.5	7.1126	60.5	5.54849
60.6	7.1179	60.6	5.55676
60.7	7.1278	60.7	5.56504
60.8	7.1361	60.8	5.57331
60.9	7.1432	60.9	5.58158
61	7.1529	61	5.58985
61.1	7.1545	61.1	5.59811
61.2	7.1569	61.2	5.60637
61.3	7.1673	61.3	5.61463
61.4	7.173	61.4	5.62288
61.5	7.1883	61.5	5.63114
61.6	7.1957	61.6	5.63939
61.7	7.2021	61.7	5.64763
61.8	7.2077	61.8	5.65588
61.9	7.2189	61.9	5.66412
62	7.2241	62	5.67236
62.1	7.2317	62.1	5.68059
62.2	7.2388	62.2	5.68883
62.3	7.2485	62.3	5.69706
62.4	7.257	62.4	5.70528
62.5	7.2666	62.5	5.71351
62.6	7.271	62.6	5.72173
62.7	7.2771	62.7	5.72995
62.8	7.2853	62.8	5.73817
62.9	7.2887	62.9	5.74638
63	7.2954	63	5.75459
63.1	7.3	63.1	5.7628
63.2	7.3106	63.2	5.771
63.3	7.3172	63.3	5.77921
63.4	7.3225	63.4	5.78741
63.5	7.3296	63.5	5.7956
63.6	7.3333	63.6	5.8038
63.7	7.3484	63.7	5.81199
63.8	7.357	63.8	5.82018
63.9	7.369	63.9	5.82836
64	7.3796	64	5.83655
64.1	7.3905	64.1	5.84473
64.2	7.4	64.2	5.8529
64.3	7.4153	64.3	5.86108
64.4	7.4266	64.4	5.86925
64.5	7.4337	64.5	5.87742
64.6	7.4434	64.6	5.88559
64.7	7.4537	64.7	5.89375
64.8	7.4653	64.8	5.90191
64.9	7.4779	64.9	5.91007
65	7.4875	65	5.91822
65.1	7.4993	65.1	5.92638
65.2	7.5104	65.2	5.93453
65.3	7.5186	65.3	5.94267
65.4	7.5258	65.4	5.95082
65.5	7.5414	65.5	5.95896
65.6	7.5608	65.6	5.9671
65.7	7.5701	65.7	5.97523
65.8	7.5789	65.8	5.98337
65.9	7.585	65.9	5.9915
66	7.5942	66	5.99963
66.1	7.6041	66.1	6.00775
66.2	7.6114	66.2	6.01587
66.3	7.6244	66.3	6.02399
66.4	7.639	66.4	6.03211
66.5	7.6522	66.5	6.04022
66.6	7.6613	66.6	6.04834
66.7	7.6655	66.7	6.05644
66.8	7.6767	66.8	6.06455
66.9	7.6843	66.9	6.07265
67	7.6965	67	6.08075
67.1	7.7081	67.1	6.08885
67.2	7.7172	67.2	6.09695
67.3	7.7297	67.3	6.10504
67.4	7.7366	67.4	6.11313
67.5	7.7474	67.5	6.12121
67.6	7.7548	67.6	6.1293
67.7	7.7632	67.7	6.13738
67.8	7.7685	67.8	6.14546
67.9	7.7799	67.9	6.15353
68	7.786	68	6.16161
68.1	7.7923	68.1	6.16968
68.2	7.7961	68.2	6.17774
68.3	7.8011	68.3	6.18581
68.4	7.8066	68.4	6.19387
68.5	7.8203	68.5	6.20193
68.6	7.8293	68.6	6.20999
68.7	7.8425	68.7	6.21804
68.8	7.8527	68.8	6.22609
68.9	7.8638	68.9	6.23414
69	7.8791	69	6.24219
69.1	7.8899	69.1	6.25023
69.2	7.8972	69.2	6.25827
69.3	7.9063	69.3	6.26631
69.4	7.9205	69.4	6.27434
69.5	7.931	69.5	6.28237
69.6	7.9415	69.6	6.2904
69.7	7.9532	69.7	6.29843
69.8	7.9603	69.8	6.30645
69.9	7.9671	69.9	6.31447
70	7.9692	70	6.32249
70.1	7.9723	70.1	6.33051
70.2	7.9803	70.2	6.33852
70.3	7.9864	70.3	6.34653
70.4	7.9876	70.4	6.35454
70.5	7.993	70.5	6.36254
70.6	7.9982	70.6	6.37055
70.7	8.0035	70.7	6.37855
70.8	8.0139	70.8	6.38654
70.9	8.0208	70.9	6.39454
71	8.0294	71	6.40253
71.1	8.0346	71.1	6.41052
71.2	8.0432	71.2	6.4185
71.3	8.0529	71.3	6.42649
71.4	8.0628	71.4	6.43447
71.5	8.0735	71.5	6.44245
71.6	8.0855	71.6	6.45042
71.7	8.0938	71.7	6.45839
71.8	8.1054	71.8	6.46636
71.9	8.1162	71.9	6.47433
72	8.1293	72	6.48229
72.1	8.1372	72.1	6.49026
72.2	8.1505	72.2	6.49822
72.3	8.1673	72.3	6.50617
72.4	8.1824	72.4	6.51413
72.5	8.1913	72.5	6.52208
72.6	8.2019	72.6	6.53002
72.7	8.2185	72.7	6.53797
72.8	8.2383	72.8	6.54591
72.9	8.2506	72.9	6.55385
73	8.2649	73	6.56179
73.1	8.2763	73.1	6.56972
73.2	8.2836	73.2	6.57766
73.3	8.2956	73.3	6.58559
73.4	8.3061	73.4	6.59351
73.5	8.3211	73.5	6.60144
73.6	8.3318	73.6	6.60936
73.7	8.3448	73.7	6.61728
73.8	8.3577	73.8	6.62519
73.9	8.371	73.9	6.63311
74	8.3805	74	6.64102
74.1	8.392	74.1	6.64893
74.2	8.4037	74.2	6.65683
74.3	8.4162	74.3	6.66473
74.4	8.4263	74.4	6.67263
74.5	8.4392	74.5	6.68053
74.6	8.4503	74.6	6.68843
74.7	8.4621	74.7	6.69632
74.8	8.4712	74.8	6.70421
74.9	8.4801	74.9	6.71209
75	8.4878	75	6.71998
75.1	8.4957	75.1	6.72786
75.2	8.5036	75.2	6.73574
75.3	8.5147	75.3	6.74361
75.4	8.5268	75.4	6.75149
75.5	8.535	75.5	6.75936
75.6	8.5388	75.6	6.76722
75.7	8.5513	75.7	6.77509
75.8	8.566	75.8	6.78295
75.9	8.5765	75.9	6.79081
76	8.5871	76	6.79867
76.1	8.5973	76.1	6.80652
76.2	8.6128	76.2	6.81438
76.3	8.6265	76.3	6.82223
76.4	8.6385	76.4	6.83007
76.5	8.6491	76.5	6.83792
76.6	8.6635	76.6	6.84576
76.7	8.6781	76.7	6.8536
76.8	8.6904	76.8	6.86143
76.9	8.7039	76.9	6.86927
77	8.7177	77	6.8771
77.1	8.7318	77.1	6.88492
77.2	8.7453	77.2	6.89275
77.3	8.7523	77.3	6.90057
77.4	8.7567	77.4	6.90839
77.5	8.7663	77.5	6.91621
77.6	8.7811	77.6	6.92403
77.7	8.7873	77.7	6.93184
77.8	8.7962	77.8	6.93965
77.9	8.8105	77.9	6.94745
78	8.821	78	6.95526
78.1	8.8283	78.1	6.96306
78.2	8.839	78.2	6.97086
78.3	8.849	78.3	6.97866
78.4	8.8544	78.4	6.98645
78.5	8.8614	78.5	6.99424
78.6	8.8673	78.6	7.00203
78.7	8.8752	78.7	7.00981
78.8	8.8815	78.8	7.0176
78.9	8.883	78.9	7.02538
79	8.8912	79	7.03316
79.1	8.899	79.1	7.04093
79.2	8.91	79.2	7.0487
79.3	8.9211	79.3	7.05647
79.4	8.9297	79.4	7.06424
79.5	8.9383	79.5	7.07201
79.6	8.9444	79.6	7.07977
79.7	8.9527	79.7	7.08753
79.8	8.9608	79.8	7.09528
79.9	8.9697	79.9	7.10304
80	8.9784	80	7.11079
80.1	8.9883	80.1	7.11854
80.2	8.9967	80.2	7.12629
80.3	9.0063	80.3	7.13403
80.4	9.0213	80.4	7.14177
80.5	9.0362	80.5	7.14951
80.6	9.0477	80.6	7.15725
80.7	9.0527	80.7	7.16498
80.8	9.0576	80.8	7.17271
80.9	9.0653	80.9	7.18044
81	9.0763	81	7.18816
81.1	9.091	81.1	7.19589
81.2	9.0995	81.2	7.20361
81.3	9.1097	81.3	7.21132
81.4	9.1191	81.4	7.21904
81.5	9.1251	81.5	7.22675
81.6	9.1347	81.6	7.23446
81.7	9.1493	81.7	7.24217
81.8	9.1567	81.8	7.24987
81.9	9.1634	81.9	7.25757
82	9.1686	82	7.26527
82.1	9.1786	82.1	7.27297
82.2	9.187	82.2	7.28066
82.3	9.1944	82.3	7.28836
82.4	9.2036	82.4	7.29604
82.5	9.2118	82.5	7.30373
82.6	9.2223	82.6	7.31141
82.7	9.2259	82.7	7.3191
82.8	9.2318	82.8	7.32677
82.9	9.2414	82.9	7.33445
83	9.2457	83	7.34212
83.1	9.2522	83.1	7.34979
83.2	9.2603	83.2	7.35746
83.3	9.2711	83.3	7.36513
83.4	9.2804	83.4	7.37279
83.5	9.2898	83.5	7.38045
83.6	9.2974	83.6	7.38811
83.7	9.3038	83.7	7.39576
83.8	9.3142	83.8	7.40342
83.9	9.3228	83.9	7.41107
84	9.3263	84	7.41871
84.1	9.3341	84.1	7.42636
84.2	9.3398	84.2	7.434
84.3	9.3455	84.3	7.44164
84.4	9.351	84.4	7.44928
84.5	9.363	84.5	7.45691
84.6	9.3701	84.6	7.46454
84.7	9.3805	84.7	7.47217
84.8	9.39	84.8	7.4798
84.9	9.3999	84.9	7.48742
85	9.4108	85	7.49505
85.1	9.4214	85.1	7.50266
85.2	9.4334	85.2	7.51028
85.3	9.4453	85.3	7.51789
85.4	9.4547	85.4	7.52551
85.5	9.4638	85.5	7.53311
85.6	9.4739	85.6	7.54072
85.7	9.4896	85.7	7.54832
85.8	9.5042	85.8	7.55592
85.9	9.5157	85.9	7.56352
86	9.5247	86	7.57112
86.1	9.5345	86.1	7.57871
86.2	9.5471	86.2	7.5863
86.3	9.5575	86.3	7.59389
86.4	9.5702	86.4	7.60148
86.5	9.577	86.5	7.60906
86.6	9.5827	86.6	7.61664
86.7	9.5903	86.7	7.62422
86.8	9.6012	86.8	7.63179
86.9	9.6152	86.9	7.63937
87	9.6247	87	7.64694
87.1	9.6291	87.1	7.6545
87.2	9.6317	87.2	7.66207
87.3	9.6439	87.3	7.66963
87.4	9.6546	87.4	7.67719
87.5	9.6643	87.5	7.68475
87.6	9.674	87.6	7.6923
87.7	9.682	87.7	7.69985
87.8	9.6905	87.8	7.7074
87.9	9.7004	87.9	7.71495
88	9.711	88	7.7225
88.1	9.7232	88.1	7.73004
88.2	9.7289	88.2	7.73758
88.3	9.7384	88.3	7.74511
88.4	9.7463	88.4	7.75265
88.5	9.7515	88.5	7.76018
88.6	9.7614	88.6	7.76771
88.7	9.7714	88.7	7.77524
88.8	9.7809	88.8	7.78276
88.9	9.7896	88.9	7.79028
89	9.798	89	7.7978
89.1	9.8067	89.1	7.80532
89.2	9.8147	89.2	7.81283
89.3	9.819	89.3	7.82034
89.4	9.8213	89.4	7.82785
89.5	9.8269	89.5	7.83536
89.6	9.8376	89.6	7.84286
89.7	9.8422	89.7	7.85036
89.8	9.8492	89.8	7.85786
89.9	9.8568	89.9	7.86536
90	9.8629	90	7.87285
90.1	9.8715	90.1	7.88034
90.2	9.8763	90.2	7.88783
90.3	9.8864	90.3	7.89532
90.4	9.8946	90.4	7.9028
90.5	9.9018	90.5	7.91028
90.6	9.9046	90.6	7.91776
90.7	9.9153	90.7	7.92524
90.8	9.9246	90.8	7.93271
90.9	9.9273	90.9	7.94018
91	9.9325	91	7.94765
91.1	9.9369	91.1	7.95511
91.2	9.9425	91.2	7.96258
91.3	9.9456	91.3	7.97004
91.4	9.9507	91.4	7.9775
91.5	9.9567	91.5	7.98495
91.6	9.9612	91.6	7.9924
91.7	9.9671	91.7	7.99986
91.8	9.9693	91.8	8.0073
91.9	9.9737	91.9	8.01475
92	9.9774	92	8.02219
92.1	9.9807	92.1	8.02963
92.2	9.9847	92.2	8.03707
92.3	9.9906	92.3	8.04451
92.4	9.9956	92.4	8.05194
92.5	9.9997	92.5	8.05937
92.6	10.0058	92.6	8.0668
92.7	10.0126	92.7	8.07422
92.8	10.0224	92.8	8.08165
92.9	10.028	92.9	8.08907
93	10.0327	93	8.09648
93.1	10.0423	93.1	8.1039
93.2	10.0526	93.2	8.11131
93.3	10.0649	93.3	8.11872
93.4	10.0714	93.4	8.12613
93.5	10.0749	93.5	8.13354
93.6	10.0816	93.6	8.14094
93.7	10.0913	93.7	8.14834
93.8	10.1009	93.8	8.15574
93.9	10.1105	93.9	8.16313
94	10.1165	94	8.17053
94.1	10.1203	94.1	8.17792
94.2	10.1271	94.2	8.1853
94.3	10.1336	94.3	8.19269
94.4	10.1444	94.4	8.20007
94.5	10.1563	94.5	8.20745
94.6	10.165	94.6	8.21483
94.7	10.1729	94.7	8.22221
94.8	10.1787	94.8	8.22958
94.9	10.1938	94.9	8.23695
95	10.2038	95	8.24432
95.1	10.2119	95.1	8.25168
95.2	10.2181	95.2	8.25905
95.3	10.2276	95.3	8.2664
95.4	10.2366	95.4	8.27376
95.5	10.2496	95.5	8.28112
95.6	10.2581	95.6	8.28847
95.7	10.267	95.7	8.29582
95.8	10.2805	95.8	8.30317
95.9	10.2881	95.9	8.31052
96	10.2962	96	8.31786
96.1	10.3025	96.1	8.3252
96.2	10.3094	96.2	8.33254
96.3	10.3208	96.3	8.33987
96.4	10.3313	96.4	8.34721
96.5	10.3385	96.5	8.35454
96.6	10.3463	96.6	8.36186
96.7	10.3593	96.7	8.36919
96.8	10.3641	96.8	8.37651
96.9	10.368	96.9	8.38383
97	10.3798	97	8.39115
97.1	10.3884	97.1	8.39847
97.2	10.3973	97.2	8.40578
97.3	10.405	97.3	8.41309
97.4	10.4155	97.4	8.4204
97.5	10.4189	97.5	8.42771
97.6	10.4278	97.6	8.43501
97.7	10.4385	97.7	8.44231
97.8	10.4503	97.8	8.44961
97.9	10.4583	97.9	8.4569
98	10.4646	98	8.4642
98.1	10.4752	98.1	8.47149
98.2	10.4853	98.2	8.47878
98.3	10.4962	98.3	8.48606
98.4	10.5031	98.4	8.49335
98.5	10.514	98.5	8.50063
98.6	10.5239	98.6	8.50791
98.7	10.5329	98.7	8.51518
98.8	10.5475	98.8	8.52245
98.9	10.5549	98.9	8.52973
99	10.5654	99	8.537
99.1	10.5727	99.1	8.54426
99.2	10.5796	99.2	8.55153
99.3	10.5832	99.3	8.55879
99.4	10.592	99.4	8.56605
99.5	10.6013	99.5	8.5733
99.6	10.614	99.6	8.58056
99.7	10.6198	99.7	8.58781
99.8	10.6269	99.8	8.59506
99.9	10.637	99.9	8.6023
100	10.6454	100	8.60955
100.1	10.6574	100.1	8.61679
100.2	10.6656	100.2	8.62403
100.3	10.6717	100.3	8.63127
100.4	10.6818	100.4	8.6385
100.5	10.6903	100.5	8.64573
100.6	10.696	100.6	8.65296
100.7	10.7038	100.7	8.66019
100.8	10.7111	100.8	8.66741
100.9	10.719	100.9	8.67464
101	10.7218	101	8.68186
101.1	10.7302	101.1	8.68907
101.2	10.7372	101.2	8.69629
101.3	10.7485	101.3	8.7035
101.4	10.7557	101.4	8.71071
101.5	10.7623	101.5	8.71792
101.6	10.7694	101.6	8.72512
101.7	10.7833	101.7	8.73233
101.8	10.7944	101.8	8.73952
101.9	10.8043	101.9	8.74672
102	10.8132	102	8.75392
102.1	10.8194	102.1	8.76111
102.2	10.8323	102.2	8.7683
102.3	10.8416	102.3	8.77549
102.4	10.8478	102.4	8.78268
102.5	10.8546	102.5	8.78986
102.6	10.8654	102.6	8.79704
102.7	10.8745	102.7	8.80422
102.8	10.8847	102.8	8.81139
102.9	10.8962	102.9	8.81857
103	10.9095	103	8.82574
103.1	10.9208	103.1	8.83291
103.2	10.9286	103.2	8.84007
103.3	10.9367	103.3	8.84724
103.4	10.9485	103.4	8.8544
103.5	10.9562	103.5	8.86156
103.6	10.9695	103.6	8.86871
103.7	10.9738	103.7	8.87587
103.8	10.9782	103.8	8.88302
103.9	10.9828	103.9	8.89017
104	10.9913	104	8.89732
104.1	11.0043	104.1	8.90446
104.2	11.0114	104.2	8.9116
104.3	11.02	104.3	8.91874
104.4	11.0281	104.4	8.92588
104.5	11.0337	104.5	8.93301
104.6	11.0439	104.6	8.94014
104.7	11.0501	104.7	8.94727
104.8	11.059	104.8	8.9544
104.9	11.0623	104.9	8.96153
105	11.0739	105	8.96865
105.1	11.0786	105.1	8.97577
105.2	11.0896	105.2	8.98289
105.3	11.1003	105.3	8.99
105.4	11.1158	105.4	8.99712
105.5	11.1228	105.5	9.00423
105.6	11.1311	105.6	9.01133
105.7	11.1403	105.7	9.01844
105.8	11.1501	105.8	9.02554
105.9	11.1579	105.9	9.03265
106	11.1632	106	9.03974
106.1	11.1726	106.1	9.04684
106.2	11.1787	106.2	9.05393
106.3	11.1866	106.3	9.06102
106.4	11.1964	106.4	9.06811
106.5	11.2038	106.5	9.0752
106.6	11.211	106.6	9.08228
106.7	11.2199	106.7	9.08937
106.8	11.2275	106.8	9.09645
106.9	11.2366	106.9	9.10352
107	11.2441	107	9.1106
107.1	11.2508	107.1	9.11767
107.2	11.2555	107.2	9.12474
107.3	11.2614	107.3	9.13181
107.4	11.2669	107.4	9.13887
107.5	11.2749	107.5	9.14593
107.6	11.2833	107.6	9.15299
107.7	11.2919	107.7	9.16005
107.8	11.2975	107.8	9.16711
107.9	11.3008	107.9	9.17416
108	11.305	108	9.18121
108.1	11.3141	108.1	9.18826
108.2	11.3212	108.2	9.19531
108.3	11.3238	108.3	9.20235
108.4	11.334	108.4	9.20939
108.5	11.3464	108.5	9.21643
108.6	11.3542	108.6	9.22347
108.7	11.3626	108.7	9.2305
108.8	11.3725	108.8	9.23753
108.9	11.3754	108.9	9.24456
109	11.3807	109	9.25159
109.1	11.3861	109.1	9.25861
109.2	11.3897	109.2	9.26563
109.3	11.3934	109.3	9.27265
109.4	11.4005	109.4	9.27967
109.5	11.4062	109.5	9.28669
109.6	11.4156	109.6	9.2937
109.7	11.4171	109.7	9.30071
109.8	11.426	109.8	9.30772
109.9	11.4362	109.9	9.31472
110	11.4433	110	9.32173
110.1	11.4512	110.1	9.32873
110.2	11.4553	110.2	9.33572
110.3	11.4608	110.3	9.34272
110.4	11.4712	110.4	9.34971
110.5	11.4806	110.5	9.35671
110.6	11.4875	110.6	9.36369
110.7	11.4931	110.7	9.37068
110.8	11.504	110.8	9.37766
110.9	11.5112	110.9	9.38465
111	11.5147	111	9.39163
111.1	11.5135	111.1	9.3986
111.2	11.5228	111.2	9.40558
111.3	11.531	111.3	9.41255
111.4	11.5355	111.4	9.41952
111.5	11.54	111.5	9.42649
111.6	11.5459	111.6	9.43345
111.7	11.5514	111.7	9.44042
111.8	11.5569	111.8	9.44738
111.9	11.571	111.9	9.45433
112	11.5789	112	9.46129
112.1	11.5839	112.1	9.46824
112.2	11.5901	112.2	9.4752
112.3	11.5987	112.3	9.48214
112.4	11.6079	112.4	9.48909
112.5	11.6149	112.5	9.49603
112.6	11.6267	112.6	9.50298
112.7	11.6311	112.7	9.50992
112.8	11.6357	112.8	9.51685
112.9	11.6419	112.9	9.52379
113	11.6457	113	9.53072
113.1	11.6566	113.1	9.53765
113.2	11.6661	113.2	9.54458
113.3	11.6761	113.3	9.5515
113.4	11.6831	113.4	9.55843
113.5	11.6921	113.5	9.56535
113.6	11.7006	113.6	9.57226
113.7	11.7063	113.7	9.57918
113.8	11.7093	113.8	9.58609
113.9	11.716	113.9	9.59301
114	11.7278	114	9.59991
114.1	11.7384	114.1	9.60682
114.2	11.7467	114.2	9.61373
114.3	11.7538	114.3	9.62063
114.4	11.7652	114.4	9.62753
114.5	11.77	114.5	9.63442
114.6	11.7743	114.6	9.64132
114.7	11.7848	114.7	9.64821
114.8	11.7922	114.8	9.6551
114.9	11.7984	114.9	9.66199
115	11.8072	115	9.66888
115.1	11.816	115.1	9.67576
115.2	11.8247	115.2	9.68264
115.3	11.8331	115.3	9.68952
115.4	11.8427	115.4	9.69639
115.5	11.848	115.5	9.70327
115.6	11.8505	115.6	9.71014
115.7	11.8582	115.7	9.71701
115.8	11.8698	115.8	9.72388
115.9	11.8787	115.9	9.73074
116	11.8861	116	9.7376
116.1	11.8965	116.1	9.74446
116.2	11.9103	116.2	9.75132
116.3	11.9167	116.3	9.75818
116.4	11.9269	116.4	9.76503
116.5	11.9316	116.5	9.77188
116.6	11.94	116.6	9.77873
116.7	11.9484	116.7	9.78557
116.8	11.9584	116.8	9.79242
116.9	11.9649	116.9	9.79926
117	11.9719	117	9.8061
117.1	11.9803	117.1	9.81293
117.2	11.9907	117.2	9.81977
117.3	11.9991	117.3	9.8266
117.4	12.0043	117.4	9.83343
117.5	12.0125	117.5	9.84026
117.6	12.0132	117.6	9.84708
117.7	12.0212	117.7	9.85391
117.8	12.024	117.8	9.86073
117.9	12.0343	117.9	9.86755
118	12.051	118	9.87436
118.1	12.0609	118.1	9.88118
118.2	12.0669	118.2	9.88799
118.3	12.0749	118.3	9.8948
118.4	12.0854	118.4	9.9016
118.5	12.1002	118.5	9.90841
118.6	12.1002	118.6	9.91521
118.7	12.1029	118.7	9.92201
118.8	12.105	118.8	9.92881
118.9	12.121	118.9	9.9356
119	12.121	119	9.9424
119.1	12.121	119.1	9.94919
119.2	12.121	119.2	9.95597
119.3		119.3	9.96276
119.4		119.4	9.96954
119.5		119.5	9.97633
119.6		119.6	9.9831
119.7		119.7	9.98988
119.8		119.8	9.99666
119.9		119.9	10.0034
120		120	10.0034
120.1		120.1	10.0009
120.2		120.2	9.99839
120.3		120.3	9.99587
120.4		120.4	9.99335
120.5		120.5	9.99083
120.6		120.6	9.98832
120.7		120.7	9.9858
120.8		120.8	9.98328
120.9		120.9	9.98077
121		121	9.97825
121.1		121.1	9.97574
121.2		121.2	9.97323
121.3		121.3	9.97071
121.4		121.4	9.9682
121.5		121.5	9.96569
121.6		121.6	9.96318
121.7		121.7	9.96067
121.8	12.3986	121.8	9.95816
121.9	12.3986	121.9	9.95565
122	12.4078	122	9.95314
122.1	12.4116	122.1	9.95063
122.2	12.4116	122.2	9.94813
122.3	12.4116	122.3	9.94562
122.4	12.4116	122.4	9.94311
122.5	12.4699	122.5	9.94061
122.6	12.2328	122.6	9.9381
122.7	12.2421	122.7	9.9356
122.8	12.2596	122.8	9.9331
122.9	12.2799	122.9	9.93059
123	12.2497	123	9.92809
123.1	12.1592	123.1	9.92559
123.2	12.2013	123.2	9.92309
123.3	12.2518	123.3	9.92059
123.4	12.2081	123.4	9.91809
123.5	12.2345	123.5	9.91559
123.6	12.2144	123.6	9.91309
123.7	12.2268	123.7	9.9106
123.8	12.2297	123.8	9.9081
123.9	12.1914	123.9	9.9056
124	12.1813	124	9.90311
124.1	12.1791	124.1	9.90061
124.2	12.1796	124.2	9.89812
124.3	12.143	124.3	9.89562
124.4	12.1483	124.4	9.89313
124.5	12.1583	124.5	9.89064
124.6	12.1539	124.6	9.88815
124.7	12.1452	124.7	9.88565
124.8	12.1499	124.8	9.88316
124.9	12.1545	124.9	9.88067
125	12.1685	125	9.87818
125.1	12.1644	125.1	9.8757
125.2	12.1572	125.2	9.87321
125.3	12.1467	125.3	9.87072
125.4	12.1412	125.4	9.86823
125.5	12.1293	125.5	9.86575
125.6	12.1292	125.6	9.86326
125.7	12.1194	125.7	9.86078
125.8	12.1153	125.8	9.85829
125.9	12.1177	125.9	9.85581
126	12.1104	126	9.85332
126.1	12.1074	126.1	9.85084
126.2	12.1055	126.2	9.84836
126.3	12.1092	126.3	9.84588
126.4	12.1029	126.4	9.8434
126.5	12.0966	126.5	9.84092
126.6	12.0982	126.6	9.83844
126.7	12.1055	126.7	9.83596
126.8	12.1086	126.8	9.83348
126.9	12.1021	126.9	9.831
127	12.1002	127	9.82853
127.1	12.0961	127.1	9.82605
127.2	12.0926	127.2	9.82357
127.3	12.0937	127.3	9.8211
127.4	12.0896	127.4	9.81863
127.5	12.09	127.5	9.81615
127.6	12.0893	127.6	9.81368
127.7	12.0904	127.7	9.81121
127.8	12.0882	127.8	9.80873
127.9	12.0881	127.9	9.80626
128	12.0893	128	9.80379
128.1	12.086	128.1	9.80132
128.2	12.0867	128.2	9.79885
128.3	12.0804	128.3	9.79638
128.4	12.0753	128.4	9.79392
128.5	12.0681	128.5	9.79145
128.6	12.0567	128.6	9.78898
128.7	12.0543	128.7	9.78651
128.8	12.0575	128.8	9.78405
128.9	12.0535	128.9	9.78158
129	12.0629	129	9.77912
129.1	12.0658	129.1	9.77666
129.2	12.0654	129.2	9.77419
129.3	12.0734	129.3	9.77173
129.4	12.0705	129.4	9.76927
129.5	12.0633	129.5	9.76681
129.6	12.0698	129.6	9.76435
129.7	12.0802	129.7	9.76188
129.8	12.0777	129.8	9.75943
129.9	12.0621	129.9	9.75697
130	12.0918	130	9.75451
130.1	12.0929	130.1	9.75205
130.2	12.087	130.2	9.74959
130.3	12.0047	130.3	9.74714
130.4	12.2182	130.4	9.74468
130.5	12.4248	130.5	9.74223
130.6	11.9926	130.6	9.73977
130.7	11.7961	130.7	9.73732
130.8	11.8694	130.8	9.73486
130.9	11.1878	130.9	9.73241
131	12.4454	131	9.72996
131.1	13.0988	131.1	9.72751
131.2	12.2221	131.2	9.72506
131.3	12.2417	131.3	9.72261
131.4	12.0928	131.4	9.72016
131.5	12.051	131.5	9.71771
131.6	12.0408	131.6	9.71526
131.7	12.0193	131.7	9.71281
131.8	12.0309	131.8	9.71037
131.9	12.047	131.9	9.70792
132	12.0541	132	9.70547
132.1	12.0485	132.1	9.70303
132.2	12.0475	132.2	9.70058
132.3	12.0363	132.3	9.69814
132.4	12.0436	132.4	9.6957
132.5	12.1054	132.5	9.69325
132.6	12.1241	132.6	9.69081
132.7	12.1411	132.7	9.68837
132.8	12.1872	132.8	9.68593
132.9	12.1348	132.9	9.68349
133	12.1152	133	9.68105
133.1	12.1273	133.1	9.67861
133.2	12.1065	133.2	9.67617
133.3	12.0607	133.3	9.67373
133.4	12.014	133.4	9.67129
133.5	12.0134	133.5	9.66886
133.6	11.7967	133.6	9.66642
133.7	11.3405	133.7	9.66399
133.8	11.8201	133.8	9.66155
133.9	12.1549	133.9	9.65912
134	12.9387	134	9.65668
134.1	13.4156	134.1	9.65425
134.2	13.9919	134.2	9.65182
134.3	13.8376	134.3	9.64939
134.4	13.519	134.4	9.64696
134.5	13.0556	134.5	9.64452
134.6	12.4219	134.6	9.64209
134.7	11.7555	134.7	9.63966
134.8	11.0397	134.8	9.63724
134.9	11.3315	134.9	9.63481
135	11.7365	135	9.63238
135.1	11.94	135.1	9.62995
135.2	12.4439	135.2	9.62753
135.3	12.9383	135.3	9.6251
135.4	12.6079	135.4	9.62268
135.5	12.3891	135.5	9.62025
135.6	12.0602	135.6	9.61783
135.7	11.8505	135.7	9.61541
135.8	11.803	135.8	9.61298
135.9	11.7965	135.9	9.61056
136	11.8157	136	9.60814
136.1	11.7882	136.1	9.60572
136.2	11.7587	136.2	9.6033
136.3	11.7374	136.3	9.60088
136.4	11.7277	136.4	9.59846
136.5	11.7011	136.5	9.59604
136.6	11.681	136.6	9.59362
136.7	11.6541	136.7	9.59121
136.8	11.6452	136.8	9.58879
136.9	11.637	136.9	9.58637
137	11.6397	137	9.58396
137.1	11.626	137.1	9.58154
137.2	11.6213	137.2	9.57913
137.3	11.6305	137.3	9.57672
137.4	11.6518	137.4	9.5743
137.5	11.6358	137.5	9.57189
137.6	11.6616	137.6	9.56948
137.7	11.6845	137.7	9.56707
137.8	11.6887	137.8	9.56466
137.9	11.6809	137.9	9.56225
138	11.7059	138	9.55984
138.1	11.7115	138.1	9.55743
138.2	11.6796	138.2	9.55502
138.3	11.7006	138.3	9.55262
138.4	11.7175	138.4	9.55021
138.5	11.7288	138.5	9.5478
138.6	11.7084	138.6	9.5454
138.7	11.7076	138.7	9.54299
138.8	11.7062	138.8	9.54059
138.9	11.7125	138.9	9.53818
139	11.6821	139	9.53578
139.1	11.6866	139.1	9.53338
139.2	11.6642	139.2	9.53098
139.3	11.6488	139.3	9.52858
139.4	11.655	139.4	9.52617
139.5	11.6419	139.5	9.52377
139.6	11.6545	139.6	9.52137
139.7	11.6632	139.7	9.51898
139.8	11.6575	139.8	9.51658
139.9	11.6483	139.9	9.51418
140	11.6465	140	9.51178
140.1	11.6472	140.1	9.50939
140.2	11.6399	140.2	9.50699
140.3	11.6334	140.3	9.5046
140.4	11.6264	140.4	9.5022
140.5	11.62	140.5	9.49981
140.6	11.6182	140.6	9.49741
140.7	11.612	140.7	9.49502
140.8	11.6062	140.8	9.49263
140.9	11.6097	140.9	9.49024
141	11.6116	141	9.48784
141.1	11.6061	141.1	9.48545
141.2	11.606	141.2	9.48306
141.3	11.6026	141.3	9.48068
141.4	11.5984	141.4	9.47829
141.5	11.5962	141.5	9.4759
141.6	11.5925	141.6	9.47351
141.7	11.5863	141.7	9.47112
141.8	11.584	141.8	9.46874
141.9	11.5819	141.9	9.46635
142	11.5758	142	9.46397
142.1	11.5696	142.1	9.46158
142.2	11.5643	142.2	9.4592
142.3	11.5635	142.3	9.45682
142.4	11.5652	142.4	9.45443
142.5	11.5658	142.5	9.45205
142.6	11.5667	142.6	9.44967
142.7	11.5608	142.7	9.44729
142.8	11.5557	142.8	9.44491
142.9	11.5514	142.9	9.44253
143	11.5517	143	9.44015
143.1	11.5505	143.1	9.43777
143.2	11.5455	143.2	9.43539
143.3	11.5429	143.3	9.43302
143.4	11.5394	143.4	9.43064
143.5	11.5386	143.5	9.42826
143.6	11.5347	143.6	9.42589
143.7	11.5283	143.7	9.42351
143.8	11.5283	143.8	9.42114
143.9	11.5289	143.9	9.41877
144	11.5234	144	9.41639
144.1	11.5189	144.1	9.41402
144.2	11.5182	144.2	9.41165
144.3	11.5115	144.3	9.40928
144.4	11.5027	144.4	9.40691
144.5	11.5036	144.5	9.40454
144.6	11.4976	144.6	9.40217
144.7	11.4923	144.7	9.3998
144.8	11.4857	144.8	9.39743
144.9	11.4823	144.9	9.39506
145	11.4781	145	9.39269
145.1	11.473	145.1	9.39033
145.2	11.4706	145.2	9.38796
145.3	11.4641	145.3	9.3856
145.4	11.461	145.4	9.38323
145.5	11.4597	145.5	9.38087
145.6	11.4606	145.6	9.3785
145.7	11.4607	145.7	9.37614
145.8	11.4584	145.8	9.37378
145.9	11.4588	145.9	9.37142
146	11.4566	146	9.36906
146.1	11.4549	146.1	9.3667
146.2	11.4511	146.2	9.36434
146.3	11.4538	146.3	9.36198
146.4	11.46	146.4	9.35962
146.5	11.4643	146.5	9.35726
146.6	11.4561	146.6	9.3549
146.7	11.4548	146.7	9.35254
146.8	11.4529	146.8	9.35019
146.9	11.4372	146.9	9.34783
147	11.4282	147	9.34548
147.1	11.4264	147.1	9.34312
147.2	11.4259	147.2	9.34077
147.3	11.4244	147.3	9.33842
147.4	11.4287	147.4	9.33606
147.5	11.4281	147.5	9.33371
147.6	11.4279	147.6	9.33136
147.7	11.4351	147.7	9.32901
147.8	11.4341	147.8	9.32666
147.9	11.4303	147.9	9.32431
148	11.4295	148	9.32196
148.1	11.4269	148.1	9.31961
148.2	11.4275	148.2	9.31726
148.3	11.4271	148.3	9.31491
148.4	11.4278	148.4	9.31257
148.5	11.4313	148.5	9.31022
148.6	11.4295	148.6	9.30787
148.7	11.4323	148.7	9.30553
148.8	11.4348	148.8	9.30319
148.9	11.4284	148.9	9.30084
149	11.4224	149	9.2985
149.1	11.4306	149.1	9.29615
149.2	11.4359	149.2	9.29381
149.3	11.4294	149.3	9.29147
149.4	11.4244	149.4	9.28913
149.5	11.4255	149.5	9.28679
149.6	11.426	149.6	9.28445
149.7	11.4302	149.7	9.28211
149.8	11.428	149.8	9.27977
149.9	11.4288	149.9	9.27743
150	11.4261	150	9.2751
150.1	11.4296	150.1	9.27276
150.2	11.4225	150.2	9.27042
150.3	11.4299	150.3	9.26809
150.4	11.4358	150.4	9.26575
150.5	11.435	150.5	9.26342
150.6	11.4227	150.6	9.26108
150.7	11.4182	150.7	9.25875
150.8	11.4175	150.8	9.25642
150.9	11.4141	150.9	9.25409
151	11.4099	151	9.25175
151.1	11.4144	151.1	9.24942
151.2	11.4129	151.2	9.24709
151.3	11.4133	151.3	9.24476
151.4	11.4121	151.4	9.24243
151.5	11.4021	151.5	9.24011
151.6	11.4003	151.6	9.23778
151.7	11.3909	151.7	9.23545
151.8	11.3835	151.8	9.23312
151.9	11.3789	151.9	9.2308
152	11.377	152	9.22847
152.1	11.3743	152.1	9.22615
152.2	11.3685	152.2	9.22382
152.3	11.3604	152.3	9.2215
152.4	11.346	152.4	9.21917
152.5	11.3523	152.5	9.21685
152.6	11.357	152.6	9.21453
152.7	11.3593	152.7	9.21221
152.8	11.3653	152.8	9.20989
152.9	11.3614	152.9	9.20757
153	11.3573	153	9.20525
153.1	11.357	153.1	9.20293
153.2	11.3546	153.2	9.20061
153.3	11.3457	153.3	9.19829
153.4	11.3377	153.4	9.19597
153.5	11.3329	153.5	9.19366
153.6	11.3338	153.6	9.19134
153.7	11.3343	153.7	9.18902
153.8	11.3353	153.8	9.18671
153.9	11.3334	153.9	9.18439
154	11.3345	154	9.18208
154.1	11.3324	154.1	9.17977
154.2	11.3261	154.2	9.17745
154.3	11.3315	154.3	9.17514
154.4	11.3236	154.4	9.17283
154.5	11.3321	154.5	9.17052
154.6	11.3232	154.6	9.16821
154.7	11.3172	154.7	9.1659
154.8	11.312	154.8	9.16359
154.9	11.3142	154.9	9.16128
155	11.3076	155	9.15897
155.1	11.299	155.1	9.15666
155.2	11.2923	155.2	9.15436
155.3	11.2997	155.3	9.15205
155.4	11.3087	155.4	9.14974
155.5	11.3126	155.5	9.14744
155.6	11.3075	155.6	9.14513
155.7	11.3041	155.7	9.14283
155.8	11.3036	155.8	9.14053
155.9	11.3046	155.9	9.13822
156	11.3135	156	9.13592
156.1	11.3213	156.1	9.13362
156.2	11.3236	156.2	9.13132
156.3	11.3201	156.3	9.12902
156.4	11.3148	156.4	9.12672
156.5	11.3067	156.5	9.12442
156.6	11.3003	156.6	9.12212
156.7	11.302	156.7	9.11982
156.8	11.3058	156.8	9.11752
156.9	11.3015	156.9	9.11523
157	11.2942	157	9.11293
157.1	11.2955	157.1	9.11063
157.2	11.2893	157.2	9.10834
157.3	11.2882	157.3	9.10604
157.4	11.2842	157.4	9.10375
157.5	11.2878	157.5	9.10146
157.6	11.2857	157.6	9.09916
157.7	11.2789	157.7	9.09687
157.8	11.2776	157.8	9.09458
157.9	11.2762	157.9	9.09229
158	11.2775	158	9.09
158.1	11.2754	158.1	9.08771
158.2	11.273	158.2	9.08542
158.3	11.271	158.3	9.08313
158.4	11.2664	158.4	9.08084
158.5	11.2572	158.5	9.07855
158.6	11.2537	158.6	9.07626
158.7	11.2485	158.7	9.07398
158.8	11.2442	158.8	9.07169
158.9	11.2454	158.9	9.0694
159	11.2383	159	9.06712
159.1	11.2299	159.1	9.06483
159.2	11.2266	159.2	9.06255
159.3	11.2238	159.3	9.06027
159.4	11.2183	159.4	9.05799
159.5	11.2165	159.5	9.0557
159.6	11.2131	159.6	9.05342
159.7	11.2065	159.7	9.05114
159.8	11.2017	159.8	9.04886
159.9	11.1938	159.9	9.04658
160	11.1816	160	9.0443
160.1	11.1748	160.1	9.04202
160.2	11.1667	160.2	9.03974
160.3	11.1546	160.3	9.03747
[truncated: 12,876 more rows]
