# Supplementary material for: Key mechanistic features of the trade-off between antibody escape and host cell binding in the SARS-CoV-2 Omicron variant spike proteins
Source: EMBO J. 2024 Mar 11;43(8):5. doi: 10.1038/s44318-024-00062-z (PMC11021471; doi:10.1038/s44318-024-00062-z)
Supplement: Supplementary file 7 — Source Data Fig. 1 [file 44318_2024_62_MOESM7_ESM.zip › Figure 1/1C/S BA.4-hACE2.xlsx]

## Sheet: S BA.4-hACE2
Run 1; Ch 2; Fc 2-1; Cy 3; hACE2; Conc 12.5 25 50 100 200 nM_X	Run 1; Ch 2; Fc 2-1; Cy 3; hACE2; Conc 12.5 25 50 100 200 nM_Y	Run 1; Ch 2; Fc 2-1; Cy 3; hACE2; Conc 12.5 25 50 100 200 nM; Fitted_X	Run 1; Ch 2; Fc 2-1; Cy 3; hACE2; Conc 12.5 25 50 100 200 nM; Fitted_Y
-39.5	0.0068	-39.5	0
-39.4	2.66139	-39.4	0
-39.3	-3.199	-39.3	0
-39.2	0.087921	-39.2	0
-39.1	0.191946	-39.1	0
-39	-1.5057	-39	0
-38.9	-0.00270097	-38.9	0
-38.8	-0.0928	-38.8	0
-38.7	-0.119699	-38.7	0
-38.6	-0.0725003	-38.6	0
-38.5	-0.084	-38.5	0
-38.4	0.108388	-38.4	0
-38.3	-0.4172	-38.3	0
-38.2	-0.089197	-38.2	0
-38.1	-0.0308006	-38.1	0
-38	-0.0526	-38	0
-37.9	-0.0410004	-37.9	0
-37.8	-0.0589	-37.8	0
-37.7	-0.0652992	-37.7	0
-37.6	-0.0462997	-37.6	0
-37.5	-0.0377	-37.5	0
-37.4	-0.0441951	-37.4	0
-37.3	-0.0782	-37.3	0
-37.2	-0.1214	-37.2	0
-37.1	-0.1516	-37.1	0
-37	-0.1343	-37	0
-36.9	-0.110903	-36.9	0
-36.8	-0.1417	-36.8	0
-36.7	-0.155901	-36.7	0
-36.6	-0.117801	-36.6	0
-36.5	-0.1007	-36.5	0
-36.4	-0.1169	-36.4	0
-36.3	-0.1256	-36.3	0
-36.2	-0.1155	-36.2	0
-36.1	-0.0670994	-36.1	0
-36	-0.0347	-36	0
-35.9	0.0353029	-35.9	0
-35.8	0.093	-35.8	0
-35.7	0.142204	-35.7	0
-35.6	0.158105	-35.6	0
-35.5	0.1689	-35.5	0
-35.4	0.169805	-35.4	0
-35.3	0.1707	-35.3	0
-35.2	0.152103	-35.2	0
-35.1	0.105502	-35.1	0
-35	0.0263	-35	0
-34.9	-0.1097	-34.9	0
-34.8	-0.1493	-34.8	0
-34.7	-0.212101	-34.7	0
-34.6	-0.201202	-34.6	0
-34.5	-0.2432	-34.5	0
-34.4	-0.243201	-34.4	0
-34.3	-0.2093	-34.3	0
-34.2	-0.173501	-34.2	0
-34.1	-0.1947	-34.1	0
-34	-0.1771	-34	0
-33.9	-0.1892	-33.9	0
-33.8	-0.1672	-33.8	0
-33.7	-0.1713	-33.7	0
-33.6	-0.1719	-33.6	0
-33.5	-0.1643	-33.5	0
-33.4	-0.1532	-33.4	0
-33.3	-0.147	-33.3	0
-33.2	-0.1412	-33.2	0
-33.1	-0.1352	-33.1	0
-33	-0.1488	-33	0
-32.9	-0.149	-32.9	0
-32.8	-0.1418	-32.8	0
-32.7	-0.1325	-32.7	0
-32.6	-0.1272	-32.6	0
-32.5	-0.1397	-32.5	0
-32.4	-0.1385	-32.4	0
-32.3	-0.1304	-32.3	0
-32.2	-0.1352	-32.2	0
-32.1	-0.1304	-32.1	0
-32	-0.1219	-32	0
-31.9	-0.1234	-31.9	0
-31.8	-0.1321	-31.8	0
-31.7	-0.1365	-31.7	0
-31.6	-0.1391	-31.6	0
-31.5	-0.1433	-31.5	0
-31.4	-0.1401	-31.4	0
-31.3	-0.1324	-31.3	0
-31.2	-0.1336	-31.2	0
-31.1	-0.1323	-31.1	0
-31	-0.1369	-31	0
-30.9	-0.1386	-30.9	0
-30.8	-0.138	-30.8	0
-30.7	-0.1307	-30.7	0
-30.6	-0.1275	-30.6	0
-30.5	-0.1271	-30.5	0
-30.4	-0.1271	-30.4	0
-30.3	-0.1238	-30.3	0
-30.2	-0.1244	-30.2	0
-30.1	-0.1232	-30.1	0
-30	-0.1194	-30	0
-29.9	-0.1177	-29.9	0
-29.8	-0.1184	-29.8	0
-29.7	-0.1179	-29.7	0
-29.6	-0.1133	-29.6	0
-29.5	-0.112	-29.5	0
-29.4	-0.1069	-29.4	0
-29.3	-0.1095	-29.3	0
-29.2	-0.1113	-29.2	0
-29.1	-0.1096	-29.1	0
-29	-0.1079	-29	0
-28.9	-0.109	-28.9	0
-28.8	-0.1069	-28.8	0
-28.7	-0.106	-28.7	0
-28.6	-0.105	-28.6	0
-28.5	-0.1054	-28.5	0
-28.4	-0.1052	-28.4	0
-28.3	-0.1023	-28.3	0
-28.2	-0.0956999	-28.2	0
-28.1	-0.0915	-28.1	0
-28	-0.0914	-28	0
-27.9	-0.0917999	-27.9	0
-27.8	-0.0908	-27.8	0
-27.7	-0.0909	-27.7	0
-27.6	-0.0881001	-27.6	0
-27.5	-0.0906	-27.5	0
-27.4	-0.0904001	-27.4	0
-27.3	-0.09	-27.3	0
-27.2	-0.0878	-27.2	0
-27.1	-0.0886001	-27.1	0
-27	-0.0914	-27	0
-26.9	-0.0892001	-26.9	0
-26.8	-0.0896	-26.8	0
-26.7	-0.0899999	-26.7	0
-26.6	-0.0885999	-26.6	0
-26.5	-0.0861	-26.5	0
-26.4	-0.0885999	-26.4	0
-26.3	-0.0861	-26.3	0
-26.2	-0.0849	-26.2	0
-26.1	-0.0812	-26.1	0
-26	-0.0738	-26	0
-25.9	-0.0687999	-25.9	0
-25.8	-0.0608	-25.8	0
-25.7	-0.0618	-25.7	0
-25.6	-0.0605	-25.6	0
-25.5	-0.0574	-25.5	0
-25.4	-0.0545001	-25.4	0
-25.3	-0.052	-25.3	0
-25.2	-0.0523	-25.2	0
-25.1	-0.0491	-25.1	0
-25	-0.0485	-25	0
-24.9	-0.0420001	-24.9	0
-24.8	-0.0386	-24.8	0
-24.7	-0.0336	-24.7	0
-24.6	-0.0377	-24.6	0
-24.5	-0.0403001	-24.5	0
-24.4	-0.0425001	-24.4	0
-24.3	-0.0385	-24.3	0
-24.2	-0.0369	-24.2	0
-24.1	-0.0341	-24.1	0
-24	-0.0302	-24	0
-23.9	-0.0316999	-23.9	0
-23.8	-0.0282	-23.8	0
-23.7	-0.0241	-23.7	0
-23.6	-0.0243	-23.6	0
-23.5	-0.0222	-23.5	0
-23.4	-0.0212	-23.4	0
-23.3	-0.0184	-23.3	0
-23.2	-0.0156	-23.2	0
-23.1	-0.0123	-23.1	0
-23	-0.00820003	-23	0
-22.9	-0.00790005	-22.9	0
-22.8	-0.0027001	-22.8	0
-22.7	-0.000800095	-22.7	0
-22.6	-0.0105	-22.6	0
-22.5	-0.0125999	-22.5	0
-22.4	0.0011998	-22.4	0
-22.3	0.00109994	-22.3	0
-22.2	0.00550003	-22.2	0
-22.1	0.0130999	-22.1	0
-22	0.0114999	-22	0
-21.9	0.0165999	-21.9	0
-21.8	0.0251999	-21.8	0
-21.7	0.0312	-21.7	0
-21.6	0.0387999	-21.6	0
-21.5	0.0459998	-21.5	0
-21.4	0.0373001	-21.4	0
-21.3	0.0371	-21.3	0
-21.2	0.0371	-21.2	0
-21.1	0.0334001	-21.1	0
-21	0.0308999	-21	0
-20.9	0.022	-20.9	0
-20.8	0.0156	-20.8	0
-20.7	0.0192	-20.7	0
-20.6	0.0156	-20.6	0
-20.5	0.0134001	-20.5	0
-20.4	0.0141	-20.4	0
-20.3	0.00410015	-20.3	0
-20.2	0.00780016	-20.2	0
-20.1	0.0154	-20.1	0
-20	0.0147001	-20	0
-19.9	0.0201001	-19.9	0
-19.8	0.0179001	-19.8	0
-19.7	0.0163	-19.7	0
-19.6	0.0150001	-19.6	0
-19.5	0.0106001	-19.5	0
-19.4	0.0109004	-19.4	0
-19.3	0.00740014	-19.3	0
-19.2	0.00870001	-19.2	0
-19.1	0.00640016	-19.1	0
-19	0.00880015	-19	0
-18.9	0.0160003	-18.9	0
-18.8	0.0156001	-18.8	0
-18.7	0.0132002	-18.7	0
-18.6	0.0130003	-18.6	0
-18.5	0.0181002	-18.5	0
-18.4	0.0163004	-18.4	0
-18.3	0.0142002	-18.3	0
-18.2	0.0146001	-18.2	0
-18.1	0.0108002	-18.1	0
-18	0.0129003	-18	0
-17.9	0.0188006	-17.9	0
-17.8	0.0244003	-17.8	0
-17.7	0.0296003	-17.7	0
-17.6	0.0419003	-17.6	0
-17.5	0.0517001	-17.5	0
-17.4	0.0540001	-17.4	0
-17.3	0.0514	-17.3	0
-17.2	0.0504	-17.2	0
-17.1	0.0556001	-17.1	0
-17	0.0623001	-17	0
-16.9	0.0705003	-16.9	0
-16.8	0.0798001	-16.8	0
-16.7	0.0888001	-16.7	0
-16.6	0.0900001	-16.6	0
-16.5	0.0917	-16.5	0
-16.4	0.0883	-16.4	0
-16.3	0.0842001	-16.3	0
-16.2	0.0887001	-16.2	0
-16.1	0.0924001	-16.1	0
-16	0.0977003	-16	0
-15.9	0.1144	-15.9	0
-15.8	0.1218	-15.8	0
-15.7	0.1273	-15.7	0
-15.6	0.1288	-15.6	0
-15.5	0.131	-15.5	0
-15.4	0.133	-15.4	0
-15.3	0.133	-15.3	0
-15.2	0.1341	-15.2	0
-15.1	0.142	-15.1	0
-15	0.1626	-15	0
-14.9	0.1687	-14.9	0
-14.8	0.1796	-14.8	0
-14.7	0.1823	-14.7	0
-14.6	0.1856	-14.6	0
-14.5	0.1818	-14.5	0
-14.4	0.176	-14.4	0
-14.3	0.1679	-14.3	0
-14.2	0.1624	-14.2	0
-14.1	0.1494	-14.1	0
-14	0.1406	-14	0
-13.9	0.1389	-13.9	0
-13.8	0.1279	-13.8	0
-13.7	0.1163	-13.7	0
-13.6	0.1088	-13.6	0
-13.5	0.1039	-13.5	0
-13.4	0.1177	-13.4	0
-13.3	0.1308	-13.3	0
-13.2	0.1369	-13.2	0
-13.1	0.14	-13.1	0
-13	0.1372	-13	0
-12.9	0.1354	-12.9	0
-12.8	0.1289	-12.8	0
-12.7	0.1292	-12.7	0
-12.6	0.1318	-12.6	0
-12.5	0.1242	-12.5	0
-12.4	0.111799	-12.4	0
-12.3	0.1086	-12.3	0
-12.2	0.1074	-12.2	0
-12.1	0.1101	-12.1	0
-12	0.1194	-12	0
-11.9	0.1182	-11.9	0
-11.8	0.1203	-11.8	0
-11.7	0.1232	-11.7	0
-11.6	0.1163	-11.6	0
-11.5	0.1244	-11.5	0
-11.4	0.1223	-11.4	0
-11.3	0.1147	-11.3	0
-11.2	0.1055	-11.2	0
-11.1	0.0922999	-11.1	0
-11	0.0922998	-11	0
-10.9	0.0863995	-10.9	0
-10.8	0.0872998	-10.8	0
-10.7	0.0872998	-10.7	0
-10.6	0.0938997	-10.6	0
-10.5	0.0907997	-10.5	0
-10.4	0.0912993	-10.4	0
-10.3	0.0902998	-10.3	0
-10.2	0.0957998	-10.2	0
-10.1	0.1046	-10.1	0
-10	0.1169	-10	0
-9.9	0.122799	-9.9	0
-9.8	0.1255	-9.8	0
-9.7	0.1262	-9.7	0
-9.6	0.1388	-9.6	0
-9.5	0.142	-9.5	0
-9.4	0.132499	-9.4	0
-9.3	0.1124	-9.3	0
-9.2	0.0919998	-9.2	0
-9.1	0.0632999	-9.1	0
-9	0.0525002	-9	0
-8.9	0.0506	-8.9	0
-8.8	0.0406001	-8.8	0
-8.7	0.0330002	-8.7	0
-8.6	0.0348	-8.6	0
-8.5	0.0223001	-8.5	0
-8.4	0.0155002	-8.4	0
-8.3	0.00680007	-8.3	0
-8.2	0.00220012	-8.2	0
-8.1	0.00239999	-8.1	0
-8	-0.00640006	-8	0
-7.9	-0.00849973	-7.9	0
-7.8	-0.00519987	-7.8	0
-7.7	-0.000499959	-7.7	0
-7.6	-0.00520007	-7.6	0
-7.5	-0.0054	-7.5	0
-7.4	-0.00749998	-7.4	0
-7.3	-0.0103	-7.3	0
-7.2	-0.0119	-7.2	0
-7.1	-0.0142002	-7.1	0
-7	-0.0161	-7	0
-6.9	-0.0167999	-6.9	0
-6.8	-0.017	-6.8	0
-6.7	-0.0194997	-6.7	0
-6.6	-0.0171999	-6.6	0
-6.5	-0.0171	-6.5	0
-6.4	-0.0207999	-6.4	0
-6.3	-0.0237	-6.3	0
-6.2	-0.0231998	-6.2	0
-6.1	-0.0183	-6.1	0
-6	-0.0195	-6	0
-5.9	-0.0243999	-5.9	0
-5.8	-0.0247	-5.8	0
-5.7	-0.0235998	-5.7	0
-5.6	-0.0175998	-5.6	0
-5.5	-0.0123	-5.5	0
-5.4	-0.0086998	-5.4	0
-5.3	-0.0037	-5.3	0
-5.2	-0.00359985	-5.2	0
-5.1	-0.000599813	-5.1	0
-5	0.0027	-5	0
-4.9	-0.00339996	-4.9	0
-4.8	-0.0059	-4.8	0
-4.7	-0.00260006	-4.7	0
-4.6	-0.00519992	-4.6	0
-4.5	-0.0012	-4.5	0
-4.4	0.00409996	-4.4	0
-4.3	0.002	-4.3	0
-4.2	0.00260014	-4.2	0
-4.1	0.00379996	-4.1	0
-4	0.0044	-4	0
-3.9	0.00160008	-3.9	0
-3.8	0.0018	-3.8	0
-3.7	0.0117001	-3.7	0
-3.6	0.00760016	-3.6	0
-3.5	0.0085	-3.5	0
-3.4	0.0131001	-3.4	0
-3.3	0.0168	-3.3	0
-3.2	0.0136001	-3.2	0
-3.1	0.0164003	-3.1	0
-3	0.0209	-3	0
-2.9	0.0195	-2.9	0
-2.8	0.0198	-2.8	0
-2.7	0.0224002	-2.7	0
-2.6	0.0240001	-2.6	0
-2.5	0.0252	-2.5	0
-2.4	0.0237001	-2.4	0
-2.3	0.0327	-2.3	0
-2.2	0.0364996	-2.2	0
-2.1	0.0231002	-2.1	0
-2	0.0319	-2	0
-1.9	0.0393002	-1.9	0
-1.8	0.0403	-1.8	0
-1.7	0.0510997	-1.7	0
-1.6	0.0382004	-1.6	0
-1.5	0.0391	-1.5	0
-1.4	0.042	-1.4	0
-1.3	0.042	-1.3	0
-1.2	0.0391	-1.2	0
-1.1	0.0373983	-1.1	0
-1	0.0280007	-1	0
-0.899998	0.0373983	-0.899998	0
-0.799999	0.0280007	-0.799999	0
-0.699997		-0.699997	0
-0.599998		-0.599998	0
-0.5		-0.5	0
-0.399998		-0.399998	0
-0.299999		-0.299999	0
-0.199997		-0.199997	0
-0.0999985		-0.0999985	0
0		0	0
0.100002		0.100002	0
0.200001		0.200001	0.0227248
0.300003		0.300003	0.045445
0.400002		0.400002	0.0681589
0.5		0.5	0.0908672
0.600002		0.600002	0.113571
0.700001		0.700001	0.136268
0.800003		0.800003	0.158961
0.900002		0.900002	0.181647
1		1	0.204328
1.1		1.1	0.227004
1.2		1.2	0.249674
1.3		1.3	0.27234
1.4		1.4	0.294998
1.5		1.5	0.317652
1.6		1.6	0.340301
1.7		1.7	0.362943
1.8	0.701394	1.8	0.385581
1.9	0.676804	1.9	0.408212
2	0.6711	2	0.430838
2.1	0.676804	2.1	0.45346
2.2	0.7426	2.2	0.476075
2.3	0.7702	2.3	0.498685
2.4	0.776	2.4	0.521289
2.5	0.7426	2.5	0.543888
2.6	0.8334	2.6	0.566482
2.7	0.8963	2.7	0.58907
2.8	0.9409	2.8	0.611653
2.9	0.973298	2.9	0.63423
3	0.9944	3	0.656801
3.1	1.0713	3.1	0.679368
3.2	1.1156	3.2	0.701928
3.3	1.1717	3.3	0.724484
3.4	1.2105	3.4	0.747033
3.5	1.2431	3.5	0.769577
3.6	1.2745	3.6	0.792116
3.7	1.3235	3.7	0.814649
3.8	1.354	3.8	0.837178
3.9	1.4061	3.9	0.8597
4	1.4324	4	0.882217
4.1	1.456	4.1	0.904729
4.2	1.4799	4.2	0.927235
4.3	1.5142	4.3	0.949736
4.4	1.5545	4.4	0.972231
4.5	1.6019	4.5	0.99472
4.6	1.6328	4.6	1.01721
4.7	1.6578	4.7	1.03968
4.8	1.6961	4.8	1.06216
4.9	1.7274	4.9	1.08463
5	1.7548	5	1.10709
5.1	1.7868	5.1	1.12955
5.2	1.8176	5.2	1.152
5.3	1.8456	5.3	1.17444
5.4	1.877	5.4	1.19688
5.5	1.9104	5.5	1.21932
5.6	1.9433	5.6	1.24175
5.7	1.9711	5.7	1.26417
5.8	2.0067	5.8	1.28659
5.9	2.0355	5.9	1.30901
6	2.0679	6	1.33141
6.1	2.1039	6.1	1.35382
6.2	2.1391	6.2	1.37621
6.3	2.1731	6.3	1.39861
6.4	2.2021	6.4	1.42099
6.5	2.2318	6.5	1.44337
6.6	2.2647	6.6	1.46575
6.7	2.2948	6.7	1.48812
6.8	2.3283	6.8	1.51049
6.9	2.3601	6.9	1.53284
7	2.3938	7	1.5552
7.1	2.4241	7.1	1.57755
7.2	2.4576	7.2	1.59989
7.3	2.4874	7.3	1.62223
7.4	2.5165	7.4	1.64456
7.5	2.5482	7.5	1.66689
7.6	2.5771	7.6	1.68921
7.7	2.6084	7.7	1.71153
7.8	2.6414	7.8	1.73384
7.9	2.6769	7.9	1.75614
8	2.7046	8	1.77844
8.1	2.735	8.1	1.80074
8.2	2.7699	8.2	1.82303
8.3	2.8066	8.3	1.84531
8.4	2.8385	8.4	1.86759
8.5	2.8747	8.5	1.88986
8.6	2.9045	8.6	1.91213
8.7	2.9409	8.7	1.93439
8.8	2.9739	8.8	1.95665
8.9	3.0047	8.9	1.9789
9	3.0387	9	2.00114
9.1	3.0696	9.1	2.02339
9.2	3.104	9.2	2.04562
9.3	3.1316	9.3	2.06785
9.4	3.1591	9.4	2.09008
9.5	3.1911	9.5	2.11229
9.6	3.2205	9.6	2.13451
9.7	3.2513	9.7	2.15672
9.8	3.2851	9.8	2.17892
9.9	3.319	9.9	2.20112
10	3.3479	10	2.22331
10.1	3.3775	10.1	2.2455
10.2	3.4043	10.2	2.26768
10.3	3.4357	10.3	2.28985
10.4	3.4639	10.4	2.31203
10.5	3.4969	10.5	2.33419
10.6	3.5275	10.6	2.35635
10.7	3.5561	10.7	2.37851
10.8	3.5901	10.8	2.40065
10.9	3.6176	10.9	2.4228
11	3.6401	11	2.44494
11.1	3.6676	11.1	2.46707
11.2	3.6949	11.2	2.4892
11.3	3.7209	11.3	2.51132
11.4	3.753	11.4	2.53344
11.5	3.7855	11.5	2.55555
11.6	3.8157	11.6	2.57766
11.7	3.838	11.7	2.59976
11.8	3.8677	11.8	2.62185
11.9	3.9007	11.9	2.64394
12	3.9321	12	2.66603
12.1	3.9618	12.1	2.68811
12.2	3.9883	12.2	2.71018
12.3	4.0159	12.3	2.73225
12.4	4.0423	12.4	2.75431
12.5	4.0717	12.5	2.77637
12.6	4.1037	12.6	2.79843
12.7	4.1288	12.7	2.82047
12.8	4.154	12.8	2.84252
12.9	4.1803	12.9	2.86455
13	4.1988	13	2.88658
13.1	4.2266	13.1	2.90861
13.2	4.2547	13.2	2.93063
13.3	4.2827	13.3	2.95265
13.4	4.3098	13.4	2.97466
13.5	4.34	13.5	2.99666
13.6	4.3704	13.6	3.01866
13.7	4.3962	13.7	3.04066
13.8	4.4225	13.8	3.06265
13.9	4.4507	13.9	3.08463
14	4.4735	14	3.10661
14.1	4.5031	14.1	3.12858
14.2	4.5279	14.2	3.15055
14.3	4.5539	14.3	3.17251
14.4	4.5829	14.4	3.19447
14.5	4.6135	14.5	3.21642
14.6	4.6381	14.6	3.23837
14.7	4.6658	14.7	3.26031
14.8	4.6907	14.8	3.28224
14.9	4.7174	14.9	3.30417
15	4.7507	15	3.3261
15.1	4.7761	15.1	3.34802
15.2	4.7957	15.2	3.36993
15.3	4.8178	15.3	3.39184
15.4	4.8443	15.4	3.41375
15.5	4.8726	15.5	3.43564
15.6	4.897	15.6	3.45754
15.7	4.9228	15.7	3.47943
15.8	4.9468	15.8	3.50131
15.9	4.9716	15.9	3.52319
16	4.9992	16	3.54506
16.1	5.0222	16.1	3.56693
16.2	5.0456	16.2	3.58879
16.3	5.0795	16.3	3.61064
16.4	5.1075	16.4	3.63249
16.5	5.1369	16.5	3.65434
16.6	5.162	16.6	3.67618
16.7	5.1891	16.7	3.69802
16.8	5.2137	16.8	3.71985
16.9	5.2391	16.9	3.74167
17	5.268	17	3.76349
17.1	5.2953	17.1	3.7853
17.2	5.3189	17.2	3.80711
17.3	5.3504	17.3	3.82892
17.4	5.3803	17.4	3.85071
17.5	5.4103	17.5	3.87251
17.6	5.4383	17.6	3.89429
17.7	5.4664	17.7	3.91608
17.8	5.4953	17.8	3.93785
17.9	5.5208	17.9	3.95962
18	5.5474	18	3.98139
18.1	5.5747	18.1	4.00315
18.2	5.6012	18.2	4.02491
18.3	5.6252	18.3	4.04666
18.4	5.6522	18.4	4.0684
18.5	5.6802	18.5	4.09014
18.6	5.7039	18.6	4.11188
18.7	5.7325	18.7	4.13361
18.8	5.763	18.8	4.15533
18.9	5.789	18.9	4.17705
19	5.8184	19	4.19877
19.1	5.8505	19.1	4.22048
19.2	5.8788	19.2	4.24218
19.3	5.9073	19.3	4.26388
19.4	5.9344	19.4	4.28557
19.5	5.961	19.5	4.30726
19.6	5.9891	19.6	4.32894
19.7	6.0152	19.7	4.35062
19.8	6.039	19.8	4.37229
19.9	6.0632	19.9	4.39395
20	6.0831	20	4.41562
20.1	6.1111	20.1	4.43727
20.2	6.1386	20.2	4.45892
20.3	6.1652	20.3	4.48057
20.4	6.1893	20.4	4.50221
20.5	6.2154	20.5	4.52384
20.6	6.2389	20.6	4.54547
20.7	6.2665	20.7	4.5671
20.8	6.2901	20.8	4.58872
20.9	6.3133	20.9	4.61033
21	6.3363	21	4.63194
21.1	6.36	21.1	4.65354
21.2	6.3857	21.2	4.67514
21.3	6.4222	21.3	4.69674
21.4	6.4488	21.4	4.71832
21.5	6.4729	21.5	4.73991
21.6	6.501	21.6	4.76148
21.7	6.5233	21.7	4.78306
21.8	6.5545	21.8	4.80462
21.9	6.5885	21.9	4.82619
22	6.6206	22	4.84774
22.1	6.6533	22.1	4.86929
22.2	6.6788	22.2	4.89084
22.3	6.7089	22.3	4.91238
22.4	6.7378	22.4	4.93392
22.5	6.7632	22.5	4.95545
22.6	6.7895	22.6	4.97697
22.7	6.8166	22.7	4.99849
22.8	6.8465	22.8	5.02001
22.9	6.875	22.9	5.04152
23	6.9055	23	5.06302
23.1	6.9348	23.1	5.08452
23.2	6.9618	23.2	5.10602
23.3	6.988	23.3	5.12751
23.4	7.0149	23.4	5.14899
23.5	7.0433	23.5	5.17047
23.6	7.0698	23.6	5.19194
23.7	7.0931	23.7	5.21341
23.8	7.1174	23.8	5.23487
23.9	7.1408	23.9	5.25633
24	7.1684	24	5.27778
24.1	7.1967	24.1	5.29923
24.2	7.227	24.2	5.32067
24.3	7.2538	24.3	5.34211
24.4	7.2828	24.4	5.36354
24.5	7.3141	24.5	5.38497
24.6	7.3451	24.6	5.40639
24.7	7.3747	24.7	5.4278
24.8	7.4038	24.8	5.44922
24.9	7.4353	24.9	5.47062
25	7.4692	25	5.49202
25.1	7.4978	25.1	5.51342
25.2	7.5216	25.2	5.53481
25.3	7.5503	25.3	5.55619
25.4	7.5776	25.4	5.57757
25.5	7.6051	25.5	5.59895
25.6	7.6341	25.6	5.62032
25.7	7.6646	25.7	5.64168
25.8	7.6957	25.8	5.66304
25.9	7.7227	25.9	5.68439
26	7.7526	26	5.70574
26.1	7.7862	26.1	5.72709
26.2	7.8171	26.2	5.74843
26.3	7.8473	26.3	5.76976
26.4	7.8722	26.4	5.79109
26.5	7.8973	26.5	5.81241
26.6	7.9207	26.6	5.83373
26.7	7.9544	26.7	5.85504
26.8	7.9826	26.8	5.87635
26.9	8.0109	26.9	5.89765
27	8.0507	27	5.91895
27.1	8.0823	27.1	5.94024
27.2	8.1114	27.2	5.96153
27.3	8.14	27.3	5.98281
27.4	8.1641	27.4	6.00409
27.5	8.1913	27.5	6.02536
27.6	8.218	27.6	6.04662
27.7	8.2462	27.7	6.06788
27.8	8.2769	27.8	6.08914
27.9	8.3042	27.9	6.11039
28	8.3274	28	6.13164
28.1	8.3558	28.1	6.15288
28.2	8.3837	28.2	6.17411
28.3	8.4128	28.3	6.19534
28.4	8.4414	28.4	6.21657
28.5	8.4661	28.5	6.23779
28.6	8.4948	28.6	6.259
28.7	8.5264	28.7	6.28021
28.8	8.5598	28.8	6.30142
28.9	8.5882	28.9	6.32262
29	8.6169	29	6.34381
29.1	8.6424	29.1	6.365
29.2	8.6697	29.2	6.38619
29.3	8.6964	29.3	6.40736
29.4	8.728	29.4	6.42854
29.5	8.7523	29.5	6.44971
29.6	8.7789	29.6	6.47087
29.7	8.8055	29.7	6.49203
29.8	8.8413	29.8	6.51318
29.9	8.8735	29.9	6.53433
30	8.9053	30	6.55547
30.1	8.9364	30.1	6.57661
30.2	8.9639	30.2	6.59774
30.3	8.9928	30.3	6.61887
30.4	9.0241	30.4	6.63999
30.5	9.0547	30.5	6.66111
30.6	9.0784	30.6	6.68222
30.7	9.1076	30.7	6.70333
30.8	9.1387	30.8	6.72443
30.9	9.1665	30.9	6.74553
31	9.1921	31	6.76662
31.1	9.2167	31.1	6.78771
31.2	9.2421	31.2	6.80879
31.3	9.2708	31.3	6.82987
31.4	9.3001	31.4	6.85094
31.5	9.3266	31.5	6.87201
31.6	9.3514	31.6	6.89307
31.7	9.3795	31.7	6.91412
31.8	9.4051	31.8	6.93517
31.9	9.4255	31.9	6.95622
32	9.4522	32	6.97726
32.1	9.4792	32.1	6.9983
32.2	9.5078	32.2	7.01933
32.3	9.5308	32.3	7.04035
32.4	9.563	32.4	7.06137
32.5	9.5957	32.5	7.08239
32.6	9.6241	32.6	7.1034
32.7	9.6541	32.7	7.12441
32.8	9.6807	32.8	7.14541
32.9	9.712	32.9	7.1664
33	9.7422	33	7.18739
33.1	9.7634	33.1	7.20838
33.2	9.7868	33.2	7.22936
33.3	9.8131	33.3	7.25033
33.4	9.8397	33.4	7.2713
33.5	9.8647	33.5	7.29226
33.6	9.8864	33.6	7.31322
33.7	9.9119	33.7	7.33418
33.8	9.9363	33.8	7.35513
33.9	9.9639	33.9	7.37607
34	9.9905	34	7.39701
34.1	10.0143	34.1	7.41795
34.2	10.0384	34.2	7.43888
34.3	10.0649	34.3	7.4598
34.4	10.096	34.4	7.48072
34.5	10.1184	34.5	7.50163
34.6	10.1442	34.6	7.52254
34.7	10.1723	34.7	7.54345
34.8	10.1999	34.8	7.56434
34.9	10.2207	34.9	7.58524
35	10.243	35	7.60613
35.1	10.2663	35.1	7.62701
35.2	10.2941	35.2	7.64789
35.3	10.318	35.3	7.66876
35.4	10.3483	35.4	7.68963
35.5	10.3778	35.5	7.71049
35.6	10.4035	35.6	7.73135
35.7	10.4272	35.7	7.75221
35.8	10.4519	35.8	7.77305
35.9	10.4764	35.9	7.7939
36	10.5073	36	7.81473
36.1	10.5312	36.1	7.83557
36.2	10.5555	36.2	7.8564
36.3	10.5827	36.3	7.87722
36.4	10.616	36.4	7.89804
36.5	10.6472	36.5	7.91885
36.6	10.6752	36.6	7.93966
36.7	10.7034	36.7	7.96046
36.8	10.7277	36.8	7.98126
36.9	10.7499	36.9	8.00205
37	10.7761	37	8.02284
37.1	10.8069	37.1	8.04362
37.2	10.835	37.2	8.0644
37.3	10.8658	37.3	8.08517
37.4	10.8924	37.4	8.10594
37.5	10.9186	37.5	8.1267
37.6	10.947	37.6	8.14746
37.7	10.9755	37.7	8.16821
37.8	10.9983	37.8	8.18896
37.9	11.0234	37.9	8.2097
38	11.0517	38	8.23044
38.1	11.08	38.1	8.25117
38.2	11.1112	38.2	8.2719
38.3	11.1342	38.3	8.29262
38.4	11.1651	38.4	8.31334
38.5	11.1882	38.5	8.33405
38.6	11.215	38.6	8.35476
38.7	11.2414	38.7	8.37546
38.8	11.2645	38.8	8.39616
38.9	11.2947	38.9	8.41685
39	11.3188	39	8.43754
39.1	11.3452	39.1	8.45822
39.2	11.3739	39.2	8.4789
39.3	11.4042	39.3	8.49957
39.4	11.4278	39.4	8.52024
39.5	11.4571	39.5	8.5409
39.6	11.4859	39.6	8.56156
39.7	11.5168	39.7	8.58221
39.8	11.5452	39.8	8.60286
39.9	11.5716	39.9	8.6235
40	11.594	40	8.64414
40.1	11.6223	40.1	8.66477
40.2	11.6508	40.2	8.6854
40.3	11.6752	40.3	8.70602
40.4	11.7003	40.4	8.72664
40.5	11.725	40.5	8.74725
40.6	11.7527	40.6	8.76785
40.7	11.7816	40.7	8.78846
40.8	11.8049	40.8	8.80905
40.9	11.8251	40.9	8.82965
41	11.8552	41	8.85023
41.1	11.8855	41.1	8.87082
41.2	11.9183	41.2	8.89139
41.3	11.9463	41.3	8.91197
41.4	11.9769	41.4	8.93253
41.5	12.0026	41.5	8.9531
41.6	12.0262	41.6	8.97365
41.7	12.055	41.7	8.99421
41.8	12.08	41.8	9.01475
41.9	12.1079	41.9	9.0353
42	12.1333	42	9.05583
42.1	12.1617	42.1	9.07637
42.2	12.1884	42.2	9.09689
42.3	12.2194	42.3	9.11742
42.4	12.2476	42.4	9.13793
42.5	12.2725	42.5	9.15845
42.6	12.293	42.6	9.17895
42.7	12.3164	42.7	9.19946
42.8	12.3462	42.8	9.21996
42.9	12.3725	42.9	9.24045
43	12.4044	43	9.26094
43.1	12.4297	43.1	9.28142
43.2	12.4568	43.2	9.3019
43.3	12.4867	43.3	9.32237
43.4	12.5137	43.4	9.34284
43.5	12.544	43.5	9.3633
43.6	12.5713	43.6	9.38376
43.7	12.6004	43.7	9.40421
43.8	12.6291	43.8	9.42466
43.9	12.6588	43.9	9.4451
44	12.6852	44	9.46554
44.1	12.7099	44.1	9.48598
44.2	12.7354	44.2	9.5064
44.3	12.7631	44.3	9.52683
44.4	12.7864	44.4	9.54725
44.5	12.813	44.5	9.56766
44.6	12.838	44.6	9.58807
44.7	12.8639	44.7	9.60847
44.8	12.896	44.8	9.62887
44.9	12.928	44.9	9.64926
45	12.9516	45	9.66965
45.1	12.9792	45.1	9.69004
45.2	13.0085	45.2	9.71042
45.3	13.0378	45.3	9.73079
45.4	13.0635	45.4	9.75116
45.5	13.0948	45.5	9.77152
45.6	13.1226	45.6	9.79188
45.7	13.1527	45.7	9.81224
45.8	13.1822	45.8	9.83259
45.9	13.2065	45.9	9.85293
46	13.2338	46	9.87327
46.1	13.2597	46.1	9.89361
46.2	13.2831	46.2	9.91394
46.3	13.3071	46.3	9.93426
46.4	13.3346	46.4	9.95458
46.5	13.3565	46.5	9.9749
46.6	13.3769	46.6	9.99521
46.7	13.4055	46.7	10.0155
46.8	13.429	46.8	10.0358
46.9	13.4541	46.9	10.0561
47	13.4819	47	10.0764
47.1	13.5006	47.1	10.0967
47.2	13.519	47.2	10.117
47.3	13.5431	47.3	10.1372
47.4	13.5634	47.4	10.1575
47.5	13.5905	47.5	10.1778
47.6	13.6105	47.6	10.198
47.7	13.634	47.7	10.2183
47.8	13.6609	47.8	10.2385
47.9	13.6821	47.9	10.2588
48	13.704	48	10.279
48.1	13.7299	48.1	10.2993
48.2	13.7584	48.2	10.3195
48.3	13.7858	48.3	10.3397
48.4	13.803	48.4	10.3599
48.5	13.8277	48.5	10.3802
48.6	13.8509	48.6	10.4004
48.7	13.8747	48.7	10.4206
48.8	13.8966	48.8	10.4408
48.9	13.926	48.9	10.461
49	13.9509	49	10.4812
49.1	13.9739	49.1	10.5014
49.2	14.0069	49.2	10.5215
49.3	14.0317	49.3	10.5417
49.4	14.0557	49.4	10.5619
49.5	14.0811	49.5	10.5821
49.6	14.1065	49.6	10.6022
49.7	14.1274	49.7	10.6224
49.8	14.1519	49.8	10.6425
49.9	14.1724	49.9	10.6627
50	14.1946	50	10.6828
50.1	14.221	50.1	10.703
50.2	14.2455	50.2	10.7231
50.3	14.2723	50.3	10.7432
50.4	14.2952	50.4	10.7634
50.5	14.3175	50.5	10.7835
50.6	14.3474	50.6	10.8036
50.7	14.3731	50.7	10.8237
50.8	14.4011	50.8	10.8438
50.9	14.4235	50.9	10.8639
51	14.4461	51	10.884
51.1	14.4752	51.1	10.9041
51.2	14.4978	51.2	10.9242
51.3	14.5245	51.3	10.9443
51.4	14.5528	51.4	10.9643
51.5	14.5806	51.5	10.9844
51.6	14.6055	51.6	11.0045
51.7	14.6285	51.7	11.0245
51.8	14.6527	51.8	11.0446
51.9	14.6826	51.9	11.0646
52	14.7098	52	11.0847
52.1	14.735	52.1	11.1047
52.2	14.7593	52.2	11.1248
52.3	14.7865	52.3	11.1448
52.4	14.8096	52.4	11.1648
52.5	14.8344	52.5	11.1848
52.6	14.8629	52.6	11.2049
52.7	14.8865	52.7	11.2249
52.8	14.9072	52.8	11.2449
52.9	14.9329	52.9	11.2649
53	14.9576	53	11.2849
53.1	14.984	53.1	11.3049
53.2	15.0144	53.2	11.3249
53.3	15.0447	53.3	11.3448
53.4	15.0666	53.4	11.3648
53.5	15.0907	53.5	11.3848
53.6	15.1141	53.6	11.4048
53.7	15.1383	53.7	11.4247
53.8	15.159	53.8	11.4447
53.9	15.1855	53.9	11.4646
54	15.2104	54	11.4846
54.1	15.2361	54.1	11.5045
54.2	15.2609	54.2	11.5245
54.3	15.28	54.3	11.5444
54.4	15.2999	54.4	11.5643
54.5	15.3236	54.5	11.5843
54.6	15.3437	54.6	11.6042
54.7	15.3655	54.7	11.6241
54.8	15.3885	54.8	11.644
54.9	15.4107	54.9	11.6639
55	15.4337	55	11.6838
55.1	15.4564	55.1	11.7037
55.2	15.4704	55.2	11.7236
55.3	15.4895	55.3	11.7435
55.4	15.5123	55.4	11.7634
55.5	15.5328	55.5	11.7832
55.6	15.5533	55.6	11.8031
55.7	15.571	55.7	11.823
55.8	15.5932	55.8	11.8428
55.9	15.6138	55.9	11.8627
56	15.6369	56	11.8826
56.1	15.657	56.1	11.9024
56.2	15.6791	56.2	11.9223
56.3	15.7059	56.3	11.9421
56.4	15.7331	56.4	11.9619
56.5	15.7528	56.5	11.9818
56.6	15.778	56.6	12.0016
56.7	15.7945	56.7	12.0214
56.8	15.8129	56.8	12.0412
56.9	15.8328	56.9	12.061
57	15.8592	57	12.0808
57.1	15.8833	57.1	12.1006
57.2	15.9024	57.2	12.1204
57.3	15.9249	57.3	12.1402
57.4	15.9422	57.4	12.16
57.5	15.9577	57.5	12.1798
57.6	15.9763	57.6	12.1996
57.7	15.993	57.7	12.2193
57.8	16.012	57.8	12.2391
57.9	16.0339	57.9	12.2589
58	16.0566	58	12.2786
58.1	16.076	58.1	12.2984
58.2	16.095	58.2	12.3181
58.3	16.1158	58.3	12.3379
58.4	16.1399	58.4	12.3576
58.5	16.1629	58.5	12.3773
58.6	16.1865	58.6	12.3971
58.7	16.2069	58.7	12.4168
58.8	16.2338	58.8	12.4365
58.9	16.2586	58.9	12.4562
59	16.2792	59	12.4759
59.1	16.3005	59.1	12.4956
59.2	16.3217	59.2	12.5153
59.3	16.3456	59.3	12.535
59.4	16.3612	59.4	12.5547
59.5	16.3877	59.5	12.5744
59.6	16.4099	59.6	12.5941
59.7	16.4314	59.7	12.6138
59.8	16.4544	59.8	12.6334
59.9	16.4819	59.9	12.6531
60	16.5116	60	12.6727
60.1	16.5342	60.1	12.6924
60.2	16.5576	60.2	12.7121
60.3	16.5765	60.3	12.7317
60.4	16.5938	60.4	12.7513
60.5	16.6166	60.5	12.771
60.6	16.6375	60.6	12.7906
60.7	16.6598	60.7	12.8102
60.8	16.6792	60.8	12.8299
60.9	16.7043	60.9	12.8495
61	16.7276	61	12.8691
61.1	16.7505	61.1	12.8887
61.2	16.767	61.2	12.9083
61.3	16.8008	61.3	12.9279
61.4	16.8268	61.4	12.9475
61.5	16.8527	61.5	12.9671
61.6	16.8771	61.6	12.9867
61.7	16.8992	61.7	13.0063
61.8	16.9267	61.8	13.0258
61.9	16.9534	61.9	13.0454
62	16.9778	62	13.065
62.1	16.999	62.1	13.0845
62.2	17.0268	62.2	13.1041
62.3	17.0498	62.3	13.1237
62.4	17.0686	62.4	13.1432
62.5	17.0908	62.5	13.1627
62.6	17.1185	62.6	13.1823
62.7	17.1402	62.7	13.2018
62.8	17.1702	62.8	13.2213
62.9	17.1953	62.9	13.2409
63	17.2189	63	13.2604
63.1	17.2393	63.1	13.2799
63.2	17.2649	63.2	13.2994
63.3	17.2884	63.3	13.3189
63.4	17.3077	63.4	13.3384
63.5	17.3286	63.5	13.3579
63.6	17.3517	63.6	13.3774
63.7	17.3755	63.7	13.3969
63.8	17.3995	63.8	13.4164
63.9	17.4209	63.9	13.4359
64	17.4418	64	13.4553
64.1	17.4617	64.1	13.4748
64.2	17.4862	64.2	13.4943
64.3	17.514	64.3	13.5137
64.4	17.541	64.4	13.5332
64.5	17.558	64.5	13.5526
64.6	17.5752	64.6	13.5721
64.7	17.5946	64.7	13.5915
64.8	17.6148	64.8	13.6109
64.9	17.6349	64.9	13.6304
65	17.6529	65	13.6498
65.1	17.6753	65.1	13.6692
65.2	17.6935	65.2	13.6886
65.3	17.7126	65.3	13.708
65.4	17.7298	65.4	13.7274
65.5	17.7544	65.5	13.7468
65.6	17.7724	65.6	13.7662
65.7	17.7948	65.7	13.7856
65.8	17.8111	65.8	13.805
65.9	17.829	65.9	13.8244
66	17.8523	66	13.8438
66.1	17.8693	66.1	13.8631
66.2	17.8929	66.2	13.8825
66.3	17.9133	66.3	13.9019
66.4	17.9371	66.4	13.9212
66.5	17.9674	66.5	13.9406
66.6	17.9912	66.6	13.9599
66.7	18.01	66.7	13.9793
66.8	18.0325	66.8	13.9986
66.9	18.053	66.9	14.018
67	18.0755	67	14.0373
67.1	18.098	67.1	14.0566
67.2	18.1192	67.2	14.0759
67.3	18.1457	67.3	14.0953
67.4	18.1688	67.4	14.1146
67.5	18.1908	67.5	14.1339
67.6	18.2146	67.6	14.1532
67.7	18.2375	67.7	14.1725
67.8	18.2617	67.8	14.1918
67.9	18.2812	67.9	14.2111
68	18.2986	68	14.2304
68.1	18.3216	68.1	14.2496
68.2	18.3501	68.2	14.2689
68.3	18.3715	68.3	14.2882
68.4	18.393	68.4	14.3074
68.5	18.4155	68.5	14.3267
68.6	18.4345	68.6	14.346
68.7	18.4529	68.7	14.3652
68.8	18.4819	68.8	14.3845
68.9	18.5003	68.9	14.4037
69	18.5212	69	14.4229
69.1	18.5422	69.1	14.4422
69.2	18.5636	69.2	14.4614
69.3	18.5762	69.3	14.4806
69.4	18.5945	69.4	14.4998
69.5	18.6166	69.5	14.5191
69.6	18.6348	69.6	14.5383
69.7	18.6573	69.7	14.5575
69.8	18.6794	69.8	14.5767
69.9	18.7005	69.9	14.5959
70	18.722	70	14.6151
70.1	18.7476	70.1	14.6342
70.2	18.7675	70.2	14.6534
70.3	18.789	70.3	14.6726
70.4	18.807	70.4	14.6918
70.5	18.8322	70.5	14.7109
70.6	18.8566	70.6	14.7301
70.7	18.8805	70.7	14.7493
70.8	18.9024	70.8	14.7684
70.9	18.9256	70.9	14.7876
71	18.9521	71	14.8067
71.1	18.9743	71.1	14.8259
71.2	18.9962	71.2	14.845
71.3	19.0178	71.3	14.8641
71.4	19.0375	71.4	14.8833
71.5	19.0611	71.5	14.9024
71.6	19.0848	71.6	14.9215
71.7	19.1075	71.7	14.9406
71.8	19.1315	71.8	14.9597
71.9	19.1583	71.9	14.9788
72	19.1817	72	14.9979
72.1	19.1987	72.1	15.017
72.2	19.2188	72.2	15.0361
72.3	19.2392	72.3	15.0552
72.4	19.2597	72.4	15.0743
72.5	19.2801	72.5	15.0933
72.6	19.3005	72.6	15.1124
72.7	19.3135	72.7	15.1315
72.8	19.3332	72.8	15.1505
72.9	19.3541	72.9	15.1696
73	19.3764	73	15.1886
73.1	19.3983	73.1	15.2077
73.2	19.4154	73.2	15.2267
73.3	19.4372	73.3	15.2458
73.4	19.4609	73.4	15.2648
73.5	19.4807	73.5	15.2838
73.6	19.5056	73.6	15.3029
73.7	19.5262	73.7	15.3219
73.8	19.5529	73.8	15.3409
73.9	19.5731	73.9	15.3599
74	19.5941	74	15.3789
74.1	19.6195	74.1	15.3979
74.2	19.6403	74.2	15.4169
74.3	19.6633	74.3	15.4359
74.4	19.6864	74.4	15.4549
74.5	19.7086	74.5	15.4739
74.6	19.7283	74.6	15.4929
74.7	19.75	74.7	15.5118
74.8	19.7725	74.8	15.5308
74.9	19.7893	74.9	15.5498
75	19.8067	75	15.5687
75.1	19.8243	75.1	15.5877
75.2	19.844	75.2	15.6066
75.3	19.8637	75.3	15.6256
75.4	19.8898	75.4	15.6445
75.5	19.9102	75.5	15.6635
75.6	19.93	75.6	15.6824
75.7	19.9544	75.7	15.7013
75.8	19.9763	75.8	15.7202
75.9	19.9973	75.9	15.7392
76	20.0177	76	15.7581
76.1	20.0357	76.1	15.777
76.2	20.0561	76.2	15.7959
76.3	20.0872	76.3	15.8148
76.4	20.1143	76.4	15.8337
76.5	20.1395	76.5	15.8526
76.6	20.1612	76.6	15.8715
76.7	20.1853	76.7	15.8903
76.8	20.2139	76.8	15.9092
76.9	20.2367	76.9	15.9281
77	20.258	77	15.947
77.1	20.2792	77.1	15.9658
77.2	20.302	77.2	15.9847
77.3	20.3236	77.3	16.0035
77.4	20.3417	77.4	16.0224
77.5	20.3647	77.5	16.0412
77.6	20.3888	77.6	16.0601
77.7	20.4085	77.7	16.0789
77.8	20.4315	77.8	16.0978
77.9	20.4515	77.9	16.1166
78	20.47	78	16.1354
78.1	20.4923	78.1	16.1542
78.2	20.5168	78.2	16.173
78.3	20.5457	78.3	16.1918
78.4	20.5707	78.4	16.2106
78.5	20.5977	78.5	16.2294
78.6	20.622	78.6	16.2482
78.7	20.6438	78.7	16.267
78.8	20.6667	78.8	16.2858
78.9	20.6848	78.9	16.3046
79	20.705	79	16.3234
79.1	20.7282	79.1	16.3422
79.2	20.7493	79.2	16.3609
79.3	20.7719	79.3	16.3797
79.4	20.7854	79.4	16.3984
79.5	20.8041	79.5	16.4172
79.6	20.8223	79.6	16.436
79.7	20.8401	79.7	16.4547
79.8	20.8615	79.8	16.4734
79.9	20.8842	79.9	16.4922
80	20.909	80	16.5109
80.1	20.9344	80.1	16.5296
80.2	20.9553	80.2	16.5484
80.3	20.9798	80.3	16.5671
80.4	21.0035	80.4	16.5858
80.5	21.0241	80.5	16.6045
80.6	21.0486	80.6	16.6232
80.7	21.0752	80.7	16.6419
80.8	21.0996	80.8	16.6606
80.9	21.1283	80.9	16.6793
81	21.1579	81	16.698
81.1	21.1845	81.1	16.7167
81.2	21.2133	81.2	16.7353
81.3	21.2413	81.3	16.754
81.4	21.2716	81.4	16.7727
81.5	21.2979	81.5	16.7913
81.6	21.3256	81.6	16.81
81.7	21.3451	81.7	16.8287
81.8	21.3622	81.8	16.8473
81.9	21.3772	81.9	16.866
82	21.4037	82	16.8846
82.1	21.4345	82.1	16.9032
82.2	21.4585	82.2	16.9219
82.3	21.4856	82.3	16.9405
82.4	21.5127	82.4	16.9591
82.5	21.5305	82.5	16.9777
82.6	21.5512	82.6	16.9964
82.7	21.5757	82.7	17.015
82.8	21.6008	82.8	17.0336
82.9	21.6314	82.9	17.0522
83	21.6588	83	17.0708
83.1	21.6857	83.1	17.0894
83.2	21.7187	83.2	17.1079
83.3	21.7465	83.3	17.1265
83.4	21.7774	83.4	17.1451
83.5	21.8091	83.5	17.1637
83.6	21.8366	83.6	17.1822
83.7	21.8626	83.7	17.2008
83.8	21.8929	83.8	17.2194
83.9	21.9268	83.9	17.2379
84	21.954	84	17.2565
84.1	21.9815	84.1	17.275
84.2	22.0097	84.2	17.2936
84.3	22.0382	84.3	17.3121
84.4	22.0688	84.4	17.3306
84.5	22.1006	84.5	17.3492
84.6	22.129	84.6	17.3677
84.7	22.1606	84.7	17.3862
84.8	22.1975	84.8	17.4047
84.9	22.232	84.9	17.4232
85	22.2605	85	17.4418
85.1	22.2959	85.1	17.4603
85.2	22.3285	85.2	17.4788
85.3	22.3618	85.3	17.4972
85.4	22.3902	85.4	17.5157
85.5	22.4233	85.5	17.5342
85.6	22.4485	85.6	17.5527
85.7	22.4729	85.7	17.5712
85.8	22.4943	85.8	17.5896
85.9	22.5243	85.9	17.6081
86	22.5558	86	17.6266
86.1	22.5797	86.1	17.645
86.2	22.6065	86.2	17.6635
86.3	22.6323	86.3	17.6819
86.4	22.6565	86.4	17.7004
86.5	22.6834	86.5	17.7188
86.6	22.7171	86.6	17.7372
86.7	22.7449	86.7	17.7557
86.8	22.7697	86.8	17.7741
86.9	22.7945	86.9	17.7925
87	22.8201	87	17.8109
87.1	22.8431	87.1	17.8294
87.2	22.8763	87.2	17.8478
87.3	22.901	87.3	17.8662
87.4	22.9269	87.4	17.8846
87.5	22.9503	87.5	17.903
87.6	22.9721	87.6	17.9214
87.7	22.9937	87.7	17.9397
87.8	23.0156	87.8	17.9581
87.9	23.0382	87.9	17.9765
88	23.0605	88	17.9949
88.1	23.0788	88.1	18.0132
88.2	23.0947	88.2	18.0316
88.3	23.1159	88.3	18.05
88.4	23.137	88.4	18.0683
88.5	23.1523	88.5	18.0867
88.6	23.1768	88.6	18.105
88.7	23.1966	88.7	18.1234
88.8	23.222	88.8	18.1417
88.9	23.2424	88.9	18.16
89	23.2667	89	18.1784
89.1	23.293	89.1	18.1967
89.2	23.3173	89.2	18.215
89.3	23.3406	89.3	18.2333
89.4	23.3584	89.4	18.2516
89.5	23.3833	89.5	18.2699
89.6	23.4045	89.6	18.2882
89.7	23.4291	89.7	18.3065
89.8	23.458	89.8	18.3248
89.9	23.4821	89.9	18.3431
90	23.502	90	18.3614
90.1	23.5226	90.1	18.3797
90.2	23.5463	90.2	18.3979
90.3	23.5732	90.3	18.4162
90.4	23.5952	90.4	18.4345
90.5	23.618	90.5	18.4527
90.6	23.6404	90.6	18.471
90.7	23.6559	90.7	18.4893
90.8	23.6712	90.8	18.5075
90.9	23.692	90.9	18.5258
91	23.7143	91	18.544
91.1	23.7363	91.1	18.5622
91.2	23.7558	91.2	18.5805
91.3	23.7799	91.3	18.5987
91.4	23.7999	91.4	18.6169
91.5	23.8227	91.5	18.6351
91.6	23.8418	91.6	18.6533
91.7	23.8674	91.7	18.6715
91.8	23.8912	91.8	18.6897
91.9	23.9155	91.9	18.708
92	23.9368	92	18.7261
92.1	23.957	92.1	18.7443
92.2	23.9793	92.2	18.7625
92.3	24.0001	92.3	18.7807
92.4	24.0169	92.4	18.7989
92.5	24.0384	92.5	18.8171
92.6	24.0603	92.6	18.8352
92.7	24.0807	92.7	18.8534
92.8	24.0995	92.8	18.8716
92.9	24.1218	92.9	18.8897
93	24.1418	93	18.9079
93.1	24.1637	93.1	18.926
93.2	24.1832	93.2	18.9442
93.3	24.2048	93.3	18.9623
93.4	24.2288	93.4	18.9804
93.5	24.2491	93.5	18.9986
93.6	24.2746	93.6	19.0167
93.7	24.2958	93.7	19.0348
93.8	24.3199	93.8	19.0529
93.9	24.3459	93.9	19.071
94	24.3704	94	19.0891
94.1	24.3903	94.1	19.1072
94.2	24.4044	94.2	19.1253
94.3	24.4292	94.3	19.1434
94.4	24.4519	94.4	19.1615
94.5	24.4771	94.5	19.1796
94.6	24.4987	94.6	19.1977
94.7	24.5173	94.7	19.2158
94.8	24.5363	94.8	19.2338
94.9	24.5527	94.9	19.2519
95	24.5715	95	19.27
95.1	24.5965	95.1	19.288
95.2	24.6143	95.2	19.3061
95.3	24.6339	95.3	19.3241
95.4	24.66	95.4	19.3422
95.5	24.6806	95.5	19.3602
95.6	24.7022	95.6	19.3783
95.7	24.7187	95.7	19.3963
95.8	24.7411	95.8	19.4143
95.9	24.7612	95.9	19.4323
96	24.7822	96	19.4504
96.1	24.8009	96.1	19.4684
96.2	24.8224	96.2	19.4864
96.3	24.8435	96.3	19.5044
96.4	24.8657	96.4	19.5224
96.5	24.8879	96.5	19.5404
96.6	24.9111	96.6	19.5584
96.7	24.9334	96.7	19.5764
96.8	24.9567	96.8	19.5944
96.9	24.9821	96.9	19.6124
97	25.0049	97	19.6303
97.1	25.0243	97.1	19.6483
97.2	25.0486	97.2	19.6663
97.3	25.0662	97.3	19.6842
97.4	25.0858	97.4	19.7022
97.5	25.107	97.5	19.7202
97.6	25.1264	97.6	19.7381
97.7	25.1458	97.7	19.756
97.8	25.1662	97.8	19.774
97.9	25.1813	97.9	19.7919
98	25.1996	98	19.8099
98.1	25.2218	98.1	19.8278
98.2	25.2481	98.2	19.8457
98.3	25.265	98.3	19.8636
98.4	25.2823	98.4	19.8815
98.5	25.3063	98.5	19.8995
98.6	25.3278	98.6	19.9174
98.7	25.3499	98.7	19.9353
98.8	25.3743	98.8	19.9532
98.9	25.395	98.9	19.9711
99	25.4125	99	19.989
99.1	25.4332	99.1	20.0068
99.2	25.4544	99.2	20.0247
99.3	25.4736	99.3	20.0426
99.4	25.4939	99.4	20.0605
99.5	25.5156	99.5	20.0783
99.6	25.538	99.6	20.0962
99.7	25.5577	99.7	20.1141
99.8	25.575	99.8	20.1319
99.9	25.595	99.9	20.1498
100	25.6125	100	20.1676
100.1	25.632	100.1	20.1855
100.2	25.6539	100.2	20.2033
100.3	25.6718	100.3	20.2211
100.4	25.6964	100.4	20.239
100.5	25.7188	100.5	20.2568
100.6	25.7384	100.6	20.2746
100.7	25.7625	100.7	20.2924
100.8	25.784	100.8	20.3102
100.9	25.8014	100.9	20.328
101	25.8201	101	20.3458
101.1	25.8397	101.1	20.3636
101.2	25.8601	101.2	20.3814
101.3	25.8777	101.3	20.3992
101.4	25.8923	101.4	20.417
101.5	25.9054	101.5	20.4348
101.6	25.9282	101.6	20.4526
101.7	25.9482	101.7	20.4703
101.8	25.968	101.8	20.4881
101.9	25.9877	101.9	20.5059
102	26.0052	102	20.5236
102.1	26.021	102.1	20.5414
102.2	26.0365	102.2	20.5591
102.3	26.0541	102.3	20.5769
102.4	26.0716	102.4	20.5946
102.5	26.0904	102.5	20.6124
102.6	26.1066	102.6	20.6301
102.7	26.1269	102.7	20.6478
102.8	26.1385	102.8	20.6656
102.9	26.1603	102.9	20.6833
103	26.1822	103	20.701
103.1	26.2053	103.1	20.7187
103.2	26.2245	103.2	20.7364
103.3	26.2405	103.3	20.7541
103.4	26.2596	103.4	20.7718
103.5	26.2791	103.5	20.7895
103.6	26.2958	103.6	20.8072
103.7	26.3137	103.7	20.8249
103.8	26.3357	103.8	20.8426
103.9	26.3564	103.9	20.8603
104	26.3781	104	20.8779
104.1	26.3942	104.1	20.8956
104.2	26.4149	104.2	20.9133
104.3	26.4364	104.3	20.9309
104.4	26.4591	104.4	20.9486
104.5	26.4784	104.5	20.9662
104.6	26.4956	104.6	20.9839
104.7	26.5202	104.7	21.0015
104.8	26.5392	104.8	21.0192
104.9	26.5602	104.9	21.0368
105	26.5851	105	21.0545
105.1	26.6063	105.1	21.0721
105.2	26.6227	105.2	21.0897
105.3	26.6444	105.3	21.1073
105.4	26.6616	105.4	21.1249
105.5	26.6833	105.5	21.1425
105.6	26.7044	105.6	21.1602
105.7	26.7227	105.7	21.1778
105.8	26.7407	105.8	21.1953
105.9	26.7632	105.9	21.2129
106	26.7851	106	21.2305
106.1	26.8066	106.1	21.2481
106.2	26.8305	106.2	21.2657
106.3	26.8437	106.3	21.2833
106.4	26.8656	106.4	21.3008
106.5	26.8837	106.5	21.3184
106.6	26.9042	106.6	21.336
106.7	26.924	106.7	21.3535
106.8	26.9415	106.8	21.3711
106.9	26.9598	106.9	21.3886
107	26.9786	107	21.4062
107.1	26.9983	107.1	21.4237
107.2	27.0163	107.2	21.4413
107.3	27.0395	107.3	21.4588
107.4	27.0632	107.4	21.4763
107.5	27.0844	107.5	21.4939
107.6	27.1051	107.6	21.5114
107.7	27.1249	107.7	21.5289
107.8	27.1442	107.8	21.5464
107.9	27.1648	107.9	21.5639
108	27.1813	108	21.5814
108.1	27.2028	108.1	21.5989
108.2	27.2239	108.2	21.6164
108.3	27.2482	108.3	21.6339
108.4	27.2702	108.4	21.6514
108.5	27.2928	108.5	21.6689
108.6	27.3128	108.6	21.6864
108.7	27.3276	108.7	21.7038
108.8	27.3449	108.8	21.7213
108.9	27.3667	108.9	21.7388
109	27.3863	109	21.7562
109.1	27.4036	109.1	21.7737
109.2	27.422	109.2	21.7911
109.3	27.4405	109.3	21.8086
109.4	27.4628	109.4	21.826
109.5	27.4842	109.5	21.8435
109.6	27.5021	109.6	21.8609
109.7	27.5285	109.7	21.8783
109.8	27.5487	109.8	21.8958
109.9	27.5692	109.9	21.9132
110	27.5918	110	21.9306
110.1	27.608	110.1	21.948
110.2	27.6286	110.2	21.9654
110.3	27.6504	110.3	21.9828
110.4	27.6677	110.4	22.0003
110.5	27.6841	110.5	22.0177
110.6	27.7072	110.6	22.035
110.7	27.7295	110.7	22.0524
110.8	27.747	110.8	22.0698
110.9	27.7689	110.9	22.0872
111	27.7912	111	22.1046
111.1	27.8057	111.1	22.122
111.2	27.8252	111.2	22.1393
111.3	27.8449	111.3	22.1567
111.4	27.8621	111.4	22.174
111.5	27.8808	111.5	22.1914
111.6	27.8974	111.6	22.2088
111.7	27.9166	111.7	22.2261
111.8	27.9345	111.8	22.2434
111.9	27.9553	111.9	22.2608
112	27.9742	112	22.2781
112.1	27.9936	112.1	22.2955
112.2	28.0126	112.2	22.3128
112.3	28.0297	112.3	22.3301
112.4	28.0557	112.4	22.3474
112.5	28.0727	112.5	22.3647
112.6	28.0942	112.6	22.382
112.7	28.1149	112.7	22.3994
112.8	28.1374	112.8	22.4167
112.9	28.1556	112.9	22.434
113	28.1762	113	22.4512
113.1	28.1964	113.1	22.4685
113.2	28.2183	113.2	22.4858
113.3	28.236	113.3	22.5031
113.4	28.2533	113.4	22.5204
113.5	28.2745	113.5	22.5377
113.6	28.2966	113.6	22.5549
113.7	28.3175	113.7	22.5722
113.8	28.3382	113.8	22.5894
113.9	28.3539	113.9	22.6067
114	28.3727	114	22.624
114.1	28.3941	114.1	22.6412
114.2	28.4122	114.2	22.6584
114.3	28.4288	114.3	22.6757
114.4	28.4421	114.4	22.6929
114.5	28.4587	114.5	22.7101
114.6	28.4752	114.6	22.7274
114.7	28.4921	114.7	22.7446
114.8	28.5112	114.8	22.7618
114.9	28.5323	114.9	22.779
115	28.5543	115	22.7962
115.1	28.5779	115.1	22.8134
115.2	28.5991	115.2	22.8306
115.3	28.6179	115.3	22.8478
115.4	28.6423	115.4	22.865
115.5	28.6607	115.5	22.8822
115.6	28.6798	115.6	22.8994
115.7	28.7006	115.7	22.9166
115.8	28.7151	115.8	22.9338
115.9	28.7357	115.9	22.9509
116	28.7501	116	22.9681
116.1	28.7706	116.1	22.9853
116.2	28.7945	116.2	23.0024
116.3	28.8134	116.3	23.0196
116.4	28.8309	116.4	23.0367
116.5	28.85	116.5	23.0539
116.6	28.8706	116.6	23.071
116.7	28.8886	116.7	23.0882
116.8	28.9051	116.8	23.1053
116.9	28.9208	116.9	23.1224
117	28.9349	117	23.1396
117.1	28.9527	117.1	23.1567
117.2	28.9715	117.2	23.1738
117.3	28.9952	117.3	23.1909
117.4	29.0147	117.4	23.208
117.5	29.034	117.5	23.2251
117.6	29.0508	117.6	23.2422
117.7	29.0673	117.7	23.2593
117.8	29.0831	117.8	23.2764
117.9	29.1019	117.9	23.2935
118	29.1208	118	23.3106
118.1	29.1386	118.1	23.3277
118.2	29.1577	118.2	23.3448
118.3	29.1744	118.3	23.3618
118.4	29.1894	118.4	23.3789
118.5	29.2117	118.5	23.396
118.6	29.2297	118.6	23.413
118.7	29.2544	118.7	23.4301
118.8	29.2766	118.8	23.4471
118.9	29.305	118.9	23.4642
119	29.332	119	23.4812
119.1	29.3327	119.1	23.4983
119.2	29.332	119.2	23.5153
119.3		119.3	23.5323
119.4		119.4	23.5494
119.5		119.5	23.5664
119.6		119.6	23.5834
119.7		119.7	23.6004
119.8		119.8	23.6174
119.9		119.9	23.6344
120		120	23.6344
120.1		120.1	23.6308
120.2		120.2	23.6271
120.3		120.3	23.6235
120.4		120.4	23.6198
120.5		120.5	23.6162
120.6		120.6	23.6125
120.7		120.7	23.6089
120.8		120.8	23.6052
120.9		120.9	23.6016
121		121	23.5979
121.1		121.1	23.5943
121.2		121.2	23.5906
121.3		121.3	23.587
121.4		121.4	23.5833
121.5		121.5	23.5797
121.6		121.6	23.5761
121.7		121.7	23.5724
121.8	29.1319	121.8	23.5688
121.9	29.1332	121.9	23.5651
122	29.1939	122	23.5615
122.1	29.2453	122.1	23.5578
122.2	29.2559	122.2	23.5542
122.3	29.2559	122.3	23.5506
122.4	29.2825	122.4	23.5469
122.5	29.2825	122.5	23.5433
122.6	29.2341	122.6	23.5396
122.7	29.0638	122.7	23.536
122.8	28.9889	122.8	23.5324
122.9	29.0531	122.9	23.5287
123	29.1227	123	23.5251
123.1	29.126	123.1	23.5214
123.2	29.1429	123.2	23.5178
123.3	29.1049	123.3	23.5142
123.4	29.1366	123.4	23.5105
123.5	29.1653	123.5	23.5069
123.6	29.1536	123.6	23.5033
123.7	29.1228	123.7	23.4996
123.8	29.1077	123.8	23.496
123.9	29.1046	123.9	23.4924
124	29.0891	124	23.4887
124.1	29.0752	124.1	23.4851
124.2	29.0884	124.2	23.4815
124.3	29.0714	124.3	23.4778
124.4	29.069	124.4	23.4742
124.5	29.0627	124.5	23.4706
124.6	29.0543	124.6	23.467
124.7	29.0466	124.7	23.4633
124.8	29.039	124.8	23.4597
124.9	29.0427	124.9	23.4561
125	29.0399	125	23.4524
125.1	29.0416	125.1	23.4488
125.2	29.0388	125.2	23.4452
125.3	29.0433	125.3	23.4416
125.4	29.0396	125.4	23.438
125.5	29.0387	125.5	23.4343
125.6	29.0327	125.6	23.4307
125.7	29.0264	125.7	23.4271
125.8	29.0206	125.8	23.4235
125.9	29.0214	125.9	23.4198
126	29.0117	126	23.4162
126.1	29.0055	126.1	23.4126
126.2	29.0096	126.2	23.409
126.3	28.9995	126.3	23.4054
126.4	28.9934	126.4	23.4017
126.5	28.9887	126.5	23.3981
126.6	28.9802	126.6	23.3945
126.7	28.9815	126.7	23.3909
126.8	28.9818	126.8	23.3873
126.9	28.9744	126.9	23.3837
127	28.9686	127	23.38
127.1	28.9655	127.1	23.3764
127.2	28.9634	127.2	23.3728
127.3	28.9576	127.3	23.3692
127.4	28.9511	127.4	23.3656
127.5	28.9418	127.5	23.362
127.6	28.9358	127.6	23.3584
127.7	28.9352	127.7	23.3548
127.8	28.9347	127.8	23.3511
127.9	28.9277	127.9	23.3475
128	28.9323	128	23.3439
128.1	28.9312	128.1	23.3403
128.2	28.9305	128.2	23.3367
128.3	28.9286	128.3	23.3331
128.4	28.925	128.4	23.3295
128.5	28.9124	128.5	23.3259
128.6	28.9082	128.6	23.3223
128.7	28.9064	128.7	23.3187
128.8	28.8872	128.8	23.3151
128.9	28.8811	128.9	23.3115
129	28.8826	129	23.3079
129.1	28.8747	129.1	23.3043
129.2	28.8759	129.2	23.3007
129.3	28.8726	129.3	23.2971
129.4	28.8794	129.4	23.2935
129.5	28.8688	129.5	23.2899
129.6	28.8958	129.6	23.2863
129.7	28.9104	129.7	23.2827
129.8	28.9116	129.8	23.2791
129.9	28.8904	129.9	23.2755
130	28.8549	130	23.2719
130.1	28.8444	130.1	23.2683
130.2	28.819	130.2	23.2647
130.3	28.8184	130.3	23.2611
130.4	28.8062	130.4	23.2575
130.5	28.951	130.5	23.2539
130.6	29.4969	130.6	23.2503
130.7	28.7762	130.7	23.2467
130.8	26.6196	130.8	23.2431
130.9	26.3379	130.9	23.2395
131	29.2131	131	23.2359
131.1	30.1684	131.1	23.2323
131.2	29.1502	131.2	23.2287
131.3	28.9457	131.3	23.2251
131.4	28.8038	131.4	23.2215
131.5	28.8633	131.5	23.218
131.6	28.8425	131.6	23.2144
131.7	28.8367	131.7	23.2108
131.8	28.8255	131.8	23.2072
131.9	28.8004	131.9	23.2036
132	28.8244	132	23.2
132.1	28.8229	132.1	23.1964
132.2	28.8193	132.2	23.1928
132.3	28.846	132.3	23.1893
132.4	28.8035	132.4	23.1857
132.5	28.765	132.5	23.1821
132.6	28.8271	132.6	23.1785
132.7	28.8681	132.7	23.1749
132.8	28.8226	132.8	23.1713
132.9	28.8155	132.9	23.1678
133	28.8214	133	23.1642
133.1	28.8199	133.1	23.1606
133.2	28.8267	133.2	23.157
133.3	28.8798	133.3	23.1534
133.4	29.5305	133.4	23.1499
133.5	29.0354	133.5	23.1463
133.6	28.4439	133.6	23.1427
133.7	28.2449	133.7	23.1391
133.8	28.8965	133.8	23.1355
133.9	29.0815	133.9	23.132
134	29.3561	134	23.1284
134.1	29.6264	134.1	23.1248
134.2	29.9147	134.2	23.1212
134.3	29.6854	134.3	23.1177
134.4	29.6168	134.4	23.1141
134.5	29.5392	134.5	23.1105
134.6	29.2215	134.6	23.1069
134.7	28.6802	134.7	23.1034
134.8	28.3498	134.8	23.0998
134.9	28.5271	134.9	23.0962
135	28.819	135	23.0927
135.1	28.3466	135.1	23.0891
135.2	28.6667	135.2	23.0855
135.3	28.8364	135.3	23.082
135.4	28.844	135.4	23.0784
135.5	28.7003	135.5	23.0748
135.6	28.6361	135.6	23.0713
135.7	28.5811	135.7	23.0677
135.8	28.5045	135.8	23.0641
135.9	28.5203	135.9	23.0606
136	28.5035	136	23.057
136.1	28.5041	136.1	23.0534
136.2	28.4891	136.2	23.0499
136.3	28.4725	136.3	23.0463
136.4	28.4804	136.4	23.0427
136.5	28.4633	136.5	23.0392
136.6	28.4446	136.6	23.0356
136.7	28.44	136.7	23.0321
136.8	28.4598	136.8	23.0285
136.9	28.4549	136.9	23.0249
137	28.4486	137	23.0214
137.1	28.4558	137.1	23.0178
137.2	28.4509	137.2	23.0143
137.3	28.4743	137.3	23.0107
137.4	28.4917	137.4	23.0071
137.5	28.4753	137.5	23.0036
137.6	28.4903	137.6	23
137.7	28.501	137.7	22.9965
137.8	28.5107	137.8	22.9929
137.9	28.5023	137.9	22.9894
138	28.4738	138	22.9858
138.1	28.4631	138.1	22.9823
138.2	28.4468	138.2	22.9787
138.3	28.4275	138.3	22.9751
138.4	28.4096	138.4	22.9716
138.5	28.41	138.5	22.968
138.6	28.4146	138.6	22.9645
138.7	28.4032	138.7	22.9609
138.8	28.3814	138.8	22.9574
138.9	28.3937	138.9	22.9538
139	28.3951	139	22.9503
139.1	28.389	139.1	22.9468
139.2	28.3829	139.2	22.9432
139.3	28.3791	139.3	22.9397
139.4	28.3729	139.4	22.9361
139.5	28.3789	139.5	22.9326
139.6	28.3802	139.6	22.929
139.7	28.3833	139.7	22.9255
139.8	28.3755	139.8	22.9219
139.9	28.3677	139.9	22.9184
140	28.3609	140	22.9148
140.1	28.3505	140.1	22.9113
140.2	28.3451	140.2	22.9078
140.3	28.3406	140.3	22.9042
140.4	28.3366	140.4	22.9007
140.5	28.3348	140.5	22.8971
140.6	28.331	140.6	22.8936
140.7	28.3293	140.7	22.8901
140.8	28.3213	140.8	22.8865
140.9	28.3109	140.9	22.883
141	28.3097	141	22.8794
141.1	28.3081	141.1	22.8759
141.2	28.3023	141.2	22.8724
141.3	28.2969	141.3	22.8688
141.4	28.2898	141.4	22.8653
141.5	28.2861	141.5	22.8618
141.6	28.2823	141.6	22.8582
141.7	28.2822	141.7	22.8547
141.8	28.2756	141.8	22.8512
141.9	28.2724	141.9	22.8476
142	28.2683	142	22.8441
142.1	28.262	142.1	22.8406
142.2	28.2607	142.2	22.837
142.3	28.2519	142.3	22.8335
142.4	28.2484	142.4	22.83
142.5	28.2458	142.5	22.8265
142.6	28.243	142.6	22.8229
142.7	28.2367	142.7	22.8194
142.8	28.2319	142.8	22.8159
142.9	28.2257	142.9	22.8123
143	28.2225	143	22.8088
143.1	28.2234	143.1	22.8053
143.2	28.218	143.2	22.8018
143.3	28.2143	143.3	22.7982
143.4	28.2111	143.4	22.7947
143.5	28.2091	143.5	22.7912
143.6	28.2077	143.6	22.7877
143.7	28.2042	143.7	22.7841
143.8	28.1983	143.8	22.7806
143.9	28.1982	143.9	22.7771
144	28.1989	144	22.7736
144.1	28.1964	144.1	22.7701
144.2	28.1905	144.2	22.7665
144.3	28.1858	144.3	22.763
144.4	28.1804	144.4	22.7595
144.5	28.1746	144.5	22.756
144.6	28.1674	144.6	22.7525
144.7	28.1601	144.7	22.7489
144.8	28.1537	144.8	22.7454
144.9	28.1504	144.9	22.7419
145	28.15	145	22.7384
145.1	28.1492	145.1	22.7349
145.2	28.1441	145.2	22.7314
145.3	28.1393	145.3	22.7279
145.4	28.1355	145.4	22.7243
145.5	28.1368	145.5	22.7208
145.6	28.1377	145.6	22.7173
145.7	28.1355	145.7	22.7138
145.8	28.1292	145.8	22.7103
145.9	28.1274	145.9	22.7068
146	28.1262	146	22.7033
146.1	28.1212	146.1	22.6998
146.2	28.1177	146.2	22.6963
146.3	28.1185	146.3	22.6927
146.4	28.1164	146.4	22.6892
146.5	28.1096	146.5	22.6857
146.6	28.1103	146.6	22.6822
146.7	28.1069	146.7	22.6787
146.8	28.1035	146.8	22.6752
146.9	28.1005	146.9	22.6717
147	28.0958	147	22.6682
147.1	28.0837	147.1	22.6647
147.2	28.0749	147.2	22.6612
147.3	28.0708	147.3	22.6577
147.4	28.0741	147.4	22.6542
147.5	28.0864	147.5	22.6507
147.6	28.0873	147.6	22.6472
147.7	28.0962	147.7	22.6437
147.8	28.1045	147.8	22.6402
147.9	28.1146	147.9	22.6367
148	28.1075	148	22.6332
148.1	28.0952	148.1	22.6297
148.2	28.086	148.2	22.6262
148.3	28.0859	148.3	22.6227
148.4	28.0859	148.4	22.6192
148.5	28.0817	148.5	22.6157
148.6	28.0714	148.6	22.6122
148.7	28.0575	148.7	22.6087
148.8	28.0545	148.8	22.6052
148.9	28.054	148.9	22.6017
149	28.0394	149	22.5982
149.1	28.0281	149.1	22.5947
149.2	28.0194	149.2	22.5912
149.3	28.0016	149.3	22.5877
149.4	27.9993	149.4	22.5842
149.5	27.9897	149.5	22.5808
149.6	27.987	149.6	22.5773
149.7	27.9791	149.7	22.5738
149.8	27.9731	149.8	22.5703
149.9	27.9723	149.9	22.5668
150	27.9658	150	22.5633
150.1	27.967	150.1	22.5598
150.2	27.9596	150.2	22.5563
150.3	27.9565	150.3	22.5528
150.4	27.9494	150.4	22.5494
150.5	27.9371	150.5	22.5459
150.6	27.9224	150.6	22.5424
150.7	27.913	150.7	22.5389
150.8	27.9029	150.8	22.5354
150.9	27.889	150.9	22.5319
151	27.8634	151	22.5285
151.1	27.8457	151.1	22.525
151.2	27.8624	151.2	22.5215
151.3	27.8707	151.3	22.518
151.4	27.8771	151.4	22.5145
151.5	27.8799	151.5	22.511
151.6	27.8736	151.6	22.5076
151.7	27.8661	151.7	22.5041
151.8	27.8535	151.8	22.5006
151.9	27.8436	151.9	22.4971
152	27.853	152	22.4936
152.1	27.8715	152.1	22.4902
152.2	27.8793	152.2	22.4867
152.3	27.8869	152.3	22.4832
152.4	27.8999	152.4	22.4797
152.5	27.9084	152.5	22.4763
152.6	27.9152	152.6	22.4728
152.7	27.9153	152.7	22.4693
152.8	27.9123	152.8	22.4658
152.9	27.9093	152.9	22.4624
153	27.8996	153	22.4589
153.1	27.8979	153.1	22.4554
153.2	27.8978	153.2	22.452
153.3	27.9	153.3	22.4485
153.4	27.8951	153.4	22.445
153.5	27.8933	153.5	22.4415
153.6	27.8915	153.6	22.4381
153.7	27.8826	153.7	22.4346
153.8	27.8745	153.8	22.4311
153.9	27.8685	153.9	22.4277
154	27.8602	154	22.4242
154.1	27.8516	154.1	22.4207
154.2	27.8392	154.2	22.4173
154.3	27.8273	154.3	22.4138
154.4	27.8134	154.4	22.4103
154.5	27.8103	154.5	22.4069
154.6	27.8	154.6	22.4034
154.7	27.7877	154.7	22.4
154.8	27.7823	154.8	22.3965
154.9	27.7703	154.9	22.393
155	27.7631	155	22.3896
155.1	27.7575	155.1	22.3861
155.2	27.746	155.2	22.3826
155.3	27.7345	155.3	22.3792
155.4	27.7294	155.4	22.3757
155.5	27.7255	155.5	22.3723
155.6	27.7146	155.6	22.3688
155.7	27.7102	155.7	22.3653
155.8	27.7109	155.8	22.3619
155.9	27.714	155.9	22.3584
156	27.7099	156	22.355
156.1	27.7027	156.1	22.3515
156.2	27.6682	156.2	22.3481
156.3	27.6459	156.3	22.3446
156.4	27.6492	156.4	22.3412
156.5	27.6287	156.5	22.3377
156.6	27.6172	156.6	22.3343
156.7	27.6084	156.7	22.3308
156.8	27.6015	156.8	22.3273
156.9	27.5844	156.9	22.3239
157	27.5851	157	22.3204
157.1	27.5807	157.1	22.317
157.2	27.5793	157.2	22.3135
157.3	27.5733	157.3	22.3101
157.4	27.5666	157.4	22.3066
157.5	27.5642	157.5	22.3032
157.6	27.566	157.6	22.2997
157.7	27.562	157.7	22.2963
157.8	27.5628	157.8	22.2929
157.9	27.5448	157.9	22.2894
158	27.5304	158	22.286
158.1	27.5224	158.1	22.2825
158.2	27.5151	158.2	22.2791
158.3	27.5037	158.3	22.2756
158.4	27.4914	158.4	22.2722
158.5	27.4904	158.5	22.2687
158.6	27.4744	158.6	22.2653
158.7	27.4688	158.7	22.2619
158.8	27.4641	158.8	22.2584
158.9	27.4576	158.9	22.255
159	27.4566	159	22.2515
159.1	27.4541	159.1	22.2481
159.2	27.452	159.2	22.2447
159.3	27.4377	159.3	22.2412
159.4	27.4193	159.4	22.2378
159.5	27.4119	159.5	22.2343
159.6	27.4149	159.6	22.2309
159.7	27.4282	159.7	22.2275
159.8	27.4295	159.8	22.224
159.9	27.43	159.9	22.2206
160	27.4226	160	22.2172
160.1	27.4106	160.1	22.2137
160.2	27.4172	160.2	22.2103
160.3	27.4229	160.3	22.2069
[truncated: 12,876 more rows]
