# Supplementary material for: Key mechanistic features of the trade-off between antibody escape and host cell binding in the SARS-CoV-2 Omicron variant spike proteins
Source: EMBO J. 2024 Mar 11;43(8):5. doi: 10.1038/s44318-024-00062-z (PMC11021471; doi:10.1038/s44318-024-00062-z)
Supplement: Supplementary file 7 — Source Data Fig. 1 [file 44318_2024_62_MOESM7_ESM.zip › Figure 1/1C/S BQ.1.1-hACE2.xlsx]

## Sheet: S BQ.1.1-hACE2
Run 1; Ch 5; Fc 2-1; Cy 3; hACE2; Conc 12.5 25 50 100 200 nM_X	Run 1; Ch 5; Fc 2-1; Cy 3; hACE2; Conc 12.5 25 50 100 200 nM_Y	Run 1; Ch 5; Fc 2-1; Cy 3; hACE2; Conc 12.5 25 50 100 200 nM; Fitted_X	Run 1; Ch 5; Fc 2-1; Cy 3; hACE2; Conc 12.5 25 50 100 200 nM; Fitted_Y
-39.5	0.8973	-39.5	0
-39.4	2.87697	-39.4	0
-39.3	-3.1237	-39.3	0
-39.2	-0.707798	-39.2	0
-39.1	0.0316502	-39.1	0
-39	-1.501	-39	0
-38.9	0.033103	-38.9	0
-38.8	-0.2552	-38.8	0
-38.7	-0.0405984	-38.7	0
-38.6	-0.00929719	-38.6	0
-38.5	0.0439	-38.5	0
-38.4	0.15939	-38.4	0
-38.3	-0.2032	-38.3	0
-38.2	0.0295016	-38.2	0
-38.1	0.0395019	-38.1	0
-38	0.0543	-38	0
-37.9	0.0161998	-37.9	0
-37.8	-0.0193	-37.8	0
-37.7	-0.0298003	-37.7	0
-37.6	-0.0428005	-37.6	0
-37.5	-0.0786	-37.5	0
-37.4	-0.0728987	-37.4	0
-37.3	-0.0681	-37.3	0
-37.2	-0.104995	-37.2	0
-37.1	0.037599	-37.1	0
-37	-0.0221	-37	0
-36.9	-0.209702	-36.9	0
-36.8	-0.2172	-36.8	0
-36.7	-0.2012	-36.7	0
-36.6	-0.166599	-36.6	0
-36.5	-0.0828	-36.5	0
-36.4	-0.00339577	-36.4	0
-36.3	0.0816	-36.3	0
-36.2	0.101805	-36.2	0
-36.1	0.137505	-36.1	0
-36	0.1703	-36	0
-35.9	0.199105	-35.9	0
-35.8	0.2217	-35.8	0
-35.7	0.213802	-35.7	0
-35.6	0.131501	-35.6	0
-35.5	0.0881	-35.5	0
-35.4	0.0172994	-35.4	0
-35.3	0.00149999	-35.3	0
-35.2	-0.0266014	-35.2	0
-35.1	-0.0476003	-35.1	0
-35	-0.0513	-35	0
-34.9	-0.0305006	-34.9	0
-34.8	-0.0228	-34.8	0
-34.7	-0.0390997	-34.7	0
-34.6	-0.0122003	-34.6	0
-34.5	-0.0142	-34.5	0
-34.4	0.0118999	-34.4	0
-34.3	0.0184	-34.3	0
-34.2	0.0101	-34.2	0
-34.1	0.000900369	-34.1	0
-34	0.0273	-34	0
-33.9	0.0245998	-33.9	0
-33.8	0.0194	-33.8	0
-33.7	0.0200001	-33.7	0
-33.6	0.0222999	-33.6	0
-33.5	0.021	-33.5	0
-33.4	0.0125	-33.4	0
-33.3	0.0246	-33.3	0
-33.2	0.0225997	-33.2	0
-33.1	0.0201999	-33.1	0
-33	0.0154	-33	0
-32.9	0.0278	-32.9	0
-32.8	0.0293	-32.8	0
-32.7	0.0202999	-32.7	0
-32.6	0.0143999	-32.6	0
-32.5	0.014	-32.5	0
-32.4	0.00559992	-32.4	0
-32.3	0.00559999	-32.3	0
-32.2	0.00779991	-32.2	0
-32.1	0.00459993	-32.1	0
-32	0.0036999	-32	0
-31.9	-0.00280017	-31.9	0
-31.8	-0.00680014	-31.8	0
-31.7	-0.00980009	-31.7	0
-31.6	-0.0106	-31.6	0
-31.5	-0.00800001	-31.5	0
-31.4	-0.00710004	-31.4	0
-31.3	-0.00330005	-31.3	0
-31.2	-0.00450007	-31.2	0
-31.1	-0.0113001	-31.1	0
-31	-0.0113001	-31	0
-30.9	-0.0134001	-30.9	0
-30.8	-0.0157001	-30.8	0
-30.7	-0.0177	-30.7	0
-30.6	-0.0196	-30.6	0
-30.5	-0.0189	-30.5	0
-30.4	-0.0200002	-30.4	0
-30.3	-0.0246002	-30.3	0
-30.2	-0.0333001	-30.2	0
-30.1	-0.0386001	-30.1	0
-30	-0.0411001	-30	0
-29.9	-0.0444	-29.9	0
-29.8	-0.0426001	-29.8	0
-29.7	-0.0487001	-29.7	0
-29.6	-0.0533001	-29.6	0
-29.5	-0.0565	-29.5	0
-29.4	-0.0586001	-29.4	0
-29.3	-0.0612001	-29.3	0
-29.2	-0.064	-29.2	0
-29.1	-0.0639	-29.1	0
-29	-0.0613999	-29	0
-28.9	-0.0593001	-28.9	0
-28.8	-0.0611001	-28.8	0
-28.7	-0.0653	-28.7	0
-28.6	-0.0622	-28.6	0
-28.5	-0.0589	-28.5	0
-28.4	-0.0559002	-28.4	0
-28.3	-0.0623001	-28.3	0
-28.2	-0.0627	-28.2	0
-28.1	-0.0610999	-28.1	0
-28	-0.0616	-28	0
-27.9	-0.0634001	-27.9	0
-27.8	-0.0659	-27.8	0
-27.7	-0.0677	-27.7	0
-27.6	-0.071	-27.6	0
-27.5	-0.0738001	-27.5	0
-27.4	-0.0782	-27.4	0
-27.3	-0.0754001	-27.3	0
-27.2	-0.0804	-27.2	0
-27.1	-0.0840001	-27.1	0
-27	-0.0879	-27	0
-26.9	-0.0845001	-26.9	0
-26.8	-0.086	-26.8	0
-26.7	-0.0868	-26.7	0
-26.6	-0.0839001	-26.6	0
-26.5	-0.0872	-26.5	0
-26.4	-0.0914	-26.4	0
-26.3	-0.0899	-26.3	0
-26.2	-0.088	-26.2	0
-26.1	-0.0883	-26.1	0
-26	-0.0899	-26	0
-25.9	-0.0924001	-25.9	0
-25.8	-0.0938	-25.8	0
-25.7	-0.0874	-25.7	0
-25.6	-0.089	-25.6	0
-25.5	-0.0895001	-25.5	0
-25.4	-0.0943001	-25.4	0
-25.3	-0.0973	-25.3	0
-25.2	-0.1	-25.2	0
-25.1	-0.1044	-25.1	0
-25	-0.1035	-25	0
-24.9	-0.0995	-24.9	0
-24.8	-0.0968	-24.8	0
-24.7	-0.0977	-24.7	0
-24.6	-0.0979	-24.6	0
-24.5	-0.0955	-24.5	0
-24.4	-0.0930999	-24.4	0
-24.3	-0.0899	-24.3	0
-24.2	-0.0892999	-24.2	0
-24.1	-0.0859999	-24.1	0
-24	-0.0782	-24	0
-23.9	-0.0785	-23.9	0
-23.8	-0.0779	-23.8	0
-23.7	-0.0777	-23.7	0
-23.6	-0.0731	-23.6	0
-23.5	-0.0716	-23.5	0
-23.4	-0.0686999	-23.4	0
-23.3	-0.0661	-23.3	0
-23.2	-0.0632	-23.2	0
-23.1	-0.058	-23.1	0
-23	-0.0557	-23	0
-22.9	-0.0587	-22.9	0
-22.8	-0.0540001	-22.8	0
-22.7	-0.0565	-22.7	0
-22.6	-0.0576999	-22.6	0
-22.5	-0.0518001	-22.5	0
-22.4	-0.055	-22.4	0
-22.3	-0.0568999	-22.3	0
-22.2	-0.0518	-22.2	0
-22.1	-0.0521	-22.1	0
-22	-0.0523999	-22	0
-21.9	-0.0528001	-21.9	0
-21.8	-0.0546	-21.8	0
-21.7	-0.0540999	-21.7	0
-21.6	-0.0490999	-21.6	0
-21.5	-0.048	-21.5	0
-21.4	-0.0506999	-21.4	0
-21.3	-0.0478	-21.3	0
-21.2	-0.0521001	-21.2	0
-21.1	-0.0524999	-21.1	0
-21	-0.0513998	-21	0
-20.9	-0.0470996	-20.9	0
-20.8	-0.0467999	-20.8	0
-20.7	-0.0494999	-20.7	0
-20.6	-0.0492999	-20.6	0
-20.5	-0.0470999	-20.5	0
-20.4	-0.0419	-20.4	0
-20.3	-0.0368	-20.3	0
-20.2	-0.0336999	-20.2	0
-20.1	-0.032	-20.1	0
-20	-0.0282999	-20	0
-19.9	-0.0283999	-19.9	0
-19.8	-0.0233	-19.8	0
-19.7	-0.027	-19.7	0
-19.6	-0.0304999	-19.6	0
-19.5	-0.0344	-19.5	0
-19.4	-0.0279002	-19.4	0
-19.3	-0.0354	-19.3	0
-19.2	-0.0340999	-19.2	0
-19.1	-0.0348999	-19.1	0
-19	-0.0331998	-19	0
-18.9	-0.0297994	-18.9	0
-18.8	-0.0197998	-18.8	0
-18.7	-0.0253998	-18.7	0
-18.6	-0.0278998	-18.6	0
-18.5	-0.0355999	-18.5	0
-18.4	-0.0498999	-18.4	0
-18.3	-0.0651999	-18.3	0
-18.2	-0.0710999	-18.2	0
-18.1	-0.0766999	-18.1	0
-18	-0.0724997	-18	0
-17.9	-0.0621995	-17.9	0
-17.8	-0.0519997	-17.8	0
-17.7	-0.0433998	-17.7	0
-17.6	-0.0358998	-17.6	0
-17.5	-0.0355999	-17.5	0
-17.4	-0.0427999	-17.4	0
-17.3	-0.0619	-17.3	0
-17.2	-0.0825	-17.2	0
-17.1	-0.1031	-17.1	0
-17	-0.1128	-17	0
-16.9	-0.1215	-16.9	0
-16.8	-0.1239	-16.8	0
-16.7	-0.112	-16.7	0
-16.6	-0.0945999	-16.6	0
-16.5	-0.0834998	-16.5	0
-16.4	-0.0653997	-16.4	0
-16.3	-0.0581998	-16.3	0
-16.2	-0.0539997	-16.2	0
-16.1	-0.0534999	-16.1	0
-16	-0.0636999	-16	0
-15.9	-0.0810998	-15.9	0
-15.8	-0.0924999	-15.8	0
-15.7	-0.1016	-15.7	0
-15.6	-0.0908998	-15.6	0
-15.5	-0.0882999	-15.5	0
-15.4	-0.0665	-15.4	0
-15.3	-0.0578001	-15.3	0
-15.2	-0.0382001	-15.2	0
-15.1	-0.0334004	-15.1	0
-15	-0.0453003	-15	0
-14.9	-0.0493003	-14.9	0
-14.8	-0.0517003	-14.8	0
-14.7	-0.0614002	-14.7	0
-14.6	-0.0675001	-14.6	0
-14.5	-0.0718001	-14.5	0
-14.4	-0.0711001	-14.4	0
-14.3	-0.0692001	-14.3	0
-14.2	-0.0704	-14.2	0
-14.1	-0.0688	-14.1	0
-14	-0.0552	-14	0
-13.9	-0.0457	-13.9	0
-13.8	-0.0355002	-13.8	0
-13.7	-0.0298003	-13.7	0
-13.6	-0.0276001	-13.6	0
-13.5	-0.0124	-13.5	0
-13.4	0.00199988	-13.4	0
-13.3	0.00190006	-13.3	0
-13.2	0.00539994	-13.2	0
-13.1	-0.000399888	-13.1	0
-13	-0.00729988	-13	0
-12.9	-0.00499999	-12.9	0
-12.8	-0.00820018	-12.8	0
-12.7	-0.00860025	-12.7	0
-12.6	-0.00810035	-12.6	0
-12.5	-0.00860041	-12.5	0
-12.4	-0.00820079	-12.4	0
-12.3	-0.00830041	-12.3	0
-12.2	-0.00960033	-12.2	0
-12.1	-0.0146002	-12.1	0
-12	-0.0139002	-12	0
-11.9	-0.00760022	-11.9	0
-11.8	-1.53232e-07	-11.8	0
-11.7	-0.0032001	-11.7	0
-11.6	-0.00400007	-11.6	0
-11.5	-0.00440011	-11.5	0
-11.4	-0.00780033	-11.4	0
-11.3	-0.0144001	-11.3	0
-11.2	-0.0140001	-11.2	0
-11.1	-0.0135002	-11.1	0
-11	-0.0154003	-11	0
-10.9	-0.0264005	-10.9	0
-10.8	-0.0305001	-10.8	0
-10.7	-0.0276002	-10.7	0
-10.6	-0.0338002	-10.6	0
-10.5	-0.0376002	-10.5	0
-10.4	-0.0435003	-10.4	0
-10.3	-0.0444002	-10.3	0
-10.2	-0.0494001	-10.2	0
-10.1	-0.0444001	-10.1	0
-10	-0.0350001	-10	0
-9.9	-0.0321003	-9.9	0
-9.8	-0.0264001	-9.8	0
-9.7	-0.0220001	-9.7	0
-9.6	-0.0130001	-9.6	0
-9.5	-0.0118001	-9.5	0
-9.4	-0.00860005	-9.4	0
-9.3	-0.00120018	-9.3	0
-9.2	-0.00440013	-9.2	0
-9.1	-0.00280012	-9.1	0
-9	-0.00530013	-9	0
-8.9	-0.0117	-8.9	0
-8.8	-0.0142	-8.8	0
-8.7	-0.0187	-8.7	0
-8.6	-0.0194001	-8.6	0
-8.5	-0.0268	-8.5	0
-8.4	-0.0276999	-8.4	0
-8.3	-0.0289999	-8.3	0
-8.2	-0.0277001	-8.2	0
-8.1	-0.0308999	-8.1	0
-8	-0.0266	-8	0
-7.9	-0.0199999	-7.9	0
-7.8	-0.0194	-7.8	0
-7.7	-0.0225	-7.7	0
-7.6	-0.0253001	-7.6	0
-7.5	-0.0301	-7.5	0
-7.4	-0.0255	-7.4	0
-7.3	-0.0247	-7.3	0
-7.2	-0.0233001	-7.2	0
-7.1	-0.0253	-7.1	0
-7	-0.0207	-7	0
-6.9	-0.0192	-6.9	0
-6.8	-0.0203	-6.8	0
-6.7	-0.0195001	-6.7	0
-6.6	-0.019	-6.6	0
-6.5	-0.0139	-6.5	0
-6.4	-0.014	-6.4	0
-6.3	-0.0138	-6.3	0
-6.2	-0.0164001	-6.2	0
-6.1	-0.0239	-6.1	0
-6	-0.0248	-6	0
-5.9	-0.0237	-5.9	0
-5.8	-0.021	-5.8	0
-5.7	-0.0212	-5.7	0
-5.6	-0.017	-5.6	0
-5.5	-0.0161	-5.5	0
-5.4	-0.0116998	-5.4	0
-5.3	-0.0055	-5.3	0
-5.2	-0.00500007	-5.2	0
-5.1	-0.00349995	-5.1	0
-5	-0.0011	-5	0
-4.9	-0.00169994	-4.9	0
-4.8	-0.0023	-4.8	0
-4.7	-0.00160019	-4.7	0
-4.6	-0.00839994	-4.6	0
-4.5	-0.0043	-4.5	0
-4.4	-0.000199824	-4.4	0
-4.3	0.0054	-4.3	0
-4.2	0.01	-4.2	0
-4.1	0.0117999	-4.1	0
-4	0.008	-4	0
-3.9	0.0049	-3.9	0
-3.8	0.0075	-3.8	0
-3.7	0.00810023	-3.7	0
-3.6	0.00780022	-3.6	0
-3.5	0.0147	-3.5	0
-3.4	0.018	-3.4	0
-3.3	0.0201	-3.3	0
-3.2	0.0184001	-3.2	0
-3.1	0.0268998	-3.1	0
-3	0.0269	-3	0
-2.9	0.0284001	-2.9	0
-2.8	0.0368	-2.8	0
-2.7	0.0493	-2.7	0
-2.6	0.0486001	-2.6	0
-2.5	0.0575	-2.5	0
-2.4	0.0598003	-2.4	0
-2.3	0.0647	-2.3	0
-2.2	0.0607001	-2.2	0
-2.1	0.0628998	-2.1	0
-2	0.0578	-2	0
-1.9	0.0612005	-1.9	0
-1.8	0.0736	-1.8	0
-1.7	0.0859	-1.7	0
-1.6	0.0897999	-1.6	0
-1.5	0.0882	-1.5	0
-1.4	0.0878	-1.4	0
-1.3	0.0865	-1.3	0
-1.2	0.0831988	-1.2	0
-1.1	0.0831	-1.1	0
-1	0.0783991	-1	0
-0.899998	0.0397979	-0.899998	0
-0.799999	-0.0298	-0.799999	0
-0.699997		-0.699997	0
-0.599998		-0.599998	0
-0.5		-0.5	0
-0.399998		-0.399998	0
-0.299999		-0.299999	0
-0.199997		-0.199997	0
-0.0999985		-0.0999985	0
0		0	0
0.100002		0.100002	0
0.200001		0.200001	0.0170077
0.300003		0.300003	0.0340125
0.400002		0.400002	0.0510132
0.5		0.5	0.0680104
0.600002		0.600002	0.0850048
0.700001		0.700001	0.101995
0.800003		0.800003	0.118982
0.900002		0.900002	0.135966
1		1	0.152946
1.1		1.1	0.169923
1.2		1.2	0.186895
1.3		1.3	0.203865
1.4		1.4	0.220831
1.5		1.5	0.237794
1.6		1.6	0.254753
1.7		1.7	0.271709
1.8	0.491401	1.8	0.288661
1.9	0.4914	1.9	0.30561
2	0.491401	2	0.322555
2.1	0.505702	2.1	0.339497
2.2	0.5322	2.2	0.356435
2.3	0.536702	2.3	0.37337
2.4	0.636896	2.4	0.390302
2.5	0.6946	2.5	0.407229
2.6	0.669896	2.6	0.424154
2.7	0.6046	2.7	0.441075
2.8	0.7063	2.8	0.457993
2.9	0.654303	2.9	0.474906
3	0.8195	3	0.491817
3.1	0.875499	3.1	0.508724
3.2	0.849	3.2	0.525628
3.3	0.900099	3.3	0.542528
3.4	0.935299	3.4	0.559425
3.5	0.9513	3.5	0.576318
3.6	0.965299	3.6	0.593208
3.7	0.984	3.7	0.610094
3.8	1.0163	3.8	0.626977
3.9	1.0741	3.9	0.643856
4	1.1085	4	0.660732
4.1	1.132	4.1	0.677605
4.2	1.1411	4.2	0.694474
4.3	1.1524	4.3	0.71134
4.4	1.1866	4.4	0.728202
4.5	1.2206	4.5	0.74506
4.6	1.2521	4.6	0.761916
4.7	1.2747	4.7	0.778767
4.8	1.3058	4.8	0.795616
4.9	1.343	4.9	0.81246
5	1.3549	5	0.829301
5.1	1.378	5.1	0.84614
5.2	1.3977	5.2	0.862974
5.3	1.4189	5.3	0.879805
5.4	1.441	5.4	0.896633
5.5	1.4531	5.5	0.913457
5.6	1.47	5.6	0.930278
5.7	1.4995	5.7	0.947095
5.8	1.5211	5.8	0.963909
5.9	1.5414	5.9	0.980719
6	1.5636	6	0.997526
6.1	1.5862	6.1	1.01433
6.2	1.6111	6.2	1.03113
6.3	1.6338	6.3	1.04793
6.4	1.6554	6.4	1.06472
6.5	1.6822	6.5	1.08151
6.6	1.7055	6.6	1.0983
6.7	1.7313	6.7	1.11508
6.8	1.7562	6.8	1.13186
6.9	1.7739	6.9	1.14863
7	1.7924	7	1.16541
7.1	1.8179	7.1	1.18217
7.2	1.8384	7.2	1.19894
7.3	1.8635	7.3	1.2157
7.4	1.8878	7.4	1.23246
7.5	1.9149	7.5	1.24922
7.6	1.9299	7.6	1.26597
7.7	1.9491	7.7	1.28272
7.8	1.9705	7.8	1.29946
7.9	1.9974	7.9	1.3162
8	2.0226	8	1.33294
8.1	2.0492	8.1	1.34968
8.2	2.0717	8.2	1.36641
8.3	2.0946	8.3	1.38314
8.4	2.1113	8.4	1.39986
8.5	2.1317	8.5	1.41658
8.6	2.1467	8.6	1.4333
8.7	2.1679	8.7	1.45001
8.8	2.1922	8.8	1.46672
8.9	2.2167	8.9	1.48343
9	2.2302	9	1.50013
9.1	2.2503	9.1	1.51683
9.2	2.2659	9.2	1.53353
9.3	2.2901	9.3	1.55023
9.4	2.3078	9.4	1.56692
9.5	2.3273	9.5	1.5836
9.6	2.3489	9.6	1.60029
9.7	2.3664	9.7	1.61696
9.8	2.385	9.8	1.63364
9.9	2.4087	9.9	1.65031
10	2.43	10	1.66698
10.1	2.4541	10.1	1.68365
10.2	2.4726	10.2	1.70031
10.3	2.4964	10.3	1.71697
10.4	2.5193	10.4	1.73363
10.5	2.5373	10.5	1.75028
10.6	2.5563	10.6	1.76693
10.7	2.5821	10.7	1.78358
10.8	2.6001	10.8	1.80022
10.9	2.6134	10.9	1.81686
11	2.6301	11	1.83349
11.1	2.6533	11.1	1.85013
11.2	2.6716	11.2	1.86675
11.3	2.6908	11.3	1.88338
11.4	2.7144	11.4	1.9
11.5	2.7333	11.5	1.91662
11.6	2.7546	11.6	1.93323
11.7	2.7745	11.7	1.94985
11.8	2.7888	11.8	1.96645
11.9	2.8091	11.9	1.98306
12	2.8262	12	1.99966
12.1	2.8482	12.1	2.01626
12.2	2.872	12.2	2.03285
12.3	2.8935	12.3	2.04944
12.4	2.9174	12.4	2.06603
12.5	2.9343	12.5	2.08262
12.6	2.957	12.6	2.0992
12.7	2.9782	12.7	2.11578
12.8	2.9963	12.8	2.13235
12.9	3.0118	12.9	2.14892
13	3.0326	13	2.16549
13.1	3.0476	13.1	2.18205
13.2	3.0611	13.2	2.19861
13.3	3.0757	13.3	2.21517
13.4	3.0951	13.4	2.23172
13.5	3.116	13.5	2.24827
13.6	3.1323	13.6	2.26482
13.7	3.1493	13.7	2.28136
13.8	3.1707	13.8	2.29791
13.9	3.189	13.9	2.31444
14	3.2127	14	2.33098
14.1	3.2324	14.1	2.34751
14.2	3.2538	14.2	2.36403
14.3	3.2711	14.3	2.38056
14.4	3.2897	14.4	2.39708
14.5	3.3094	14.5	2.41359
14.6	3.3294	14.6	2.43011
14.7	3.3528	14.7	2.44661
14.8	3.3707	14.8	2.46312
14.9	3.39	14.9	2.47962
15	3.4115	15	2.49612
15.1	3.4315	15.1	2.51262
15.2	3.4482	15.2	2.52911
15.3	3.4673	15.3	2.5456
15.4	3.4852	15.4	2.56209
15.5	3.5045	15.5	2.57857
15.6	3.518	15.6	2.59505
15.7	3.5306	15.7	2.61153
15.8	3.5482	15.8	2.628
15.9	3.5648	15.9	2.64447
16	3.5818	16	2.66093
16.1	3.5995	16.1	2.6774
16.2	3.6147	16.2	2.69386
16.3	3.6333	16.3	2.71031
16.4	3.6522	16.4	2.72676
16.5	3.6728	16.5	2.74321
16.6	3.6969	16.6	2.75966
16.7	3.719	16.7	2.7761
16.8	3.7393	16.8	2.79254
16.9	3.7633	16.9	2.80898
17	3.7834	17	2.82541
17.1	3.806	17.1	2.84184
17.2	3.8256	17.2	2.85826
17.3	3.8455	17.3	2.87468
17.4	3.8667	17.4	2.8911
17.5	3.8874	17.5	2.90752
17.6	3.9099	17.6	2.92393
17.7	3.931	17.7	2.94034
17.8	3.9501	17.8	2.95674
17.9	3.9719	17.9	2.97315
18	3.9946	18	2.98954
18.1	4.0104	18.1	3.00594
18.2	4.0261	18.2	3.02233
18.3	4.0397	18.3	3.03872
18.4	4.0532	18.4	3.0551
18.5	4.0767	18.5	3.07149
18.6	4.0959	18.6	3.08786
18.7	4.1193	18.7	3.10424
18.8	4.1406	18.8	3.12061
18.9	4.1608	18.9	3.13698
19	4.1762	19	3.15334
19.1	4.1913	19.1	3.16971
19.2	4.2123	19.2	3.18606
19.3	4.2289	19.3	3.20242
19.4	4.2504	19.4	3.21877
19.5	4.2648	19.5	3.23512
19.6	4.2835	19.6	3.25146
19.7	4.3015	19.7	3.2678
19.8	4.3169	19.8	3.28414
19.9	4.3339	19.9	3.30048
20	4.3569	20	3.31681
20.1	4.3722	20.1	3.33314
20.2	4.3883	20.2	3.34946
20.3	4.4065	20.3	3.36578
20.4	4.4248	20.4	3.3821
20.5	4.4458	20.5	3.39841
20.6	4.4646	20.6	3.41473
20.7	4.4797	20.7	3.43103
20.8	4.4969	20.8	3.44734
20.9	4.5188	20.9	3.46364
21	4.5359	21	3.47994
21.1	4.5573	21.1	3.49623
21.2	4.5796	21.2	3.51252
21.3	4.5981	21.3	3.52881
21.4	4.6184	21.4	3.5451
21.5	4.6427	21.5	3.56138
21.6	4.6625	21.6	3.57766
21.7	4.6871	21.7	3.59393
21.8	4.7125	21.8	3.6102
21.9	4.7295	21.9	3.62647
22	4.7493	22	3.64273
22.1	4.77	22.1	3.65899
22.2	4.7884	22.2	3.67525
22.3	4.8105	22.3	3.69151
22.4	4.8299	22.4	3.70776
22.5	4.8504	22.5	3.72401
22.6	4.8742	22.6	3.74025
22.7	4.8994	22.7	3.75649
22.8	4.916	22.8	3.77273
22.9	4.9416	22.9	3.78896
23	4.9643	23	3.8052
23.1	4.9873	23.1	3.82142
23.2	5.0104	23.2	3.83765
23.3	5.0322	23.3	3.85387
23.4	5.0497	23.4	3.87009
23.5	5.0738	23.5	3.8863
23.6	5.096	23.6	3.90251
23.7	5.1167	23.7	3.91872
23.8	5.1428	23.8	3.93493
23.9	5.1658	23.9	3.95113
24	5.1934	24	3.96733
24.1	5.2189	24.1	3.98352
24.2	5.2409	24.2	3.99971
24.3	5.268	24.3	4.0159
24.4	5.2924	24.4	4.03208
24.5	5.3183	24.5	4.04827
24.6	5.3323	24.6	4.06444
24.7	5.357	24.7	4.08062
24.8	5.3807	24.8	4.09679
24.9	5.4039	24.9	4.11296
25	5.4292	25	4.12912
25.1	5.4522	25.1	4.14528
25.2	5.4752	25.2	4.16144
25.3	5.4959	25.3	4.1776
25.4	5.5212	25.4	4.19375
25.5	5.546	25.5	4.2099
25.6	5.5703	25.6	4.22604
25.7	5.5983	25.7	4.24218
25.8	5.6178	25.8	4.25832
25.9	5.6395	25.9	4.27446
26	5.6658	26	4.29059
26.1	5.6934	26.1	4.30672
26.2	5.7259	26.2	4.32284
26.3	5.7475	26.3	4.33896
26.4	5.7661	26.4	4.35508
26.5	5.7885	26.5	4.3712
26.6	5.8097	26.6	4.38731
26.7	5.8323	26.7	4.40342
26.8	5.8563	26.8	4.41952
26.9	5.8781	26.9	4.43563
27	5.9031	27	4.45172
27.1	5.9254	27.1	4.46782
27.2	5.9479	27.2	4.48391
27.3	5.9702	27.3	4.5
27.4	5.9915	27.4	4.51609
27.5	6.0149	27.5	4.53217
27.6	6.0376	27.6	4.54825
27.7	6.0619	27.7	4.56432
27.8	6.0817	27.8	4.5804
27.9	6.1046	27.9	4.59646
28	6.1327	28	4.61253
28.1	6.1578	28.1	4.62859
28.2	6.1798	28.2	4.64465
28.3	6.2084	28.3	4.66071
28.4	6.23	28.4	4.67676
28.5	6.2546	28.5	4.69281
28.6	6.2755	28.6	4.70885
28.7	6.2967	28.7	4.7249
28.8	6.3112	28.8	4.74094
28.9	6.328	28.9	4.75697
29	6.3519	29	4.77301
29.1	6.3713	29.1	4.78904
29.2	6.3885	29.2	4.80506
29.3	6.4062	29.3	4.82109
29.4	6.423	29.4	4.8371
29.5	6.4465	29.5	4.85312
29.6	6.4655	29.6	4.86913
29.7	6.4816	29.7	4.88514
29.8	6.4989	29.8	4.90115
29.9	6.5219	29.9	4.91715
30	6.5429	30	4.93315
30.1	6.5592	30.1	4.94915
30.2	6.5811	30.2	4.96514
30.3	6.596	30.3	4.98113
30.4	6.618	30.4	4.99712
30.5	6.6341	30.5	5.0131
30.6	6.653	30.6	5.02908
30.7	6.6755	30.7	5.04506
30.8	6.6976	30.8	5.06104
30.9	6.7185	30.9	5.07701
31	6.7402	31	5.09297
31.1	6.757	31.1	5.10894
31.2	6.775	31.2	5.1249
31.3	6.7987	31.3	5.14086
31.4	6.8185	31.4	5.15681
31.5	6.8341	31.5	5.17276
31.6	6.8554	31.6	5.18871
31.7	6.869	31.7	5.20465
31.8	6.8879	31.8	5.22059
31.9	6.9102	31.9	5.23653
32	6.9282	32	5.25247
32.1	6.9434	32.1	5.2684
32.2	6.9561	32.2	5.28432
32.3	6.9722	32.3	5.30025
32.4	6.9917	32.4	5.31617
32.5	7.0087	32.5	5.33209
32.6	7.0327	32.6	5.348
32.7	7.0471	32.7	5.36392
32.8	7.0636	32.8	5.37982
32.9	7.0831	32.9	5.39573
33	7.1042	33	5.41163
33.1	7.118	33.1	5.42753
33.2	7.1387	33.2	5.44343
33.3	7.1592	33.3	5.45932
33.4	7.1765	33.4	5.47521
33.5	7.1964	33.5	5.49109
33.6	7.2145	33.6	5.50697
33.7	7.2281	33.7	5.52285
33.8	7.2453	33.8	5.53873
33.9	7.2637	33.9	5.5546
34	7.284	34	5.57047
34.1	7.2992	34.1	5.58634
34.2	7.3161	34.2	5.6022
34.3	7.3359	34.3	5.61806
34.4	7.3508	34.4	5.63392
34.5	7.3672	34.5	5.64977
34.6	7.3867	34.6	5.66562
34.7	7.4037	34.7	5.68146
34.8	7.4209	34.8	5.69731
34.9	7.4386	34.9	5.71315
35	7.4593	35	5.72898
35.1	7.4725	35.1	5.74482
35.2	7.4895	35.2	5.76065
35.3	7.5108	35.3	5.77648
35.4	7.5342	35.4	5.7923
35.5	7.5524	35.5	5.80812
35.6	7.5657	35.6	5.82394
35.7	7.582	35.7	5.83975
35.8	7.6037	35.8	5.85556
35.9	7.6273	35.9	5.87137
36	7.6427	36	5.88717
36.1	7.6585	36.1	5.90297
36.2	7.6771	36.2	5.91877
36.3	7.6922	36.3	5.93457
36.4	7.7138	36.4	5.95036
36.5	7.7309	36.5	5.96615
36.6	7.751	36.6	5.98193
36.7	7.7705	36.7	5.99771
36.8	7.7865	36.8	6.01349
36.9	7.7954	36.9	6.02927
37	7.8116	37	6.04504
37.1	7.8298	37.1	6.06081
37.2	7.8511	37.2	6.07657
37.3	7.8695	37.3	6.09234
37.4	7.8868	37.4	6.1081
37.5	7.9045	37.5	6.12385
37.6	7.9189	37.6	6.1396
37.7	7.9307	37.7	6.15535
37.8	7.9505	37.8	6.1711
37.9	7.9651	37.9	6.18684
38	7.9823	38	6.20258
38.1	7.9994	38.1	6.21832
38.2	8.0141	38.2	6.23405
38.3	8.0326	38.3	6.24978
38.4	8.0498	38.4	6.26551
38.5	8.068	38.5	6.28123
38.6	8.0916	38.6	6.29695
38.7	8.1146	38.7	6.31267
38.8	8.1362	38.8	6.32838
38.9	8.1569	38.9	6.34409
39	8.1765	39	6.3598
39.1	8.1924	39.1	6.37551
39.2	8.2095	39.2	6.39121
39.3	8.2276	39.3	6.40691
39.4	8.2411	39.4	6.4226
39.5	8.2611	39.5	6.43829
39.6	8.285	39.6	6.45398
39.7	8.3074	39.7	6.46966
39.8	8.3243	39.8	6.48535
39.9	8.3431	39.9	6.50102
40	8.3646	40	6.5167
40.1	8.3828	40.1	6.53237
40.2	8.3963	40.2	6.54804
40.3	8.4144	40.3	6.56371
40.4	8.4259	40.4	6.57937
40.5	8.4449	40.5	6.59503
40.6	8.4663	40.6	6.61068
40.7	8.4833	40.7	6.62634
40.8	8.5037	40.8	6.64199
40.9	8.5207	40.9	6.65763
41	8.5416	41	6.67328
41.1	8.5622	41.1	6.68892
41.2	8.5846	41.2	6.70455
41.3	8.6042	41.3	6.72019
41.4	8.618	41.4	6.73582
41.5	8.6341	41.5	6.75144
41.6	8.6518	41.6	6.76707
41.7	8.6741	41.7	6.78269
41.8	8.6945	41.8	6.79831
41.9	8.7117	41.9	6.81392
42	8.7274	42	6.82953
42.1	8.75	42.1	6.84514
42.2	8.7708	42.2	6.86075
42.3	8.7884	42.3	6.87635
42.4	8.8073	42.4	6.89194
42.5	8.8301	42.5	6.90754
42.6	8.8474	42.6	6.92313
42.7	8.8682	42.7	6.93872
42.8	8.8846	42.8	6.95431
42.9	8.9011	42.9	6.96989
43	8.921	43	6.98547
43.1	8.9375	43.1	7.00104
43.2	8.9541	43.2	7.01662
43.3	8.9702	43.3	7.03219
43.4	8.9888	43.4	7.04775
43.5	9.0105	43.5	7.06332
43.6	9.0325	43.6	7.07888
43.7	9.0563	43.7	7.09443
43.8	9.0772	43.8	7.10999
43.9	9.0962	43.9	7.12554
44	9.1192	44	7.14108
44.1	9.1381	44.1	7.15663
44.2	9.1552	44.2	7.17217
44.3	9.1793	44.3	7.18771
44.4	9.1994	44.4	7.20324
44.5	9.2222	44.5	7.21877
44.6	9.2393	44.6	7.2343
44.7	9.2553	44.7	7.24983
44.8	9.2695	44.8	7.26535
44.9	9.2875	44.9	7.28087
45	9.3022	45	7.29638
45.1	9.3177	45.1	7.31189
45.2	9.3397	45.2	7.3274
45.3	9.3626	45.3	7.34291
45.4	9.3822	45.4	7.35841
45.5	9.4035	45.5	7.37391
45.6	9.4223	45.6	7.38941
45.7	9.4403	45.7	7.4049
45.8	9.4534	45.8	7.42039
45.9	9.4761	45.9	7.43588
46	9.498	46	7.45136
46.1	9.5156	46.1	7.46684
46.2	9.536	46.2	7.48232
46.3	9.5554	46.3	7.49779
46.4	9.5756	46.4	7.51326
46.5	9.6021	46.5	7.52873
46.6	9.6209	46.6	7.5442
46.7	9.6378	46.7	7.55966
46.8	9.6524	46.8	7.57512
46.9	9.6729	46.9	7.59057
47	9.6911	47	7.60602
47.1	9.7096	47.1	7.62147
47.2	9.7288	47.2	7.63692
47.3	9.7493	47.3	7.65236
47.4	9.7671	47.4	7.6678
47.5	9.7916	47.5	7.68324
47.6	9.8169	47.6	7.69867
47.7	9.8375	47.7	7.7141
47.8	9.857	47.8	7.72953
47.9	9.8774	47.9	7.74495
48	9.8968	48	7.76037
48.1	9.917	48.1	7.77579
48.2	9.9312	48.2	7.7912
48.3	9.9513	48.3	7.80661
48.4	9.9724	48.4	7.82202
48.5	9.9914	48.5	7.83742
48.6	10.0088	48.6	7.85282
48.7	10.0269	48.7	7.86822
48.8	10.0461	48.8	7.88362
48.9	10.0655	48.9	7.89901
49	10.0878	49	7.9144
49.1	10.1118	49.1	7.92978
49.2	10.1351	49.2	7.94517
49.3	10.1554	49.3	7.96055
49.4	10.1769	49.4	7.97592
49.5	10.2005	49.5	7.99129
49.6	10.2162	49.6	8.00666
49.7	10.2307	49.7	8.02203
49.8	10.2508	49.8	8.0374
49.9	10.2689	49.9	8.05276
50	10.287	50	8.06811
50.1	10.3079	50.1	8.08347
50.2	10.3263	50.2	8.09882
50.3	10.3497	50.3	8.11417
50.4	10.3699	50.4	8.12951
50.5	10.3889	50.5	8.14485
50.6	10.4114	50.6	8.16019
50.7	10.4357	50.7	8.17553
50.8	10.4542	50.8	8.19086
50.9	10.4716	50.9	8.20619
51	10.4924	51	8.22151
51.1	10.5126	51.1	8.23683
51.2	10.5347	51.2	8.25215
51.3	10.5536	51.3	8.26747
51.4	10.5735	51.4	8.28278
51.5	10.5901	51.5	8.29809
51.6	10.6114	51.6	8.3134
51.7	10.6272	51.7	8.3287
51.8	10.6442	51.8	8.344
51.9	10.6666	51.9	8.3593
52	10.6781	52	8.3746
52.1	10.6898	52.1	8.38989
52.2	10.7083	52.2	8.40518
52.3	10.7206	52.3	8.42046
52.4	10.7374	52.4	8.43574
52.5	10.7597	52.5	8.45102
52.6	10.7786	52.6	8.4663
52.7	10.7937	52.7	8.48157
52.8	10.8124	52.8	8.49684
52.9	10.8325	52.9	8.51211
53	10.8475	53	8.52737
53.1	10.8663	53.1	8.54263
53.2	10.8834	53.2	8.55789
53.3	10.9002	53.3	8.57314
53.4	10.9187	53.4	8.58839
53.5	10.9337	53.5	8.60364
53.6	10.9509	53.6	8.61888
53.7	10.9615	53.7	8.63412
53.8	10.9781	53.8	8.64936
53.9	11.0002	53.9	8.66459
54	11.0184	54	8.67983
54.1	11.0398	54.1	8.69505
54.2	11.0589	54.2	8.71028
54.3	11.0782	54.3	8.7255
54.4	11.093	54.4	8.74072
54.5	11.1081	54.5	8.75594
54.6	11.1247	54.6	8.77115
54.7	11.1407	54.7	8.78636
54.8	11.1598	54.8	8.80157
54.9	11.1748	54.9	8.81677
55	11.1928	55	8.83197
55.1	11.2133	55.1	8.84717
55.2	11.232	55.2	8.86237
55.3	11.2444	55.3	8.87756
55.4	11.2643	55.4	8.89274
55.5	11.2789	55.5	8.90793
55.6	11.2947	55.6	8.92311
55.7	11.3113	55.7	8.93829
55.8	11.3297	55.8	8.95347
55.9	11.348	55.9	8.96864
56	11.3701	56	8.98381
56.1	11.3882	56.1	8.99897
56.2	11.4065	56.2	9.01414
56.3	11.423	56.3	9.0293
56.4	11.4347	56.4	9.04445
56.5	11.4539	56.5	9.05961
56.6	11.4734	56.6	9.07476
56.7	11.4888	56.7	9.08991
56.8	11.5029	56.8	9.10505
56.9	11.5185	56.9	9.12019
57	11.5395	57	9.13533
57.1	11.557	57.1	9.15047
57.2	11.577	57.2	9.1656
57.3	11.5951	57.3	9.18073
57.4	11.6095	57.4	9.19585
57.5	11.6242	57.5	9.21098
57.6	11.6453	57.6	9.2261
57.7	11.6597	57.7	9.24121
57.8	11.6805	57.8	9.25633
57.9	11.6978	57.9	9.27144
58	11.719	58	9.28654
58.1	11.7459	58.1	9.30165
58.2	11.7697	58.2	9.31675
58.3	11.7926	58.3	9.33185
58.4	11.8136	58.4	9.34694
58.5	11.8309	58.5	9.36204
58.6	11.8424	58.6	9.37712
58.7	11.8588	58.7	9.39221
58.8	11.8772	58.8	9.40729
58.9	11.8923	58.9	9.42237
59	11.9102	59	9.43745
59.1	11.9293	59.1	9.45252
59.2	11.948	59.2	9.46759
59.3	11.967	59.3	9.48266
59.4	11.9881	59.4	9.49772
59.5	12.0063	59.5	9.51278
59.6	12.0258	59.6	9.52784
59.7	12.0428	59.7	9.5429
59.8	12.0591	59.8	9.55795
59.9	12.0767	59.9	9.573
60	12.0912	60	9.58804
60.1	12.1086	60.1	9.60309
60.2	12.1221	60.2	9.61813
60.3	12.1342	60.3	9.63316
60.4	12.1502	60.4	9.6482
60.5	12.1668	60.5	9.66323
60.6	12.1829	60.6	9.67825
60.7	12.2035	60.7	9.69328
60.8	12.2239	60.8	9.7083
60.9	12.2388	60.9	9.72332
61	12.2603	61	9.73833
61.1	12.2797	61.1	9.75334
61.2	12.3	61.2	9.76835
61.3	12.3182	61.3	9.78336
61.4	12.3398	61.4	9.79836
61.5	12.3551	61.5	9.81336
61.6	12.3752	61.6	9.82835
61.7	12.3896	61.7	9.84335
61.8	12.4105	61.8	9.85834
61.9	12.4299	61.9	9.87332
62	12.4452	62	9.88831
62.1	12.461	62.1	9.90329
62.2	12.4798	62.2	9.91827
62.3	12.4964	62.3	9.93324
62.4	12.5152	62.4	9.94821
62.5	12.5369	62.5	9.96318
62.6	12.5493	62.6	9.97815
62.7	12.5686	62.7	9.99311
62.8	12.5826	62.8	10.0081
62.9	12.5995	62.9	10.023
63	12.6205	63	10.038
63.1	12.6334	63.1	10.0529
63.2	12.6455	63.2	10.0679
63.3	12.6594	63.3	10.0828
63.4	12.6737	63.4	10.0978
63.5	12.6887	63.5	10.1127
63.6	12.7086	63.6	10.1276
63.7	12.7238	63.7	10.1426
63.8	12.7399	63.8	10.1575
63.9	12.7569	63.9	10.1724
64	12.7686	64	10.1873
64.1	12.7801	64.1	10.2023
64.2	12.7913	64.2	10.2172
64.3	12.8055	64.3	10.2321
64.4	12.8202	64.4	10.247
64.5	12.8362	64.5	10.2619
64.6	12.8593	64.6	10.2768
64.7	12.8817	64.7	10.2917
64.8	12.9014	64.8	10.3066
64.9	12.9172	64.9	10.3215
65	12.9394	65	10.3364
65.1	12.9626	65.1	10.3513
65.2	12.9803	65.2	10.3662
65.3	12.9958	65.3	10.3811
65.4	13.0159	65.4	10.3959
65.5	13.0287	65.5	10.4108
65.6	13.0468	65.6	10.4257
65.7	13.0687	65.7	10.4406
65.8	13.0879	65.8	10.4554
65.9	13.1084	65.9	10.4703
66	13.1255	66	10.4852
66.1	13.1443	66.1	10.5
66.2	13.1628	66.2	10.5149
66.3	13.1844	66.3	10.5297
66.4	13.2054	66.4	10.5446
66.5	13.2221	66.5	10.5594
66.6	13.2428	66.6	10.5743
66.7	13.2659	66.7	10.5891
66.8	13.2845	66.8	10.6039
66.9	13.3028	66.9	10.6188
67	13.3257	67	10.6336
67.1	13.3466	67.1	10.6484
67.2	13.3649	67.2	10.6633
67.3	13.3827	67.3	10.6781
67.4	13.4005	67.4	10.6929
67.5	13.4196	67.5	10.7077
67.6	13.4399	67.6	10.7225
67.7	13.4579	67.7	10.7373
67.8	13.4766	67.8	10.7521
67.9	13.4928	67.9	10.767
68	13.5149	68	10.7818
68.1	13.5333	68.1	10.7965
68.2	13.5544	68.2	10.8113
68.3	13.5758	68.3	10.8261
68.4	13.594	68.4	10.8409
68.5	13.6111	68.5	10.8557
68.6	13.6262	68.6	10.8705
68.7	13.6407	68.7	10.8853
68.8	13.6502	68.8	10.9
68.9	13.6698	68.9	10.9148
69	13.6942	69	10.9296
69.1	13.7114	69.1	10.9444
69.2	13.7352	69.2	10.9591
69.3	13.7597	69.3	10.9739
69.4	13.7798	69.4	10.9886
69.5	13.7985	69.5	11.0034
69.6	13.816	69.6	11.0182
69.7	13.8286	69.7	11.0329
69.8	13.8458	69.8	11.0476
69.9	13.8616	69.9	11.0624
70	13.8802	70	11.0771
70.1	13.9001	70.1	11.0919
70.2	13.9151	70.2	11.1066
70.3	13.9343	70.3	11.1213
70.4	13.955	70.4	11.1361
70.5	13.9753	70.5	11.1508
70.6	13.9941	70.6	11.1655
70.7	14.0042	70.7	11.1802
70.8	14.0236	70.8	11.1949
70.9	14.0437	70.9	11.2097
71	14.0633	71	11.2244
71.1	14.0748	71.1	11.2391
71.2	14.088	71.2	11.2538
71.3	14.1022	71.3	11.2685
71.4	14.1194	71.4	11.2832
71.5	14.1401	71.5	11.2979
71.6	14.1584	71.6	11.3126
71.7	14.1685	71.7	11.3273
71.8	14.1839	71.8	11.3419
71.9	14.2033	71.9	11.3566
72	14.224	72	11.3713
72.1	14.2405	72.1	11.386
72.2	14.2593	72.2	11.4007
72.3	14.2774	72.3	11.4153
72.4	14.2965	72.4	11.43
72.5	14.3117	72.5	11.4447
72.6	14.3294	72.6	11.4593
72.7	14.341	72.7	11.474
72.8	14.3537	72.8	11.4886
72.9	14.3661	72.9	11.5033
73	14.3809	73	11.5179
73.1	14.3935	73.1	11.5326
73.2	14.4043	73.2	11.5472
73.3	14.4179	73.3	11.5619
73.4	14.4335	73.4	11.5765
73.5	14.4479	73.5	11.5911
73.6	14.4599	73.6	11.6058
73.7	14.4687	73.7	11.6204
73.8	14.483	73.8	11.635
73.9	14.4986	73.9	11.6497
74	14.5141	74	11.6643
74.1	14.5224	74.1	11.6789
74.2	14.5379	74.2	11.6935
74.3	14.5548	74.3	11.7081
74.4	14.5664	74.4	11.7227
74.5	14.5808	74.5	11.7373
74.6	14.5988	74.6	11.7519
74.7	14.6171	74.7	11.7665
74.8	14.6358	74.8	11.7811
74.9	14.6561	74.9	11.7957
75	14.674	75	11.8103
75.1	14.685	75.1	11.8249
75.2	14.7029	75.2	11.8395
75.3	14.716	75.3	11.8541
75.4	14.7304	75.4	11.8686
75.5	14.7449	75.5	11.8832
75.6	14.7635	75.6	11.8978
75.7	14.7825	75.7	11.9124
75.8	14.8008	75.8	11.9269
75.9	14.8198	75.9	11.9415
76	14.8393	76	11.956
76.1	14.8559	76.1	11.9706
76.2	14.8723	76.2	11.9852
76.3	14.8911	76.3	11.9997
76.4	14.91	76.4	12.0143
76.5	14.9272	76.5	12.0288
76.6	14.9399	76.6	12.0433
76.7	14.9539	76.7	12.0579
76.8	14.971	76.8	12.0724
76.9	14.9839	76.9	12.0869
77	14.9956	77	12.1015
77.1	15.0113	77.1	12.116
77.2	15.0294	77.2	12.1305
77.3	15.0455	77.3	12.1451
77.4	15.0652	77.4	12.1596
77.5	15.0854	77.5	12.1741
77.6	15.0972	77.6	12.1886
77.7	15.112	77.7	12.2031
77.8	15.1329	77.8	12.2176
77.9	15.1472	77.9	12.2321
78	15.1599	78	12.2466
78.1	15.1726	78.1	12.2611
78.2	15.1913	78.2	12.2756
78.3	15.2016	78.3	12.2901
78.4	15.2146	78.4	12.3046
78.5	15.2324	78.5	12.3191
78.6	15.249	78.6	12.3336
78.7	15.2655	78.7	12.348
78.8	15.2857	78.8	12.3625
78.9	15.3019	78.9	12.377
79	15.3185	79	12.3915
79.1	15.3329	79.1	12.4059
79.2	15.3494	79.2	12.4204
79.3	15.3602	79.3	12.4349
79.4	15.3767	79.4	12.4493
79.5	15.3909	79.5	12.4638
79.6	15.4055	79.6	12.4782
79.7	15.4257	79.7	12.4927
79.8	15.4483	79.8	12.5071
79.9	15.4652	79.9	12.5216
80	15.4813	80	12.536
80.1	15.4992	80.1	12.5504
80.2	15.5177	80.2	12.5649
80.3	15.5331	80.3	12.5793
80.4	15.5472	80.4	12.5937
80.5	15.5684	80.5	12.6082
80.6	15.589	80.6	12.6226
80.7	15.6069	80.7	12.637
80.8	15.6236	80.8	12.6514
80.9	15.6435	80.9	12.6658
81	15.6629	81	12.6803
81.1	15.6786	81.1	12.6947
81.2	15.6933	81.2	12.7091
81.3	15.7039	81.3	12.7235
81.4	15.7203	81.4	12.7379
81.5	15.7394	81.5	12.7523
81.6	15.7542	81.6	12.7667
81.7	15.7713	81.7	12.7811
81.8	15.7868	81.8	12.7954
81.9	15.8072	81.9	12.8098
82	15.8275	82	12.8242
82.1	15.8446	82.1	12.8386
82.2	15.8635	82.2	12.853
82.3	15.8808	82.3	12.8673
82.4	15.9004	82.4	12.8817
82.5	15.9123	82.5	12.8961
82.6	15.9292	82.6	12.9104
82.7	15.9449	82.7	12.9248
82.8	15.9622	82.8	12.9392
82.9	15.9823	82.9	12.9535
83	16.0019	83	12.9679
83.1	16.0193	83.1	12.9822
83.2	16.0338	83.2	12.9966
83.3	16.0525	83.3	13.0109
83.4	16.0719	83.4	13.0252
83.5	16.0861	83.5	13.0396
83.6	16.0985	83.6	13.0539
83.7	16.1163	83.7	13.0683
83.8	16.1358	83.8	13.0826
83.9	16.1544	83.9	13.0969
84	16.1707	84	13.1112
84.1	16.1905	84.1	13.1255
84.2	16.2104	84.2	13.1399
84.3	16.2286	84.3	13.1542
84.4	16.2508	84.4	13.1685
84.5	16.2718	84.5	13.1828
84.6	16.2816	84.6	13.1971
84.7	16.2985	84.7	13.2114
84.8	16.3162	84.8	13.2257
84.9	16.3306	84.9	13.24
85	16.3492	85	13.2543
85.1	16.3718	85.1	13.2686
85.2	16.39	85.2	13.2829
85.3	16.41	85.3	13.2972
85.4	16.4305	85.4	13.3114
85.5	16.4477	85.5	13.3257
85.6	16.4613	85.6	13.34
85.7	16.4805	85.7	13.3543
85.8	16.4934	85.8	13.3685
85.9	16.5075	85.9	13.3828
86	16.5272	86	13.3971
86.1	16.5412	86.1	13.4113
86.2	16.5596	86.2	13.4256
86.3	16.5768	86.3	13.4399
86.4	16.5928	86.4	13.4541
86.5	16.6107	86.5	13.4684
86.6	16.6251	86.6	13.4826
86.7	16.6397	86.7	13.4968
86.8	16.6571	86.8	13.5111
86.9	16.6688	86.9	13.5253
87	16.6818	87	13.5396
87.1	16.6988	87.1	13.5538
87.2	16.7181	87.2	13.568
87.3	16.7365	87.3	13.5823
87.4	16.7552	87.4	13.5965
87.5	16.767	87.5	13.6107
87.6	16.7825	87.6	13.6249
87.7	16.8021	87.7	13.6391
87.8	16.8149	87.8	13.6533
87.9	16.8347	87.9	13.6676
88	16.8486	88	13.6818
88.1	16.8591	88.1	13.696
88.2	16.871	88.2	13.7102
88.3	16.8853	88.3	13.7244
88.4	16.903	88.4	13.7386
88.5	16.9182	88.5	13.7527
88.6	16.9369	88.6	13.7669
88.7	16.9519	88.7	13.7811
88.8	16.9726	88.8	13.7953
88.9	16.9879	88.9	13.8095
89	16.9998	89	13.8237
89.1	17.011	89.1	13.8378
89.2	17.031	89.2	13.852
89.3	17.0481	89.3	13.8662
89.4	17.0653	89.4	13.8803
89.5	17.0801	89.5	13.8945
89.6	17.0956	89.6	13.9087
89.7	17.1138	89.7	13.9228
89.8	17.1275	89.8	13.937
89.9	17.1401	89.9	13.9511
90	17.1521	90	13.9653
90.1	17.1655	90.1	13.9794
90.2	17.1801	90.2	13.9936
90.3	17.1959	90.3	14.0077
90.4	17.2133	90.4	14.0218
90.5	17.2234	90.5	14.036
90.6	17.2374	90.6	14.0501
90.7	17.2558	90.7	14.0642
90.8	17.27	90.8	14.0784
90.9	17.2877	90.9	14.0925
91	17.3085	91	14.1066
91.1	17.3245	91.1	14.1207
91.2	17.3386	91.2	14.1348
91.3	17.3562	91.3	14.1489
91.4	17.3661	91.4	14.163
91.5	17.3826	91.5	14.1771
91.6	17.3954	91.6	14.1912
91.7	17.4094	91.7	14.2053
91.8	17.4271	91.8	14.2194
91.9	17.4428	91.9	14.2335
92	17.4604	92	14.2476
92.1	17.4737	92.1	14.2617
92.2	17.4921	92.2	14.2758
92.3	17.5021	92.3	14.2899
92.4	17.5166	92.4	14.304
92.5	17.5342	92.5	14.318
92.6	17.5479	92.6	14.3321
92.7	17.5666	92.7	14.3462
92.8	17.5825	92.8	14.3602
92.9	17.5891	92.9	14.3743
93	17.6053	93	14.3884
93.1	17.6209	93.1	14.4024
93.2	17.635	93.2	14.4165
93.3	17.652	93.3	14.4305
93.4	17.6683	93.4	14.4446
93.5	17.685	93.5	14.4586
93.6	17.702	93.6	14.4727
93.7	17.712	93.7	14.4867
93.8	17.7281	93.8	14.5008
93.9	17.7475	93.9	14.5148
94	17.7579	94	14.5288
94.1	17.7715	94.1	14.5429
94.2	17.7892	94.2	14.5569
94.3	17.805	94.3	14.5709
94.4	17.8184	94.4	14.5849
94.5	17.8325	94.5	14.5989
94.6	17.8418	94.6	14.613
94.7	17.8539	94.7	14.627
94.8	17.871	94.8	14.641
94.9	17.8846	94.9	14.655
95	17.8974	95	14.669
95.1	17.9144	95.1	14.683
95.2	17.9287	95.2	14.697
95.3	17.9407	95.3	14.711
95.4	17.9525	95.4	14.725
95.5	17.9642	95.5	14.739
95.6	17.9758	95.6	14.753
95.7	17.991	95.7	14.7669
95.8	18.006	95.8	14.7809
95.9	18.0205	95.9	14.7949
96	18.036	96	14.8089
96.1	18.0558	96.1	14.8228
96.2	18.0753	96.2	14.8368
96.3	18.0882	96.3	14.8508
96.4	18.1002	96.4	14.8647
96.5	18.1096	96.5	14.8787
96.6	18.1271	96.6	14.8927
96.7	18.1398	96.7	14.9066
96.8	18.1532	96.8	14.9206
96.9	18.1684	96.9	14.9345
97	18.1823	97	14.9485
97.1	18.1951	97.1	14.9624
97.2	18.2077	97.2	14.9764
97.3	18.2189	97.3	14.9903
97.4	18.2297	97.4	15.0042
97.5	18.2458	97.5	15.0182
97.6	18.2589	97.6	15.0321
97.7	18.2737	97.7	15.046
97.8	18.2898	97.8	15.0599
97.9	18.2998	97.9	15.0739
98	18.3129	98	15.0878
98.1	18.3199	98.1	15.1017
98.2	18.3387	98.2	15.1156
98.3	18.3581	98.3	15.1295
98.4	18.3792	98.4	15.1434
98.5	18.3945	98.5	15.1573
98.6	18.4103	98.6	15.1712
98.7	18.4287	98.7	15.1851
98.8	18.44	98.8	15.199
98.9	18.453	98.9	15.2129
99	18.4725	99	15.2268
99.1	18.4883	99.1	15.2407
99.2	18.5017	99.2	15.2546
99.3	18.5134	99.3	15.2684
99.4	18.5245	99.4	15.2823
99.5	18.5386	99.5	15.2962
99.6	18.5541	99.6	15.3101
99.7	18.5723	99.7	15.3239
99.8	18.593	99.8	15.3378
99.9	18.6042	99.9	15.3517
100	18.6144	100	15.3655
100.1	18.6283	100.1	15.3794
100.2	18.643	100.2	15.3933
100.3	18.6546	100.3	15.4071
100.4	18.6678	100.4	15.421
100.5	18.682	100.5	15.4348
100.6	18.6947	100.6	15.4486
100.7	18.7108	100.7	15.4625
100.8	18.7296	100.8	15.4763
100.9	18.7432	100.9	15.4902
101	18.758	101	15.504
101.1	18.776	101.1	15.5178
101.2	18.7942	101.2	15.5316
101.3	18.8128	101.3	15.5455
101.4	18.8263	101.4	15.5593
101.5	18.8427	101.5	15.5731
101.6	18.8559	101.6	15.5869
101.7	18.8689	101.7	15.6007
101.8	18.8858	101.8	15.6145
101.9	18.8989	101.9	15.6284
102	18.9121	102	15.6422
102.1	18.9313	102.1	15.656
102.2	18.9429	102.2	15.6698
102.3	18.9575	102.3	15.6836
102.4	18.9784	102.4	15.6974
102.5	18.9967	102.5	15.7111
102.6	19.0128	102.6	15.7249
102.7	19.0295	102.7	15.7387
102.8	19.0419	102.8	15.7525
102.9	19.0554	102.9	15.7663
103	19.0715	103	15.7801
103.1	19.0832	103.1	15.7938
103.2	19.0956	103.2	15.8076
103.3	19.113	103.3	15.8214
103.4	19.1307	103.4	15.8351
103.5	19.1498	103.5	15.8489
103.6	19.1658	103.6	15.8626
103.7	19.1822	103.7	15.8764
103.8	19.1991	103.8	15.8902
103.9	19.2222	103.9	15.9039
104	19.2426	104	15.9177
104.1	19.2658	104.1	15.9314
104.2	19.2873	104.2	15.9451
104.3	19.3019	104.3	15.9589
104.4	19.3178	104.4	15.9726
104.5	19.3314	104.5	15.9864
104.6	19.3431	104.6	16.0001
104.7	19.358	104.7	16.0138
104.8	19.3705	104.8	16.0275
104.9	19.3881	104.9	16.0413
105	19.4047	105	16.055
105.1	19.4189	105.1	16.0687
105.2	19.4367	105.2	16.0824
105.3	19.4525	105.3	16.0961
105.4	19.4712	105.4	16.1098
105.5	19.4923	105.5	16.1235
105.6	19.5088	105.6	16.1372
105.7	19.5244	105.7	16.1509
105.8	19.5386	105.8	16.1646
105.9	19.5494	105.9	16.1783
106	19.5671	106	16.192
106.1	19.5889	106.1	16.2057
106.2	19.6081	106.2	16.2194
106.3	19.6266	106.3	16.2331
106.4	19.6408	106.4	16.2468
106.5	19.6603	106.5	16.2604
106.6	19.6778	106.6	16.2741
106.7	19.6948	106.7	16.2878
106.8	19.7116	106.8	16.3015
106.9	19.7289	106.9	16.3151
107	19.745	107	16.3288
107.1	19.7615	107.1	16.3424
107.2	19.7784	107.2	16.3561
107.3	19.7926	107.3	16.3698
107.4	19.8072	107.4	16.3834
107.5	19.8231	107.5	16.3971
107.6	19.8417	107.6	16.4107
107.7	19.8581	107.7	16.4243
107.8	19.8801	107.8	16.438
107.9	19.8971	107.9	16.4516
108	19.9123	108	16.4653
108.1	19.9269	108.1	16.4789
108.2	19.9348	108.2	16.4925
108.3	19.9501	108.3	16.5062
108.4	19.964	108.4	16.5198
108.5	19.9748	108.5	16.5334
108.6	19.9835	108.6	16.547
108.7	19.9998	108.7	16.5606
108.8	20.0153	108.8	16.5742
108.9	20.033	108.9	16.5879
109	20.0499	109	16.6015
109.1	20.0639	109.1	16.6151
109.2	20.0801	109.2	16.6287
109.3	20.095	109.3	16.6423
109.4	20.1104	109.4	16.6559
109.5	20.1253	109.5	16.6695
109.6	20.1396	109.6	16.6831
109.7	20.1555	109.7	16.6966
109.8	20.1703	109.8	16.7102
109.9	20.1856	109.9	16.7238
110	20.194	110	16.7374
110.1	20.2056	110.1	16.751
110.2	20.2125	110.2	16.7645
110.3	20.2298	110.3	16.7781
110.4	20.2478	110.4	16.7917
110.5	20.2647	110.5	16.8052
110.6	20.2839	110.6	16.8188
110.7	20.3052	110.7	16.8324
110.8	20.3167	110.8	16.8459
110.9	20.3292	110.9	16.8595
111	20.3424	111	16.873
111.1	20.3524	111.1	16.8866
111.2	20.3693	111.2	16.9001
111.3	20.3808	111.3	16.9137
111.4	20.3922	111.4	16.9272
111.5	20.4062	111.5	16.9408
111.6	20.4203	111.6	16.9543
111.7	20.4323	111.7	16.9678
111.8	20.4432	111.8	16.9813
111.9	20.4576	111.9	16.9949
112	20.4749	112	17.0084
112.1	20.4925	112.1	17.0219
112.2	20.5045	112.2	17.0354
112.3	20.5224	112.3	17.049
112.4	20.5361	112.4	17.0625
112.5	20.5528	112.5	17.076
112.6	20.5688	112.6	17.0895
112.7	20.5829	112.7	17.103
112.8	20.5976	112.8	17.1165
112.9	20.6113	112.9	17.13
113	20.6217	113	17.1435
113.1	20.6366	113.1	17.157
113.2	20.6471	113.2	17.1705
113.3	20.6601	113.3	17.184
113.4	20.6761	113.4	17.1974
113.5	20.6937	113.5	17.2109
113.6	20.7106	113.6	17.2244
113.7	20.7263	113.7	17.2379
113.8	20.7442	113.8	17.2514
113.9	20.7531	113.9	17.2648
114	20.7668	114	17.2783
114.1	20.7808	114.1	17.2918
114.2	20.7968	114.2	17.3052
114.3	20.8163	114.3	17.3187
114.4	20.8308	114.4	17.3321
114.5	20.8459	114.5	17.3456
114.6	20.8629	114.6	17.3591
114.7	20.8824	114.7	17.3725
114.8	20.9033	114.8	17.386
114.9	20.9174	114.9	17.3994
115	20.9366	115	17.4128
115.1	20.9592	115.1	17.4263
115.2	20.9741	115.2	17.4397
115.3	20.9847	115.3	17.4531
115.4	20.9981	115.4	17.4666
115.5	21.0129	115.5	17.48
115.6	21.0264	115.6	17.4934
115.7	21.0441	115.7	17.5069
115.8	21.0655	115.8	17.5203
115.9	21.078	115.9	17.5337
116	21.0881	116	17.5471
116.1	21.1023	116.1	17.5605
116.2	21.1178	116.2	17.5739
116.3	21.1321	116.3	17.5873
116.4	21.1493	116.4	17.6007
116.5	21.1661	116.5	17.6141
116.6	21.1875	116.6	17.6275
116.7	21.203	116.7	17.6409
116.8	21.2197	116.8	17.6543
116.9	21.2247	116.9	17.6677
117	21.2379	117	17.6811
117.1	21.2724	117.1	17.6945
117.2	21.2888	117.2	17.7079
117.3	21.3046	117.3	17.7212
117.4	21.3234	117.4	17.7346
117.5	21.3461	117.5	17.748
117.6	21.3567	117.6	17.7613
117.7	21.3708	117.7	17.7747
117.8	21.3776	117.8	17.7881
117.9	21.3902	117.9	17.8014
118	21.4142	118	17.8148
118.1	21.4313	118.1	17.8282
118.2	21.4546	118.2	17.8415
118.3	21.4729	118.3	17.8549
118.4	21.4845	118.4	17.8682
118.5	21.4966	118.5	17.8816
118.6	21.5149	118.6	17.8949
118.7	21.5354	118.7	17.9082
118.8	21.5491	118.8	17.9216
118.9	21.5642	118.9	17.9349
119	21.5939	119	17.9482
119.1	21.6041	119.1	17.9616
119.2	21.5939	119.2	17.9749
119.3		119.3	17.9882
119.4		119.4	18.0015
119.5		119.5	18.0149
119.6		119.6	18.0282
119.7		119.7	18.0415
119.8		119.8	18.0548
119.9		119.9	18.0681
120		120	18.0681
120.1		120.1	18.0656
120.2		120.2	18.0631
120.3		120.3	18.0607
120.4		120.4	18.0582
120.5		120.5	18.0557
120.6		120.6	18.0533
120.7		120.7	18.0508
120.8		120.8	18.0483
120.9		120.9	18.0458
121		121	18.0434
121.1		121.1	18.0409
121.2		121.2	18.0384
121.3		121.3	18.0359
121.4		121.4	18.0335
121.5		121.5	18.031
121.6		121.6	18.0285
121.7		121.7	18.0261
121.8	21.3778	121.8	18.0236
121.9	21.3778	121.9	18.0211
122	21.3763	122	18.0187
122.1	21.3763	122.1	18.0162
122.2	21.3763	122.2	18.0137
122.3	21.3735	122.3	18.0113
122.4	21.3451	122.4	18.0088
122.5	21.2483	122.5	18.0063
122.6	21.2789	122.6	18.0039
122.7	21.2842	122.7	18.0014
122.8	21.295	122.8	17.9989
122.9	21.2413	122.9	17.9965
123	21.335	123	17.994
123.1	21.4483	123.1	17.9915
123.2	21.3872	123.2	17.9891
123.3	21.4505	123.3	17.9866
123.4	21.41	123.4	17.9841
123.5	21.3669	123.5	17.9817
123.6	21.3523	123.6	17.9792
123.7	21.3269	123.7	17.9767
123.8	21.3087	123.8	17.9743
123.9	21.2918	123.9	17.9718
124	21.2886	124	17.9694
124.1	21.2749	124.1	17.9669
124.2	21.2781	124.2	17.9644
124.3	21.257	124.3	17.962
124.4	21.2703	124.4	17.9595
124.5	21.2602	124.5	17.9571
124.6	21.2359	124.6	17.9546
124.7	21.2268	124.7	17.9521
124.8	21.2246	124.8	17.9497
124.9	21.2193	124.9	17.9472
125	21.2206	125	17.9448
125.1	21.2223	125.1	17.9423
125.2	21.2219	125.2	17.9398
125.3	21.2209	125.3	17.9374
125.4	21.2269	125.4	17.9349
125.5	21.2241	125.5	17.9325
125.6	21.2254	125.6	17.93
125.7	21.2236	125.7	17.9276
125.8	21.2202	125.8	17.9251
125.9	21.214	125.9	17.9226
126	21.2169	126	17.9202
126.1	21.2172	126.1	17.9177
126.2	21.2197	126.2	17.9153
126.3	21.2238	126.3	17.9128
126.4	21.2241	126.4	17.9104
126.5	21.2192	126.5	17.9079
126.6	21.2129	126.6	17.9055
126.7	21.2001	126.7	17.903
126.8	21.191	126.8	17.9006
126.9	21.1825	126.9	17.8981
127	21.1833	127	17.8957
127.1	21.1869	127.1	17.8932
127.2	21.1871	127.2	17.8908
127.3	21.1864	127.3	17.8883
127.4	21.185	127.4	17.8858
127.5	21.1846	127.5	17.8834
127.6	21.1747	127.6	17.8809
127.7	21.1739	127.7	17.8785
127.8	21.1673	127.8	17.8761
127.9	21.1633	127.9	17.8736
128	21.1663	128	17.8712
128.1	21.1595	128.1	17.8687
128.2	21.162	128.2	17.8663
128.3	21.1683	128.3	17.8638
128.4	21.1641	128.4	17.8614
128.5	21.1631	128.5	17.8589
128.6	21.1619	128.6	17.8565
128.7	21.1582	128.7	17.854
128.8	21.1487	128.8	17.8516
128.9	21.1405	128.9	17.8491
129	21.1345	129	17.8467
129.1	21.1342	129.1	17.8442
129.2	21.1258	129.2	17.8418
129.3	21.1147	129.3	17.8394
129.4	21.1054	129.4	17.8369
129.5	21.1052	129.5	17.8345
129.6	21.0932	129.6	17.832
129.7	21.1008	129.7	17.8296
129.8	21.1152	129.8	17.8271
129.9	21.1129	129.9	17.8247
130	21.108	130	17.8223
130.1	21.0942	130.1	17.8198
130.2	21.1288	130.2	17.8174
130.3	21.2874	130.3	17.8149
130.4	21.4532	130.4	17.8125
130.5	21.3745	130.5	17.8101
130.6	20.8703	130.6	17.8076
130.7	20.0748	130.7	17.8052
130.8	20.186	130.8	17.8027
130.9	19.9456	130.9	17.8003
131	22.2257	131	17.7979
131.1	22.8499	131.1	17.7954
131.2	20.9819	131.2	17.793
131.3	21.0211	131.3	17.7905
131.4	21.1722	131.4	17.7881
131.5	21.2171	131.5	17.7857
131.6	21.2361	131.6	17.7832
131.7	21.317	131.7	17.7808
131.8	21.3092	131.8	17.7784
131.9	21.3069	131.9	17.7759
132	21.3277	132	17.7735
132.1	21.3051	132.1	17.7711
132.2	21.3199	132.2	17.7686
132.3	21.3534	132.3	17.7662
132.4	21.3623	132.4	17.7638
132.5	21.3832	132.5	17.7613
132.6	21.3845	132.6	17.7589
132.7	21.3913	132.7	17.7565
132.8	21.4147	132.8	17.754
132.9	21.4585	132.9	17.7516
133	21.6627	133	17.7492
133.1	21.7155	133.1	17.7467
133.2	21.5511	133.2	17.7443
133.3	21.411	133.3	17.7419
133.4	21.3931	133.4	17.7394
133.5	21.2648	133.5	17.737
133.6	21.0474	133.6	17.7346
133.7	20.4764	133.7	17.7321
133.8	21.0226	133.8	17.7297
133.9	21.4103	133.9	17.7273
134	21.7482	134	17.7249
134.1	21.9522	134.1	17.7224
134.2	22.2894	134.2	17.72
134.3	22.2853	134.3	17.7176
134.4	22.2194	134.4	17.7151
134.5	21.6832	134.5	17.7127
134.6	21.7674	134.6	17.7103
134.7	21.1791	134.7	17.7079
134.8	20.4637	134.8	17.7054
134.9	20.6773	134.9	17.703
135	20.8657	135	17.7006
135.1	20.7234	135.1	17.6982
135.2	20.7601	135.2	17.6957
135.3	21.5216	135.3	17.6933
135.4	21.4261	135.4	17.6909
135.5	21.2616	135.5	17.6885
135.6	21.1368	135.6	17.686
135.7	21.0688	135.7	17.6836
135.8	21.0444	135.8	17.6812
135.9	21.0225	135.9	17.6788
136	20.9824	136	17.6764
136.1	20.9719	136.1	17.6739
136.2	20.9661	136.2	17.6715
136.3	20.9479	136.3	17.6691
136.4	20.9192	136.4	17.6667
136.5	20.9069	136.5	17.6643
136.6	20.9186	136.6	17.6618
136.7	20.9147	136.7	17.6594
136.8	20.9098	136.8	17.657
136.9	20.9228	136.9	17.6546
137	20.959	137	17.6522
137.1	20.9602	137.1	17.6497
137.2	20.9608	137.2	17.6473
137.3	20.9844	137.3	17.6449
137.4	20.9665	137.4	17.6425
137.5	20.9933	137.5	17.6401
137.6	20.9774	137.6	17.6377
137.7	20.9969	137.7	17.6352
137.8	21.0166	137.8	17.6328
137.9	21.0068	137.9	17.6304
138	21.0012	138	17.628
138.1	20.9962	138.1	17.6256
138.2	21.0078	138.2	17.6232
138.3	20.9867	138.3	17.6207
138.4	21.0102	138.4	17.6183
138.5	21.0102	138.5	17.6159
138.6	21.0158	138.6	17.6135
138.7	21.0145	138.7	17.6111
138.8	20.9945	138.8	17.6087
138.9	20.9857	138.9	17.6063
139	20.9973	139	17.6039
139.1	20.9913	139.1	17.6014
139.2	20.9882	139.2	17.599
139.3	20.9888	139.3	17.5966
139.4	20.9787	139.4	17.5942
139.5	20.9681	139.5	17.5918
139.6	20.9605	139.6	17.5894
139.7	20.9561	139.7	17.587
139.8	20.9531	139.8	17.5846
139.9	20.9641	139.9	17.5822
140	20.9621	140	17.5798
140.1	20.97	140.1	17.5773
140.2	20.9709	140.2	17.5749
140.3	20.9621	140.3	17.5725
140.4	20.9616	140.4	17.5701
140.5	20.9606	140.5	17.5677
140.6	20.9553	140.6	17.5653
140.7	20.9527	140.7	17.5629
140.8	20.9458	140.8	17.5605
140.9	20.9454	140.9	17.5581
141	20.9428	141	17.5557
141.1	20.9417	141.1	17.5533
141.2	20.9391	141.2	17.5509
141.3	20.9352	141.3	17.5485
141.4	20.9344	141.4	17.5461
141.5	20.935	141.5	17.5437
141.6	20.9352	141.6	17.5413
141.7	20.9295	141.7	17.5389
141.8	20.9222	141.8	17.5365
141.9	20.919	141.9	17.5341
142	20.9163	142	17.5317
142.1	20.9134	142.1	17.5293
142.2	20.9096	142.2	17.5269
142.3	20.9057	142.3	17.5245
142.4	20.9057	142.4	17.5221
142.5	20.9034	142.5	17.5197
142.6	20.8986	142.6	17.5173
142.7	20.8993	142.7	17.5149
142.8	20.8958	142.8	17.5125
142.9	20.8941	142.9	17.5101
143	20.8902	143	17.5077
143.1	20.8911	143.1	17.5053
143.2	20.8888	143.2	17.5029
143.3	20.8872	143.3	17.5005
143.4	20.8871	143.4	17.4981
143.5	20.8862	143.5	17.4957
143.6	20.8815	143.6	17.4933
143.7	20.8789	143.7	17.4909
143.8	20.8775	143.8	17.4885
143.9	20.8733	143.9	17.4861
144	20.8713	144	17.4837
144.1	20.869	144.1	17.4813
144.2	20.8702	144.2	17.4789
144.3	20.866	144.3	17.4765
144.4	20.8669	144.4	17.4741
144.5	20.8652	144.5	17.4717
144.6	20.8615	144.6	17.4693
144.7	20.8581	144.7	17.4669
144.8	20.8571	144.8	17.4645
144.9	20.8551	144.9	17.4621
145	20.8578	145	17.4597
145.1	20.8557	145.1	17.4574
145.2	20.8586	145.2	17.455
145.3	20.8505	145.3	17.4526
145.4	20.8504	145.4	17.4502
145.5	20.8519	145.5	17.4478
145.6	20.8526	145.6	17.4454
145.7	20.8473	145.7	17.443
145.8	20.8523	145.8	17.4406
145.9	20.8539	145.9	17.4382
146	20.8589	146	17.4358
146.1	20.854	146.1	17.4335
146.2	20.8478	146.2	17.4311
146.3	20.8466	146.3	17.4287
146.4	20.8458	146.4	17.4263
146.5	20.8398	146.5	17.4239
146.6	20.8442	146.6	17.4215
146.7	20.8413	146.7	17.4191
146.8	20.8367	146.8	17.4167
146.9	20.8266	146.9	17.4144
147	20.8204	147	17.412
147.1	20.8305	147.1	17.4096
147.2	20.8425	147.2	17.4072
147.3	20.848	147.3	17.4048
147.4	20.8493	147.4	17.4024
147.5	20.8584	147.5	17.4001
147.6	20.8655	147.6	17.3977
147.7	20.8586	147.7	17.3953
147.8	20.8542	147.8	17.3929
147.9	20.8547	147.9	17.3905
148	20.8503	148	17.3881
148.1	20.8503	148.1	17.3858
148.2	20.8535	148.2	17.3834
148.3	20.8576	148.3	17.381
148.4	20.8579	148.4	17.3786
148.5	20.856	148.5	17.3762
148.6	20.855	148.6	17.3739
148.7	20.8522	148.7	17.3715
148.8	20.8404	148.8	17.3691
148.9	20.8255	148.9	17.3667
149	20.8135	149	17.3643
149.1	20.8118	149.1	17.362
149.2	20.7944	149.2	17.3596
149.3	20.7886	149.3	17.3572
149.4	20.7792	149.4	17.3548
149.5	20.7664	149.5	17.3524
149.6	20.7625	149.6	17.3501
149.7	20.7639	149.7	17.3477
149.8	20.7735	149.8	17.3453
149.9	20.7803	149.9	17.3429
150	20.7827	150	17.3406
150.1	20.7918	150.1	17.3382
150.2	20.7915	150.2	17.3358
150.3	20.7821	150.3	17.3334
150.4	20.7699	150.4	17.3311
150.5	20.7531	150.5	17.3287
150.6	20.7437	150.6	17.3263
150.7	20.7347	150.7	17.3239
150.8	20.7371	150.8	17.3216
150.9	20.7387	150.9	17.3192
151	20.7411	151	17.3168
151.1	20.7428	151.1	17.3144
151.2	20.743	151.2	17.3121
151.3	20.7362	151.3	17.3097
151.4	20.7254	151.4	17.3073
151.5	20.7135	151.5	17.305
151.6	20.7	151.6	17.3026
151.7	20.6919	151.7	17.3002
151.8	20.685	151.8	17.2979
151.9	20.6831	151.9	17.2955
152	20.6901	152	17.2931
152.1	20.6893	152.1	17.2907
152.2	20.6864	152.2	17.2884
152.3	20.688	152.3	17.286
152.4	20.6955	152.4	17.2836
152.5	20.6992	152.5	17.2813
152.6	20.6963	152.6	17.2789
152.7	20.6911	152.7	17.2765
152.8	20.6798	152.8	17.2742
152.9	20.6745	152.9	17.2718
153	20.6723	153	17.2694
153.1	20.6738	153.1	17.2671
153.2	20.6659	153.2	17.2647
153.3	20.6608	153.3	17.2623
153.4	20.6575	153.4	17.26
153.5	20.6572	153.5	17.2576
153.6	20.6494	153.6	17.2552
153.7	20.652	153.7	17.2529
153.8	20.6452	153.8	17.2505
153.9	20.6324	153.9	17.2482
154	20.6274	154	17.2458
154.1	20.6322	154.1	17.2434
154.2	20.6307	154.2	17.2411
154.3	20.6436	154.3	17.2387
154.4	20.6384	154.4	17.2363
154.5	20.6414	154.5	17.234
154.6	20.637	154.6	17.2316
154.7	20.6242	154.7	17.2293
154.8	20.62	154.8	17.2269
154.9	20.6237	154.9	17.2245
155	20.6197	155	17.2222
155.1	20.6107	155.1	17.2198
155.2	20.5989	155.2	17.2175
155.3	20.5895	155.3	17.2151
155.4	20.5931	155.4	17.2127
155.5	20.5985	155.5	17.2104
155.6	20.5947	155.6	17.208
155.7	20.5895	155.7	17.2057
155.8	20.6022	155.8	17.2033
155.9	20.6213	155.9	17.201
156	20.6212	156	17.1986
156.1	20.6167	156.1	17.1963
156.2	20.6023	156.2	17.1939
156.3	20.5895	156.3	17.1915
156.4	20.5861	156.4	17.1892
156.5	20.5782	156.5	17.1868
156.6	20.5718	156.6	17.1845
156.7	20.5678	156.7	17.1821
156.8	20.5745	156.8	17.1798
156.9	20.5775	156.9	17.1774
157	20.5773	157	17.1751
157.1	20.5827	157.1	17.1727
157.2	20.5863	157.2	17.1704
157.3	20.5861	157.3	17.168
157.4	20.5867	157.4	17.1657
157.5	20.5802	157.5	17.1633
157.6	20.5709	157.6	17.1609
157.7	20.5628	157.7	17.1586
157.8	20.5647	157.8	17.1562
157.9	20.5541	157.9	17.1539
158	20.5484	158	17.1515
158.1	20.5453	158.1	17.1492
158.2	20.5439	158.2	17.1468
158.3	20.5407	158.3	17.1445
158.4	20.5329	158.4	17.1422
158.5	20.5293	158.5	17.1398
158.6	20.5295	158.6	17.1375
158.7	20.5264	158.7	17.1351
158.8	20.5187	158.8	17.1328
158.9	20.518	158.9	17.1304
159	20.5071	159	17.1281
159.1	20.5063	159.1	17.1257
159.2	20.5059	159.2	17.1234
159.3	20.5025	159.3	17.121
159.4	20.4977	159.4	17.1187
159.5	20.4951	159.5	17.1163
159.6	20.4862	159.6	17.114
159.7	20.4829	159.7	17.1116
159.8	20.485	159.8	17.1093
159.9	20.4812	159.9	17.107
160	20.4816	160	17.1046
160.1	20.4916	160.1	17.1023
160.2	20.5015	160.2	17.0999
160.3	20.5116	160.3	17.0976
[truncated: 12,876 more rows]
