# Supplementary material for: Key mechanistic features of the trade-off between antibody escape and host cell binding in the SARS-CoV-2 Omicron variant spike proteins
Source: EMBO J. 2024 Mar 11;43(8):5. doi: 10.1038/s44318-024-00062-z (PMC11021471; doi:10.1038/s44318-024-00062-z)
Supplement: Supplementary file 7 — Source Data Fig. 1 [file 44318_2024_62_MOESM7_ESM.zip › Figure 1/1C/S BF.7-hACE2.xlsx]

## Sheet: S BF.7-hACE2
Run 1; Ch 3; Fc 2-1; Cy 3; hACE2; Conc 12.5 25 50 100 200 nM_X	Run 1; Ch 3; Fc 2-1; Cy 3; hACE2; Conc 12.5 25 50 100 200 nM_Y	Run 1; Ch 3; Fc 2-1; Cy 3; hACE2; Conc 12.5 25 50 100 200 nM; Fitted_X	Run 1; Ch 3; Fc 2-1; Cy 3; hACE2; Conc 12.5 25 50 100 200 nM; Fitted_Y
-39.5	-2.4094	-39.5	0
-39.4	1.43575	-39.4	0
-39.3	1.4831	-39.3	0
-39.2	-0.390163	-39.2	0
-39.1	1.06941	-39.1	0
-39	0.3284	-39	0
-38.9	0.0374971	-38.9	0
-38.8	-0.0673	-38.8	0
-38.7	0.0390987	-38.7	0
-38.6	0.0541978	-38.6	0
-38.5	-0.0161	-38.5	0
-38.4	0.0699081	-38.4	0
-38.3	0.2348	-38.3	0
-38.2	-0.0753022	-38.2	0
-38.1	-0.0566996	-38.1	0
-38	-0.0443	-38	0
-37.9	-0.0513003	-37.9	0
-37.8	-0.0653	-37.8	0
-37.7	-0.0745002	-37.7	0
-37.6	-0.0637014	-37.6	0
-37.5	-0.0343	-37.5	0
-37.4	-0.022402	-37.4	0
-37.3	-0.0338	-37.3	0
-37.2	-0.0400035	-37.2	0
-37.1	-0.00950105	-37.1	0
-37	-0.0168	-37	0
-36.9	0.0476007	-36.9	0
-36.8	0.0451	-36.8	0
-36.7	-0.0205001	-36.7	0
-36.6	-0.00420059	-36.6	0
-36.5	-0.0254	-36.5	0
-36.4	-0.0218003	-36.4	0
-36.3	-0.0192	-36.3	0
-36.2	0.00590023	-36.2	0
-36.1	0.0225017	-36.1	0
-36	0.0669	-36	0
-35.9	0.108502	-35.9	0
-35.8	0.1188	-35.8	0
-35.7	0.142202	-35.7	0
-35.6	0.154102	-35.6	0
-35.5	0.1653	-35.5	0
-35.4	0.167002	-35.4	0
-35.3	0.1858	-35.3	0
-35.2	0.179502	-35.2	0
-35.1	0.180601	-35.1	0
-35	0.1564	-35	0
-34.9	0.149301	-34.9	0
-34.8	0.1459	-34.8	0
-34.7	0.127299	-34.7	0
-34.6	0.0956001	-34.6	0
-34.5	0.0862	-34.5	0
-34.4	0.0525993	-34.4	0
-34.3	0.0296	-34.3	0
-34.2	0.017599	-34.2	0
-34.1	0.0108998	-34.1	0
-34	0.0342	-34	0
-33.9	0.0231998	-33.9	0
-33.8	0.0339	-33.8	0
-33.7	0.0395999	-33.7	0
-33.6	0.0510999	-33.6	0
-33.5	0.0598	-33.5	0
-33.4	0.0418998	-33.4	0
-33.3	0.0412	-33.3	0
-33.2	0.0505998	-33.2	0
-33.1	0.0416002	-33.1	0
-33	0.0491	-33	0
-32.9	0.0604999	-32.9	0
-32.8	0.0583	-32.8	0
-32.7	0.0570002	-32.7	0
-32.6	0.0724998	-32.6	0
-32.5	0.0633	-32.5	0
-32.4	0.0561997	-32.4	0
-32.3	0.0518	-32.3	0
-32.2	0.0461999	-32.2	0
-32.1	0.0503999	-32.1	0
-32	0.0585	-32	0
-31.9	0.0573	-31.9	0
-31.8	0.0576001	-31.8	0
-31.7	0.0629	-31.7	0
-31.6	0.0650999	-31.6	0
-31.5	0.0676999	-31.5	0
-31.4	0.0683	-31.4	0
-31.3	0.0701	-31.3	0
-31.2	0.0719999	-31.2	0
-31.1	0.0684999	-31.1	0
-31	0.0627999	-31	0
-30.9	0.0570999	-30.9	0
-30.8	0.0571	-30.8	0
-30.7	0.0576	-30.7	0
-30.6	0.0593	-30.6	0
-30.5	0.0614	-30.5	0
-30.4	0.0574999	-30.4	0
-30.3	0.0542999	-30.3	0
-30.2	0.0539999	-30.2	0
-30.1	0.0528999	-30.1	0
-30	0.0473	-30	0
-29.9	0.0448001	-29.9	0
-29.8	0.0462	-29.8	0
-29.7	0.0444	-29.7	0
-29.6	0.0427	-29.6	0
-29.5	0.0413	-29.5	0
-29.4	0.0398999	-29.4	0
-29.3	0.0382	-29.3	0
-29.2	0.041	-29.2	0
-29.1	0.044	-29.1	0
-29	0.0422999	-29	0
-28.9	0.0343999	-28.9	0
-28.8	0.0343999	-28.8	0
-28.7	0.0332	-28.7	0
-28.6	0.0358	-28.6	0
-28.5	0.0349	-28.5	0
-28.4	0.0308	-28.4	0
-28.3	0.028	-28.3	0
-28.2	0.0285001	-28.2	0
-28.1	0.0331999	-28.1	0
-28	0.0255999	-28	0
-27.9	0.0202	-27.9	0
-27.8	0.0239	-27.8	0
-27.7	0.0248999	-27.7	0
-27.6	0.023	-27.6	0
-27.5	0.0219999	-27.5	0
-27.4	0.0144999	-27.4	0
-27.3	0.0128	-27.3	0
-27.2	0.0169	-27.2	0
-27.1	0.0203	-27.1	0
-27	0.0207999	-27	0
-26.9	0.0215999	-26.9	0
-26.8	0.0209999	-26.8	0
-26.7	0.0133	-26.7	0
-26.6	0.0126001	-26.6	0
-26.5	0.0121001	-26.5	0
-26.4	0.0144	-26.4	0
-26.3	0.0167	-26.3	0
-26.2	0.0161999	-26.2	0
-26.1	0.0105999	-26.1	0
-26	0.00699991	-26	0
-25.9	0.000199785	-25.9	0
-25.8	-0.00530001	-25.8	0
-25.7	-0.00359996	-25.7	0
-25.6	0.00269995	-25.6	0
-25.5	-0.000299961	-25.5	0
-25.4	0.00139984	-25.4	0
-25.3	-0.00360006	-25.3	0
-25.2	-0.00440003	-25.2	0
-25.1	-0.00330002	-25.1	0
-25	-0.00370002	-25	0
-24.9	0.00159998	-24.9	0
-24.8	-0.00160005	-24.8	0
-24.7	0.000500053	-24.7	0
-24.6	0.0054	-24.6	0
-24.5	0.00969997	-24.5	0
-24.4	0.00909999	-24.4	0
-24.3	0.0102	-24.3	0
-24.2	0.00780003	-24.2	0
-24.1	0.0116	-24.1	0
-24	0.0113999	-24	0
-23.9	0.011	-23.9	0
-23.8	0.0158	-23.8	0
-23.7	0.0178	-23.7	0
-23.6	0.0216999	-23.6	0
-23.5	0.0203	-23.5	0
-23.4	0.0210999	-23.4	0
-23.3	0.0211	-23.3	0
-23.2	0.0237999	-23.2	0
-23.1	0.0204999	-23.1	0
-23	0.018	-23	0
-22.9	0.0163001	-22.9	0
-22.8	0.0234999	-22.8	0
-22.7	0.0181999	-22.7	0
-22.6	0.015	-22.6	0
-22.5	0.0170999	-22.5	0
-22.4	0.00729983	-22.4	0
-22.3	-0.00109998	-22.3	0
-22.2	-0.00149997	-22.2	0
-22.1	-0.00319999	-22.1	0
-22	0.0006001	-22	0
-21.9	0.00520015	-21.9	0
-21.8	0.00189993	-21.8	0
-21.7	-0.00529999	-21.7	0
-21.6	0.00349982	-21.6	0
-21.5	0.00669981	-21.5	0
-21.4	0.00849978	-21.4	0
-21.3	0.0111998	-21.3	0
-21.2	0.00339983	-21.2	0
-21.1	0.00409987	-21.1	0
-21	0.00849987	-21	0
-20.9	0.0128999	-20.9	0
-20.8	0.0117999	-20.8	0
-20.7	0.0133999	-20.7	0
-20.6	0.0154999	-20.6	0
-20.5	0.0199998	-20.5	0
-20.4	0.0208996	-20.4	0
-20.3	0.0316998	-20.3	0
-20.2	0.0406996	-20.2	0
-20.1	0.0410996	-20.1	0
-20	0.0371998	-20	0
-19.9	0.0387998	-19.9	0
-19.8	0.0400999	-19.8	0
-19.7	0.0441999	-19.7	0
-19.6	0.0424998	-19.6	0
-19.5	0.0361999	-19.5	0
-19.4	0.0501995	-19.4	0
-19.3	0.0453998	-19.3	0
-19.2	0.0496998	-19.2	0
-19.1	0.0518996	-19.1	0
-19	0.0522995	-19	0
-18.9	0.0339994	-18.9	0
-18.8	0.0423995	-18.8	0
-18.7	0.0449998	-18.7	0
-18.6	0.0498995	-18.6	0
-18.5	0.0404995	-18.5	0
-18.4	0.0268989	-18.4	0
-18.3	0.0149995	-18.3	0
-18.2	0.0100996	-18.2	0
-18.1	0.0110997	-18.1	0
-18	0.0192998	-18	0
-17.9	0.0267997	-17.9	0
-17.8	0.0288998	-17.8	0
-17.7	0.0386999	-17.7	0
-17.6	0.0505999	-17.6	0
-17.5	0.0581997	-17.5	0
-17.4	0.0607991	-17.4	0
-17.3	0.0646995	-17.3	0
-17.2	0.0582996	-17.2	0
-17.1	0.0553996	-17.1	0
-17	0.0537996	-17	0
-16.9	0.0485997	-16.9	0
-16.8	0.0651	-16.8	0
-16.7	0.0847	-16.7	0
-16.6	0.1004	-16.6	0
-16.5	0.1159	-16.5	0
-16.4	0.1277	-16.4	0
-16.3	0.1306	-16.3	0
-16.2	0.133	-16.2	0
-16.1	0.1382	-16.1	0
-16	0.131	-16	0
-15.9	0.115599	-15.9	0
-15.8	0.0908999	-15.8	0
-15.7	0.0746999	-15.7	0
-15.6	0.0635	-15.6	0
-15.5	0.0578002	-15.5	0
-15.4	0.0621007	-15.4	0
-15.3	0.0610002	-15.3	0
-15.2	0.044	-15.2	0
-15.1	0.0258	-15.1	0
-15	-0.00109993	-15	0
-14.9	-0.0186997	-14.9	0
-14.8	-0.0324999	-14.8	0
-14.7	-0.0356996	-14.7	0
-14.6	-0.0266996	-14.6	0
-14.5	-0.0129995	-14.5	0
-14.4	0.0027009	-14.4	0
-14.3	0.0110005	-14.3	0
-14.2	0.0183005	-14.2	0
-14.1	0.0287005	-14.1	0
-14	0.0414003	-14	0
-13.9	0.0368005	-13.9	0
-13.8	0.0265002	-13.8	0
-13.7	0.0106004	-13.7	0
-13.6	0.0117003	-13.6	0
-13.5	0.0126002	-13.5	0
-13.4	0.00940019	-13.4	0
-13.3	0.00810021	-13.3	0
-13.2	0.0169	-13.2	0
-13.1	0.0112999	-13.1	0
-13	-0.00649984	-13	0
-12.9	-0.00979959	-12.9	0
-12.8	-0.00629969	-12.8	0
-12.7	0.000600536	-12.7	0
-12.6	-0.00129948	-12.6	0
-12.5	0.00490048	-12.5	0
-12.4	0.00250081	-12.4	0
-12.3	-0.00489956	-12.3	0
-12.2	-0.00269954	-12.2	0
-12.1	0.00200048	-12.1	0
-12	0.00720044	-12	0
-11.9	0.0144006	-11.9	0
-11.8	0.0150002	-11.8	0
-11.7	0.0143002	-11.7	0
-11.6	0.0150002	-11.6	0
-11.5	0.0139002	-11.5	0
-11.4	0.0131002	-11.4	0
-11.3	0.00450025	-11.3	0
-11.2	0.00640036	-11.2	0
-11.1	0.00830026	-11.1	0
-11	0.00620036	-11	0
-10.9	0.00730061	-10.9	0
-10.8	0.00720027	-10.8	0
-10.7	0.00640035	-10.7	0
-10.6	0.0129004	-10.6	0
-10.5	0.0151003	-10.5	0
-10.4	0.0074005	-10.4	0
-10.3	0.00110024	-10.3	0
-10.2	0.00310023	-10.2	0
-10.1	-0.00199977	-10.1	0
-10	-0.00889979	-10	0
-9.9	-0.0146994	-9.9	0
-9.8	-0.0137997	-9.8	0
-9.7	-0.0131998	-9.7	0
-9.6	-0.0143998	-9.6	0
-9.5	-0.0155998	-9.5	0
-9.4	-0.0191994	-9.4	0
-9.3	-0.0175001	-9.3	0
-9.2	-0.0297999	-9.2	0
-9.1	-0.0118	-9.1	0
-9	-0.000100202	-9	0
-8.9	0.000299658	-8.9	0
-8.8	-0.00570019	-8.8	0
-8.7	-0.0095001	-8.7	0
-8.6	-0.00970015	-8.6	0
-8.5	-0.0123001	-8.5	0
-8.4	-0.0102005	-8.4	0
-8.3	-0.0166002	-8.3	0
-8.2	-0.0153	-8.2	0
-8.1	-0.0161	-8.1	0
-8	-0.0141	-8	0
-7.9	-0.0134001	-7.9	0
-7.8	-0.0111	-7.8	0
-7.7	-0.00959999	-7.7	0
-7.6	-0.00789999	-7.6	0
-7.5	-0.0051	-7.5	0
-7.4	-0.00610026	-7.4	0
-7.3	-0.0089	-7.3	0
-7.2	-0.0119001	-7.2	0
-7.1	-0.0163	-7.1	0
-7	-0.0145	-7	0
-6.9	-0.0114001	-6.9	0
-6.8	-0.0156	-6.8	0
-6.7	-0.0171	-6.7	0
-6.6	-0.0141	-6.6	0
-6.5	-0.0107	-6.5	0
-6.4	-0.0140002	-6.4	0
-6.3	-0.0148	-6.3	0
-6.2	-0.0123001	-6.2	0
-6.1	-0.0107001	-6.1	0
-6	-0.0095	-6	0
-5.9	-0.00950018	-5.9	0
-5.8	-0.0111	-5.8	0
-5.7	-0.00950003	-5.7	0
-5.6	-0.00599994	-5.6	0
-5.5	-0.0037	-5.5	0
-5.4	-0.00380014	-5.4	0
-5.3	-0.0037	-5.3	0
-5.2	0.000899954	-5.2	0
-5.1	-1.10616e-07	-5.1	0
-5	-0.0001	-5	0
-4.9	-0.00219994	-4.9	0
-4.8	-2.18279e-11	-4.8	0
-4.7	-1.18253e-07	-4.7	0
-4.6	-0.0017	-4.6	0
-4.5	-0.0005	-4.5	0
-4.4	0.00219994	-4.4	0
-4.3	0.0009	-4.3	0
-4.2	-0.00210005	-4.2	0
-4.1	-0.00140006	-4.1	0
-4	-0.0037	-4	0
-3.9	-0.00689998	-3.9	0
-3.8	-0.0091	-3.8	0
-3.7	-0.000500381	-3.7	0
-3.6	-0.0074999	-3.6	0
-3.5	0.0056	-3.5	0
-3.4	-0.00109982	-3.4	0
-3.3	0.0082	-3.3	0
-3.2	0.00989999	-3.2	0
-3.1	0.0164004	-3.1	0
-3	0.0312	-3	0
-2.9	0.0413999	-2.9	0
-2.8	0.0398	-2.8	0
-2.7	0.0353	-2.7	0
-2.6	0.0340999	-2.6	0
-2.5	0.0304	-2.5	0
-2.4	0.0353001	-2.4	0
-2.3	0.0392	-2.3	0
-2.2	0.0397003	-2.2	0
-2.1	0.0467002	-2.1	0
-2	0.0481	-2	0
-1.9	0.0491996	-1.9	0
-1.8	0.047	-1.8	0
-1.7	0.0606005	-1.7	0
-1.6	0.0761001	-1.6	0
-1.5	0.0818	-1.5	0
-1.4	0.0817	-1.4	0
-1.3	0.0799001	-1.3	0
-1.2	0.0428002	-1.2	0
-1.1	0.0193	-1.1	0
-1	0.0193	-1	0
-0.899998	0.0428002	-0.899998	0
-0.799999	0.0484999	-0.799999	0
-0.699997		-0.699997	0
-0.599998		-0.599998	0
-0.5		-0.5	0
-0.399998		-0.399998	0
-0.299999		-0.299999	0
-0.199997		-0.199997	0
-0.0999985		-0.0999985	0
0		0	0
0.100002		0.100002	0
0.200001		0.200001	0.0195141
0.300003		0.300003	0.0390244
0.400002		0.400002	0.0585293
0.5		0.5	0.0780298
0.600002		0.600002	0.0975264
0.700001		0.700001	0.117018
0.800003		0.800003	0.136505
0.900002		0.900002	0.155987
1		1	0.175465
1.1		1.1	0.194939
1.2		1.2	0.214408
1.3		1.3	0.233872
1.4		1.4	0.253332
1.5		1.5	0.272787
1.6		1.6	0.292238
1.7		1.7	0.311684
1.8	0.388505	1.8	0.331126
1.9	0.388505	1.9	0.350563
2	0.4614	2	0.369995
2.1	0.4777	2.1	0.389423
2.2	0.5067	2.2	0.408846
2.3	0.5238	2.3	0.428266
2.4	0.554204	2.4	0.44768
2.5	0.4614	2.5	0.467089
2.6	0.514601	2.6	0.486495
2.7	0.5903	2.7	0.505896
2.8	0.640998	2.8	0.525292
2.9	0.681701	2.9	0.544684
3	0.8364	3	0.564071
3.1	0.864897	3.1	0.583454
3.2	0.8002	3.2	0.602832
3.3	0.8612	3.3	0.622206
3.4	0.8432	3.4	0.641575
3.5	0.8889	3.5	0.660939
3.6	0.9274	3.6	0.680299
3.7	0.9378	3.7	0.699655
3.8	0.9853	3.8	0.719006
3.9	1.0276	3.9	0.738352
4	1.0535	4	0.757694
4.1	1.0862	4.1	0.777032
4.2	1.1153	4.2	0.796365
4.3	1.1322	4.3	0.815694
4.4	1.1593	4.4	0.835017
4.5	1.1701	4.5	0.854336
4.6	1.2047	4.6	0.873652
4.7	1.2287	4.7	0.892962
4.8	1.2543	4.8	0.912268
4.9	1.2725	4.9	0.931569
5	1.3022	5	0.950866
5.1	1.3252	5.1	0.970159
5.2	1.3522	5.2	0.989446
5.3	1.3798	5.3	1.00873
5.4	1.4097	5.4	1.02801
5.5	1.4329	5.5	1.04728
5.6	1.4653	5.6	1.06655
5.7	1.496	5.7	1.08582
5.8	1.527	5.8	1.10508
5.9	1.5505	5.9	1.12434
6	1.5847	6	1.14359
6.1	1.6223	6.1	1.16283
6.2	1.6605	6.2	1.18208
6.3	1.6934	6.3	1.20132
6.4	1.7295	6.4	1.22055
6.5	1.77	6.5	1.23978
6.6	1.8037	6.6	1.259
6.7	1.834	6.7	1.27822
6.8	1.8673	6.8	1.29744
6.9	1.8948	6.9	1.31665
7	1.9321	7	1.33586
7.1	1.9621	7.1	1.35506
7.2	1.9885	7.2	1.37426
7.3	2.0198	7.3	1.39345
7.4	2.0478	7.4	1.41264
7.5	2.0745	7.5	1.43183
7.6	2.1027	7.6	1.45101
7.7	2.1322	7.7	1.47018
7.8	2.1628	7.8	1.48935
7.9	2.1873	7.9	1.50852
8	2.2201	8	1.52768
8.1	2.258	8.1	1.54684
8.2	2.2916	8.2	1.56599
8.3	2.3282	8.3	1.58514
8.4	2.3625	8.4	1.60429
8.5	2.392	8.5	1.62343
8.6	2.4233	8.6	1.64256
8.7	2.4482	8.7	1.66169
8.8	2.4817	8.8	1.68082
8.9	2.5152	8.9	1.69994
9	2.5438	9	1.71906
9.1	2.577	9.1	1.73817
9.2	2.6027	9.2	1.75728
9.3	2.6326	9.3	1.77638
9.4	2.6601	9.4	1.79548
9.5	2.6865	9.5	1.81458
9.6	2.7174	9.6	1.83367
9.7	2.7497	9.7	1.85276
9.8	2.7787	9.8	1.87184
9.9	2.8112	9.9	1.89091
10	2.8376	10	1.90999
10.1	2.8621	10.1	1.92906
10.2	2.8894	10.2	1.94812
10.3	2.9188	10.3	1.96718
10.4	2.949	10.4	1.98623
10.5	2.9774	10.5	2.00528
10.6	3.0057	10.6	2.02433
10.7	3.0386	10.7	2.04337
10.8	3.0662	10.8	2.06241
10.9	3.0906	10.9	2.08144
11	3.1219	11	2.10047
11.1	3.1495	11.1	2.1195
11.2	3.173	11.2	2.13851
11.3	3.2029	11.3	2.15753
11.4	3.234	11.4	2.17654
11.5	3.2612	11.5	2.19555
11.6	3.288	11.6	2.21455
11.7	3.3129	11.7	2.23355
11.8	3.3354	11.8	2.25254
11.9	3.3657	11.9	2.27153
12	3.3897	12	2.29051
12.1	3.4174	12.1	2.30949
12.2	3.444	12.2	2.32847
12.3	3.4728	12.3	2.34744
12.4	3.4988	12.4	2.3664
12.5	3.5219	12.5	2.38536
12.6	3.5442	12.6	2.40432
12.7	3.5712	12.7	2.42328
12.8	3.6018	12.8	2.44222
12.9	3.6247	12.9	2.46117
13	3.6486	13	2.48011
13.1	3.6746	13.1	2.49904
13.2	3.6992	13.2	2.51797
13.3	3.7242	13.3	2.5369
13.4	3.7511	13.4	2.55582
13.5	3.7771	13.5	2.57474
13.6	3.7955	13.6	2.59365
13.7	3.8177	13.7	2.61256
13.8	3.846	13.8	2.63147
13.9	3.8722	13.9	2.65037
14	3.8973	14	2.66926
14.1	3.9209	14.1	2.68815
14.2	3.9481	14.2	2.70704
14.3	3.9717	14.3	2.72592
14.4	3.9956	14.4	2.7448
14.5	4.021	14.5	2.76367
14.6	4.0427	14.6	2.78254
14.7	4.0651	14.7	2.80141
14.8	4.0861	14.8	2.82027
14.9	4.1067	14.9	2.83912
15	4.1306	15	2.85798
15.1	4.1601	15.1	2.87682
15.2	4.1862	15.2	2.89567
15.3	4.2153	15.3	2.9145
15.4	4.2436	15.4	2.93334
15.5	4.269	15.5	2.95217
15.6	4.2929	15.6	2.97099
15.7	4.3163	15.7	2.98981
15.8	4.3437	15.8	3.00863
15.9	4.371	15.9	3.02744
16	4.3971	16	3.04625
16.1	4.4209	16.1	3.06505
16.2	4.4399	16.2	3.08385
16.3	4.4639	16.3	3.10265
16.4	4.4905	16.4	3.12144
16.5	4.5119	16.5	3.14022
16.6	4.5348	16.6	3.159
16.7	4.5627	16.7	3.17778
16.8	4.5808	16.8	3.19655
16.9	4.6034	16.9	3.21532
17	4.6279	17	3.23408
17.1	4.6477	17.1	3.25284
17.2	4.6704	17.2	3.2716
17.3	4.6958	17.3	3.29035
17.4	4.7211	17.4	3.30909
17.5	4.7481	17.5	3.32784
17.6	4.7707	17.6	3.34657
17.7	4.7912	17.7	3.36531
17.8	4.816	17.8	3.38403
17.9	4.8396	17.9	3.40276
18	4.8615	18	3.42148
18.1	4.8881	18.1	3.44019
18.2	4.909	18.2	3.45891
18.3	4.9307	18.3	3.47761
18.4	4.9557	18.4	3.49631
18.5	4.9833	18.5	3.51501
18.6	5.0093	18.6	3.53371
18.7	5.0295	18.7	3.5524
18.8	5.0503	18.8	3.57108
18.9	5.0751	18.9	3.58976
19	5.1019	19	3.60844
19.1	5.1254	19.1	3.62711
19.2	5.1521	19.2	3.64578
19.3	5.1736	19.3	3.66444
19.4	5.1978	19.4	3.6831
19.5	5.2218	19.5	3.70175
19.6	5.2471	19.6	3.7204
19.7	5.2716	19.7	3.73905
19.8	5.2928	19.8	3.75769
19.9	5.3136	19.9	3.77633
20	5.334	20	3.79496
20.1	5.3566	20.1	3.81359
20.2	5.3806	20.2	3.83221
20.3	5.404	20.3	3.85083
20.4	5.4233	20.4	3.86945
20.5	5.4432	20.5	3.88806
20.6	5.4669	20.6	3.90667
20.7	5.4901	20.7	3.92527
20.8	5.5194	20.8	3.94387
20.9	5.5471	20.9	3.96246
21	5.5744	21	3.98105
21.1	5.5985	21.1	3.99963
21.2	5.6243	21.2	4.01821
21.3	5.6484	21.3	4.03679
21.4	5.6676	21.4	4.05536
21.5	5.685	21.5	4.07393
21.6	5.704	21.6	4.09249
21.7	5.7257	21.7	4.11105
21.8	5.7475	21.8	4.12961
21.9	5.767	21.9	4.14816
22	5.7891	22	4.1667
22.1	5.8124	22.1	4.18524
22.2	5.8321	22.2	4.20378
22.3	5.8601	22.3	4.22231
22.4	5.882	22.4	4.24084
22.5	5.9051	22.5	4.25937
22.6	5.9285	22.6	4.27789
22.7	5.9505	22.7	4.2964
22.8	5.9717	22.8	4.31491
22.9	5.9963	22.9	4.33342
23	6.0209	23	4.35192
23.1	6.047	23.1	4.37042
23.2	6.0723	23.2	4.38891
23.3	6.0982	23.3	4.4074
23.4	6.1211	23.4	4.42589
23.5	6.142	23.5	4.44437
23.6	6.1629	23.6	4.46285
23.7	6.186	23.7	4.48132
23.8	6.2111	23.8	4.49979
23.9	6.2393	23.9	4.51825
24	6.2625	24	4.53671
24.1	6.2879	24.1	4.55517
24.2	6.3125	24.2	4.57362
24.3	6.3389	24.3	4.59206
24.4	6.3634	24.4	4.61051
24.5	6.3875	24.5	4.62894
24.6	6.4113	24.6	4.64738
24.7	6.4381	24.7	4.66581
24.8	6.4654	24.8	4.68423
24.9	6.4922	24.9	4.70265
25	6.5164	25	4.72107
25.1	6.534	25.1	4.73948
25.2	6.5568	25.2	4.75789
25.3	6.5786	25.3	4.77629
25.4	6.602	25.4	4.79469
25.5	6.6297	25.5	4.81309
25.6	6.6533	25.6	4.83148
25.7	6.6759	25.7	4.84986
25.8	6.7106	25.8	4.86825
25.9	6.7374	25.9	4.88662
26	6.7592	26	4.905
26.1	6.7791	26.1	4.92337
26.2	6.8051	26.2	4.94173
26.3	6.8291	26.3	4.96009
26.4	6.8521	26.4	4.97845
26.5	6.8767	26.5	4.9968
26.6	6.9063	26.6	5.01515
26.7	6.9295	26.7	5.03349
26.8	6.953	26.8	5.05183
26.9	6.9761	26.9	5.07016
27	6.9953	27	5.0885
27.1	7.0134	27.1	5.10682
27.2	7.0386	27.2	5.12514
27.3	7.0608	27.3	5.14346
27.4	7.0877	27.4	5.16177
27.5	7.1136	27.5	5.18008
27.6	7.1393	27.6	5.19839
27.7	7.1664	27.7	5.21669
27.8	7.1927	27.8	5.23499
27.9	7.2215	27.9	5.25328
28	7.2499	28	5.27157
28.1	7.2743	28.1	5.28985
28.2	7.2956	28.2	5.30813
28.3	7.3215	28.3	5.3264
28.4	7.3423	28.4	5.34467
28.5	7.3681	28.5	5.36294
28.6	7.3894	28.6	5.3812
28.7	7.4141	28.7	5.39946
28.8	7.4403	28.8	5.41772
28.9	7.4636	28.9	5.43596
29	7.4885	29	5.45421
29.1	7.5128	29.1	5.47245
29.2	7.5327	29.2	5.49069
29.3	7.5577	29.3	5.50892
29.4	7.5754	29.4	5.52715
29.5	7.5998	29.5	5.54537
29.6	7.624	29.6	5.56359
29.7	7.6487	29.7	5.58181
29.8	7.6762	29.8	5.60002
29.9	7.7015	29.9	5.61822
30	7.7226	30	5.63643
30.1	7.7475	30.1	5.65463
30.2	7.7698	30.2	5.67282
30.3	7.7914	30.3	5.69101
30.4	7.8147	30.4	5.7092
30.5	7.8449	30.5	5.72738
30.6	7.8692	30.6	5.74555
30.7	7.8894	30.7	5.76373
30.8	7.9106	30.8	5.7819
30.9	7.9335	30.9	5.80006
31	7.9522	31	5.81822
31.1	7.9739	31.1	5.83638
31.2	8.0006	31.2	5.85453
31.3	8.0269	31.3	5.87268
31.4	8.0472	31.4	5.89082
31.5	8.0711	31.5	5.90896
31.6	8.0931	31.6	5.92709
31.7	8.1142	31.7	5.94522
31.8	8.1373	31.8	5.96335
31.9	8.1562	31.9	5.98147
32	8.1771	32	5.99959
32.1	8.2051	32.1	6.0177
32.2	8.2329	32.2	6.03581
32.3	8.2558	32.3	6.05392
32.4	8.2821	32.4	6.07202
32.5	8.3069	32.5	6.09011
32.6	8.3363	32.6	6.10821
32.7	8.3599	32.7	6.1263
32.8	8.3823	32.8	6.14438
32.9	8.4077	32.9	6.16246
33	8.4341	33	6.18053
33.1	8.4624	33.1	6.19861
33.2	8.4886	33.2	6.21667
33.3	8.5077	33.3	6.23474
33.4	8.5308	33.4	6.25279
33.5	8.5476	33.5	6.27085
33.6	8.5711	33.6	6.2889
33.7	8.5948	33.7	6.30695
33.8	8.6193	33.8	6.32499
33.9	8.6396	33.9	6.34303
34	8.6615	34	6.36106
34.1	8.6843	34.1	6.37909
34.2	8.7041	34.2	6.39711
34.3	8.7304	34.3	6.41513
34.4	8.7525	34.4	6.43315
34.5	8.7783	34.5	6.45116
34.6	8.8007	34.6	6.46917
34.7	8.8253	34.7	6.48718
34.8	8.8492	34.8	6.50517
34.9	8.8696	34.9	6.52317
35	8.8896	35	6.54116
35.1	8.9073	35.1	6.55915
35.2	8.9333	35.2	6.57713
35.3	8.9597	35.3	6.59511
35.4	8.981	35.4	6.61308
35.5	9.0075	35.5	6.63105
35.6	9.0282	35.6	6.64902
35.7	9.0537	35.7	6.66698
35.8	9.0838	35.8	6.68494
35.9	9.1081	35.9	6.70289
36	9.1293	36	6.72084
36.1	9.1549	36.1	6.73879
36.2	9.1786	36.2	6.75673
36.3	9.2032	36.3	6.77467
36.4	9.2286	36.4	6.7926
36.5	9.2531	36.5	6.81053
36.6	9.2775	36.6	6.82845
36.7	9.3053	36.7	6.84637
36.8	9.3276	36.8	6.86429
36.9	9.3529	36.9	6.8822
37	9.3743	37	6.90011
37.1	9.4027	37.1	6.91801
37.2	9.4255	37.2	6.93591
37.3	9.449	37.3	6.95381
37.4	9.4751	37.4	6.9717
37.5	9.4977	37.5	6.98958
37.6	9.5196	37.6	7.00746
37.7	9.5392	37.7	7.02534
37.8	9.5657	37.8	7.04322
37.9	9.5857	37.9	7.06109
38	9.6076	38	7.07895
38.1	9.6325	38.1	7.09681
38.2	9.6578	38.2	7.11467
38.3	9.6839	38.3	7.13253
38.4	9.7085	38.4	7.15037
38.5	9.7356	38.5	7.16822
38.6	9.7573	38.6	7.18606
38.7	9.7794	38.7	7.2039
38.8	9.8071	38.8	7.22173
38.9	9.8321	38.9	7.23956
39	9.854	39	7.25738
39.1	9.8711	39.1	7.2752
39.2	9.8968	39.2	7.29302
39.3	9.9201	39.3	7.31083
39.4	9.9448	39.4	7.32864
39.5	9.9669	39.5	7.34644
39.6	9.9953	39.6	7.36424
39.7	10.0181	39.7	7.38203
39.8	10.0465	39.8	7.39982
39.9	10.0683	39.9	7.41761
40	10.0919	40	7.43539
40.1	10.1166	40.1	7.45317
40.2	10.1423	40.2	7.47095
40.3	10.1673	40.3	7.48872
40.4	10.1895	40.4	7.50648
40.5	10.2174	40.5	7.52424
40.6	10.2431	40.6	7.542
40.7	10.27	40.7	7.55976
40.8	10.2933	40.8	7.5775
40.9	10.3159	40.9	7.59525
41	10.3399	41	7.61299
41.1	10.3649	41.1	7.63073
41.2	10.3953	41.2	7.64846
41.3	10.4143	41.3	7.66619
41.4	10.4377	41.4	7.68391
41.5	10.4568	41.5	7.70163
41.6	10.4833	41.6	7.71935
41.7	10.5074	41.7	7.73706
41.8	10.5253	41.8	7.75477
41.9	10.5436	41.9	7.77247
42	10.5659	42	7.79017
42.1	10.5848	42.1	7.80787
42.2	10.6061	42.2	7.82556
42.3	10.631	42.3	7.84325
42.4	10.651	42.4	7.86093
42.5	10.6725	42.5	7.87861
42.6	10.6972	42.6	7.89628
42.7	10.7231	42.7	7.91396
42.8	10.7497	42.8	7.93162
42.9	10.7698	42.9	7.94928
43	10.7908	43	7.96694
43.1	10.8155	43.1	7.9846
43.2	10.8367	43.2	8.00225
43.3	10.8605	43.3	8.01989
43.4	10.8839	43.4	8.03753
43.5	10.9022	43.5	8.05517
43.6	10.9206	43.6	8.07281
43.7	10.9476	43.7	8.09044
43.8	10.9729	43.8	8.10806
43.9	10.9902	43.9	8.12568
44	11.0099	44	8.1433
44.1	11.0293	44.1	8.16091
44.2	11.0496	44.2	8.17852
44.3	11.0771	44.3	8.19613
44.4	11.0943	44.4	8.21373
44.5	11.1187	44.5	8.23132
44.6	11.1372	44.6	8.24892
44.7	11.1612	44.7	8.26651
44.8	11.1804	44.8	8.28409
44.9	11.2003	44.9	8.30167
45	11.2257	45	8.31925
45.1	11.2482	45.1	8.33682
45.2	11.2736	45.2	8.35439
45.3	11.2911	45.3	8.37195
45.4	11.3152	45.4	8.38951
45.5	11.3391	45.5	8.40706
45.6	11.3602	45.6	8.42462
45.7	11.3811	45.7	8.44216
45.8	11.4021	45.8	8.45971
45.9	11.4168	45.9	8.47725
46	11.4355	46	8.49478
46.1	11.4532	46.1	8.51231
46.2	11.4728	46.2	8.52984
46.3	11.494	46.3	8.54736
46.4	11.5216	46.4	8.56488
46.5	11.5454	46.5	8.58239
46.6	11.5627	46.6	8.59991
46.7	11.585	46.7	8.61741
46.8	11.6078	46.8	8.63491
46.9	11.632	46.9	8.65241
47	11.6506	47	8.66991
47.1	11.6703	47.1	8.6874
47.2	11.6908	47.2	8.70488
47.3	11.7072	47.3	8.72237
47.4	11.7281	47.4	8.73984
47.5	11.7452	47.5	8.75732
47.6	11.7666	47.6	8.77479
47.7	11.782	47.7	8.79225
47.8	11.8003	47.8	8.80971
47.9	11.8181	47.9	8.82717
48	11.8366	48	8.84462
48.1	11.8578	48.1	8.86207
48.2	11.881	48.2	8.87952
48.3	11.9079	48.3	8.89696
48.4	11.9287	48.4	8.9144
48.5	11.9511	48.5	8.93183
48.6	11.9717	48.6	8.94926
48.7	11.9884	48.7	8.96668
48.8	12.0084	48.8	8.98411
48.9	12.0282	48.9	9.00152
49	12.0558	49	9.01893
49.1	12.0746	49.1	9.03634
49.2	12.0945	49.2	9.05375
49.3	12.1141	49.3	9.07115
49.4	12.1354	49.4	9.08854
49.5	12.1575	49.5	9.10594
49.6	12.181	49.6	9.12332
49.7	12.2029	49.7	9.14071
49.8	12.2203	49.8	9.15809
49.9	12.2465	49.9	9.17547
50	12.2709	50	9.19284
50.1	12.2965	50.1	9.21021
50.2	12.3205	50.2	9.22757
50.3	12.3412	50.3	9.24493
50.4	12.3605	50.4	9.26229
50.5	12.3874	50.5	9.27964
50.6	12.4067	50.6	9.29699
50.7	12.4283	50.7	9.31433
50.8	12.4461	50.8	9.33167
50.9	12.4703	50.9	9.349
51	12.4909	51	9.36634
51.1	12.5108	51.1	9.38366
51.2	12.5326	51.2	9.40099
51.3	12.5541	51.3	9.41831
51.4	12.5742	51.4	9.43562
51.5	12.5974	51.5	9.45293
51.6	12.6176	51.6	9.47024
51.7	12.6414	51.7	9.48754
51.8	12.6607	51.8	9.50484
51.9	12.6812	51.9	9.52214
52	12.7044	52	9.53943
52.1	12.7279	52.1	9.55672
52.2	12.752	52.2	9.574
52.3	12.77	52.3	9.59128
52.4	12.7854	52.4	9.60855
52.5	12.8057	52.5	9.62582
52.6	12.8262	52.6	9.64309
52.7	12.853	52.7	9.66035
52.8	12.8772	52.8	9.67761
52.9	12.8934	52.9	9.69487
53	12.9161	53	9.71212
53.1	12.9398	53.1	9.72937
53.2	12.9582	53.2	9.74661
53.3	12.9805	53.3	9.76385
53.4	13.0014	53.4	9.78108
53.5	13.0162	53.5	9.79831
53.6	13.0355	53.6	9.81554
53.7	13.0599	53.7	9.83276
53.8	13.0794	53.8	9.84998
53.9	13.0959	53.9	9.8672
54	13.1172	54	9.88441
54.1	13.1419	54.1	9.90161
54.2	13.1632	54.2	9.91882
54.3	13.1844	54.3	9.93601
54.4	13.203	54.4	9.95321
54.5	13.2231	54.5	9.9704
54.6	13.2426	54.6	9.98758
54.7	13.2607	54.7	10.0048
54.8	13.2881	54.8	10.0219
54.9	13.3153	54.9	10.0391
55	13.3385	55	10.0563
55.1	13.3544	55.1	10.0735
55.2	13.3796	55.2	10.0906
55.3	13.3974	55.3	10.1078
55.4	13.412	55.4	10.1249
55.5	13.4285	55.5	10.1421
55.6	13.4478	55.6	10.1592
55.7	13.4677	55.7	10.1764
55.8	13.4924	55.8	10.1935
55.9	13.5124	55.9	10.2106
56	13.5254	56	10.2278
56.1	13.5459	56.1	10.2449
56.2	13.5672	56.2	10.262
56.3	13.5856	56.3	10.2791
56.4	13.6059	56.4	10.2963
56.5	13.6248	56.5	10.3134
56.6	13.6469	56.6	10.3305
56.7	13.6684	56.7	10.3476
56.8	13.6943	56.8	10.3647
56.9	13.7108	56.9	10.3818
57	13.7243	57	10.3989
57.1	13.7431	57.1	10.4159
57.2	13.7642	57.2	10.433
57.3	13.7844	57.3	10.4501
57.4	13.8057	57.4	10.4672
57.5	13.8313	57.5	10.4843
57.6	13.8495	57.6	10.5013
57.7	13.8724	57.7	10.5184
57.8	13.8901	57.8	10.5354
57.9	13.9087	57.9	10.5525
58	13.9339	58	10.5695
58.1	13.958	58.1	10.5866
58.2	13.9773	58.2	10.6036
58.3	13.9996	58.3	10.6207
58.4	14.0229	58.4	10.6377
58.5	14.0471	58.5	10.6547
58.6	14.0607	58.6	10.6718
58.7	14.0773	58.7	10.6888
58.8	14.0956	58.8	10.7058
58.9	14.1136	58.9	10.7228
59	14.1349	59	10.7398
59.1	14.1556	59.1	10.7568
59.2	14.176	59.2	10.7738
59.3	14.1967	59.3	10.7908
59.4	14.2172	59.4	10.8078
59.5	14.2408	59.5	10.8248
59.6	14.2613	59.6	10.8418
59.7	14.2863	59.7	10.8588
59.8	14.3055	59.8	10.8758
59.9	14.3303	59.9	10.8927
60	14.3561	60	10.9097
60.1	14.3749	60.1	10.9267
60.2	14.3951	60.2	10.9437
60.3	14.4134	60.3	10.9606
60.4	14.4351	60.4	10.9776
60.5	14.4561	60.5	10.9945
60.6	14.4721	60.6	11.0115
60.7	14.4911	60.7	11.0284
60.8	14.514	60.8	11.0453
60.9	14.533	60.9	11.0623
61	14.5517	61	11.0792
61.1	14.5712	61.1	11.0961
61.2	14.5901	61.2	11.1131
61.3	14.6078	61.3	11.13
61.4	14.6282	61.4	11.1469
61.5	14.6459	61.5	11.1638
61.6	14.6665	61.6	11.1807
61.7	14.6915	61.7	11.1976
61.8	14.7124	61.8	11.2145
61.9	14.7292	61.9	11.2314
62	14.7486	62	11.2483
62.1	14.7716	62.1	11.2652
62.2	14.7929	62.2	11.2821
62.3	14.8147	62.3	11.299
62.4	14.8327	62.4	11.3158
62.5	14.8538	62.5	11.3327
62.6	14.8765	62.6	11.3496
62.7	14.899	62.7	11.3664
62.8	14.9254	62.8	11.3833
62.9	14.9414	62.9	11.4002
63	14.9656	63	11.417
63.1	14.9892	63.1	11.4339
63.2	15.0133	63.2	11.4507
63.3	15.0341	63.3	11.4676
63.4	15.0578	63.4	11.4844
63.5	15.0811	63.5	11.5012
63.6	15.1034	63.6	11.518
63.7	15.1228	63.7	11.5349
63.8	15.1425	63.8	11.5517
63.9	15.1642	63.9	11.5685
64	15.1899	64	11.5853
64.1	15.2076	64.1	11.6021
64.2	15.2304	64.2	11.6189
64.3	15.2556	64.3	11.6357
64.4	15.2776	64.4	11.6525
64.5	15.2976	64.5	11.6693
64.6	15.323	64.6	11.6861
64.7	15.3466	64.7	11.7029
64.8	15.3704	64.8	11.7197
64.9	15.3963	64.9	11.7365
65	15.4213	65	11.7532
65.1	15.449	65.1	11.77
65.2	15.469	65.2	11.7868
65.3	15.4947	65.3	11.8035
65.4	15.5208	65.4	11.8203
65.5	15.5462	65.5	11.8371
65.6	15.5695	65.6	11.8538
65.7	15.5922	65.7	11.8706
65.8	15.6092	65.8	11.8873
65.9	15.6291	65.9	11.904
66	15.6498	66	11.9208
66.1	15.6686	66.1	11.9375
66.2	15.6888	66.2	11.9542
66.3	15.7081	66.3	11.971
66.4	15.7314	66.4	11.9877
66.5	15.7534	66.5	12.0044
66.6	15.7733	66.6	12.0211
66.7	15.8017	66.7	12.0378
66.8	15.8283	66.8	12.0545
66.9	15.8481	66.9	12.0712
67	15.8704	67	12.0879
67.1	15.8912	67.1	12.1046
67.2	15.9159	67.2	12.1213
67.3	15.9393	67.3	12.138
67.4	15.9524	67.4	12.1547
67.5	15.9717	67.5	12.1713
67.6	15.9983	67.6	12.188
67.7	16.02	67.7	12.2047
67.8	16.0368	67.8	12.2213
67.9	16.0583	67.9	12.238
68	16.0811	68	12.2547
68.1	16.1036	68.1	12.2713
68.2	16.1191	68.2	12.288
68.3	16.1377	68.3	12.3046
68.4	16.1565	68.4	12.3212
68.5	16.1824	68.5	12.3379
68.6	16.2038	68.6	12.3545
68.7	16.219	68.7	12.3711
68.8	16.2406	68.8	12.3878
68.9	16.2593	68.9	12.4044
69	16.2809	69	12.421
69.1	16.3007	69.1	12.4376
69.2	16.3201	69.2	12.4542
69.3	16.3398	69.3	12.4708
69.4	16.361	69.4	12.4874
69.5	16.3788	69.5	12.504
69.6	16.3957	69.6	12.5206
69.7	16.4133	69.7	12.5372
69.8	16.4331	69.8	12.5538
69.9	16.4577	69.9	12.5704
70	16.4812	70	12.587
70.1	16.5013	70.1	12.6036
70.2	16.519	70.2	12.6201
70.3	16.5367	70.3	12.6367
70.4	16.5543	70.4	12.6533
70.5	16.5741	70.5	12.6698
70.6	16.5982	70.6	12.6864
70.7	16.6112	70.7	12.7029
70.8	16.6299	70.8	12.7195
70.9	16.6498	70.9	12.736
71	16.6622	71	12.7526
71.1	16.6782	71.1	12.7691
71.2	16.6961	71.2	12.7856
71.3	16.713	71.3	12.8022
71.4	16.7294	71.4	12.8187
71.5	16.7486	71.5	12.8352
71.6	16.7721	71.6	12.8517
71.7	16.7878	71.7	12.8682
71.8	16.8066	71.8	12.8847
71.9	16.8244	71.9	12.9013
72	16.8414	72	12.9178
72.1	16.8601	72.1	12.9343
72.2	16.8838	72.2	12.9507
72.3	16.9067	72.3	12.9672
72.4	16.9308	72.4	12.9837
72.5	16.9549	72.5	13.0002
72.6	16.9753	72.6	13.0167
72.7	16.9916	72.7	13.0332
72.8	17.0068	72.8	13.0496
72.9	17.023	72.9	13.0661
73	17.0398	73	13.0826
73.1	17.0563	73.1	13.099
73.2	17.074	73.2	13.1155
73.3	17.0858	73.3	13.1319
73.4	17.1036	73.4	13.1484
73.5	17.126	73.5	13.1648
73.6	17.1481	73.6	13.1813
73.7	17.1655	73.7	13.1977
73.8	17.1826	73.8	13.2141
73.9	17.2043	73.9	13.2306
74	17.2234	74	13.247
74.1	17.2378	74.1	13.2634
74.2	17.2569	74.2	13.2798
74.3	17.2796	74.3	13.2962
74.4	17.2998	74.4	13.3127
74.5	17.317	74.5	13.3291
74.6	17.3418	74.6	13.3455
74.7	17.3625	74.7	13.3619
74.8	17.3814	74.8	13.3783
74.9	17.3977	74.9	13.3946
75	17.4157	75	13.411
75.1	17.4324	75.1	13.4274
75.2	17.4517	75.2	13.4438
75.3	17.4728	75.3	13.4602
75.4	17.4925	75.4	13.4765
75.5	17.5084	75.5	13.4929
75.6	17.53	75.6	13.5093
75.7	17.5495	75.7	13.5256
75.8	17.5674	75.8	13.542
75.9	17.5863	75.9	13.5583
76	17.5997	76	13.5747
76.1	17.6178	76.1	13.591
76.2	17.6369	76.2	13.6074
76.3	17.6549	76.3	13.6237
76.4	17.6732	76.4	13.64
76.5	17.6871	76.5	13.6564
76.6	17.6995	76.6	13.6727
76.7	17.7157	76.7	13.689
76.8	17.7332	76.8	13.7053
76.9	17.7498	76.9	13.7217
77	17.768	77	13.738
77.1	17.7899	77.1	13.7543
77.2	17.8114	77.2	13.7706
77.3	17.8281	77.3	13.7869
77.4	17.8463	77.4	13.8032
77.5	17.866	77.5	13.8195
77.6	17.8828	77.6	13.8358
77.7	17.8983	77.7	13.852
77.8	17.9194	77.8	13.8683
77.9	17.9392	77.9	13.8846
78	17.9569	78	13.9009
78.1	17.975	78.1	13.9171
78.2	17.9948	78.2	13.9334
78.3	18.0104	78.3	13.9497
78.4	18.0297	78.4	13.9659
78.5	18.0455	78.5	13.9822
78.6	18.0674	78.6	13.9984
78.7	18.0895	78.7	14.0147
78.8	18.11	78.8	14.0309
78.9	18.1294	78.9	14.0471
79	18.1499	79	14.0634
79.1	18.1712	79.1	14.0796
79.2	18.188	79.2	14.0958
79.3	18.2064	79.3	14.1121
79.4	18.2262	79.4	14.1283
79.5	18.2435	79.5	14.1445
79.6	18.2612	79.6	14.1607
79.7	18.2762	79.7	14.1769
79.8	18.297	79.8	14.1931
79.9	18.3194	79.9	14.2093
80	18.3356	80	14.2255
80.1	18.3535	80.1	14.2417
80.2	18.373	80.2	14.2579
80.3	18.3915	80.3	14.2741
80.4	18.4094	80.4	14.2903
80.5	18.4251	80.5	14.3064
80.6	18.4478	80.6	14.3226
80.7	18.4631	80.7	14.3388
80.8	18.4823	80.8	14.355
80.9	18.5	80.9	14.3711
81	18.5158	81	14.3873
81.1	18.532	81.1	14.4034
81.2	18.5479	81.2	14.4196
81.3	18.5684	81.3	14.4357
81.4	18.5858	81.4	14.4519
81.5	18.6	81.5	14.468
81.6	18.6164	81.6	14.4842
81.7	18.6336	81.7	14.5003
81.8	18.6578	81.8	14.5164
81.9	18.6742	81.9	14.5325
82	18.6889	82	14.5487
82.1	18.7122	82.1	14.5648
82.2	18.7332	82.2	14.5809
82.3	18.7529	82.3	14.597
82.4	18.7731	82.4	14.6131
82.5	18.7914	82.5	14.6292
82.6	18.8142	82.6	14.6453
82.7	18.8355	82.7	14.6614
82.8	18.8526	82.8	14.6775
82.9	18.8721	82.9	14.6936
83	18.8898	83	14.7097
83.1	18.9078	83.1	14.7257
83.2	18.9229	83.2	14.7418
83.3	18.9425	83.3	14.7579
83.4	18.9652	83.4	14.774
83.5	18.9827	83.5	14.79
83.6	18.9991	83.6	14.8061
83.7	19.0175	83.7	14.8222
83.8	19.0303	83.8	14.8382
83.9	19.0437	83.9	14.8543
84	19.0551	84	14.8703
84.1	19.0767	84.1	14.8863
84.2	19.0943	84.2	14.9024
84.3	19.1102	84.3	14.9184
84.4	19.1252	84.4	14.9344
84.5	19.1404	84.5	14.9505
84.6	19.157	84.6	14.9665
84.7	19.1774	84.7	14.9825
84.8	19.1935	84.8	14.9985
84.9	19.2116	84.9	15.0145
85	19.2307	85	15.0306
85.1	19.2519	85.1	15.0466
85.2	19.2762	85.2	15.0626
85.3	19.2969	85.3	15.0786
85.4	19.3147	85.4	15.0946
85.5	19.3375	85.5	15.1105
85.6	19.3602	85.6	15.1265
85.7	19.3809	85.7	15.1425
85.8	19.4014	85.8	15.1585
85.9	19.4187	85.9	15.1745
86	19.4391	86	15.1904
86.1	19.4584	86.1	15.2064
86.2	19.4759	86.2	15.2224
86.3	19.4974	86.3	15.2383
86.4	19.5209	86.4	15.2543
86.5	19.5371	86.5	15.2702
86.6	19.5579	86.6	15.2862
86.7	19.5696	86.7	15.3021
86.8	19.5877	86.8	15.3181
86.9	19.6023	86.9	15.334
87	19.6205	87	15.3499
87.1	19.6414	87.1	15.3659
87.2	19.6637	87.2	15.3818
87.3	19.6833	87.3	15.3977
87.4	19.7011	87.4	15.4136
87.5	19.7216	87.5	15.4296
87.6	19.7413	87.6	15.4455
87.7	19.7607	87.7	15.4614
87.8	19.7783	87.8	15.4773
87.9	19.7911	87.9	15.4932
88	19.8133	88	15.5091
88.1	19.8367	88.1	15.525
88.2	19.8536	88.2	15.5409
88.3	19.8693	88.3	15.5568
88.4	19.8864	88.4	15.5726
88.5	19.9028	88.5	15.5885
88.6	19.9201	88.6	15.6044
88.7	19.9436	88.7	15.6203
88.8	19.9665	88.8	15.6361
88.9	19.9852	88.9	15.652
89	20.0031	89	15.6679
89.1	20.0253	89.1	15.6837
89.2	20.0446	89.2	15.6996
89.3	20.0624	89.3	15.7154
89.4	20.0772	89.4	15.7313
89.5	20.0961	89.5	15.7471
89.6	20.1187	89.6	15.7629
89.7	20.1378	89.7	15.7788
89.8	20.162	89.8	15.7946
89.9	20.1862	89.9	15.8104
90	20.2104	90	15.8262
90.1	20.2317	90.1	15.8421
90.2	20.2521	90.2	15.8579
90.3	20.2777	90.3	15.8737
90.4	20.2964	90.4	15.8895
90.5	20.3171	90.5	15.9053
90.6	20.334	90.6	15.9211
90.7	20.3569	90.7	15.9369
90.8	20.3702	90.8	15.9527
90.9	20.3918	90.9	15.9685
91	20.4117	91	15.9843
91.1	20.4297	91.1	16.0001
91.2	20.4422	91.2	16.0158
91.3	20.4535	91.3	16.0316
91.4	20.4761	91.4	16.0474
91.5	20.4945	91.5	16.0632
91.6	20.5132	91.6	16.0789
91.7	20.5296	91.7	16.0947
91.8	20.5484	91.8	16.1104
91.9	20.5657	91.9	16.1262
92	20.5827	92	16.1419
92.1	20.5974	92.1	16.1577
92.2	20.6188	92.2	16.1734
92.3	20.6383	92.3	16.1892
92.4	20.6553	92.4	16.2049
92.5	20.6701	92.5	16.2206
92.6	20.6926	92.6	16.2363
92.7	20.7125	92.7	16.2521
92.8	20.7342	92.8	16.2678
92.9	20.7556	92.9	16.2835
93	20.7754	93	16.2992
93.1	20.7927	93.1	16.3149
93.2	20.8117	93.2	16.3306
93.3	20.8318	93.3	16.3463
93.4	20.8546	93.4	16.362
93.5	20.8711	93.5	16.3777
93.6	20.8902	93.6	16.3934
93.7	20.9084	93.7	16.4091
93.8	20.9317	93.8	16.4248
93.9	20.953	93.9	16.4405
94	20.9743	94	16.4561
94.1	20.9913	94.1	16.4718
94.2	21.0066	94.2	16.4875
94.3	21.0244	94.3	16.5032
94.4	21.0469	94.4	16.5188
94.5	21.066	94.5	16.5345
94.6	21.0849	94.6	16.5501
94.7	21.1027	94.7	16.5658
94.8	21.1169	94.8	16.5814
94.9	21.1346	94.9	16.5971
95	21.1561	95	16.6127
95.1	21.1736	95.1	16.6283
95.2	21.1877	95.2	16.644
95.3	21.2056	95.3	16.6596
95.4	21.227	95.4	16.6752
95.5	21.2464	95.5	16.6908
95.6	21.2615	95.6	16.7065
95.7	21.2783	95.7	16.7221
95.8	21.3022	95.8	16.7377
95.9	21.3215	95.9	16.7533
96	21.3409	96	16.7689
96.1	21.3591	96.1	16.7845
96.2	21.3773	96.2	16.8001
96.3	21.3945	96.3	16.8157
96.4	21.4087	96.4	16.8313
96.5	21.4281	96.5	16.8469
96.6	21.4474	96.6	16.8624
96.7	21.4668	96.7	16.878
96.8	21.4823	96.8	16.8936
96.9	21.5043	96.9	16.9092
97	21.5207	97	16.9247
97.1	21.5392	97.1	16.9403
97.2	21.5604	97.2	16.9558
97.3	21.5842	97.3	16.9714
97.4	21.6055	97.4	16.987
97.5	21.6192	97.5	17.0025
97.6	21.6425	97.6	17.018
97.7	21.6578	97.7	17.0336
97.8	21.6778	97.8	17.0491
97.9	21.6935	97.9	17.0647
98	21.7115	98	17.0802
98.1	21.73	98.1	17.0957
98.2	21.7515	98.2	17.1112
98.3	21.768	98.3	17.1268
98.4	21.7842	98.4	17.1423
98.5	21.8016	98.5	17.1578
98.6	21.819	98.6	17.1733
98.7	21.8303	98.7	17.1888
98.8	21.8472	98.8	17.2043
98.9	21.8644	98.9	17.2198
99	21.8835	99	17.2353
99.1	21.903	99.1	17.2508
99.2	21.9182	99.2	17.2663
99.3	21.9367	99.3	17.2817
99.4	21.9546	99.4	17.2972
99.5	21.9733	99.5	17.3127
99.6	21.9901	99.6	17.3282
99.7	22.0043	99.7	17.3436
99.8	22.0229	99.8	17.3591
99.9	22.0368	99.9	17.3746
100	22.0545	100	17.39
100.1	22.0752	100.1	17.4055
100.2	22.0988	100.2	17.4209
100.3	22.1166	100.3	17.4364
100.4	22.1355	100.4	17.4518
100.5	22.1516	100.5	17.4673
100.6	22.171	100.6	17.4827
100.7	22.1877	100.7	17.4981
100.8	22.2076	100.8	17.5136
100.9	22.2273	100.9	17.529
101	22.2447	101	17.5444
101.1	22.2627	101.1	17.5598
101.2	22.2829	101.2	17.5752
101.3	22.3025	101.3	17.5907
101.4	22.3243	101.4	17.6061
101.5	22.3455	101.5	17.6215
101.6	22.3646	101.6	17.6369
101.7	22.3846	101.7	17.6523
101.8	22.4037	101.8	17.6677
101.9	22.4172	101.9	17.683
102	22.4325	102	17.6984
102.1	22.4463	102.1	17.7138
102.2	22.4673	102.2	17.7292
102.3	22.4854	102.3	17.7446
102.4	22.4969	102.4	17.7599
102.5	22.5166	102.5	17.7753
102.6	22.533	102.6	17.7907
102.7	22.5514	102.7	17.806
102.8	22.5767	102.8	17.8214
102.9	22.5964	102.9	17.8367
103	22.6099	103	17.8521
103.1	22.6285	103.1	17.8674
103.2	22.6432	103.2	17.8828
103.3	22.6573	103.3	17.8981
103.4	22.6721	103.4	17.9135
103.5	22.691	103.5	17.9288
103.6	22.7063	103.6	17.9441
103.7	22.7161	103.7	17.9594
103.8	22.7363	103.8	17.9748
103.9	22.7529	103.9	17.9901
104	22.7691	104	18.0054
104.1	22.7836	104.1	18.0207
104.2	22.7973	104.2	18.036
104.3	22.8148	104.3	18.0513
104.4	22.8338	104.4	18.0666
104.5	22.8523	104.5	18.0819
104.6	22.8705	104.6	18.0972
104.7	22.888	104.7	18.1125
104.8	22.9094	104.8	18.1278
104.9	22.9267	104.9	18.1431
105	22.9421	105	18.1583
105.1	22.9596	105.1	18.1736
105.2	22.9786	105.2	18.1889
105.3	22.9976	105.3	18.2041
105.4	23.012	105.4	18.2194
105.5	23.0313	105.5	18.2347
105.6	23.0452	105.6	18.2499
105.7	23.0641	105.7	18.2652
105.8	23.0783	105.8	18.2804
105.9	23.0941	105.9	18.2957
106	23.1142	106	18.3109
106.1	23.1295	106.1	18.3262
106.2	23.1477	106.2	18.3414
106.3	23.1605	106.3	18.3566
106.4	23.1774	106.4	18.3719
106.5	23.193	106.5	18.3871
106.6	23.2145	106.6	18.4023
106.7	23.2289	106.7	18.4175
106.8	23.2454	106.8	18.4327
106.9	23.2575	106.9	18.4479
107	23.2691	107	18.4632
107.1	23.2835	107.1	18.4784
107.2	23.2997	107.2	18.4936
107.3	23.311	107.3	18.5088
107.4	23.3224	107.4	18.5239
107.5	23.336	107.5	18.5391
107.6	23.3535	107.6	18.5543
107.7	23.3666	107.7	18.5695
107.8	23.3826	107.8	18.5847
107.9	23.3963	107.9	18.5999
108	23.4135	108	18.615
108.1	23.4322	108.1	18.6302
108.2	23.4535	108.2	18.6454
108.3	23.4693	108.3	18.6605
108.4	23.4847	108.4	18.6757
108.5	23.5027	108.5	18.6908
108.6	23.5211	108.6	18.706
108.7	23.5404	108.7	18.7211
108.8	23.5537	108.8	18.7363
108.9	23.5689	108.9	18.7514
109	23.5844	109	18.7665
109.1	23.6046	109.1	18.7817
109.2	23.6238	109.2	18.7968
109.3	23.6405	109.3	18.8119
109.4	23.6564	109.4	18.8271
109.5	23.6713	109.5	18.8422
109.6	23.6863	109.6	18.8573
109.7	23.7036	109.7	18.8724
109.8	23.7252	109.8	18.8875
109.9	23.7392	109.9	18.9026
110	23.7571	110	18.9177
110.1	23.778	110.1	18.9328
110.2	23.7941	110.2	18.9479
110.3	23.8118	110.3	18.963
110.4	23.8267	110.4	18.9781
110.5	23.843	110.5	18.9932
110.6	23.8588	110.6	19.0082
110.7	23.8754	110.7	19.0233
110.8	23.891	110.8	19.0384
110.9	23.9065	110.9	19.0535
111	23.9249	111	19.0685
111.1	23.9422	111.1	19.0836
111.2	23.9581	111.2	19.0987
111.3	23.9725	111.3	19.1137
111.4	23.9908	111.4	19.1288
111.5	24.0089	111.5	19.1438
111.6	24.0236	111.6	19.1589
111.7	24.0426	111.7	19.1739
111.8	24.0574	111.8	19.1889
111.9	24.0803	111.9	19.204
112	24.1018	112	19.219
112.1	24.1193	112.1	19.234
112.2	24.135	112.2	19.249
112.3	24.1495	112.3	19.2641
112.4	24.1666	112.4	19.2791
112.5	24.1791	112.5	19.2941
112.6	24.1962	112.6	19.3091
112.7	24.2094	112.7	19.3241
112.8	24.2265	112.8	19.3391
112.9	24.2433	112.9	19.3541
113	24.2599	113	19.3691
113.1	24.279	113.1	19.3841
113.2	24.2971	113.2	19.3991
113.3	24.3171	113.3	19.4141
113.4	24.3377	113.4	19.4291
113.5	24.363	113.5	19.444
113.6	24.3823	113.6	19.459
113.7	24.4015	113.7	19.474
113.8	24.4197	113.8	19.4889
113.9	24.432	113.9	19.5039
114	24.4526	114	19.5189
114.1	24.4665	114.1	19.5338
114.2	24.4767	114.2	19.5488
114.3	24.4857	114.3	19.5637
114.4	24.5026	114.4	19.5787
114.5	24.5217	114.5	19.5936
114.6	24.5375	114.6	19.6086
114.7	24.551	114.7	19.6235
114.8	24.5658	114.8	19.6384
114.9	24.5825	114.9	19.6534
115	24.5985	115	19.6683
115.1	24.6123	115.1	19.6832
115.2	24.6275	115.2	19.6981
115.3	24.6421	115.3	19.713
115.4	24.6596	115.4	19.728
115.5	24.6773	115.5	19.7429
115.6	24.6938	115.6	19.7578
115.7	24.7085	115.7	19.7727
115.8	24.7223	115.8	19.7876
115.9	24.7336	115.9	19.8025
116	24.7467	116	19.8174
116.1	24.7608	116.1	19.8322
116.2	24.7754	116.2	19.8471
116.3	24.7959	116.3	19.862
116.4	24.8139	116.4	19.8769
116.5	24.8283	116.5	19.8918
116.6	24.8399	116.6	19.9066
116.7	24.8531	116.7	19.9215
116.8	24.867	116.8	19.9364
116.9	24.8875	116.9	19.9512
117	24.8979	117	19.9661
117.1	24.9094	117.1	19.9809
117.2	24.921	117.2	19.9958
117.3	24.9336	117.3	20.0106
117.4	24.9466	117.4	20.0255
117.5	24.9567	117.5	20.0403
117.6	24.9677	117.6	20.0551
117.7	24.9829	117.7	20.07
117.8	24.9994	117.8	20.0848
117.9	25.0119	117.9	20.0996
118	25.026	118	20.1144
118.1	25.0346	118.1	20.1293
118.2	25.0462	118.2	20.1441
118.3	25.0484	118.3	20.1589
118.4	25.0601	118.4	20.1737
118.5	25.0804	118.5	20.1885
118.6	25.0889	118.6	20.2033
118.7	25.0984	118.7	20.2181
118.8	25.1027	118.8	20.2329
118.9	25.1161	118.9	20.2477
119	25.1283	119	20.2625
119.1	25.1283	119.1	20.2772
119.2	25.1283	119.2	20.292
119.3		119.3	20.3068
119.4		119.4	20.3216
119.5		119.5	20.3364
119.6		119.6	20.3511
119.7		119.7	20.3659
119.8		119.8	20.3806
119.9		119.9	20.3954
120		120	20.3954
120.1		120.1	20.3924
120.2		120.2	20.3895
120.3		120.3	20.3865
120.4		120.4	20.3835
120.5		120.5	20.3806
120.6		120.6	20.3776
120.7		120.7	20.3746
120.8		120.8	20.3717
120.9		120.9	20.3687
121		121	20.3658
121.1		121.1	20.3628
121.2		121.2	20.3598
121.3		121.3	20.3569
121.4		121.4	20.3539
121.5		121.5	20.351
121.6		121.6	20.348
121.7		121.7	20.345
121.8	25.1796	121.8	20.3421
121.9	25.1796	121.9	20.3391
122	25.1654	122	20.3362
122.1	25.1654	122.1	20.3332
122.2	25.1654	122.2	20.3303
122.3	25.2055	122.3	20.3273
122.4	25.0107	122.4	20.3243
122.5	25.0107	122.5	20.3214
122.6	25.1354	122.6	20.3184
122.7	25.1435	122.7	20.3155
122.8	25.0812	122.8	20.3125
122.9	25.0258	122.9	20.3096
123	25.1473	123	20.3066
123.1	25.1563	123.1	20.3037
123.2	25.1582	123.2	20.3007
123.3	25.1208	123.3	20.2978
123.4	25.1014	123.4	20.2948
123.5	25.0949	123.5	20.2919
123.6	25.1151	123.6	20.2889
123.7	25.0999	123.7	20.286
123.8	25.0796	123.8	20.283
123.9	25.0689	123.9	20.2801
124	25.0898	124	20.2771
124.1	25.0896	124.1	20.2742
124.2	25.0842	124.2	20.2712
124.3	25.0885	124.3	20.2683
124.4	25.08	124.4	20.2653
124.5	25.0823	124.5	20.2624
124.6	25.0792	124.6	20.2594
124.7	25.069	124.7	20.2565
124.8	25.0655	124.8	20.2535
124.9	25.0582	124.9	20.2506
125	25.05	125	20.2477
125.1	25.0471	125.1	20.2447
125.2	25.0363	125.2	20.2418
125.3	25.0362	125.3	20.2388
125.4	25.0333	125.4	20.2359
125.5	25.0301	125.5	20.2329
125.6	25.0327	125.6	20.23
125.7	25.035	125.7	20.2271
125.8	25.0343	125.8	20.2241
125.9	25.0219	125.9	20.2212
126	25.019	126	20.2182
126.1	25.0174	126.1	20.2153
126.2	25.0131	126.2	20.2124
126.3	25.0253	126.3	20.2094
126.4	25.0121	126.4	20.2065
126.5	25.0056	126.5	20.2035
126.6	25.0059	126.6	20.2006
126.7	25.0057	126.7	20.1977
126.8	25.0107	126.8	20.1947
126.9	25.0094	126.9	20.1918
127	25.0109	127	20.1889
127.1	25.0054	127.1	20.1859
127.2	25.001	127.2	20.183
127.3	24.9985	127.3	20.1801
127.4	24.9924	127.4	20.1771
127.5	24.9871	127.5	20.1742
127.6	24.9825	127.6	20.1713
127.7	24.9827	127.7	20.1683
127.8	24.9817	127.8	20.1654
127.9	24.9821	127.9	20.1625
128	24.9791	128	20.1595
128.1	24.9777	128.1	20.1566
128.2	24.9718	128.2	20.1537
128.3	24.9694	128.3	20.1507
128.4	24.97	128.4	20.1478
128.5	24.9705	128.5	20.1449
128.6	24.9665	128.6	20.142
128.7	24.9656	128.7	20.139
128.8	24.9737	128.8	20.1361
128.9	24.9699	128.9	20.1332
129	24.9629	129	20.1302
129.1	24.9663	129.1	20.1273
129.2	24.9577	129.2	20.1244
129.3	24.9549	129.3	20.1215
129.4	24.9564	129.4	20.1185
129.5	24.9728	129.5	20.1156
129.6	24.9759	129.6	20.1127
129.7	24.9519	129.7	20.1098
129.8	24.9437	129.8	20.1068
129.9	24.9152	129.9	20.1039
130	24.8448	130	20.101
130.1	24.8456	130.1	20.0981
130.2	24.841	130.2	20.0951
130.3	24.9859	130.3	20.0922
130.4	24.9089	130.4	20.0893
130.5	24.8641	130.5	20.0864
130.6	25.005	130.6	20.0835
130.7	26.5995	130.7	20.0805
130.8	27.9392	130.8	20.0776
130.9	26.0737	130.9	20.0747
131	20.9034	131	20.0718
131.1	23.2597	131.1	20.0689
131.2	24.7784	131.2	20.066
131.3	24.9177	131.3	20.063
131.4	24.7988	131.4	20.0601
131.5	24.745	131.5	20.0572
131.6	24.7051	131.6	20.0543
131.7	24.7193	131.7	20.0514
131.8	24.6954	131.8	20.0485
131.9	24.6514	131.9	20.0455
132	24.6368	132	20.0426
132.1	24.6878	132.1	20.0397
132.2	24.7158	132.2	20.0368
132.3	24.7295	132.3	20.0339
132.4	24.7367	132.4	20.031
132.5	24.8402	132.5	20.0281
132.6	24.7714	132.6	20.0251
132.7	24.7503	132.7	20.0222
132.8	24.7319	132.8	20.0193
132.9	24.7599	132.9	20.0164
133	24.769	133	20.0135
133.1	24.6745	133.1	20.0106
133.2	24.5257	133.2	20.0077
133.3	24.495	133.3	20.0048
133.4	24.5383	133.4	20.0019
133.5	24.4811	133.5	19.999
133.6	24.4303	133.6	19.9961
133.7	24.3087	133.7	19.9931
133.8	24.5083	133.8	19.9902
133.9	24.7854	133.9	19.9873
134	24.8185	134	19.9844
134.1	24.8081	134.1	19.9815
134.2	24.8778	134.2	19.9786
134.3	24.9465	134.3	19.9757
134.4	25.0282	134.4	19.9728
134.5	24.99	134.5	19.9699
134.6	25.0344	134.6	19.967
134.7	25.0372	134.7	19.9641
134.8	24.9675	134.8	19.9612
134.9	24.9302	134.9	19.9583
135	24.9114	135	19.9554
135.1	24.8874	135.1	19.9525
135.2	24.8422	135.2	19.9496
135.3	24.8233	135.3	19.9467
135.4	24.7843	135.4	19.9438
135.5	24.7566	135.5	19.9409
135.6	24.726	135.6	19.938
135.7	24.6813	135.7	19.9351
135.8	24.6463	135.8	19.9322
135.9	24.6164	135.9	19.9293
136	24.5874	136	19.9264
136.1	24.5865	136.1	19.9235
136.2	24.5629	136.2	19.9206
136.3	24.5666	136.3	19.9177
136.4	24.5759	136.4	19.9148
136.5	24.5803	136.5	19.9119
136.6	24.5732	136.6	19.909
136.7	24.5732	136.7	19.9061
136.8	24.5616	136.8	19.9032
136.9	24.5655	136.9	19.9003
137	24.5613	137	19.8974
137.1	24.5637	137.1	19.8946
137.2	24.5636	137.2	19.8917
137.3	24.5635	137.3	19.8888
137.4	24.5553	137.4	19.8859
137.5	24.5588	137.5	19.883
137.6	24.5554	137.6	19.8801
137.7	24.5375	137.7	19.8772
137.8	24.5373	137.8	19.8743
137.9	24.5286	137.9	19.8714
138	24.5174	138	19.8685
138.1	24.5051	138.1	19.8656
138.2	24.4991	138.2	19.8628
138.3	24.4919	138.3	19.8599
138.4	24.4822	138.4	19.857
138.5	24.4835	138.5	19.8541
138.6	24.4835	138.6	19.8512
138.7	24.4814	138.7	19.8483
138.8	24.4786	138.8	19.8454
138.9	24.4778	138.9	19.8426
139	24.4747	139	19.8397
139.1	24.4708	139.1	19.8368
139.2	24.466	139.2	19.8339
139.3	24.4644	139.3	19.831
139.4	24.4607	139.4	19.8281
139.5	24.4661	139.5	19.8252
139.6	24.4615	139.6	19.8224
139.7	24.4535	139.7	19.8195
139.8	24.4463	139.8	19.8166
139.9	24.4367	139.9	19.8137
140	24.4345	140	19.8108
140.1	24.4276	140.1	19.808
140.2	24.4281	140.2	19.8051
140.3	24.4267	140.3	19.8022
140.4	24.4204	140.4	19.7993
140.5	24.4179	140.5	19.7964
140.6	24.4224	140.6	19.7936
140.7	24.4186	140.7	19.7907
140.8	24.4164	140.8	19.7878
140.9	24.4117	140.9	19.7849
141	24.4066	141	19.7821
141.1	24.4016	141.1	19.7792
141.2	24.3922	141.2	19.7763
141.3	24.3832	141.3	19.7734
141.4	24.374	141.4	19.7706
141.5	24.3683	141.5	19.7677
141.6	24.362	141.6	19.7648
141.7	24.3595	141.7	19.7619
141.8	24.3477	141.8	19.7591
141.9	24.3436	141.9	19.7562
142	24.3446	142	19.7533
142.1	24.3368	142.1	19.7504
142.2	24.3324	142.2	19.7476
142.3	24.3301	142.3	19.7447
142.4	24.3233	142.4	19.7418
142.5	24.3185	142.5	19.739
142.6	24.3126	142.6	19.7361
142.7	24.3131	142.7	19.7332
142.8	24.3077	142.8	19.7304
142.9	24.3042	142.9	19.7275
143	24.2977	143	19.7246
143.1	24.2912	143.1	19.7217
143.2	24.2881	143.2	19.7189
143.3	24.2862	143.3	19.716
143.4	24.2821	143.4	19.7131
143.5	24.2768	143.5	19.7103
143.6	24.2726	143.6	19.7074
143.7	24.2714	143.7	19.7046
143.8	24.2673	143.8	19.7017
143.9	24.2623	143.9	19.6988
144	24.2621	144	19.696
144.1	24.2577	144.1	19.6931
144.2	24.2526	144.2	19.6902
144.3	24.2479	144.3	19.6874
144.4	24.2449	144.4	19.6845
144.5	24.24	144.5	19.6816
144.6	24.2331	144.6	19.6788
144.7	24.2342	144.7	19.6759
144.8	24.2327	144.8	19.6731
144.9	24.2297	144.9	19.6702
145	24.2249	145	19.6673
145.1	24.2203	145.1	19.6645
145.2	24.2154	145.2	19.6616
145.3	24.214	145.3	19.6588
145.4	24.2078	145.4	19.6559
145.5	24.2053	145.5	19.653
145.6	24.1971	145.6	19.6502
145.7	24.1931	145.7	19.6473
145.8	24.1924	145.8	19.6445
145.9	24.1869	145.9	19.6416
146	24.1893	146	19.6388
146.1	24.1805	146.1	19.6359
146.2	24.1673	146.2	19.6331
146.3	24.1606	146.3	19.6302
146.4	24.1643	146.4	19.6273
146.5	24.1589	146.5	19.6245
146.6	24.1508	146.6	19.6216
146.7	24.1433	146.7	19.6188
146.8	24.1436	146.8	19.6159
146.9	24.1466	146.9	19.6131
147	24.143	147	19.6102
147.1	24.1401	147.1	19.6074
147.2	24.1399	147.2	19.6045
147.3	24.1532	147.3	19.6017
147.4	24.1526	147.4	19.5988
147.5	24.1556	147.5	19.596
147.6	24.1565	147.6	19.5931
147.7	24.1624	147.7	19.5903
147.8	24.1635	147.8	19.5874
147.9	24.1476	147.9	19.5846
148	24.1482	148	19.5817
148.1	24.1345	148.1	19.5789
148.2	24.1266	148.2	19.576
148.3	24.1197	148.3	19.5732
148.4	24.1117	148.4	19.5704
148.5	24.1083	148.5	19.5675
148.6	24.107	148.6	19.5647
148.7	24.1078	148.7	19.5618
148.8	24.0945	148.8	19.559
148.9	24.0856	148.9	19.5561
149	24.0735	149	19.5533
149.1	24.0657	149.1	19.5504
149.2	24.0652	149.2	19.5476
149.3	24.0554	149.3	19.5448
149.4	24.0399	149.4	19.5419
149.5	24.0378	149.5	19.5391
149.6	24.0388	149.6	19.5362
149.7	24.038	149.7	19.5334
149.8	24.036	149.8	19.5306
149.9	24.0283	149.9	19.5277
150	24.0268	150	19.5249
150.1	24.0157	150.1	19.522
150.2	24.0178	150.2	19.5192
150.3	24.0021	150.3	19.5164
150.4	23.9872	150.4	19.5135
150.5	23.9656	150.5	19.5107
150.6	23.9568	150.6	19.5079
150.7	23.9622	150.7	19.505
150.8	23.9787	150.8	19.5022
150.9	23.9832	150.9	19.4993
151	23.9865	151	19.4965
151.1	23.9911	151.1	19.4937
151.2	23.9895	151.2	19.4908
151.3	23.98	151.3	19.488
151.4	23.9584	151.4	19.4852
151.5	23.9352	151.5	19.4823
151.6	23.9175	151.6	19.4795
151.7	23.9068	151.7	19.4767
151.8	23.909	151.8	19.4738
151.9	23.915	151.9	19.471
152	23.9321	152	19.4682
152.1	23.9455	152.1	19.4654
152.2	23.9503	152.2	19.4625
152.3	23.9532	152.3	19.4597
152.4	23.9466	152.4	19.4569
152.5	23.9304	152.5	19.454
152.6	23.9135	152.6	19.4512
152.7	23.8946	152.7	19.4484
152.8	23.88	152.8	19.4456
152.9	23.8649	152.9	19.4427
153	23.8544	153	19.4399
153.1	23.8649	153.1	19.4371
153.2	23.8897	153.2	19.4342
153.3	23.8927	153.3	19.4314
153.4	23.9084	153.4	19.4286
153.5	23.9106	153.5	19.4258
153.6	23.9046	153.6	19.4229
153.7	23.8949	153.7	19.4201
153.8	23.8947	153.8	19.4173
153.9	23.8933	153.9	19.4145
154	23.8971	154	19.4117
154.1	23.8971	154.1	19.4088
154.2	23.8943	154.2	19.406
154.3	23.8939	154.3	19.4032
154.4	23.8944	154.4	19.4004
154.5	23.8947	154.5	19.3975
154.6	23.8924	154.6	19.3947
154.7	23.8751	154.7	19.3919
154.8	23.8524	154.8	19.3891
154.9	23.8455	154.9	19.3863
155	23.8401	155	19.3835
155.1	23.8214	155.1	19.3806
155.2	23.8086	155.2	19.3778
155.3	23.7955	155.3	19.375
155.4	23.7859	155.4	19.3722
155.5	23.7829	155.5	19.3694
155.6	23.7748	155.6	19.3665
155.7	23.7605	155.7	19.3637
155.8	23.7524	155.8	19.3609
155.9	23.747	155.9	19.3581
156	23.7507	156	19.3553
156.1	23.7458	156.1	19.3525
156.2	23.749	156.2	19.3497
156.3	23.7461	156.3	19.3468
156.4	23.7523	156.4	19.344
156.5	23.7581	156.5	19.3412
156.6	23.7634	156.6	19.3384
156.7	23.7664	156.7	19.3356
156.8	23.7686	156.8	19.3328
156.9	23.761	156.9	19.33
157	23.7539	157	19.3272
157.1	23.7438	157.1	19.3244
157.2	23.7354	157.2	19.3215
157.3	23.7257	157.3	19.3187
157.4	23.7098	157.4	19.3159
157.5	23.6934	157.5	19.3131
157.6	23.6881	157.6	19.3103
157.7	23.6884	157.7	19.3075
157.8	23.6914	157.8	19.3047
157.9	23.6911	157.9	19.3019
158	23.6896	158	19.2991
158.1	23.6895	158.1	19.2963
158.2	23.6854	158.2	19.2935
158.3	23.6811	158.3	19.2907
158.4	23.6751	158.4	19.2879
158.5	23.6693	158.5	19.2851
158.6	23.6674	158.6	19.2823
158.7	23.6605	158.7	19.2795
158.8	23.654	158.8	19.2767
158.9	23.6483	158.9	19.2738
159	23.6435	159	19.271
159.1	23.635	159.1	19.2682
159.2	23.6364	159.2	19.2654
159.3	23.6307	159.3	19.2626
159.4	23.6219	159.4	19.2598
159.5	23.6193	159.5	19.257
159.6	23.6075	159.6	19.2542
159.7	23.5971	159.7	19.2514
159.8	23.5917	159.8	19.2486
159.9	23.5828	159.9	19.2458
160	23.567	160	19.243
160.1	23.5487	160.1	19.2402
160.2	23.5369	160.2	19.2375
160.3	23.5422	160.3	19.2347
[truncated: 12,876 more rows]
