# Supplementary material for: Key mechanistic features of the trade-off between antibody escape and host cell binding in the SARS-CoV-2 Omicron variant spike proteins
Source: EMBO J. 2024 Mar 11;43(8):5. doi: 10.1038/s44318-024-00062-z (PMC11021471; doi:10.1038/s44318-024-00062-z)
Supplement: Supplementary file 7 — Source Data Fig. 1 [file 44318_2024_62_MOESM7_ESM.zip › Figure 1/1C/S XBB-hACE2.xlsx]

## Sheet: S XBB-hACE2
Run 1; Ch 6; Fc 2-1; Cy 3; hACE2; Conc 12.5 25 50 100 200 nM_X	Run 1; Ch 6; Fc 2-1; Cy 3; hACE2; Conc 12.5 25 50 100 200 nM_Y	Run 1; Ch 6; Fc 2-1; Cy 3; hACE2; Conc 12.5 25 50 100 200 nM; Fitted_X	Run 1; Ch 6; Fc 2-1; Cy 3; hACE2; Conc 12.5 25 50 100 200 nM; Fitted_Y
-39.5	-1.9214	-39.5	0
-39.4	1.96202	-39.4	0
-39.3	0.4025	-39.3	0
-39.2	-0.899971	-39.2	0
-39.1	0.620095	-39.1	0
-39	-0.3868	-39	0
-38.9	-0.113201	-38.9	0
-38.8	-0.0226	-38.8	0
-38.7	-0.0756015	-38.7	0
-38.6	-0.0762014	-38.6	0
-38.5	-0.0714	-38.5	0
-38.4	-0.0804947	-38.4	0
-38.3	0.0185	-38.3	0
-38.2	-0.0904008	-38.2	0
-38.1	-0.0692993	-38.1	0
-38	-0.0233	-38	0
-37.9	-0.0282005	-37.9	0
-37.8	-0.0534	-37.8	0
-37.7	-0.0485003	-37.7	0
-37.6	-0.0483012	-37.6	0
-37.5	-0.0884	-37.5	0
-37.4	-0.0478002	-37.4	0
-37.3	-0.0197	-37.3	0
-37.2	-0.1583	-37.2	0
-37.1	-0.0989	-37.1	0
-37	-0.0236	-37	0
-36.9	-0.0598012	-36.9	0
-36.8	-0.0756	-36.8	0
-36.7	-0.0852006	-36.7	0
-36.6	-0.0614993	-36.6	0
-36.5	-0.00830001	-36.5	0
-36.4	0.0306021	-36.4	0
-36.3	0.0548	-36.3	0
-36.2	0.0758029	-36.2	0
-36.1	0.103603	-36.1	0
-36	0.1101	-36	0
-35.9	0.120004	-35.9	0
-35.8	0.1421	-35.8	0
-35.7	0.119403	-35.7	0
-35.6	0.0854017	-35.6	0
-35.5	0.0294	-35.5	0
-35.4	-0.0666999	-35.4	0
-35.3	-0.1096	-35.3	0
-35.2	-0.134001	-35.2	0
-35.1	-0.1497	-35.1	0
-35	-0.1558	-35	0
-34.9	-0.176401	-34.9	0
-34.8	-0.1677	-34.8	0
-34.7	-0.1542	-34.7	0
-34.6	-0.143701	-34.6	0
-34.5	-0.1279	-34.5	0
-34.4	-0.112	-34.4	0
-34.3	-0.0886	-34.3	0
-34.2	-0.0764003	-34.2	0
-34.1	-0.0601999	-34.1	0
-34	-0.0452	-34	0
-33.9	-0.0271003	-33.9	0
-33.8	-0.0363	-33.8	0
-33.7	-0.0312002	-33.7	0
-33.6	-0.0348	-33.6	0
-33.5	-0.0227	-33.5	0
-33.4	-0.0189004	-33.4	0
-33.3	-0.0189	-33.3	0
-33.2	-0.00610004	-33.2	0
-33.1	0.00379957	-33.1	0
-33	-0.005	-33	0
-32.9	-0.0134002	-32.9	0
-32.8	-0.0161	-32.8	0
-32.7	-0.031	-32.7	0
-32.6	-0.0266	-32.6	0
-32.5	-0.0196	-32.5	0
-32.4	-0.0175997	-32.4	0
-32.3	-0.0119	-32.3	0
-32.2	-0.00889991	-32.2	0
-32.1	-0.00370012	-32.1	0
-32	-0.00799997	-32	0
-31.9	-0.0046998	-31.9	0
-31.8	-0.000399991	-31.8	0
-31.7	0.00379991	-31.7	0
-31.6	0.00319996	-31.6	0
-31.5	0.00519996	-31.5	0
-31.4	0.00419999	-31.4	0
-31.3	0.00949996	-31.3	0
-31.2	0.0128	-31.2	0
-31.1	0.0154999	-31.1	0
-31	0.0141	-31	0
-30.9	0.0156	-30.9	0
-30.8	0.0174	-30.8	0
-30.7	0.0164	-30.7	0
-30.6	0.0144	-30.6	0
-30.5	0.0114	-30.5	0
-30.4	0.0138	-30.4	0
-30.3	0.0124	-30.3	0
-30.2	0.0112999	-30.2	0
-30.1	0.0102	-30.1	0
-30	0.00760002	-30	0
-29.9	0.0084	-29.9	0
-29.8	0.00779999	-29.8	0
-29.7	0.00970001	-29.7	0
-29.6	0.0112999	-29.6	0
-29.5	0.00599996	-29.5	0
-29.4	0.00489989	-29.4	0
-29.3	0.00369999	-29.3	0
-29.2	0.00379997	-29.2	0
-29.1	0.00209997	-29.1	0
-29	0.00269996	-29	0
-28.9	0.0039999	-28.9	0
-28.8	0.00330002	-28.8	0
-28.7	0.00489995	-28.7	0
-28.6	0.00160002	-28.6	0
-28.5	0.00219999	-28.5	0
-28.4	0.000899928	-28.4	0
-28.3	-0.00270001	-28.3	0
-28.2	-0.00370005	-28.2	0
-28.1	-0.00670009	-28.1	0
-28	-0.0110001	-28	0
-27.9	-0.0178001	-27.9	0
-27.8	-0.0249	-27.8	0
-27.7	-0.0259001	-27.7	0
-27.6	-0.0223	-27.6	0
-27.5	-0.0203001	-27.5	0
-27.4	-0.0227	-27.4	0
-27.3	-0.0202	-27.3	0
-27.2	-0.0202001	-27.2	0
-27.1	-0.0235001	-27.1	0
-27	-0.0266	-27	0
-26.9	-0.0252001	-26.9	0
-26.8	-0.0242	-26.8	0
-26.7	-0.0257	-26.7	0
-26.6	-0.0290001	-26.6	0
-26.5	-0.0328	-26.5	0
-26.4	-0.0320001	-26.4	0
-26.3	-0.0329	-26.3	0
-26.2	-0.0345	-26.2	0
-26.1	-0.0288001	-26.1	0
-26	-0.0315	-26	0
-25.9	-0.0292002	-25.9	0
-25.8	-0.0331	-25.8	0
-25.7	-0.0343	-25.7	0
-25.6	-0.0336001	-25.6	0
-25.5	-0.0355	-25.5	0
-25.4	-0.0341002	-25.4	0
-25.3	-0.0373001	-25.3	0
-25.2	-0.0404001	-25.2	0
-25.1	-0.0452001	-25.1	0
-25	-0.0475	-25	0
-24.9	-0.0513002	-24.9	0
-24.8	-0.0587001	-24.8	0
-24.7	-0.0634	-24.7	0
-24.6	-0.0597	-24.6	0
-24.5	-0.0567001	-24.5	0
-24.4	-0.0556002	-24.4	0
-24.3	-0.0588001	-24.3	0
-24.2	-0.0601001	-24.2	0
-24.1	-0.0607999	-24.1	0
-24	-0.0575	-24	0
-23.9	-0.0545002	-23.9	0
-23.8	-0.0591001	-23.8	0
-23.7	-0.0615001	-23.7	0
-23.6	-0.0627	-23.6	0
-23.5	-0.0664	-23.5	0
-23.4	-0.0656	-23.4	0
-23.3	-0.0656	-23.3	0
-23.2	-0.0657001	-23.2	0
-23.1	-0.0692001	-23.1	0
-23	-0.0698	-23	0
-22.9	-0.0695001	-22.9	0
-22.8	-0.0701001	-22.8	0
-22.7	-0.0673002	-22.7	0
-22.6	-0.0745	-22.6	0
-22.5	-0.0681001	-22.5	0
-22.4	-0.0742	-22.4	0
-22.3	-0.0770999	-22.3	0
-22.2	-0.0688	-22.2	0
-22.1	-0.0716999	-22.1	0
-22	-0.0656001	-22	0
-21.9	-0.0692003	-21.9	0
-21.8	-0.0691001	-21.8	0
-21.7	-0.0723	-21.7	0
-21.6	-0.0668001	-21.6	0
-21.5	-0.0658	-21.5	0
-21.4	-0.0668001	-21.4	0
-21.3	-0.0653	-21.3	0
-21.2	-0.0647	-21.2	0
-21.1	-0.0651	-21.1	0
-21	-0.0632001	-21	0
-20.9	-0.0628	-20.9	0
-20.8	-0.0594001	-20.8	0
-20.7	-0.0587001	-20.7	0
-20.6	-0.0533001	-20.6	0
-20.5	-0.0448001	-20.5	0
-20.4	-0.0380003	-20.4	0
-20.3	-0.0359002	-20.3	0
-20.2	-0.0363003	-20.2	0
-20.1	-0.0363001	-20.1	0
-20	-0.0391001	-20	0
-19.9	-0.0410002	-19.9	0
-19.8	-0.0462002	-19.8	0
-19.7	-0.0485001	-19.7	0
-19.6	-0.0432	-19.6	0
-19.5	-0.0313001	-19.5	0
-19.4	-0.0324002	-19.4	0
-19.3	-0.0282002	-19.3	0
-19.2	-0.0268003	-19.2	0
-19.1	-0.0299001	-19.1	0
-19	-0.0242	-19	0
-18.9	-0.0138001	-18.9	0
-18.8	-0.00820023	-18.8	0
-18.7	-0.00580037	-18.7	0
-18.6	-0.00960055	-18.6	0
-18.5	-0.0164005	-18.5	0
-18.4	-0.020401	-18.4	0
-18.3	-0.0230005	-18.3	0
-18.2	-0.0333004	-18.2	0
-18.1	-0.0383002	-18.1	0
-18	-0.0437	-18	0
-17.9	-0.0404997	-17.9	0
-17.8	-0.0373998	-17.8	0
-17.7	-0.0427	-17.7	0
-17.6	-0.0484	-17.6	0
-17.5	-0.0408002	-17.5	0
-17.4	-0.0456006	-17.4	0
-17.3	-0.0534004	-17.3	0
-17.2	-0.0580005	-17.2	0
-17.1	-0.0636005	-17.1	0
-17	-0.0674004	-17	0
-16.9	-0.0661003	-16.9	0
-16.8	-0.0623001	-16.8	0
-16.7	-0.0666999	-16.7	0
-16.6	-0.0652999	-16.6	0
-16.5	-0.0523	-16.5	0
-16.4	-0.0473999	-16.4	0
-16.3	-0.0435	-16.3	0
-16.2	-0.0363002	-16.2	0
-16.1	-0.0373004	-16.1	0
-16	-0.0435003	-16	0
-15.9	-0.0465005	-15.9	0
-15.8	-0.0463003	-15.8	0
-15.7	-0.0469001	-15.7	0
-15.6	-0.0480001	-15.6	0
-15.5	-0.0438	-15.5	0
-15.4	-0.0469996	-15.4	0
-15.3	-0.0537998	-15.3	0
-15.2	-0.0551998	-15.2	0
-15.1	-0.0611998	-15.1	0
-15	-0.0669998	-15	0
-14.9	-0.0764999	-14.9	0
-14.8	-0.0829	-14.8	0
-14.7	-0.0855001	-14.7	0
-14.6	-0.0926001	-14.6	0
-14.5	-0.0996	-14.5	0
-14.4	-0.0986996	-14.4	0
-14.3	-0.0821998	-14.3	0
-14.2	-0.0716997	-14.2	0
-14.1	-0.0673998	-14.1	0
-14	-0.0705997	-14	0
-13.9	-0.0683994	-13.9	0
-13.8	-0.0728996	-13.8	0
-13.7	-0.0572996	-13.7	0
-13.6	-0.0393996	-13.6	0
-13.5	-0.0318998	-13.5	0
-13.4	-0.0326997	-13.4	0
-13.3	-0.0410999	-13.3	0
-13.2	-0.0428	-13.2	0
-13.1	-0.043	-13.1	0
-13	-0.04	-13	0
-12.9	-0.0404999	-12.9	0
-12.8	-0.0474999	-12.8	0
-12.7	-0.0490998	-12.7	0
-12.6	-0.0499998	-12.6	0
-12.5	-0.0543998	-12.5	0
-12.4	-0.0552994	-12.4	0
-12.3	-0.0535997	-12.3	0
-12.2	-0.0553997	-12.2	0
-12.1	-0.0518998	-12.1	0
-12	-0.0585998	-12	0
-11.9	-0.0591997	-11.9	0
-11.8	-0.0593998	-11.8	0
-11.7	-0.0559998	-11.7	0
-11.6	-0.0490999	-11.6	0
-11.5	-0.0483998	-11.5	0
-11.4	-0.0457997	-11.4	0
-11.3	-0.0442999	-11.3	0
-11.2	-0.0416999	-11.2	0
-11.1	-0.0366999	-11.1	0
-11	-0.0319999	-11	0
-10.9	-0.0322998	-10.9	0
-10.8	-0.0360999	-10.8	0
-10.7	-0.0411999	-10.7	0
-10.6	-0.0414999	-10.6	0
-10.5	-0.0447999	-10.5	0
-10.4	-0.0491998	-10.4	0
-10.3	-0.0548	-10.3	0
-10.2	-0.0625998	-10.2	0
-10.1	-0.0694998	-10.1	0
-10	-0.0677999	-10	0
-9.9	-0.0706998	-9.9	0
-9.8	-0.0732999	-9.8	0
-9.7	-0.0775999	-9.7	0
-9.6	-0.0855999	-9.6	0
-9.5	-0.0901999	-9.5	0
-9.4	-0.0906996	-9.4	0
-9.3	-0.0874999	-9.3	0
-9.2	-0.0807999	-9.2	0
-9.1	-0.0867998	-9.1	0
-9	-0.0820999	-9	0
-8.9	-0.0762001	-8.9	0
-8.8	-0.0727001	-8.8	0
-8.7	-0.0681002	-8.7	0
-8.6	-0.0718001	-8.6	0
-8.5	-0.0631	-8.5	0
-8.4	-0.0602	-8.4	0
-8.3	-0.0553001	-8.3	0
-8.2	-0.0591001	-8.2	0
-8.1	-0.0568	-8.1	0
-8	-0.0558	-8	0
-7.9	-0.0538	-7.9	0
-7.8	-0.0527	-7.8	0
-7.7	-0.0495	-7.7	0
-7.6	-0.0450998	-7.6	0
-7.5	-0.0388	-7.5	0
-7.4	-0.0369998	-7.4	0
-7.3	-0.0305	-7.3	0
-7.2	-0.0251999	-7.2	0
-7.1	-0.0220001	-7.1	0
-7	-0.0237	-7	0
-6.9	-0.0221999	-6.9	0
-6.8	-0.0239	-6.8	0
-6.7	-0.0218999	-6.7	0
-6.6	-0.0156001	-6.6	0
-6.5	-0.0172	-6.5	0
-6.4	-0.0206001	-6.4	0
-6.3	-0.0191	-6.3	0
-6.2	-0.0188999	-6.2	0
-6.1	-0.0145999	-6.1	0
-6	-0.0133	-6	0
-5.9	-0.0114	-5.9	0
-5.8	-0.0083	-5.8	0
-5.7	-0.0025999	-5.7	0
-5.6	0.00490011	-5.6	0
-5.5	0.006	-5.5	0
-5.4	0.00239993	-5.4	0
-5.3	0.0037	-5.3	0
-5.2	0.0109	-5.2	0
-5.1	0.0122	-5.1	0
-5	0.0132	-5	0
-4.9	0.0135001	-4.9	0
-4.8	0.0149	-4.8	0
-4.7	0.0161	-4.7	0
-4.6	0.0178	-4.6	0
-4.5	0.0176	-4.5	0
-4.4	0.0204001	-4.4	0
-4.3	0.0223	-4.3	0
-4.2	0.0176999	-4.2	0
-4.1	0.0137999	-4.1	0
-4	0.0095	-4	0
-3.9	0.0094	-3.9	0
-3.8	0.0075	-3.8	0
-3.7	0.00680001	-3.7	0
-3.6	0.00840015	-3.6	0
-3.5	0.0122	-3.5	0
-3.4	0.0112999	-3.4	0
-3.3	0.0091	-3.3	0
-3.2	0.0132001	-3.2	0
-3.1	0.00600008	-3.1	0
-3	0.0028	-3	0
-2.9	0.00270005	-2.9	0
-2.8	0.0053	-2.8	0
-2.7	0.00610012	-2.7	0
-2.6	0.00319996	-2.6	0
-2.5	0.0024	-2.5	0
-2.4	-0.0124	-2.4	0
-2.3	-0.0121	-2.3	0
-2.2	-0.0175002	-2.2	0
-2.1	-0.0267998	-2.1	0
-2	-0.0175	-2	0
-1.9	-0.0288004	-1.9	0
-1.8	-0.0456	-1.8	0
-1.7	-0.0562002	-1.7	0
-1.6	-0.0753998	-1.6	0
-1.5	-0.0734	-1.5	0
-1.4	-0.0851	-1.4	0
-1.3	-0.0734002	-1.3	0
-1.2	-0.0734	-1.2	0
-1.1	-0.0418004	-1.1	0
-1	-0.0418004	-1	0
-0.899998	-0.0417998	-0.899998	0
-0.799999	-0.0417998	-0.799999	0
-0.699997		-0.699997	0
-0.599998		-0.599998	0
-0.5		-0.5	0
-0.399998		-0.399998	0
-0.299999		-0.299999	0
-0.199997		-0.199997	0
-0.0999985		-0.0999985	0
0		0	0
0.100002		0.100002	0
0.200001		0.200001	0.0104613
0.300003		0.300003	0.0209156
0.400002		0.400002	0.031362
0.5		0.5	0.041801
0.600002		0.600002	0.052233
0.700001		0.700001	0.0626571
0.800003		0.800003	0.0730741
0.900002		0.900002	0.0834834
1		1	0.0938852
1.1		1.1	0.10428
1.2		1.2	0.114667
1.3		1.3	0.125047
1.4		1.4	0.135419
1.5		1.5	0.145784
1.6		1.6	0.156142
1.7		1.7	0.166492
1.8	0.1811	1.8	0.176835
1.9	0.1811	1.9	0.18717
2	0.1674	2	0.197498
2.1	0.1674	2.1	0.207819
2.2	0.1955	2.2	0.218132
2.3	0.2946	2.3	0.228438
2.4	0.296198	2.4	0.238736
2.5	0.1674	2.5	0.249027
2.6	0.2006	2.6	0.259311
2.7	0.3064	2.7	0.269588
2.8	0.423299	2.8	0.279857
2.9	0.476798	2.9	0.290119
3	0.51	3	0.300373
3.1	0.541898	3.1	0.310621
3.2	0.5307	3.2	0.32086
3.3	0.522001	3.3	0.331093
3.4	0.6004	3.4	0.341318
3.5	0.6163	3.5	0.351536
3.6	0.6322	3.6	0.361747
3.7	0.6698	3.7	0.37195
3.8	0.699699	3.8	0.382146
3.9	0.708	3.9	0.392335
4	0.7173	4	0.402516
4.1	0.7011	4.1	0.412691
4.2	0.7138	4.2	0.422857
4.3	0.736399	4.3	0.433017
4.4	0.7427	4.4	0.44317
4.5	0.7625	4.5	0.453315
4.6	0.774	4.6	0.463453
4.7	0.7867	4.7	0.473583
4.8	0.7993	4.8	0.483707
4.9	0.8199	4.9	0.493823
5	0.8228	5	0.503932
5.1	0.8307	5.1	0.514034
5.2	0.8445	5.2	0.524128
5.3	0.8628	5.3	0.534216
5.4	0.8746	5.4	0.544296
5.5	0.8883	5.5	0.554368
5.6	0.8976	5.6	0.564434
5.7	0.9144	5.7	0.574492
5.8	0.9272	5.8	0.584544
5.9	0.9353	5.9	0.594588
6	0.9515	6	0.604625
6.1	0.9652	6.1	0.614654
6.2	0.9823	6.2	0.624677
6.3	1.0016	6.3	0.634692
6.4	1.0151	6.4	0.644701
6.5	1.0313	6.5	0.654701
6.6	1.0458	6.6	0.664695
6.7	1.0593	6.7	0.674682
6.8	1.0728	6.8	0.684662
6.9	1.0832	6.9	0.694634
7	1.0871	7	0.704599
7.1	1.0963	7.1	0.714558
7.2	1.1112	7.2	0.724509
7.3	1.1198	7.3	0.734453
7.4	1.1327	7.4	0.744389
7.5	1.1474	7.5	0.754319
7.6	1.1623	7.6	0.764242
7.7	1.1772	7.7	0.774157
7.8	1.1893	7.8	0.784065
7.9	1.2049	7.9	0.793967
8	1.2206	8	0.803861
8.1	1.2332	8.1	0.813748
8.2	1.2431	8.2	0.823628
8.3	1.2547	8.3	0.833501
8.4	1.2649	8.4	0.843367
8.5	1.2782	8.5	0.853225
8.6	1.2894	8.6	0.863077
8.7	1.3016	8.7	0.872922
8.8	1.3102	8.8	0.882759
8.9	1.3186	8.9	0.89259
9	1.331	9	0.902413
9.1	1.3448	9.1	0.91223
9.2	1.3572	9.2	0.922039
9.3	1.3678	9.3	0.931842
9.4	1.3808	9.4	0.941637
9.5	1.394	9.5	0.951425
9.6	1.4086	9.6	0.961207
9.7	1.4224	9.7	0.970981
9.8	1.4359	9.8	0.980748
9.9	1.4467	9.9	0.990509
10	1.4589	10	1.00026
10.1	1.4708	10.1	1.01001
10.2	1.4828	10.2	1.01975
10.3	1.4993	10.3	1.02948
10.4	1.5137	10.4	1.03921
10.5	1.5281	10.5	1.04892
10.6	1.5392	10.6	1.05863
10.7	1.553	10.7	1.06834
10.8	1.5654	10.8	1.07804
10.9	1.5823	10.9	1.08773
11	1.5911	11	1.09741
11.1	1.6045	11.1	1.10709
11.2	1.6178	11.2	1.11676
11.3	1.6338	11.3	1.12642
11.4	1.648	11.4	1.13608
11.5	1.6584	11.5	1.14572
11.6	1.6712	11.6	1.15537
11.7	1.6874	11.7	1.165
11.8	1.6958	11.8	1.17463
11.9	1.7048	11.9	1.18425
12	1.7153	12	1.19386
12.1	1.7248	12.1	1.20347
12.2	1.7361	12.2	1.21307
12.3	1.7485	12.3	1.22267
12.4	1.7533	12.4	1.23225
12.5	1.7635	12.5	1.24183
12.6	1.7811	12.6	1.25141
12.7	1.7965	12.7	1.26097
12.8	1.8106	12.8	1.27053
12.9	1.8234	12.9	1.28008
13	1.8392	13	1.28963
13.1	1.8562	13.1	1.29917
13.2	1.8724	13.2	1.3087
13.3	1.8855	13.3	1.31822
13.4	1.8998	13.4	1.32774
13.5	1.9093	13.5	1.33725
13.6	1.9204	13.6	1.34676
13.7	1.9345	13.7	1.35626
13.8	1.944	13.8	1.36575
13.9	1.9556	13.9	1.37523
14	1.9697	14	1.38471
14.1	1.9825	14.1	1.39418
14.2	1.9984	14.2	1.40364
14.3	2.0084	14.3	1.4131
14.4	2.0184	14.4	1.42255
14.5	2.0318	14.5	1.43199
14.6	2.0416	14.6	1.44143
14.7	2.0518	14.7	1.45086
14.8	2.0651	14.8	1.46028
14.9	2.0804	14.9	1.46969
15	2.0911	15	1.4791
15.1	2.1021	15.1	1.48851
15.2	2.11	15.2	1.4979
15.3	2.1228	15.3	1.50729
15.4	2.1357	15.4	1.51667
15.5	2.1485	15.5	1.52605
15.6	2.1585	15.6	1.53542
15.7	2.1695	15.7	1.54478
15.8	2.1813	15.8	1.55413
15.9	2.1904	15.9	1.56348
16	2.2044	16	1.57282
16.1	2.2111	16.1	1.58216
16.2	2.2265	16.2	1.59149
16.3	2.2363	16.3	1.60081
16.4	2.2442	16.4	1.61012
16.5	2.2527	16.5	1.61943
16.6	2.2646	16.6	1.62873
16.7	2.278	16.7	1.63803
16.8	2.2873	16.8	1.64732
16.9	2.2969	16.9	1.6566
17	2.305	17	1.66587
17.1	2.3152	17.1	1.67514
17.2	2.327	17.2	1.6844
17.3	2.3361	17.3	1.69366
17.4	2.3449	17.4	1.7029
17.5	2.3545	17.5	1.71214
17.6	2.3641	17.6	1.72138
17.7	2.3689	17.7	1.73061
17.8	2.3803	17.8	1.73983
17.9	2.3918	17.9	1.74904
18	2.3993	18	1.75825
18.1	2.414	18.1	1.76745
18.2	2.4227	18.2	1.77665
18.3	2.4344	18.3	1.78584
18.4	2.4513	18.4	1.79502
18.5	2.4753	18.5	1.80419
18.6	2.4911	18.6	1.81336
18.7	2.4987	18.7	1.82252
18.8	2.5055	18.8	1.83168
18.9	2.5155	18.9	1.84083
19	2.5289	19	1.84997
19.1	2.5394	19.1	1.8591
19.2	2.5496	19.2	1.86823
19.3	2.5595	19.3	1.87735
19.4	2.5662	19.4	1.88647
19.5	2.5785	19.5	1.89558
19.6	2.5913	19.6	1.90468
19.7	2.604	19.7	1.91378
19.8	2.6142	19.8	1.92287
19.9	2.6283	19.9	1.93195
20	2.6417	20	1.94103
20.1	2.6506	20.1	1.9501
20.2	2.6555	20.2	1.95916
20.3	2.6638	20.3	1.96822
20.4	2.6788	20.4	1.97727
20.5	2.6887	20.5	1.98631
20.6	2.7031	20.6	1.99535
20.7	2.7138	20.7	2.00438
20.8	2.7221	20.8	2.0134
20.9	2.7307	20.9	2.02242
21	2.7393	21	2.03143
21.1	2.7517	21.1	2.04043
21.2	2.7637	21.2	2.04943
21.3	2.7835	21.3	2.05842
21.4	2.7969	21.4	2.06741
21.5	2.8054	21.5	2.07639
21.6	2.8154	21.6	2.08536
21.7	2.8295	21.7	2.09432
21.8	2.838	21.8	2.10328
21.9	2.8485	21.9	2.11223
22	2.859	22	2.12118
22.1	2.8698	22.1	2.13012
22.2	2.8819	22.2	2.13905
22.3	2.8906	22.3	2.14798
22.4	2.9018	22.4	2.1569
22.5	2.9138	22.5	2.16581
22.6	2.9242	22.6	2.17472
22.7	2.9354	22.7	2.18362
22.8	2.944	22.8	2.19252
22.9	2.9619	22.9	2.20141
23	2.976	23	2.21029
23.1	2.9881	23.1	2.21916
23.2	2.9987	23.2	2.22803
23.3	3.008	23.3	2.23689
23.4	3.0175	23.4	2.24575
23.5	3.0302	23.5	2.2546
23.6	3.0404	23.6	2.26344
23.7	3.0519	23.7	2.27228
23.8	3.0698	23.8	2.28111
23.9	3.0794	23.9	2.28993
24	3.0929	24	2.29875
24.1	3.1066	24.1	2.30756
24.2	3.1183	24.2	2.31637
24.3	3.1336	24.3	2.32517
24.4	3.1501	24.4	2.33396
24.5	3.1604	24.5	2.34275
24.6	3.1615	24.6	2.35152
24.7	3.168	24.7	2.3603
24.8	3.1815	24.8	2.36907
24.9	3.1914	24.9	2.37783
25	3.2044	25	2.38658
25.1	3.2096	25.1	2.39533
25.2	3.2191	25.2	2.40407
25.3	3.2285	25.3	2.4128
25.4	3.2382	25.4	2.42153
25.5	3.2508	25.5	2.43026
25.6	3.2549	25.6	2.43897
25.7	3.2688	25.7	2.44768
25.8	3.2781	25.8	2.45639
25.9	3.2896	25.9	2.46508
26	3.3016	26	2.47377
26.1	3.3132	26.1	2.48246
26.2	3.3254	26.2	2.49114
26.3	3.3405	26.3	2.49981
26.4	3.3515	26.4	2.50848
26.5	3.3641	26.5	2.51714
26.6	3.3786	26.6	2.52579
26.7	3.3869	26.7	2.53444
26.8	3.3987	26.8	2.54308
26.9	3.4146	26.9	2.55171
27	3.4261	27	2.56034
27.1	3.441	27.1	2.56896
27.2	3.4534	27.2	2.57758
27.3	3.4631	27.3	2.58619
27.4	3.4695	27.4	2.59479
27.5	3.4789	27.5	2.60339
27.6	3.4914	27.6	2.61198
27.7	3.5031	27.7	2.62056
27.8	3.5165	27.8	2.62914
27.9	3.5325	27.9	2.63771
28	3.5423	28	2.64628
28.1	3.5521	28.1	2.65484
28.2	3.5667	28.2	2.66339
28.3	3.5806	28.3	2.67194
28.4	3.5889	28.4	2.68048
28.5	3.598	28.5	2.68902
28.6	3.6101	28.6	2.69755
28.7	3.6188	28.7	2.70607
28.8	3.6261	28.8	2.71459
28.9	3.6354	28.9	2.7231
29	3.6406	29	2.7316
29.1	3.6474	29.1	2.7401
29.2	3.6579	29.2	2.74859
29.3	3.6687	29.3	2.75708
29.4	3.6795	29.4	2.76556
29.5	3.6941	29.5	2.77403
29.6	3.7021	29.6	2.7825
29.7	3.7146	29.7	2.79096
29.8	3.7249	29.8	2.79941
29.9	3.7321	29.9	2.80786
30	3.7461	30	2.8163
30.1	3.7555	30.1	2.82474
30.2	3.7658	30.2	2.83317
30.3	3.7749	30.3	2.8416
30.4	3.785	30.4	2.85001
30.5	3.7927	30.5	2.85843
30.6	3.8036	30.6	2.86683
30.7	3.8146	30.7	2.87523
30.8	3.8234	30.8	2.88363
30.9	3.8303	30.9	2.89201
31	3.8372	31	2.9004
31.1	3.8456	31.1	2.90877
31.2	3.8598	31.2	2.91714
31.3	3.8685	31.3	2.92551
31.4	3.8782	31.4	2.93386
31.5	3.8868	31.5	2.94221
31.6	3.8972	31.6	2.95056
31.7	3.9106	31.7	2.9589
31.8	3.9146	31.8	2.96723
31.9	3.9244	31.9	2.97556
32	3.9305	32	2.98388
32.1	3.9417	32.1	2.99219
32.2	3.952	32.2	3.0005
32.3	3.9591	32.3	3.00881
32.4	3.9647	32.4	3.0171
32.5	3.9784	32.5	3.02539
32.6	3.9867	32.6	3.03368
32.7	3.9968	32.7	3.04196
32.8	4.0082	32.8	3.05023
32.9	4.0195	32.9	3.0585
33	4.0238	33	3.06676
33.1	4.0349	33.1	3.07501
33.2	4.0452	33.2	3.08326
33.3	4.0534	33.3	3.09151
33.4	4.0679	33.4	3.09974
33.5	4.0767	33.5	3.10797
33.6	4.0859	33.6	3.1162
33.7	4.0927	33.7	3.12442
33.8	4.1039	33.8	3.13263
33.9	4.1108	33.9	3.14084
34	4.1211	34	3.14904
34.1	4.1337	34.1	3.15723
34.2	4.1447	34.2	3.16542
34.3	4.1505	34.3	3.17361
34.4	4.1589	34.4	3.18178
34.5	4.1726	34.5	3.18996
34.6	4.182	34.6	3.19812
34.7	4.1887	34.7	3.20628
34.8	4.2002	34.8	3.21443
34.9	4.2165	34.9	3.22258
35	4.2286	35	3.23072
35.1	4.2366	35.1	3.23886
35.2	4.2459	35.2	3.24699
35.3	4.2568	35.3	3.25511
35.4	4.2705	35.4	3.26323
35.5	4.2803	35.5	3.27134
35.6	4.2891	35.6	3.27945
35.7	4.3021	35.7	3.28755
35.8	4.3143	35.8	3.29564
35.9	4.3318	35.9	3.30373
36	4.3401	36	3.31181
36.1	4.3433	36.1	3.31989
36.2	4.3519	36.2	3.32796
36.3	4.3649	36.3	3.33603
36.4	4.3746	36.4	3.34409
36.5	4.3823	36.5	3.35214
36.6	4.3895	36.6	3.36019
36.7	4.3999	36.7	3.36823
36.8	4.4155	36.8	3.37626
36.9	4.4284	36.9	3.38429
37	4.443	37	3.39232
37.1	4.4574	37.1	3.40034
37.2	4.4702	37.2	3.40835
37.3	4.4833	37.3	3.41636
37.4	4.4964	37.4	3.42436
37.5	4.5049	37.5	3.43235
37.6	4.5162	37.6	3.44034
37.7	4.5247	37.7	3.44832
37.8	4.5341	37.8	3.4563
37.9	4.5449	37.9	3.46427
38	4.5536	38	3.47224
38.1	4.5686	38.1	3.4802
38.2	4.5804	38.2	3.48815
38.3	4.5873	38.3	3.4961
38.4	4.5992	38.4	3.50404
38.5	4.6109	38.5	3.51198
38.6	4.6151	38.6	3.51991
38.7	4.6233	38.7	3.52784
38.8	4.6321	38.8	3.53576
38.9	4.6432	38.9	3.54367
39	4.6555	39	3.55158
39.1	4.6678	39.1	3.55948
39.2	4.6788	39.2	3.56738
39.3	4.6862	39.3	3.57527
39.4	4.6949	39.4	3.58315
39.5	4.704	39.5	3.59103
39.6	4.7134	39.6	3.59891
39.7	4.7234	39.7	3.60677
39.8	4.7357	39.8	3.61464
39.9	4.7457	39.9	3.62249
40	4.7571	40	3.63034
40.1	4.765	40.1	3.63819
40.2	4.772	40.2	3.64603
40.3	4.7852	40.3	3.65386
40.4	4.796	40.4	3.66169
40.5	4.8065	40.5	3.66951
40.6	4.814	40.6	3.67733
40.7	4.8261	40.7	3.68514
40.8	4.8377	40.8	3.69294
40.9	4.8513	40.9	3.70074
41	4.8604	41	3.70853
41.1	4.8714	41.1	3.71632
41.2	4.8836	41.2	3.72411
41.3	4.8979	41.3	3.73188
41.4	4.9094	41.4	3.73965
41.5	4.9151	41.5	3.74742
41.6	4.9286	41.6	3.75518
41.7	4.9384	41.7	3.76293
41.8	4.9464	41.8	3.77068
41.9	4.9534	41.9	3.77842
42	4.9547	42	3.78616
42.1	4.9638	42.1	3.79389
42.2	4.977	42.2	3.80162
42.3	4.99	42.3	3.80934
42.4	4.9954	42.4	3.81705
42.5	5.011	42.5	3.82476
42.6	5.0242	42.6	3.83246
42.7	5.0353	42.7	3.84016
42.8	5.0419	42.8	3.84785
42.9	5.0445	42.9	3.85554
43	5.056	43	3.86322
43.1	5.065	43.1	3.87089
43.2	5.0773	43.2	3.87856
43.3	5.0859	43.3	3.88623
43.4	5.0933	43.4	3.89388
43.5	5.1027	43.5	3.90154
43.6	5.1173	43.6	3.90918
43.7	5.1292	43.7	3.91683
43.8	5.1431	43.8	3.92446
43.9	5.1557	43.9	3.93209
44	5.1717	44	3.93972
44.1	5.1828	44.1	3.94734
44.2	5.1932	44.2	3.95495
44.3	5.2012	44.3	3.96256
44.4	5.2099	44.4	3.97016
44.5	5.2183	44.5	3.97776
44.6	5.2294	44.6	3.98535
44.7	5.2443	44.7	3.99293
44.8	5.2542	44.8	4.00051
44.9	5.2663	44.9	4.00809
45	5.2745	45	4.01566
45.1	5.2812	45.1	4.02322
45.2	5.2936	45.2	4.03078
45.3	5.3035	45.3	4.03833
45.4	5.3199	45.4	4.04588
45.5	5.3312	45.5	4.05342
45.6	5.3394	45.6	4.06096
45.7	5.3491	45.7	4.06849
45.8	5.3581	45.8	4.07601
45.9	5.3716	45.9	4.08353
46	5.3793	46	4.09105
46.1	5.389	46.1	4.09856
46.2	5.4028	46.2	4.10606
46.3	5.4137	46.3	4.11356
46.4	5.4206	46.4	4.12105
46.5	5.4323	46.5	4.12854
46.6	5.4452	46.6	4.13602
46.7	5.4593	46.7	4.14349
46.8	5.4689	46.8	4.15096
46.9	5.4771	46.9	4.15843
47	5.4826	47	4.16589
47.1	5.4902	47.1	4.17334
47.2	5.5005	47.2	4.18079
47.3	5.5102	47.3	4.18823
47.4	5.5179	47.4	4.19567
47.5	5.5265	47.5	4.2031
47.6	5.5357	47.6	4.21053
47.7	5.5426	47.7	4.21795
47.8	5.5486	47.8	4.22537
47.9	5.5538	47.9	4.23278
48	5.559	48	4.24018
48.1	5.5725	48.1	4.24758
48.2	5.5823	48.2	4.25498
48.3	5.5958	48.3	4.26236
48.4	5.6028	48.4	4.26975
48.5	5.6118	48.5	4.27713
48.6	5.6174	48.6	4.2845
48.7	5.6224	48.7	4.29187
48.8	5.6298	48.8	4.29923
48.9	5.6395	48.9	4.30658
49	5.6495	49	4.31393
49.1	5.6609	49.1	4.32128
49.2	5.6681	49.2	4.32862
49.3	5.6717	49.3	4.33596
49.4	5.6801	49.4	4.34329
49.5	5.69	49.5	4.35061
49.6	5.7001	49.6	4.35793
49.7	5.7079	49.7	4.36524
49.8	5.716	49.8	4.37255
49.9	5.7253	49.9	4.37985
50	5.7315	50	4.38715
50.1	5.7372	50.1	4.39444
50.2	5.7457	50.2	4.40173
50.3	5.7507	50.3	4.40901
50.4	5.758	50.4	4.41629
50.5	5.7694	50.5	4.42356
50.6	5.7782	50.6	4.43082
50.7	5.7858	50.7	4.43808
50.8	5.7927	50.8	4.44534
50.9	5.8015	50.9	4.45259
51	5.8126	51	4.45983
51.1	5.8216	51.1	4.46707
51.2	5.8294	51.2	4.4743
51.3	5.8375	51.3	4.48153
51.4	5.8457	51.4	4.48875
51.5	5.8493	51.5	4.49597
51.6	5.8572	51.6	4.50318
51.7	5.8635	51.7	4.51039
51.8	5.8699	51.8	4.51759
51.9	5.8781	51.9	4.52479
52	5.8828	52	4.53198
52.1	5.8909	52.1	4.53917
52.2	5.8958	52.2	4.54635
52.3	5.9004	52.3	4.55352
52.4	5.9092	52.4	4.56069
52.5	5.9187	52.5	4.56786
52.6	5.9249	52.6	4.57502
52.7	5.9289	52.7	4.58217
52.8	5.933	52.8	4.58932
52.9	5.9406	52.9	4.59647
53	5.9493	53	4.6036
53.1	5.9621	53.1	4.61074
53.2	5.9719	53.2	4.61787
53.3	5.981	53.3	4.62499
53.4	5.9902	53.4	4.63211
53.5	6.0006	53.5	4.63922
53.6	6.0094	53.6	4.64633
53.7	6.0189	53.7	4.65343
53.8	6.0249	53.8	4.66053
53.9	6.0368	53.9	4.66762
54	6.0464	54	4.6747
54.1	6.0597	54.1	4.68178
54.2	6.0651	54.2	4.68886
54.3	6.0722	54.3	4.69593
54.4	6.0756	54.4	4.703
54.5	6.0882	54.5	4.71006
54.6	6.0948	54.6	4.71711
54.7	6.099	54.7	4.72416
54.8	6.1107	54.8	4.73121
54.9	6.121	54.9	4.73825
55	6.1297	55	4.74528
55.1	6.138	55.1	4.75231
55.2	6.1373	55.2	4.75934
55.3	6.1429	55.3	4.76636
55.4	6.1553	55.4	4.77337
55.5	6.1621	55.5	4.78038
55.6	6.1677	55.6	4.78738
55.7	6.1708	55.7	4.79438
55.8	6.1808	55.8	4.80138
55.9	6.1918	55.9	4.80836
56	6.1949	56	4.81535
56.1	6.2056	56.1	4.82233
56.2	6.2162	56.2	4.8293
56.3	6.2269	56.3	4.83627
56.4	6.2342	56.4	4.84323
56.5	6.2431	56.5	4.85019
56.6	6.2471	56.6	4.85714
56.7	6.2531	56.7	4.86409
56.8	6.2586	56.8	4.87103
56.9	6.2636	56.9	4.87797
57	6.2733	57	4.8849
57.1	6.275	57.1	4.89183
57.2	6.2801	57.2	4.89875
57.3	6.2896	57.3	4.90566
57.4	6.2984	57.4	4.91258
57.5	6.3083	57.5	4.91948
57.6	6.3168	57.6	4.92638
57.7	6.3254	57.7	4.93328
57.8	6.3317	57.8	4.94017
57.9	6.3433	57.9	4.94706
58	6.352	58	4.95394
58.1	6.3576	58.1	4.96082
58.2	6.3636	58.2	4.96769
58.3	6.3761	58.3	4.97455
58.4	6.3841	58.4	4.98142
58.5	6.3902	58.5	4.98827
58.6	6.3979	58.6	4.99512
58.7	6.4043	58.7	5.00197
58.8	6.4143	58.8	5.00881
58.9	6.4238	58.9	5.01565
59	6.4321	59	5.02248
59.1	6.4427	59.1	5.0293
59.2	6.4446	59.2	5.03612
59.3	6.4497	59.3	5.04294
59.4	6.4554	59.4	5.04975
59.5	6.4617	59.5	5.05656
59.6	6.468	59.6	5.06336
59.7	6.4734	59.7	5.07015
59.8	6.4764	59.8	5.07694
59.9	6.4846	59.9	5.08373
60	6.4915	60	5.09051
60.1	6.5059	60.1	5.09729
60.2	6.5116	60.2	5.10406
60.3	6.5244	60.3	5.11082
60.4	6.5373	60.4	5.11759
60.5	6.5449	60.5	5.12434
60.6	6.5483	60.6	5.13109
60.7	6.5575	60.7	5.13784
60.8	6.5667	60.8	5.14458
60.9	6.573	60.9	5.15132
61	6.5845	61	5.15805
61.1	6.5904	61.1	5.16477
61.2	6.5986	61.2	5.17149
61.3	6.6105	61.3	5.17821
61.4	6.6231	61.4	5.18492
61.5	6.6255	61.5	5.19163
61.6	6.6336	61.6	5.19833
61.7	6.6416	61.7	5.20503
61.8	6.6521	61.8	5.21172
61.9	6.6571	61.9	5.21841
62	6.6568	62	5.22509
62.1	6.6632	62.1	5.23176
62.2	6.6679	62.2	5.23844
62.3	6.6742	62.3	5.2451
62.4	6.6771	62.4	5.25177
62.5	6.6859	62.5	5.25842
62.6	6.6925	62.6	5.26508
62.7	6.699	62.7	5.27172
62.8	6.7045	62.8	5.27837
62.9	6.7118	62.9	5.285
63	6.7158	63	5.29164
63.1	6.7166	63.1	5.29826
63.2	6.7214	63.2	5.30489
63.3	6.7273	63.3	5.31151
63.4	6.7328	63.4	5.31812
63.5	6.736	63.5	5.32473
63.6	6.7374	63.6	5.33133
63.7	6.7447	63.7	5.33793
63.8	6.7524	63.8	5.34452
63.9	6.7561	63.9	5.35111
64	6.7599	64	5.3577
64.1	6.7681	64.1	5.36428
64.2	6.7777	64.2	5.37085
64.3	6.7878	64.3	5.37742
64.4	6.7912	64.4	5.38399
64.5	6.798	64.5	5.39055
64.6	6.8049	64.6	5.3971
64.7	6.8127	64.7	5.40365
64.8	6.8216	64.8	5.4102
64.9	6.8287	64.9	5.41674
65	6.8349	65	5.42327
65.1	6.836	65.1	5.4298
65.2	6.8384	65.2	5.43633
65.3	6.8443	65.3	5.44285
65.4	6.8484	65.4	5.44937
65.5	6.8508	65.5	5.45588
65.6	6.8552	65.6	5.46239
65.7	6.8599	65.7	5.46889
65.8	6.8679	65.8	5.47539
65.9	6.8794	65.9	5.48188
66	6.8868	66	5.48837
66.1	6.8958	66.1	5.49485
66.2	6.8975	66.2	5.50133
66.3	6.9042	66.3	5.5078
66.4	6.9081	66.4	5.51427
66.5	6.9105	66.5	5.52073
66.6	6.9149	66.6	5.52719
66.7	6.9212	66.7	5.53365
66.8	6.9279	66.8	5.5401
66.9	6.9371	66.9	5.54654
67	6.9445	67	5.55298
67.1	6.9462	67.1	5.55942
67.2	6.9553	67.2	5.56585
67.3	6.9634	67.3	5.57227
67.4	6.9699	67.4	5.5787
67.5	6.9712	67.5	5.58511
67.6	6.9806	67.6	5.59152
67.7	6.9878	67.7	5.59793
67.8	6.9935	67.8	5.60433
67.9	6.9965	67.9	5.61073
68	7.0029	68	5.61712
68.1	7.0122	68.1	5.62351
68.2	7.0229	68.2	5.62989
68.3	7.0313	68.3	5.63627
68.4	7.038	68.4	5.64265
68.5	7.051	68.5	5.64902
68.6	7.0576	68.6	5.65538
68.7	7.0639	68.7	5.66174
68.8	7.0738	68.8	5.6681
68.9	7.0842	68.9	5.67445
69	7.0914	69	5.68079
69.1	7.101	69.1	5.68713
69.2	7.1124	69.2	5.69347
69.3	7.1247	69.3	5.6998
69.4	7.1322	69.4	5.70613
69.5	7.1412	69.5	5.71245
69.6	7.155	69.6	5.71877
69.7	7.1665	69.7	5.72508
69.8	7.1733	69.8	5.73139
69.9	7.1768	69.9	5.73769
70	7.1885	70	5.74399
70.1	7.1968	70.1	5.75029
70.2	7.2044	70.2	5.75658
70.3	7.2106	70.3	5.76286
70.4	7.2181	70.4	5.76914
70.5	7.2254	70.5	5.77542
70.6	7.2336	70.6	5.78169
70.7	7.2396	70.7	5.78796
70.8	7.2439	70.8	5.79422
70.9	7.2532	70.9	5.80048
71	7.2555	71	5.80673
71.1	7.2592	71.1	5.81298
71.2	7.2685	71.2	5.81922
71.3	7.2789	71.3	5.82546
71.4	7.2918	71.4	5.83169
71.5	7.3013	71.5	5.83792
71.6	7.3129	71.6	5.84415
71.7	7.3221	71.7	5.85037
71.8	7.3294	71.8	5.85659
71.9	7.3342	71.9	5.8628
72	7.3403	72	5.869
72.1	7.3494	72.1	5.87521
72.2	7.3542	72.2	5.8814
72.3	7.3651	72.3	5.8876
72.4	7.3746	72.4	5.89378
72.5	7.3828	72.5	5.89997
72.6	7.3919	72.6	5.90615
72.7	7.4001	72.7	5.91232
72.8	7.4048	72.8	5.91849
72.9	7.4148	72.9	5.92466
73	7.4189	73	5.93082
73.1	7.4205	73.1	5.93697
73.2	7.4256	73.2	5.94313
73.3	7.4262	73.3	5.94927
73.4	7.4318	73.4	5.95542
73.5	7.4391	73.5	5.96156
73.6	7.4471	73.6	5.96769
73.7	7.452	73.7	5.97382
73.8	7.4586	73.8	5.97994
73.9	7.4687	73.9	5.98606
74	7.4797	74	5.99218
74.1	7.4881	74.1	5.99829
74.2	7.4958	74.2	6.0044
74.3	7.4996	74.3	6.0105
74.4	7.5025	74.4	6.0166
74.5	7.5046	74.5	6.02269
74.6	7.509	74.6	6.02878
74.7	7.5171	74.7	6.03486
74.8	7.5239	74.8	6.04094
74.9	7.5281	74.9	6.04702
75	7.5292	75	6.05309
75.1	7.5375	75.1	6.05915
75.2	7.5441	75.2	6.06521
75.3	7.5507	75.3	6.07127
75.4	7.5563	75.4	6.07732
75.5	7.5644	75.5	6.08337
75.6	7.5675	75.6	6.08942
75.7	7.57	75.7	6.09545
75.8	7.5742	75.8	6.10149
75.9	7.5767	75.9	6.10752
76	7.5838	76	6.11355
76.1	7.5877	76.1	6.11957
76.2	7.5926	76.2	6.12558
76.3	7.5962	76.3	6.1316
76.4	7.5981	76.4	6.1376
76.5	7.5988	76.5	6.14361
76.6	7.6045	76.6	6.14961
76.7	7.6113	76.7	6.1556
76.8	7.6176	76.8	6.16159
76.9	7.6219	76.9	6.16758
77	7.627	77	6.17356
77.1	7.6394	77.1	6.17954
77.2	7.6478	77.2	6.18551
77.3	7.6546	77.3	6.19148
77.4	7.6591	77.4	6.19744
77.5	7.6628	77.5	6.2034
77.6	7.6687	77.6	6.20935
77.7	7.6766	77.7	6.2153
77.8	7.6833	77.8	6.22125
77.9	7.6944	77.9	6.22719
78	7.7016	78	6.23313
78.1	7.708	78.1	6.23906
78.2	7.7148	78.2	6.24499
78.3	7.7221	78.3	6.25091
78.4	7.7259	78.4	6.25683
78.5	7.7336	78.5	6.26275
78.6	7.7385	78.6	6.26866
78.7	7.7433	78.7	6.27457
78.8	7.7553	78.8	6.28047
78.9	7.7661	78.9	6.28637
79	7.7696	79	6.29226
79.1	7.7755	79.1	6.29815
79.2	7.7858	79.2	6.30403
79.3	7.7952	79.3	6.30991
79.4	7.8048	79.4	6.31579
79.5	7.8087	79.5	6.32166
79.6	7.8115	79.6	6.32753
79.7	7.8177	79.7	6.33339
79.8	7.8253	79.8	6.33925
79.9	7.8286	79.9	6.3451
80	7.8321	80	6.35095
80.1	7.8361	80.1	6.3568
80.2	7.839	80.2	6.36264
80.3	7.8438	80.3	6.36848
80.4	7.8489	80.4	6.37431
80.5	7.86	80.5	6.38014
80.6	7.8657	80.6	6.38596
80.7	7.8697	80.7	6.39178
80.8	7.8725	80.8	6.3976
80.9	7.8791	80.9	6.40341
81	7.8887	81	6.40921
81.1	7.9012	81.1	6.41502
81.2	7.9087	81.2	6.42081
81.3	7.9162	81.3	6.42661
81.4	7.9241	81.4	6.4324
81.5	7.93	81.5	6.43818
81.6	7.9348	81.6	6.44396
81.7	7.9438	81.7	6.44974
81.8	7.948	81.8	6.45551
81.9	7.9509	81.9	6.46128
82	7.9568	82	6.46704
82.1	7.9655	82.1	6.4728
82.2	7.9751	82.2	6.47856
82.3	7.9813	82.3	6.48431
82.4	7.9847	82.4	6.49006
82.5	7.9908	82.5	6.4958
82.6	8.0013	82.6	6.50154
82.7	8.0068	82.7	6.50727
82.8	8.0111	82.8	6.513
82.9	8.0217	82.9	6.51872
83	8.0301	83	6.52445
83.1	8.0341	83.1	6.53016
83.2	8.0343	83.2	6.53588
83.3	8.0406	83.3	6.54158
83.4	8.0476	83.4	6.54729
83.5	8.0517	83.5	6.55299
83.6	8.0558	83.6	6.55868
83.7	8.0587	83.7	6.56438
83.8	8.0578	83.8	6.57006
83.9	8.0604	83.9	6.57575
84	8.0603	84	6.58142
84.1	8.0632	84.1	6.5871
84.2	8.0692	84.2	6.59277
84.3	8.0713	84.3	6.59844
84.4	8.0739	84.4	6.6041
84.5	8.0764	84.5	6.60975
84.6	8.0788	84.6	6.61541
84.7	8.0832	84.7	6.62106
84.8	8.0897	84.8	6.6267
84.9	8.0931	84.9	6.63234
85	8.0952	85	6.63798
85.1	8.101	85.1	6.64361
85.2	8.104	85.2	6.64924
85.3	8.1074	85.3	6.65487
85.4	8.1102	85.4	6.66049
85.5	8.1162	85.5	6.6661
85.6	8.1275	85.6	6.67171
85.7	8.1347	85.7	6.67732
85.8	8.1457	85.8	6.68292
85.9	8.1525	85.9	6.68852
86	8.1599	86	6.69412
86.1	8.1652	86.1	6.69971
86.2	8.1722	86.2	6.7053
86.3	8.1773	86.3	6.71088
86.4	8.184	86.4	6.71646
86.5	8.1912	86.5	6.72203
86.6	8.1938	86.6	6.7276
86.7	8.1993	86.7	6.73317
86.8	8.2044	86.8	6.73873
86.9	8.2118	86.9	6.74429
87	8.2187	87	6.74984
87.1	8.2211	87.1	6.75539
87.2	8.2244	87.2	6.76094
87.3	8.2244	87.3	6.76648
87.4	8.23	87.4	6.77201
87.5	8.2317	87.5	6.77755
87.6	8.2366	87.6	6.78308
87.7	8.2415	87.7	6.7886
87.8	8.2465	87.8	6.79412
87.9	8.2538	87.9	6.79964
88	8.2621	88	6.80515
88.1	8.2738	88.1	6.81066
88.2	8.2777	88.2	6.81616
88.3	8.2818	88.3	6.82166
88.4	8.2863	88.4	6.82716
88.5	8.2931	88.5	6.83265
88.6	8.3034	88.6	6.83814
88.7	8.3092	88.7	6.84363
88.8	8.3132	88.8	6.8491
88.9	8.3157	88.9	6.85458
89	8.3167	89	6.86005
89.1	8.3226	89.1	6.86552
89.2	8.3329	89.2	6.87098
89.3	8.339	89.3	6.87644
89.4	8.3441	89.4	6.8819
89.5	8.3473	89.5	6.88735
89.6	8.3535	89.6	6.8928
89.7	8.3565	89.7	6.89824
89.8	8.3613	89.8	6.90368
89.9	8.3661	89.9	6.90911
90	8.3749	90	6.91455
90.1	8.3814	90.1	6.91997
90.2	8.3884	90.2	6.9254
90.3	8.3927	90.3	6.93081
90.4	8.3953	90.4	6.93623
90.5	8.4015	90.5	6.94164
90.6	8.4079	90.6	6.94705
90.7	8.4131	90.7	6.95245
90.8	8.415	90.8	6.95785
90.9	8.4197	90.9	6.96324
91	8.4207	91	6.96864
91.1	8.4271	91.1	6.97402
91.2	8.4291	91.2	6.97941
91.3	8.4342	91.3	6.98478
91.4	8.441	91.4	6.99016
91.5	8.4462	91.5	6.99553
91.6	8.4476	91.6	7.0009
91.7	8.4529	91.7	7.00626
91.8	8.456	91.8	7.01162
91.9	8.4556	91.9	7.01697
92	8.4548	92	7.02232
92.1	8.4607	92.1	7.02767
92.2	8.4657	92.2	7.03301
92.3	8.4699	92.3	7.03835
92.4	8.4778	92.4	7.04369
92.5	8.4822	92.5	7.04902
92.6	8.4887	92.6	7.05435
92.7	8.4931	92.7	7.05967
92.8	8.5016	92.8	7.06499
92.9	8.5078	92.9	7.0703
93	8.5114	93	7.07562
93.1	8.514	93.1	7.08092
93.2	8.5197	93.2	7.08623
93.3	8.5247	93.3	7.09152
93.4	8.5329	93.4	7.09682
93.5	8.5387	93.5	7.10211
93.6	8.5462	93.6	7.1074
93.7	8.5535	93.7	7.11268
93.8	8.5637	93.8	7.11796
93.9	8.5692	93.9	7.12324
94	8.5731	94	7.12851
94.1	8.5783	94.1	7.13378
94.2	8.5785	94.2	7.13904
94.3	8.5833	94.3	7.1443
94.4	8.5905	94.4	7.14956
94.5	8.5964	94.5	7.15481
94.6	8.6058	94.6	7.16006
94.7	8.6081	94.7	7.1653
94.8	8.6131	94.8	7.17054
94.9	8.6229	94.9	7.17578
95	8.63	95	7.18101
95.1	8.6338	95.1	7.18624
95.2	8.6368	95.2	7.19147
95.3	8.6389	95.3	7.19669
95.4	8.6482	95.4	7.2019
95.5	8.6506	95.5	7.20712
95.6	8.6579	95.6	7.21233
95.7	8.6618	95.7	7.21753
95.8	8.6683	95.8	7.22273
95.9	8.6786	95.9	7.22793
96	8.6859	96	7.23313
96.1	8.6939	96.1	7.23832
96.2	8.6947	96.2	7.2435
96.3	8.6985	96.3	7.24868
96.4	8.7032	96.4	7.25386
96.5	8.7097	96.5	7.25904
96.6	8.7158	96.6	7.26421
96.7	8.7194	96.7	7.26937
96.8	8.7244	96.8	7.27454
96.9	8.7332	96.9	7.2797
97	8.7369	97	7.28485
97.1	8.7435	97.1	7.29
97.2	8.7448	97.2	7.29515
97.3	8.751	97.3	7.30029
97.4	8.7598	97.4	7.30543
97.5	8.7624	97.5	7.31057
97.6	8.768	97.6	7.3157
97.7	8.774	97.7	7.32083
97.8	8.7771	97.8	7.32596
97.9	8.7834	97.9	7.33108
98	8.7878	98	7.33619
98.1	8.7985	98.1	7.34131
98.2	8.8037	98.2	7.34642
98.3	8.8037	98.3	7.35152
98.4	8.806	98.4	7.35662
98.5	8.8079	98.5	7.36172
98.6	8.813	98.6	7.36682
98.7	8.8146	98.7	7.37191
98.8	8.8217	98.8	7.37699
98.9	8.8252	98.9	7.38207
99	8.827	99	7.38715
99.1	8.832	99.1	7.39223
99.2	8.8375	99.2	7.3973
99.3	8.8438	99.3	7.40237
99.4	8.8474	99.4	7.40743
99.5	8.8511	99.5	7.41249
99.6	8.8588	99.6	7.41755
99.7	8.8615	99.7	7.4226
99.8	8.8666	99.8	7.42765
99.9	8.8671	99.9	7.43269
100	8.8704	100	7.43774
100.1	8.8733	100.1	7.44277
100.2	8.8775	100.2	7.44781
100.3	8.8821	100.3	7.45284
100.4	8.889	100.4	7.45786
100.5	8.8923	100.5	7.46288
100.6	8.9009	100.6	7.4679
100.7	8.9031	100.7	7.47292
100.8	8.9102	100.8	7.47793
100.9	8.9117	100.9	7.48294
101	8.9167	101	7.48794
101.1	8.9216	101.1	7.49294
101.2	8.9302	101.2	7.49794
101.3	8.9365	101.3	7.50293
101.4	8.9438	101.4	7.50792
101.5	8.9452	101.5	7.5129
101.6	8.9511	101.6	7.51788
101.7	8.9592	101.7	7.52286
101.8	8.9681	101.8	7.52784
101.9	8.9717	101.9	7.53281
102	8.975	102	7.53777
102.1	8.9744	102.1	7.54273
102.2	8.9803	102.2	7.54769
102.3	8.9873	102.3	7.55265
102.4	8.9938	102.4	7.5576
102.5	9.0018	102.5	7.56255
102.6	9.0039	102.6	7.56749
102.7	9.0037	102.7	7.57243
102.8	9.0073	102.8	7.57737
102.9	9.0154	102.9	7.5823
103	9.0175	103	7.58723
103.1	9.0217	103.1	7.59216
103.2	9.0289	103.2	7.59708
103.3	9.0344	103.3	7.602
103.4	9.0347	103.4	7.60691
103.5	9.0359	103.5	7.61183
103.6	9.0411	103.6	7.61673
103.7	9.0428	103.7	7.62164
103.8	9.0464	103.8	7.62654
103.9	9.0511	103.9	7.63143
104	9.0587	104	7.63633
104.1	9.0625	104.1	7.64122
104.2	9.0639	104.2	7.6461
104.3	9.065	104.3	7.65098
104.4	9.0692	104.4	7.65586
104.5	9.0805	104.5	7.66074
104.6	9.0882	104.6	7.66561
104.7	9.0936	104.7	7.67047
104.8	9.0999	104.8	7.67534
104.9	9.1023	104.9	7.6802
105	9.1065	105	7.68505
105.1	9.1131	105.1	7.68991
105.2	9.1212	105.2	7.69476
105.3	9.1263	105.3	7.6996
105.4	9.1284	105.4	7.70444
105.5	9.1319	105.5	7.70928
105.6	9.1351	105.6	7.71412
105.7	9.1378	105.7	7.71895
105.8	9.1457	105.8	7.72377
105.9	9.1478	105.9	7.7286
106	9.1564	106	7.73342
106.1	9.1576	106.1	7.73823
106.2	9.1625	106.2	7.74305
106.3	9.1673	106.3	7.74786
106.4	9.1687	106.4	7.75266
106.5	9.1714	106.5	7.75747
106.6	9.1764	106.6	7.76226
106.7	9.1828	106.7	7.76706
106.8	9.1833	106.8	7.77185
106.9	9.1873	106.9	7.77664
107	9.1927	107	7.78142
107.1	9.1942	107.1	7.7862
107.2	9.1985	107.2	7.79098
107.3	9.2019	107.3	7.79575
107.4	9.2024	107.4	7.80052
107.5	9.2053	107.5	7.80529
107.6	9.2112	107.6	7.81005
107.7	9.2164	107.7	7.81481
107.8	9.2198	107.8	7.81957
107.9	9.2234	107.9	7.82432
108	9.2274	108	7.82907
108.1	9.2328	108.1	7.83381
108.2	9.2416	108.2	7.83856
108.3	9.2429	108.3	7.84329
108.4	9.2528	108.4	7.84803
108.5	9.2563	108.5	7.85276
108.6	9.2602	108.6	7.85749
108.7	9.2733	108.7	7.86221
108.8	9.2804	108.8	7.86693
108.9	9.2831	108.9	7.87165
109	9.2856	109	7.87636
109.1	9.2908	109.1	7.88107
109.2	9.2947	109.2	7.88578
109.3	9.3004	109.3	7.89048
109.4	9.3056	109.4	7.89518
109.5	9.3154	109.5	7.89987
109.6	9.321	109.6	7.90457
109.7	9.3312	109.7	7.90925
109.8	9.3376	109.8	7.91394
109.9	9.3466	109.9	7.91862
110	9.3486	110	7.9233
110.1	9.3504	110.1	7.92797
110.2	9.3516	110.2	7.93265
110.3	9.3649	110.3	7.93731
110.4	9.3774	110.4	7.94198
110.5	9.3825	110.5	7.94664
110.6	9.3852	110.6	7.95129
110.7	9.3865	110.7	7.95595
110.8	9.3912	110.8	7.9606
110.9	9.3976	110.9	7.96525
111	9.3983	111	7.96989
111.1	9.4022	111.1	7.97453
111.2	9.4088	111.2	7.97916
111.3	9.4114	111.3	7.9838
111.4	9.4158	111.4	7.98843
111.5	9.4209	111.5	7.99305
111.6	9.429	111.6	7.99767
111.7	9.4392	111.7	8.00229
111.8	9.4391	111.8	8.00691
111.9	9.4435	111.9	8.01152
112	9.4489	112	8.01613
112.1	9.4578	112.1	8.02073
112.2	9.4626	112.2	8.02534
112.3	9.4665	112.3	8.02993
112.4	9.4705	112.4	8.03453
112.5	9.473	112.5	8.03912
112.6	9.4773	112.6	8.04371
112.7	9.4744	112.7	8.04829
112.8	9.4761	112.8	8.05287
112.9	9.4825	112.9	8.05745
113	9.4868	113	8.06203
113.1	9.4898	113.1	8.0666
113.2	9.4916	113.2	8.07116
113.3	9.4953	113.3	8.07573
113.4	9.4977	113.4	8.08029
113.5	9.5062	113.5	8.08485
113.6	9.5083	113.6	8.0894
113.7	9.51	113.7	8.09395
113.8	9.5119	113.8	8.0985
113.9	9.515	113.9	8.10304
114	9.5194	114	8.10758
114.1	9.5258	114.1	8.11212
114.2	9.5297	114.2	8.11665
114.3	9.53	114.3	8.12118
114.4	9.5371	114.4	8.12571
114.5	9.537	114.5	8.13023
114.6	9.5434	114.6	8.13475
114.7	9.5454	114.7	8.13926
114.8	9.5452	114.8	8.14378
114.9	9.5483	114.9	8.14829
115	9.5541	115	8.15279
115.1	9.56	115.1	8.1573
115.2	9.5663	115.2	8.1618
115.3	9.5728	115.3	8.16629
115.4	9.5754	115.4	8.17078
115.5	9.5806	115.5	8.17527
115.6	9.5859	115.6	8.17976
115.7	9.5914	115.7	8.18424
115.8	9.5924	115.8	8.18872
115.9	9.591	115.9	8.1932
116	9.589	116	8.19767
116.1	9.5906	116.1	8.20214
116.2	9.5974	116.2	8.2066
116.3	9.6039	116.3	8.21107
116.4	9.6053	116.4	8.21553
116.5	9.6068	116.5	8.21998
116.6	9.6077	116.6	8.22443
116.7	9.6138	116.7	8.22888
116.8	9.6168	116.8	8.23333
116.9	9.6204	116.9	8.23777
117	9.6181	117	8.24221
117.1	9.624	117.1	8.24664
117.2	9.627	117.2	8.25108
117.3	9.63	117.3	8.25551
117.4	9.6273	117.4	8.25993
117.5	9.6271	117.5	8.26435
117.6	9.6244	117.6	8.26877
117.7	9.6318	117.7	8.27319
117.8	9.6408	117.8	8.2776
117.9	9.6504	117.9	8.28201
118	9.6546	118	8.28642
118.1	9.6585	118.1	8.29082
118.2	9.6673	118.2	8.29522
118.3	9.6712	118.3	8.29961
118.4	9.6756	118.4	8.30401
118.5	9.6811	118.5	8.3084
118.6	9.6811	118.6	8.31278
118.7	9.6826	118.7	8.31717
118.8	9.6846	118.8	8.32154
118.9	9.6831	118.9	8.32592
119	9.6831	119	8.33029
119.1	9.6831	119.1	8.33466
119.2	9.6831	119.2	8.33903
119.3		119.3	8.34339
119.4		119.4	8.34775
119.5		119.5	8.35211
119.6		119.6	8.35646
119.7		119.7	8.36081
119.8		119.8	8.36516
119.9		119.9	8.3695
120		120	8.3695
120.1		120.1	8.36371
120.2		120.2	8.35791
120.3		120.3	8.35212
120.4		120.4	8.34633
120.5		120.5	8.34055
120.6		120.6	8.33477
120.7		120.7	8.329
120.8		120.8	8.32323
120.9		120.9	8.31746
121		121	8.3117
121.1		121.1	8.30594
121.2		121.2	8.30019
121.3		121.3	8.29444
121.4		121.4	8.28869
121.5		121.5	8.28295
121.6		121.6	8.27721
121.7		121.7	8.27148
121.8	9.3992	121.8	8.26575
121.9	9.3772	121.9	8.26003
122	9.3677	122	8.25431
122.1	9.3666	122.1	8.24859
122.2	9.3262	122.2	8.24288
122.3	9.3206	122.3	8.23717
122.4	9.3206	122.4	8.23146
122.5	9.2991	122.5	8.22576
122.6	9.249	122.6	8.22006
122.7	9.197	122.7	8.21437
122.8	9.1963	122.8	8.20868
122.9	9.2675	122.9	8.203
123	9.2362	123	8.19732
123.1	9.3043	123.1	8.19164
123.2	9.2871	123.2	8.18597
123.3	9.2726	123.3	8.1803
123.4	9.316	123.4	8.17464
123.5	9.3109	123.5	8.16898
123.6	9.3104	123.6	8.16332
123.7	9.326	123.7	8.15767
123.8	9.3379	123.8	8.15202
123.9	9.3212	123.9	8.14637
124	9.2996	124	8.14073
124.1	9.298	124.1	8.1351
124.2	9.2836	124.2	8.12947
124.3	9.2613	124.3	8.12384
124.4	9.2628	124.4	8.11821
124.5	9.2572	124.5	8.11259
124.6	9.2393	124.6	8.10698
124.7	9.2144	124.7	8.10136
124.8	9.1941	124.8	8.09576
124.9	9.1813	124.9	8.09015
125	9.1769	125	8.08455
125.1	9.1697	125.1	8.07895
125.2	9.1512	125.2	8.07336
125.3	9.1403	125.3	8.06777
125.4	9.1332	125.4	8.06219
125.5	9.126	125.5	8.05661
125.6	9.1142	125.6	8.05103
125.7	9.1113	125.7	8.04546
125.8	9.106	125.8	8.03989
125.9	9.0947	125.9	8.03432
126	9.0855	126	8.02876
126.1	9.0828	126.1	8.02321
126.2	9.0784	126.2	8.01765
126.3	9.0728	126.3	8.01211
126.4	9.0595	126.4	8.00656
126.5	9.0483	126.5	8.00102
126.6	9.0423	126.6	7.99548
126.7	9.0294	126.7	7.98995
126.8	9.0238	126.8	7.98442
126.9	9.0141	126.9	7.97889
127	9.0055	127	7.97337
127.1	9	127.1	7.96785
127.2	8.9905	127.2	7.96234
127.3	8.9788	127.3	7.95683
127.4	8.969	127.4	7.95132
127.5	8.9617	127.5	7.94582
127.6	8.9572	127.6	7.94033
127.7	8.9467	127.7	7.93483
127.8	8.933	127.8	7.92934
127.9	8.9236	127.9	7.92385
128	8.9194	128	7.91837
128.1	8.9116	128.1	7.91289
128.2	8.9011	128.2	7.90742
128.3	8.897	128.3	7.90195
128.4	8.8894	128.4	7.89648
128.5	8.8909	128.5	7.89102
128.6	8.8846	128.6	7.88556
128.7	8.8745	128.7	7.8801
128.8	8.8724	128.8	7.87465
128.9	8.8691	128.9	7.8692
129	8.8673	129	7.86376
129.1	8.8554	129.1	7.85832
129.2	8.8479	129.2	7.85288
129.3	8.8373	129.3	7.84745
129.4	8.8305	129.4	7.84202
129.5	8.8275	129.5	7.8366
129.6	8.8167	129.6	7.83118
129.7	8.7657	129.7	7.82576
129.8	8.7295	129.8	7.82035
129.9	8.7138	129.9	7.81494
130	8.7537	130	7.80953
130.1	8.7863	130.1	7.80413
130.2	8.7806	130.2	7.79873
130.3	8.8529	130.3	7.79334
130.4	9.0244	130.4	7.78795
130.5	8.9876	130.5	7.78256
130.6	8.8489	130.6	7.77718
130.7	9.12417	130.7	7.7718
130.8	9.01293	130.8	7.76643
130.9	8.73045	130.9	7.76106
131	8.5221	131	7.75569
131.1	8.0797	131.1	7.75033
131.2	8.12018	131.2	7.74497
131.3	8.74072	131.3	7.73961
131.4	8.90669	131.4	7.73426
131.5	8.9267	131.5	7.72891
131.6	8.754	131.6	7.72357
131.7	8.69949	131.7	7.71823
131.8	8.68911	131.8	7.71289
131.9	8.6772	131.9	7.70756
132	8.6651	132	7.70223
132.1	8.6609	132.1	7.6969
132.2	8.6686	132.2	7.69158
132.3	8.6733	132.3	7.68626
132.4	8.647	132.4	7.68095
132.5	8.6801	132.5	7.67564
132.6	8.6482	132.6	7.67033
132.7	8.6351	132.7	7.66503
132.8	8.615	132.8	7.65973
132.9	8.6335	132.9	7.65443
133	8.6383	133	7.64914
133.1	8.648	133.1	7.64385
133.2	8.62349	133.2	7.63857
133.3	8.58051	133.3	7.63329
133.4	8.52291	133.4	7.62801
133.5	8.4472	133.5	7.62274
133.6	8.3992	133.6	7.61747
133.7	8.40031	133.7	7.6122
133.8	8.49079	133.8	7.60694
133.9	8.61109	133.9	7.60169
134	8.8866	134	7.59643
134.1	8.9216	134.1	7.59118
134.2	8.96882	134.2	7.58593
134.3	9.03718	134.3	7.58069
134.4	9.00199	134.4	7.57545
134.5	8.8492	134.5	7.57022
134.6	8.713	134.6	7.56498
134.7	8.6075	134.7	7.55975
134.8	8.4739	134.8	7.55453
134.9	8.3709	134.9	7.54931
135	8.3004	135	7.54409
135.1	8.2479	135.1	7.53888
135.2	8.187	135.2	7.53367
135.3	8.1422	135.3	7.52846
135.4	8.1179	135.4	7.52326
135.5	8.1073	135.5	7.51806
135.6	8.0964	135.6	7.51287
135.7	8.0773	135.7	7.50767
135.8	8.0744	135.8	7.50249
135.9	8.0729	135.9	7.4973
136	8.0731	136	7.49212
136.1	8.0604	136.1	7.48694
136.2	8.056	136.2	7.48177
136.3	8.0472	136.3	7.4766
136.4	8.0476	136.4	7.47144
136.5	8.036	136.5	7.46627
136.6	8.0295	136.6	7.46111
136.7	8.0258	136.7	7.45596
136.8	8.0198	136.8	7.45081
136.9	8.0111	136.9	7.44566
137	8.0145	137	7.44052
137.1	8.0091	137.1	7.43538
137.2	8.001	137.2	7.43024
137.3	7.9954	137.3	7.42511
137.4	7.997	137.4	7.41998
137.5	7.9979	137.5	7.41485
137.6	7.9974	137.6	7.40973
137.7	7.993	137.7	7.40461
137.8	7.9884	137.8	7.3995
137.9	7.9848	137.9	7.39438
138	7.9846	138	7.38928
138.1	7.9812	138.1	7.38417
138.2	7.9757	138.2	7.37907
138.3	7.9736	138.3	7.37398
138.4	7.9704	138.4	7.36888
138.5	7.9638	138.5	7.36379
138.6	7.962	138.6	7.35871
138.7	7.9574	138.7	7.35362
138.8	7.9559	138.8	7.34855
138.9	7.9507	138.9	7.34347
139	7.9473	139	7.3384
139.1	7.9417	139.1	7.33333
139.2	7.9381	139.2	7.32826
139.3	7.9305	139.3	7.3232
139.4	7.9228	139.4	7.31815
139.5	7.9197	139.5	7.31309
139.6	7.9167	139.6	7.30804
139.7	7.9092	139.7	7.30299
139.8	7.9068	139.8	7.29795
139.9	7.9024	139.9	7.29291
140	7.8976	140	7.28788
140.1	7.8949	140.1	7.28284
140.2	7.8897	140.2	7.27781
140.3	7.883	140.3	7.27279
140.4	7.8789	140.4	7.26777
140.5	7.8692	140.5	7.26275
140.6	7.8602	140.6	7.25773
140.7	7.8531	140.7	7.25272
140.8	7.8409	140.8	7.24772
140.9	7.8327	140.9	7.24271
141	7.8326	141	7.23771
141.1	7.8285	141.1	7.23271
141.2	7.8194	141.2	7.22772
141.3	7.8087	141.3	7.22273
141.4	7.8023	141.4	7.21774
141.5	7.7967	141.5	7.21276
141.6	7.7944	141.6	7.20778
141.7	7.7876	141.7	7.2028
141.8	7.7811	141.8	7.19783
141.9	7.7716	141.9	7.19286
142	7.7657	142	7.1879
142.1	7.7654	142.1	7.18294
142.2	7.7632	142.2	7.17798
142.3	7.7567	142.3	7.17302
142.4	7.7471	142.4	7.16807
142.5	7.7409	142.5	7.16312
142.6	7.7314	142.6	7.15818
142.7	7.7253	142.7	7.15324
142.8	7.7149	142.8	7.1483
142.9	7.7094	142.9	7.14337
143	7.6998	143	7.13843
143.1	7.6933	143.1	7.13351
143.2	7.6904	143.2	7.12858
143.3	7.6859	143.3	7.12366
143.4	7.679	143.4	7.11875
143.5	7.6772	143.5	7.11383
143.6	7.6691	143.6	7.10892
143.7	7.6662	143.7	7.10402
143.8	7.6612	143.8	7.09912
143.9	7.6527	143.9	7.09422
144	7.6509	144	7.08932
144.1	7.6423	144.1	7.08443
144.2	7.6338	144.2	7.07954
144.3	7.6329	144.3	7.07465
144.4	7.6257	144.4	7.06977
144.5	7.6229	144.5	7.06489
144.6	7.6149	144.6	7.06002
144.7	7.6091	144.7	7.05515
144.8	7.6027	144.8	7.05028
144.9	7.5943	144.9	7.04541
145	7.5859	145	7.04055
145.1	7.5748	145.1	7.03569
145.2	7.5698	145.2	7.03084
145.3	7.5632	145.3	7.02599
145.4	7.5574	145.4	7.02114
145.5	7.55	145.5	7.0163
145.6	7.5422	145.6	7.01145
145.7	7.5317	145.7	7.00662
145.8	7.527	145.8	7.00178
145.9	7.5206	145.9	6.99695
146	7.5108	146	6.99212
146.1	7.4994	146.1	6.9873
146.2	7.4825	146.2	6.98248
146.3	7.4769	146.3	6.97766
146.4	7.4795	146.4	6.97285
146.5	7.475	146.5	6.96804
146.6	7.4761	146.6	6.96323
146.7	7.4697	146.7	6.95843
146.8	7.4625	146.8	6.95363
146.9	7.4523	146.9	6.94883
147	7.4424	147	6.94404
147.1	7.4451	147.1	6.93925
147.2	7.439	147.2	6.93446
147.3	7.4359	147.3	6.92968
147.4	7.4297	147.4	6.9249
147.5	7.4308	147.5	6.92012
147.6	7.4319	147.6	6.91535
147.7	7.4198	147.7	6.91058
147.8	7.4035	147.8	6.90581
147.9	7.4008	147.9	6.90105
148	7.3928	148	6.89629
148.1	7.3883	148.1	6.89153
148.2	7.3738	148.2	6.88678
148.3	7.3594	148.3	6.88203
148.4	7.3483	148.4	6.87728
148.5	7.3415	148.5	6.87254
148.6	7.3354	148.6	6.8678
148.7	7.3234	148.7	6.86307
148.8	7.3119	148.8	6.85833
148.9	7.2969	148.9	6.8536
149	7.2809	149	6.84888
149.1	7.269	149.1	6.84415
149.2	7.2531	149.2	6.83943
149.3	7.2434	149.3	6.83472
149.4	7.2327	149.4	6.83001
149.5	7.229	149.5	6.8253
149.6	7.2153	149.6	6.82059
149.7	7.2017	149.7	6.81589
149.8	7.1896	149.8	6.81119
149.9	7.1785	149.9	6.80649
150	7.1672	150	6.8018
150.1	7.1612	150.1	6.79711
150.2	7.1588	150.2	6.79242
150.3	7.1482	150.3	6.78774
150.4	7.1393	150.4	6.78306
150.5	7.1151	150.5	6.77838
150.6	7.1023	150.6	6.77371
150.7	7.1059	150.7	6.76904
150.8	7.1141	150.8	6.76437
150.9	7.1188	150.9	6.75971
151	7.1315	151	6.75505
151.1	7.1295	151.1	6.75039
151.2	7.129	151.2	6.74574
151.3	7.1221	151.3	6.74109
151.4	7.1037	151.4	6.73644
151.5	7.09	151.5	6.73179
151.6	7.0718	151.6	6.72715
151.7	7.057	151.7	6.72252
151.8	7.05	151.8	6.71788
151.9	7.0491	151.9	6.71325
152	7.0529	152	6.70862
152.1	7.0652	152.1	6.704
152.2	7.0729	152.2	6.69938
152.3	7.0765	152.3	6.69476
152.4	7.0682	152.4	6.69015
152.5	7.0563	152.5	6.68554
152.6	7.05	152.6	6.68093
152.7	7.042	152.7	6.67632
152.8	7.0246	152.8	6.67172
152.9	7.0133	152.9	6.66712
153	7.0079	153	6.66253
153.1	7.0084	153.1	6.65794
153.2	7.0166	153.2	6.65335
153.3	7.0205	153.3	6.64876
153.4	7.0352	153.4	6.64418
153.5	7.0455	153.5	6.6396
153.6	7.0483	153.6	6.63503
153.7	7.0405	153.7	6.63045
153.8	7.0338	153.8	6.62588
153.9	7.0217	153.9	6.62132
154	7.0047	154	6.61675
154.1	6.9877	154.1	6.6122
154.2	6.9621	154.2	6.60764
154.3	6.9385	154.3	6.60309
154.4	6.9172	154.4	6.59854
154.5	6.9014	154.5	6.59399
154.6	6.8895	154.6	6.58944
154.7	6.8778	154.7	6.5849
154.8	6.8856	154.8	6.58037
154.9	6.8888	154.9	6.57583
155	6.8935	155	6.5713
155.1	6.8984	155.1	6.56677
155.2	6.8942	155.2	6.56225
155.3	6.8724	155.3	6.55773
155.4	6.8572	155.4	6.55321
155.5	6.8346	155.5	6.5487
155.6	6.8099	155.6	6.54418
155.7	6.7942	155.7	6.53968
155.8	6.7818	155.8	6.53517
155.9	6.7892	155.9	6.53067
156	6.7838	156	6.52617
156.1	6.7913	156.1	6.52167
156.2	6.7807	156.2	6.51718
156.3	6.7837	156.3	6.51269
156.4	6.7825	156.4	6.5082
156.5	6.779	156.5	6.50372
156.6	6.7653	156.6	6.49924
156.7	6.7547	156.7	6.49476
156.8	6.7453	156.8	6.49029
156.9	6.737	156.9	6.48582
157	6.7349	157	6.48135
157.1	6.7276	157.1	6.47689
157.2	6.7213	157.2	6.47242
157.3	6.7181	157.3	6.46797
157.4	6.7107	157.4	6.46351
157.5	6.7104	157.5	6.45906
157.6	6.7072	157.6	6.45461
157.7	6.6991	157.7	6.45017
157.8	6.6984	157.8	6.44572
157.9	6.6943	157.9	6.44128
158	6.6891	158	6.43685
158.1	6.6795	158.1	6.43241
158.2	6.6665	158.2	6.42798
158.3	6.6625	158.3	6.42356
158.4	6.652	158.4	6.41913
158.5	6.6491	158.5	6.41471
158.6	6.6438	158.6	6.41029
158.7	6.637	158.7	6.40588
158.8	6.629	158.8	6.40147
158.9	6.6198	158.9	6.39706
159	6.6133	159	6.39266
159.1	6.6119	159.1	6.38825
159.2	6.6081	159.2	6.38385
159.3	6.5978	159.3	6.37946
159.4	6.591	159.4	6.37507
159.5	6.5839	159.5	6.37068
159.6	6.5764	159.6	6.36629
159.7	6.5684	159.7	6.3619
159.8	6.5605	159.8	6.35753
159.9	6.549	159.9	6.35315
160	6.5376	160	6.34877
160.1	6.5282	160.1	6.3444
160.2	6.5206	160.2	6.34003
160.3	6.5156	160.3	6.33567
[truncated: 12,876 more rows]
