# Supplementary material for: Key mechanistic features of the trade-off between antibody escape and host cell binding in the SARS-CoV-2 Omicron variant spike proteins
Source: EMBO J. 2024 Mar 11;43(8):5. doi: 10.1038/s44318-024-00062-z (PMC11021471; doi:10.1038/s44318-024-00062-z)
Supplement: Supplementary file 7 — Source Data Fig. 1 [file 44318_2024_62_MOESM7_ESM.zip › Figure 1/1C/S BQ.1-hACE2.xlsx]

## Sheet: S BQ.1-hACE2
Run 1; Ch 4; Fc 2-1; Cy 3; hACE2; Conc 12.5 25 50 100 200 nM_X	Run 1; Ch 4; Fc 2-1; Cy 3; hACE2; Conc 12.5 25 50 100 200 nM_Y	Run 1; Ch 4; Fc 2-1; Cy 3; hACE2; Conc 12.5 25 50 100 200 nM; Fitted_X	Run 1; Ch 4; Fc 2-1; Cy 3; hACE2; Conc 12.5 25 50 100 200 nM; Fitted_Y
-36.5	-0.1952	-36.5	0
-36.4	-0.186799	-36.4	0
-36.3	-0.1561	-36.3	0
-36.2	-0.123097	-36.2	0
-36.1	-0.0851971	-36.1	0
-36	-0.058	-36	0
-35.9	-0.0271966	-35.9	0
-35.8	-0.0036	-35.8	0
-35.7	0.0287032	-35.7	0
-35.6	0.0465031	-35.6	0
-35.5	0.0614	-35.5	0
-35.4	0.0533022	-35.4	0
-35.3	0.0313	-35.3	0
-35.2	0.00270058	-35.2	0
-35.1	-0.0259996	-35.1	0
-35	-0.0687	-35	0
-34.9	-0.1206	-34.9	0
-34.8	-0.1397	-34.8	0
-34.7	-0.169001	-34.7	0
-34.6	-0.155	-34.6	0
-34.5	-0.1552	-34.5	0
-34.4	-0.1362	-34.4	0
-34.3	-0.1186	-34.3	0
-34.2	-0.125701	-34.2	0
-34.1	-0.112701	-34.1	0
-34	-0.1222	-34	0
-33.9	-0.102	-33.9	0
-33.8	-0.1073	-33.8	0
-33.7	-0.098	-33.7	0
-33.6	-0.0831003	-33.6	0
-33.5	-0.0849	-33.5	0
-33.4	-0.0852001	-33.4	0
-33.3	-0.0798	-33.3	0
-33.2	-0.0844	-33.2	0
-33.1	-0.0846004	-33.1	0
-33	-0.0935	-33	0
-32.9	-0.0820001	-32.9	0
-32.8	-0.0787	-32.8	0
-32.7	-0.0864999	-32.7	0
-32.6	-0.0833	-32.6	0
-32.5	-0.0854	-32.5	0
-32.4	-0.0766999	-32.4	0
-32.3	-0.074	-32.3	0
-32.2	-0.0752001	-32.2	0
-32.1	-0.0811999	-32.1	0
-32	-0.0777999	-32	0
-31.9	-0.0675998	-31.9	0
-31.8	-0.0635999	-31.8	0
-31.7	-0.0623	-31.7	0
-31.6	-0.0579999	-31.6	0
-31.5	-0.05	-31.5	0
-31.4	-0.0436001	-31.4	0
-31.3	-0.0458	-31.3	0
-31.2	-0.0417001	-31.2	0
-31.1	-0.0426999	-31.1	0
-31	-0.0351	-31	0
-30.9	-0.0305002	-30.9	0
-30.8	-0.0363	-30.8	0
-30.7	-0.0335	-30.7	0
-30.6	-0.0371	-30.6	0
-30.5	-0.0368	-30.5	0
-30.4	-0.0350001	-30.4	0
-30.3	-0.033	-30.3	0
-30.2	-0.0368999	-30.2	0
-30.1	-0.0329999	-30.1	0
-30	-0.028	-30	0
-29.9	-0.0251999	-29.9	0
-29.8	-0.0234	-29.8	0
-29.7	-0.0192	-29.7	0
-29.6	-0.0217999	-29.6	0
-29.5	-0.0152	-29.5	0
-29.4	-0.012	-29.4	0
-29.3	-0.00849997	-29.3	0
-29.2	-0.0101	-29.2	0
-29.1	-0.0126	-29.1	0
-29	-0.00920002	-29	0
-28.9	-0.0106	-28.9	0
-28.8	-0.0129	-28.8	0
-28.7	-0.0105	-28.7	0
-28.6	-0.0104	-28.6	0
-28.5	-0.0107	-28.5	0
-28.4	-0.00990008	-28.4	0
-28.3	-0.0083	-28.3	0
-28.2	-0.0075999	-28.2	0
-28.1	-0.00230001	-28.1	0
-28	-0.00299999	-28	0
-27.9	-0.00469991	-27.9	0
-27.8	-0.00209992	-27.8	0
-27.7	0.0042	-27.7	0
-27.6	0.00710005	-27.6	0
-27.5	0.0101	-27.5	0
-27.4	0.0151002	-27.4	0
-27.3	0.0229	-27.3	0
-27.2	0.0228001	-27.2	0
-27.1	0.0298001	-27.1	0
-27	0.0318001	-27	0
-26.9	0.0334001	-26.9	0
-26.8	0.0359	-26.8	0
-26.7	0.0384	-26.7	0
-26.6	0.0404	-26.6	0
-26.5	0.0407	-26.5	0
-26.4	0.0400001	-26.4	0
-26.3	0.0425	-26.3	0
-26.2	0.0463	-26.2	0
-26.1	0.0477001	-26.1	0
-26	0.057	-26	0
-25.9	0.0593	-25.9	0
-25.8	0.0601001	-25.8	0
-25.7	0.0664	-25.7	0
-25.6	0.0678	-25.6	0
-25.5	0.0693	-25.5	0
-25.4	0.0724	-25.4	0
-25.3	0.0738001	-25.3	0
-25.2	0.0831	-25.2	0
-25.1	0.0846001	-25.1	0
-25	0.0872	-25	0
-24.9	0.0857	-24.9	0
-24.8	0.0828	-24.8	0
-24.7	0.0865	-24.7	0
-24.6	0.0873	-24.6	0
-24.5	0.0891999	-24.5	0
-24.4	0.0878999	-24.4	0
-24.3	0.0858	-24.3	0
-24.2	0.0855	-24.2	0
-24.1	0.089	-24.1	0
-24	0.0881999	-24	0
-23.9	0.0850999	-23.9	0
-23.8	0.0838999	-23.8	0
-23.7	0.0852	-23.7	0
-23.6	0.0845	-23.6	0
-23.5	0.0857999	-23.5	0
-23.4	0.0769999	-23.4	0
-23.3	0.0734999	-23.3	0
-23.2	0.0727	-23.2	0
-23.1	0.0747	-23.1	0
-23	0.0743999	-23	0
-22.9	0.0714999	-22.9	0
-22.8	0.0721999	-22.8	0
-22.7	0.0700999	-22.7	0
-22.6	0.0621	-22.6	0
-22.5	0.0625	-22.5	0
-22.4	0.0631999	-22.4	0
-22.3	0.0649999	-22.3	0
-22.2	0.0685	-22.2	0
-22.1	0.0783999	-22.1	0
-22	0.0754999	-22	0
-21.9	0.0709997	-21.9	0
-21.8	0.0695998	-21.8	0
-21.7	0.0723999	-21.7	0
-21.6	0.0752999	-21.6	0
-21.5	0.0794	-21.5	0
-21.4	0.0808	-21.4	0
-21.3	0.0756	-21.3	0
-21.2	0.0687	-21.2	0
-21.1	0.0641	-21.1	0
-21	0.0568	-21	0
-20.9	0.0473	-20.9	0
-20.8	0.0445001	-20.8	0
-20.7	0.0448	-20.7	0
-20.6	0.0403001	-20.6	0
-20.5	0.0353001	-20.5	0
-20.4	0.0322	-20.4	0
-20.3	0.0258	-20.3	0
-20.2	0.0178	-20.2	0
-20.1	0.0141001	-20.1	0
-20	0.0152	-20	0
-19.9	0.00710007	-19.9	0
-19.8	0.00219977	-19.8	0
-19.7	-0.0158001	-19.7	0
-19.6	-0.0233	-19.6	0
-19.5	-0.0265002	-19.5	0
-19.4	-0.0426001	-19.4	0
-19.3	-0.0449001	-19.3	0
-19.2	-0.0621001	-19.2	0
-19.1	-0.0720999	-19.1	0
-19	-0.0788999	-19	0
-18.9	-0.0894997	-18.9	0
-18.8	-0.0865999	-18.8	0
-18.7	-0.0991997	-18.7	0
-18.6	-0.1086	-18.6	0
-18.5	-0.1201	-18.5	0
-18.4	-0.130099	-18.4	0
-18.3	-0.1328	-18.3	0
-18.2	-0.1473	-18.2	0
-18.1	-0.1484	-18.1	0
-18	-0.1333	-18	0
-17.9	-0.1237	-17.9	0
-17.8	-0.1172	-17.8	0
-17.7	-0.1155	-17.7	0
-17.6	-0.1184	-17.6	0
-17.5	-0.1146	-17.5	0
-17.4	-0.118699	-17.4	0
-17.3	-0.119	-17.3	0
-17.2	-0.1205	-17.2	0
-17.1	-0.1296	-17.1	0
-17	-0.1389	-17	0
-16.9	-0.1454	-16.9	0
-16.8	-0.1446	-16.8	0
-16.7	-0.152	-16.7	0
-16.6	-0.1578	-16.6	0
-16.5	-0.1655	-16.5	0
-16.4	-0.168199	-16.4	0
-16.3	-0.1703	-16.3	0
-16.2	-0.1778	-16.2	0
-16.1	-0.188	-16.1	0
-16	-0.1918	-16	0
-15.9	-0.204399	-15.9	0
-15.8	-0.2068	-15.8	0
-15.7	-0.2051	-15.7	0
-15.6	-0.2046	-15.6	0
-15.5	-0.2052	-15.5	0
-15.4	-0.2024	-15.4	0
-15.3	-0.21	-15.3	0
-15.2	-0.2121	-15.2	0
-15.1	-0.208	-15.1	0
-15	-0.2087	-15	0
-14.9	-0.213901	-14.9	0
-14.8	-0.2216	-14.8	0
-14.7	-0.2153	-14.7	0
-14.6	-0.2043	-14.6	0
-14.5	-0.202	-14.5	0
-14.4	-0.2102	-14.4	0
-14.3	-0.2152	-14.3	0
-14.2	-0.229	-14.2	0
-14.1	-0.2283	-14.1	0
-14	-0.2289	-14	0
-13.9	-0.234201	-13.9	0
-13.8	-0.2476	-13.8	0
-13.7	-0.2505	-13.7	0
-13.6	-0.2493	-13.6	0
-13.5	-0.2511	-13.5	0
-13.4	-0.2557	-13.4	0
-13.3	-0.2501	-13.3	0
-13.2	-0.2511	-13.2	0
-13.1	-0.259	-13.1	0
-13	-0.2613	-13	0
-12.9	-0.2431	-12.9	0
-12.8	-0.2303	-12.8	0
-12.7	-0.2248	-12.7	0
-12.6	-0.2151	-12.6	0
-12.5	-0.2057	-12.5	0
-12.4	-0.196001	-12.4	0
-12.3	-0.1848	-12.3	0
-12.2	-0.1817	-12.2	0
-12.1	-0.1617	-12.1	0
-12	-0.1529	-12	0
-11.9	-0.142401	-11.9	0
-11.8	-0.1435	-11.8	0
-11.7	-0.1424	-11.7	0
-11.6	-0.1388	-11.6	0
-11.5	-0.1319	-11.5	0
-11.4	-0.1335	-11.4	0
-11.3	-0.1327	-11.3	0
-11.2	-0.1296	-11.2	0
-11.1	-0.1308	-11.1	0
-11	-0.1223	-11	0
-10.9	-0.1176	-10.9	0
-10.8	-0.1113	-10.8	0
-10.7	-0.1056	-10.7	0
-10.6	-0.1009	-10.6	0
-10.5	-0.0913003	-10.5	0
-10.4	-0.0800007	-10.4	0
-10.3	-0.0821003	-10.3	0
-10.2	-0.0824003	-10.2	0
-10.1	-0.0840001	-10.1	0
-10	-0.0724003	-10	0
-9.9	-0.0652005	-9.9	0
-9.8	-0.0625002	-9.8	0
-9.7	-0.0566002	-9.7	0
-9.6	-0.0491002	-9.6	0
-9.5	-0.0486002	-9.5	0
-9.4	-0.0431002	-9.4	0
-9.3	-0.0322002	-9.3	0
-9.2	-0.0290002	-9.2	0
-9.1	-0.0349003	-9.1	0
-9	-0.0476002	-9	0
-8.9	-0.0674	-8.9	0
-8.8	-0.0687999	-8.8	0
-8.7	-0.0701	-8.7	0
-8.6	-0.073	-8.6	0
-8.5	-0.0756998	-8.5	0
-8.4	-0.0629997	-8.4	0
-8.3	-0.0577	-8.3	0
-8.2	-0.0592	-8.2	0
-8.1	-0.0659	-8.1	0
-8	-0.0661001	-8	0
-7.9	-0.0686	-7.9	0
-7.8	-0.0677001	-7.8	0
-7.7	-0.0707	-7.7	0
-7.6	-0.0701	-7.6	0
-7.5	-0.0701	-7.5	0
-7.4	-0.0708001	-7.4	0
-7.3	-0.0692	-7.3	0
-7.2	-0.0687001	-7.2	0
-7.1	-0.0673999	-7.1	0
-7	-0.0589	-7	0
-6.9	-0.0562997	-6.9	0
-6.8	-0.0469	-6.8	0
-6.7	-0.0542	-6.7	0
-6.6	-0.0608997	-6.6	0
-6.5	-0.0546	-6.5	0
-6.4	-0.0514998	-6.4	0
-6.3	-0.0454	-6.3	0
-6.2	-0.0438	-6.2	0
-6.1	-0.0457999	-6.1	0
-6	-0.0452	-6	0
-5.9	-0.0452999	-5.9	0
-5.8	-0.0422	-5.8	0
-5.7	-0.0379998	-5.7	0
-5.6	-0.0334999	-5.6	0
-5.5	-0.0264	-5.5	0
-5.4	-0.0229997	-5.4	0
-5.3	-0.0103	-5.3	0
-5.2	-0.00969993	-5.2	0
-5.1	-0.00550005	-5.1	0
-5	-0.0036	-5	0
-4.9	0.00070005	-4.9	0
-4.8	0.0021	-4.8	0
-4.7	0.00550025	-4.7	0
-4.6	0.0136	-4.6	0
-4.5	0.0182	-4.5	0
-4.4	0.0236	-4.4	0
-4.3	0.0258	-4.3	0
-4.2	0.0321001	-4.2	0
-4.1	0.0364	-4.1	0
-4	0.0424	-4	0
-3.9	0.0444	-3.9	0
-3.8	0.0442	-3.8	0
-3.7	0.0490003	-3.7	0
-3.6	0.0577004	-3.6	0
-3.5	0.0683	-3.5	0
-3.4	0.0644	-3.4	0
-3.3	0.0635	-3.3	0
-3.2	0.0673001	-3.2	0
-3.1	0.0740003	-3.1	0
-3	0.0847	-3	0
-2.9	0.0875	-2.9	0
-2.8	0.0912	-2.8	0
-2.7	0.1009	-2.7	0
-2.6	0.1068	-2.6	0
-2.5	0.1067	-2.5	0
-2.4	0.1087	-2.4	0
-2.3	0.1214	-2.3	0
-2.2	0.1246	-2.2	0
-2.1	0.1262	-2.1	0
-2	0.1318	-2	0
-1.9	0.1309	-1.9	0
-1.8	0.1389	-1.8	0
-1.7	0.1516	-1.7	0
-1.6	0.1558	-1.6	0
-1.5	0.1552	-1.5	0
-1.4	0.144	-1.4	0
-1.3	0.153499	-1.3	0
-1.2	0.153499	-1.2	0
-1.1	0.1552	-1.1	0
-1	0.156	-1	0
-0.899998	0.1583	-0.899998	0
-0.799999	0.1659	-0.799999	0
-0.699997		-0.699997	0
-0.599998		-0.599998	0
-0.5		-0.5	0
-0.399998		-0.399998	0
-0.299999		-0.299999	0
-0.199997		-0.199997	0
-0.0999985		-0.0999985	0
0		0	0
0.100002		0.100002	0
0.200001		0.200001	0.0014491
0.300003		0.300003	0.00289796
0.400002		0.400002	0.00434647
0.5		0.5	0.00579468
0.600002		0.600002	0.00724265
0.700001		0.700001	0.00869027
0.800003		0.800003	0.0101376
0.900002		0.900002	0.0115847
1		1	0.0130314
1.1		1.1	0.0144779
1.2		1.2	0.015924
1.3		1.3	0.0173699
1.4		1.4	0.0188155
1.5		1.5	0.0202607
1.6		1.6	0.0217057
1.7		1.7	0.0231504
1.8	0.3553	1.8	0.0245948
1.9	0.334505	1.9	0.0260389
2	0.32401	2	0.0274826
2.1	0.334505	2.1	0.0289262
2.2	0.3553	2.2	0.0303693
2.3	0.3553	2.3	0.0318123
2.4	0.4097	2.4	0.0332549
2.5	0.4097	2.5	0.0346971
2.6	0.517699	2.6	0.0361392
2.7	0.4609	2.7	0.0375809
2.8	0.360701	2.8	0.0390224
2.9	0.401799	2.9	0.0404635
3	0.3389	3	0.0419043
3.1	0.3462	3.1	0.0433449
3.2	0.3856	3.2	0.0447851
3.3	0.4271	3.3	0.0462251
3.4	0.451899	3.4	0.0476647
3.5	0.4495	3.5	0.049104
3.6	0.436	3.6	0.0505431
3.7	0.4411	3.7	0.0519819
3.8	0.4237	3.8	0.0534204
3.9	0.4076	3.9	0.0548586
4	0.4227	4	0.0562964
4.1	0.4187	4.1	0.057734
4.2	0.4265	4.2	0.0591713
4.3	0.432399	4.3	0.0606084
4.4	0.4093	4.4	0.062045
4.5	0.4109	4.5	0.0634814
4.6	0.4141	4.6	0.0649176
4.7	0.4196	4.7	0.0663534
4.8	0.4361	4.8	0.067789
4.9	0.4391	4.9	0.0692242
5	0.4297	5	0.0706591
5.1	0.4304	5.1	0.0720938
5.2	0.4281	5.2	0.0735281
5.3	0.4289	5.3	0.0749622
5.4	0.4324	5.4	0.076396
5.5	0.4308	5.5	0.0778294
5.6	0.4306	5.6	0.0792626
5.7	0.4313	5.7	0.0806955
5.8	0.4299	5.8	0.0821281
5.9	0.4274	5.9	0.0835604
6	0.4203	6	0.0849924
6.1	0.4146	6.1	0.0864242
6.2	0.4113	6.2	0.0878556
6.3	0.4091	6.3	0.0892867
6.4	0.4002	6.4	0.0907175
6.5	0.3954	6.5	0.0921481
6.6	0.3985	6.6	0.0935783
6.7	0.3911	6.7	0.0950083
6.8	0.3858	6.8	0.096438
6.9	0.388	6.9	0.0978673
7	0.3923	7	0.0992964
7.1	0.3882	7.1	0.100725
7.2	0.387	7.2	0.102154
7.3	0.3817	7.3	0.103582
7.4	0.377	7.4	0.10501
7.5	0.3769	7.5	0.106437
7.6	0.3752	7.6	0.107865
7.7	0.372	7.7	0.109292
7.8	0.372	7.8	0.110719
7.9	0.371	7.9	0.112145
8	0.372	8	0.113571
8.1	0.3712	8.1	0.114997
8.2	0.3688	8.2	0.116423
8.3	0.3619	8.3	0.117848
8.4	0.3624	8.4	0.119273
8.5	0.3628	8.5	0.120697
8.6	0.3639	8.6	0.122122
8.7	0.3597	8.7	0.123546
8.8	0.3516	8.8	0.12497
8.9	0.349	8.9	0.126393
9	0.3508	9	0.127817
9.1	0.3495	9.1	0.12924
9.2	0.3541	9.2	0.130662
9.3	0.3541	9.3	0.132085
9.4	0.3487	9.4	0.133507
9.5	0.3473	9.5	0.134928
9.6	0.3409	9.6	0.13635
9.7	0.3398	9.7	0.137771
9.8	0.3349	9.8	0.139192
9.9	0.3326	9.9	0.140613
10	0.3211	10	0.142033
10.1	0.315	10.1	0.143453
10.2	0.3114	10.2	0.144873
10.3	0.3051	10.3	0.146292
10.4	0.3048	10.4	0.147711
10.5	0.3027	10.5	0.14913
10.6	0.3018	10.6	0.150549
10.7	0.2994	10.7	0.151967
10.8	0.2924	10.8	0.153385
10.9	0.287	10.9	0.154803
11	0.2838	11	0.15622
11.1	0.2808	11.1	0.157637
11.2	0.281	11.2	0.159054
11.3	0.2832	11.3	0.160471
11.4	0.2846	11.4	0.161887
11.5	0.283	11.5	0.163303
11.6	0.2828	11.6	0.164719
11.7	0.2802	11.7	0.166134
11.8	0.2772	11.8	0.167549
11.9	0.2766	11.9	0.168964
12	0.2752	12	0.170378
12.1	0.2717	12.1	0.171793
12.2	0.2769	12.2	0.173207
12.3	0.2752	12.3	0.17462
12.4	0.2741	12.4	0.176034
12.5	0.2746	12.5	0.177447
12.6	0.2775	12.6	0.178859
12.7	0.277	12.7	0.180272
12.8	0.2743	12.8	0.181684
12.9	0.2679	12.9	0.183096
13	0.2667	13	0.184508
13.1	0.2678	13.1	0.185919
13.2	0.2673	13.2	0.18733
13.3	0.2702	13.3	0.188741
13.4	0.2691	13.4	0.190151
13.5	0.26	13.5	0.191561
13.6	0.2546	13.6	0.192971
13.7	0.2588	13.7	0.194381
13.8	0.2589	13.8	0.19579
13.9	0.2543	13.9	0.197199
14	0.2477	14	0.198608
14.1	0.2485	14.1	0.200016
14.2	0.2493	14.2	0.201424
14.3	0.2471	14.3	0.202832
14.4	0.2521	14.4	0.20424
14.5	0.2504	14.5	0.205647
14.6	0.2532	14.6	0.207054
14.7	0.2525	14.7	0.208461
14.8	0.2553	14.8	0.209867
14.9	0.2598	14.9	0.211274
15	0.2607	15	0.212679
15.1	0.2665	15.1	0.214085
15.2	0.2678	15.2	0.21549
15.3	0.2709	15.3	0.216895
15.4	0.2733	15.4	0.2183
15.5	0.2745	15.5	0.219704
15.6	0.2739	15.6	0.221108
15.7	0.2787	15.7	0.222512
15.8	0.2818	15.8	0.223916
15.9	0.2802	15.9	0.225319
16	0.2774	16	0.226722
16.1	0.28	16.1	0.228125
16.2	0.2795	16.2	0.229527
16.3	0.2826	16.3	0.230929
16.4	0.2895	16.4	0.232331
16.5	0.2862	16.5	0.233733
16.6	0.2857	16.6	0.235134
16.7	0.2848	16.7	0.236535
16.8	0.2828	16.8	0.237935
16.9	0.2856	16.9	0.239336
17	0.2872	17	0.240736
17.1	0.2838	17.1	0.242136
17.2	0.2827	17.2	0.243535
17.3	0.2816	17.3	0.244935
17.4	0.2812	17.4	0.246333
17.5	0.2822	17.5	0.247732
17.6	0.2842	17.6	0.249131
17.7	0.2816	17.7	0.250529
17.8	0.2794	17.8	0.251926
17.9	0.2765	17.9	0.253324
18	0.2733	18	0.254721
18.1	0.2725	18.1	0.256118
18.2	0.2708	18.2	0.257515
18.3	0.2685	18.3	0.258911
18.4	0.2709	18.4	0.260307
18.5	0.2684	18.5	0.261703
18.6	0.2693	18.6	0.263099
18.7	0.2706	18.7	0.264494
18.8	0.2729	18.8	0.265889
18.9	0.2718	18.9	0.267283
19	0.2749	19	0.268678
19.1	0.2761	19.1	0.270072
19.2	0.277	19.2	0.271466
19.3	0.2759	19.3	0.272859
19.4	0.2792	19.4	0.274252
19.5	0.2808	19.5	0.275645
19.6	0.288	19.6	0.277038
19.7	0.2843	19.7	0.27843
19.8	0.2843	19.8	0.279823
19.9	0.2876	19.9	0.281214
20	0.2813	20	0.282606
20.1	0.2763	20.1	0.283997
20.2	0.2695	20.2	0.285388
20.3	0.2672	20.3	0.286779
20.4	0.2664	20.4	0.288169
20.5	0.2641	20.5	0.289559
20.6	0.2626	20.6	0.290949
20.7	0.2572	20.7	0.292339
20.8	0.2527	20.8	0.293728
20.9	0.247	20.9	0.295117
21	0.2443	21	0.296505
21.1	0.2404	21.1	0.297894
21.2	0.2376	21.2	0.299282
21.3	0.2351	21.3	0.30067
21.4	0.2303	21.4	0.302057
21.5	0.2248	21.5	0.303444
21.6	0.2214	21.6	0.304831
21.7	0.2184	21.7	0.306218
21.8	0.2189	21.8	0.307605
21.9	0.2176	21.9	0.308991
22	0.2156	22	0.310376
22.1	0.2205	22.1	0.311762
22.2	0.2234	22.2	0.313147
22.3	0.2234	22.3	0.314532
22.4	0.2244	22.4	0.315917
22.5	0.2197	22.5	0.317301
22.6	0.2196	22.6	0.318686
22.7	0.2231	22.7	0.320069
22.8	0.2189	22.8	0.321453
22.9	0.2179	22.9	0.322836
23	0.2186	23	0.324219
23.1	0.2194	23.1	0.325602
23.2	0.2219	23.2	0.326984
23.3	0.2188	23.3	0.328366
23.4	0.2233	23.4	0.329748
23.5	0.2273	23.5	0.33113
23.6	0.2248	23.6	0.332511
23.7	0.2251	23.7	0.333892
23.8	0.226	23.8	0.335273
23.9	0.2282	23.9	0.336653
24	0.2327	24	0.338034
24.1	0.2337	24.1	0.339413
24.2	0.2272	24.2	0.340793
24.3	0.229	24.3	0.342172
24.4	0.2313	24.4	0.343551
24.5	0.2366	24.5	0.34493
24.6	0.2408	24.6	0.346309
24.7	0.2425	24.7	0.347687
24.8	0.2485	24.8	0.349065
24.9	0.2466	24.9	0.350442
25	0.2504	25	0.35182
25.1	0.2477	25.1	0.353197
25.2	0.2435	25.2	0.354574
25.3	0.2375	25.3	0.35595
25.4	0.2389	25.4	0.357326
25.5	0.2342	25.5	0.358702
25.6	0.2309	25.6	0.360078
25.7	0.2262	25.7	0.361453
25.8	0.2264	25.8	0.362828
25.9	0.2281	25.9	0.364203
26	0.224	26	0.365578
26.1	0.2296	26.1	0.366952
26.2	0.2336	26.2	0.368326
26.3	0.2414	26.3	0.369699
26.4	0.2392	26.4	0.371073
26.5	0.2396	26.5	0.372446
26.6	0.242	26.6	0.373819
26.7	0.2383	26.7	0.375191
26.8	0.2351	26.8	0.376564
26.9	0.2374	26.9	0.377936
27	0.2371	27	0.379307
27.1	0.236	27.1	0.380679
27.2	0.2415	27.2	0.38205
27.3	0.2437	27.3	0.383421
27.4	0.2467	27.4	0.384791
27.5	0.2458	27.5	0.386162
27.6	0.2443	27.6	0.387532
27.7	0.2455	27.7	0.388901
27.8	0.248	27.8	0.390271
27.9	0.2486	27.9	0.39164
28	0.2485	28	0.393009
28.1	0.2468	28.1	0.394377
28.2	0.2456	28.2	0.395746
28.3	0.247	28.3	0.397114
28.4	0.246	28.4	0.398482
28.5	0.2473	28.5	0.399849
28.6	0.2519	28.6	0.401216
28.7	0.2569	28.7	0.402583
28.8	0.2534	28.8	0.40395
28.9	0.2553	28.9	0.405316
29	0.2559	29	0.406682
29.1	0.2556	29.1	0.408048
29.2	0.2547	29.2	0.409414
29.3	0.2542	29.3	0.410779
29.4	0.2557	29.4	0.412144
29.5	0.2581	29.5	0.413509
29.6	0.2552	29.6	0.414873
29.7	0.2573	29.7	0.416237
29.8	0.2572	29.8	0.417601
29.9	0.2578	29.9	0.418965
30	0.2576	30	0.420328
30.1	0.2559	30.1	0.421691
30.2	0.2566	30.2	0.423054
30.3	0.2634	30.3	0.424416
30.4	0.2605	30.4	0.425778
30.5	0.2537	30.5	0.42714
30.6	0.2503	30.6	0.428502
30.7	0.252	30.7	0.429863
30.8	0.2542	30.8	0.431224
30.9	0.2513	30.9	0.432585
31	0.2581	31	0.433946
31.1	0.2579	31.1	0.435306
31.2	0.2575	31.2	0.436666
31.3	0.2592	31.3	0.438026
31.4	0.2669	31.4	0.439385
31.5	0.2652	31.5	0.440744
31.6	0.2697	31.6	0.442103
31.7	0.2711	31.7	0.443462
31.8	0.2734	31.8	0.44482
31.9	0.2746	31.9	0.446178
32	0.2744	32	0.447535
32.1	0.2746	32.1	0.448893
32.2	0.2699	32.2	0.45025
32.3	0.2682	32.3	0.451607
32.4	0.2704	32.4	0.452964
32.5	0.2766	32.5	0.45432
32.6	0.2753	32.6	0.455676
32.7	0.2752	32.7	0.457032
32.8	0.2761	32.8	0.458387
32.9	0.2788	32.9	0.459743
33	0.282	33	0.461097
33.1	0.2814	33.1	0.462452
33.2	0.2849	33.2	0.463807
33.3	0.281	33.3	0.465161
33.4	0.2809	33.4	0.466514
33.5	0.2828	33.5	0.467868
33.6	0.2848	33.6	0.469221
33.7	0.2906	33.7	0.470574
33.8	0.2939	33.8	0.471927
33.9	0.2968	33.9	0.473279
34	0.2972	34	0.474632
34.1	0.2987	34.1	0.475984
34.2	0.2993	34.2	0.477335
34.3	0.3016	34.3	0.478687
34.4	0.3034	34.4	0.480038
34.5	0.3098	34.5	0.481388
34.6	0.3114	34.6	0.482739
34.7	0.3093	34.7	0.484089
34.8	0.3061	34.8	0.485439
34.9	0.3081	34.9	0.486789
35	0.3088	35	0.488138
35.1	0.3082	35.1	0.489487
35.2	0.3054	35.2	0.490836
35.3	0.3091	35.3	0.492185
35.4	0.31	35.4	0.493533
35.5	0.3057	35.5	0.494881
35.6	0.301	35.6	0.496229
35.7	0.3063	35.7	0.497576
35.8	0.3113	35.8	0.498923
35.9	0.3175	35.9	0.50027
36	0.3162	36	0.501617
36.1	0.3187	36.1	0.502963
36.2	0.3149	36.2	0.50431
36.3	0.3137	36.3	0.505655
36.4	0.3123	36.4	0.507001
36.5	0.316	36.5	0.508346
36.6	0.3281	36.6	0.509691
36.7	0.333	36.7	0.511036
36.8	0.3318	36.8	0.51238
36.9	0.3263	36.9	0.513724
37	0.3247	37	0.515068
37.1	0.3181	37.1	0.516412
37.2	0.3165	37.2	0.517755
37.3	0.3178	37.3	0.519098
37.4	0.3156	37.4	0.520441
37.5	0.3132	37.5	0.521784
37.6	0.3151	37.6	0.523126
37.7	0.3179	37.7	0.524468
37.8	0.3174	37.8	0.525809
37.9	0.3213	37.9	0.527151
38	0.3209	38	0.528492
38.1	0.3181	38.1	0.529833
38.2	0.3219	38.2	0.531173
38.3	0.3272	38.3	0.532514
38.4	0.3235	38.4	0.533854
38.5	0.3179	38.5	0.535194
38.6	0.3142	38.6	0.536533
38.7	0.3183	38.7	0.537872
38.8	0.319	38.8	0.539211
38.9	0.3198	38.9	0.54055
39	0.3193	39	0.541888
39.1	0.3183	39.1	0.543226
39.2	0.3226	39.2	0.544564
39.3	0.3196	39.3	0.545902
39.4	0.3211	39.4	0.547239
39.5	0.3207	39.5	0.548576
39.6	0.3219	39.6	0.549913
39.7	0.3242	39.7	0.551249
39.8	0.3224	39.8	0.552585
39.9	0.323	39.9	0.553921
40	0.3252	40	0.555257
40.1	0.3305	40.1	0.556592
40.2	0.3292	40.2	0.557928
40.3	0.3306	40.3	0.559262
40.4	0.328	40.4	0.560597
40.5	0.326	40.5	0.561931
40.6	0.3202	40.6	0.563265
40.7	0.3186	40.7	0.564599
40.8	0.3181	40.8	0.565932
40.9	0.319	40.9	0.567266
41	0.3204	41	0.568598
41.1	0.3241	41.1	0.569931
41.2	0.3274	41.2	0.571264
41.3	0.3338	41.3	0.572596
41.4	0.3343	41.4	0.573927
41.5	0.3359	41.5	0.575259
41.6	0.3443	41.6	0.57659
41.7	0.3453	41.7	0.577921
41.8	0.3429	41.8	0.579252
41.9	0.3417	41.9	0.580582
42	0.3409	42	0.581913
42.1	0.3413	42.1	0.583243
42.2	0.3426	42.2	0.584572
42.3	0.3479	42.3	0.585902
42.4	0.3486	42.4	0.587231
42.5	0.3535	42.5	0.588559
42.6	0.3521	42.6	0.589888
42.7	0.3488	42.7	0.591216
42.8	0.3454	42.8	0.592544
42.9	0.3444	42.9	0.593872
43	0.3479	43	0.5952
43.1	0.3552	43.1	0.596527
43.2	0.3597	43.2	0.597854
43.3	0.3666	43.3	0.59918
43.4	0.3726	43.4	0.600507
43.5	0.3784	43.5	0.601833
43.6	0.3801	43.6	0.603159
43.7	0.3805	43.7	0.604484
43.8	0.3809	43.8	0.605809
43.9	0.388	43.9	0.607134
44	0.3871	44	0.608459
44.1	0.3853	44.1	0.609784
44.2	0.3831	44.2	0.611108
44.3	0.3826	44.3	0.612432
44.4	0.3799	44.4	0.613755
44.5	0.3812	44.5	0.615079
44.6	0.3844	44.6	0.616402
44.7	0.3834	44.7	0.617725
44.8	0.3752	44.8	0.619047
44.9	0.3716	44.9	0.62037
45	0.3722	45	0.621692
45.1	0.3741	45.1	0.623013
45.2	0.3771	45.2	0.624335
45.3	0.3759	45.3	0.625656
45.4	0.3822	45.4	0.626977
45.5	0.3832	45.5	0.628298
45.6	0.3841	45.6	0.629618
45.7	0.3808	45.7	0.630938
45.8	0.3821	45.8	0.632258
45.9	0.3837	45.9	0.633578
46	0.386	46	0.634897
46.1	0.3824	46.1	0.636216
46.2	0.3759	46.2	0.637535
46.3	0.38	46.3	0.638854
46.4	0.3811	46.4	0.640172
46.5	0.3843	46.5	0.64149
46.6	0.3842	46.6	0.642807
46.7	0.386	46.7	0.644125
46.8	0.3857	46.8	0.645442
46.9	0.3868	46.9	0.646759
47	0.3907	47	0.648076
47.1	0.3939	47.1	0.649392
47.2	0.3955	47.2	0.650708
47.3	0.3965	47.3	0.652024
47.4	0.3917	47.4	0.653339
47.5	0.3905	47.5	0.654655
47.6	0.387	47.6	0.65597
47.7	0.3859	47.7	0.657284
47.8	0.3896	47.8	0.658599
47.9	0.3926	47.9	0.659913
48	0.3892	48	0.661227
48.1	0.3888	48.1	0.662541
48.2	0.3945	48.2	0.663854
48.3	0.3976	48.3	0.665167
48.4	0.3978	48.4	0.66648
48.5	0.4016	48.5	0.667793
48.6	0.4058	48.6	0.669105
48.7	0.4117	48.7	0.670417
48.8	0.4153	48.8	0.671729
48.9	0.4216	48.9	0.67304
49	0.4242	49	0.674352
49.1	0.43	49.1	0.675662
49.2	0.4297	49.2	0.676973
49.3	0.434	49.3	0.678284
49.4	0.433	49.4	0.679594
49.5	0.4321	49.5	0.680904
49.6	0.4327	49.6	0.682213
49.7	0.4338	49.7	0.683523
49.8	0.4357	49.8	0.684832
49.9	0.4349	49.9	0.686141
50	0.4335	50	0.687449
50.1	0.4415	50.1	0.688757
50.2	0.4508	50.2	0.690066
50.3	0.4592	50.3	0.691373
50.4	0.464	50.4	0.692681
50.5	0.4672	50.5	0.693988
50.6	0.47	50.6	0.695295
50.7	0.4683	50.7	0.696602
50.8	0.4732	50.8	0.697908
50.9	0.4786	50.9	0.699214
51	0.4845	51	0.70052
51.1	0.4874	51.1	0.701826
51.2	0.4898	51.2	0.703131
51.3	0.4914	51.3	0.704436
51.4	0.4961	51.4	0.705741
51.5	0.4972	51.5	0.707045
51.6	0.5003	51.6	0.70835
51.7	0.5052	51.7	0.709654
51.8	0.5113	51.8	0.710957
51.9	0.5136	51.9	0.712261
52	0.5152	52	0.713564
52.1	0.5184	52.1	0.714867
52.2	0.5214	52.2	0.71617
52.3	0.5323	52.3	0.717472
52.4	0.5345	52.4	0.718774
52.5	0.5351	52.5	0.720076
52.6	0.5377	52.6	0.721378
52.7	0.5426	52.7	0.722679
52.8	0.5491	52.8	0.72398
52.9	0.556	52.9	0.725281
53	0.5606	53	0.726581
53.1	0.5589	53.1	0.727882
53.2	0.5605	53.2	0.729182
53.3	0.5584	53.3	0.730481
53.4	0.5622	53.4	0.731781
53.5	0.568	53.5	0.73308
53.6	0.573	53.6	0.734379
53.7	0.5794	53.7	0.735678
53.8	0.5815	53.8	0.736976
53.9	0.5831	53.9	0.738274
54	0.5853	54	0.739572
54.1	0.5891	54.1	0.74087
54.2	0.5907	54.2	0.742167
54.3	0.5906	54.3	0.743464
54.4	0.5892	54.4	0.744761
54.5	0.5943	54.5	0.746057
54.6	0.5956	54.6	0.747354
54.7	0.5923	54.7	0.74865
54.8	0.5906	54.8	0.749946
54.9	0.5886	54.9	0.751241
55	0.5916	55	0.752536
55.1	0.5942	55.1	0.753831
55.2	0.5895	55.2	0.755126
55.3	0.5889	55.3	0.75642
55.4	0.5899	55.4	0.757714
55.5	0.5911	55.5	0.759008
55.6	0.594	55.6	0.760302
55.7	0.5958	55.7	0.761595
55.8	0.6017	55.8	0.762888
55.9	0.6085	55.9	0.764181
56	0.612	56	0.765474
56.1	0.6132	56.1	0.766766
56.2	0.6108	56.2	0.768058
56.3	0.6075	56.3	0.76935
56.4	0.6073	56.4	0.770641
56.5	0.6077	56.5	0.771933
56.6	0.61	56.6	0.773224
56.7	0.6113	56.7	0.774514
56.8	0.6108	56.8	0.775805
56.9	0.61	56.9	0.777095
57	0.6111	57	0.778385
57.1	0.6134	57.1	0.779674
57.2	0.6159	57.2	0.780964
57.3	0.6177	57.3	0.782253
57.4	0.617	57.4	0.783542
57.5	0.6146	57.5	0.78483
57.6	0.6122	57.6	0.786119
57.7	0.6137	57.7	0.787407
57.8	0.6121	57.8	0.788695
57.9	0.6091	57.9	0.789982
58	0.6102	58	0.79127
58.1	0.6151	58.1	0.792556
58.2	0.6159	58.2	0.793843
58.3	0.6199	58.3	0.79513
58.4	0.6158	58.4	0.796416
58.5	0.6161	58.5	0.797702
58.6	0.6225	58.6	0.798988
58.7	0.6249	58.7	0.800273
58.8	0.6241	58.8	0.801558
58.9	0.6249	58.9	0.802843
59	0.6264	59	0.804128
59.1	0.6264	59.1	0.805412
59.2	0.6347	59.2	0.806696
59.3	0.6348	59.3	0.80798
59.4	0.6353	59.4	0.809264
59.5	0.6327	59.5	0.810547
59.6	0.6318	59.6	0.81183
59.7	0.6302	59.7	0.813113
59.8	0.6302	59.8	0.814395
59.9	0.633	59.9	0.815678
60	0.6346	60	0.81696
60.1	0.6336	60.1	0.818241
60.2	0.6361	60.2	0.819523
60.3	0.6394	60.3	0.820804
60.4	0.6373	60.4	0.822085
60.5	0.6413	60.5	0.823366
60.6	0.6422	60.6	0.824646
60.7	0.6437	60.7	0.825926
60.8	0.6451	60.8	0.827206
60.9	0.6443	60.9	0.828486
61	0.6466	61	0.829765
61.1	0.6432	61.1	0.831044
61.2	0.6399	61.2	0.832323
61.3	0.6427	61.3	0.833602
61.4	0.6452	61.4	0.83488
61.5	0.6433	61.5	0.836158
61.6	0.6455	61.6	0.837436
61.7	0.6501	61.7	0.838714
61.8	0.6525	61.8	0.839991
61.9	0.6473	61.9	0.841268
62	0.6402	62	0.842545
62.1	0.6388	62.1	0.843821
62.2	0.6389	62.2	0.845098
62.3	0.6398	62.3	0.846374
62.4	0.6461	62.4	0.847649
62.5	0.6441	62.5	0.848925
62.6	0.6429	62.6	0.8502
62.7	0.641	62.7	0.851475
62.8	0.6397	62.8	0.85275
62.9	0.6434	62.9	0.854024
63	0.6437	63	0.855298
63.1	0.6465	63.1	0.856572
63.2	0.644	63.2	0.857846
63.3	0.6422	63.3	0.859119
63.4	0.641	63.4	0.860392
63.5	0.6402	63.5	0.861665
63.6	0.6393	63.6	0.862937
63.7	0.6443	63.7	0.86421
63.8	0.6434	63.8	0.865482
63.9	0.6425	63.9	0.866754
64	0.6443	64	0.868025
64.1	0.6446	64.1	0.869296
64.2	0.6394	64.2	0.870568
64.3	0.6398	64.3	0.871838
64.4	0.6379	64.4	0.873109
64.5	0.6417	64.5	0.874379
64.6	0.6415	64.6	0.875649
64.7	0.6385	64.7	0.876919
64.8	0.6332	64.8	0.878188
64.9	0.6341	64.9	0.879457
65	0.6303	65	0.880726
65.1	0.6281	65.1	0.881995
65.2	0.6286	65.2	0.883263
65.3	0.6253	65.3	0.884532
65.4	0.6286	65.4	0.885799
65.5	0.636	65.5	0.887067
65.6	0.6384	65.6	0.888334
65.7	0.6409	65.7	0.889602
65.8	0.6444	65.8	0.890869
65.9	0.6423	65.9	0.892135
66	0.6436	66	0.893401
66.1	0.6468	66.1	0.894667
66.2	0.6517	66.2	0.895933
66.3	0.6549	66.3	0.897199
66.4	0.653301	66.4	0.898464
66.5	0.654	66.5	0.899729
66.6	0.6523	66.6	0.900994
66.7	0.6487	66.7	0.902259
66.8	0.6508	66.8	0.903523
66.9	0.6541	66.9	0.904787
67	0.656	67	0.906051
67.1	0.6581	67.1	0.907314
67.2	0.6595	67.2	0.908577
67.3	0.6631	67.3	0.90984
67.4	0.665	67.4	0.911103
67.5	0.6668	67.5	0.912365
67.6	0.6692	67.6	0.913628
67.7	0.6682	67.7	0.91489
67.8	0.6616	67.8	0.916151
67.9	0.6587	67.9	0.917413
68	0.6613	68	0.918674
68.1	0.6615	68.1	0.919935
68.2	0.6614	68.2	0.921195
68.3	0.6582	68.3	0.922456
68.4	0.6545	68.4	0.923716
68.5	0.6467	68.5	0.924976
68.6	0.6483	68.6	0.926235
68.7	0.6489	68.7	0.927495
68.8	0.649	68.8	0.928754
68.9	0.6523	68.9	0.930013
69	0.6518	69	0.931271
69.1	0.6486	69.1	0.932529
69.2	0.6443	69.2	0.933788
69.3	0.6425	69.3	0.935045
69.4	0.6455	69.4	0.936303
69.5	0.6488	69.5	0.93756
69.6	0.6518	69.6	0.938817
69.7	0.6534	69.7	0.940074
69.8	0.6507	69.8	0.941331
69.9	0.6513	69.9	0.942587
70	0.6494	70	0.943843
70.1	0.6506	70.1	0.945098
70.2	0.6487	70.2	0.946354
70.3	0.6513	70.3	0.947609
70.4	0.6492	70.4	0.948864
70.5	0.6489	70.5	0.950119
70.6	0.6469	70.6	0.951373
70.7	0.6475	70.7	0.952628
70.8	0.6505	70.8	0.953882
70.9	0.6536	70.9	0.955135
71	0.6533	71	0.956389
71.1	0.6517	71.1	0.957642
71.2	0.6525	71.2	0.958895
71.3	0.6521	71.3	0.960147
71.4	0.6486	71.4	0.9614
71.5	0.642	71.5	0.962652
71.6	0.6353	71.6	0.963904
71.7	0.6315	71.7	0.965155
71.8	0.625	71.8	0.966407
71.9	0.6229	71.9	0.967658
72	0.6214	72	0.968909
72.1	0.6131	72.1	0.970159
72.2	0.6073	72.2	0.97141
72.3	0.6016	72.3	0.97266
72.4	0.5972	72.4	0.97391
72.5	0.5987	72.5	0.975159
72.6	0.5974	72.6	0.976409
72.7	0.5974	72.7	0.977658
72.8	0.599	72.8	0.978906
72.9	0.598	72.9	0.980155
73	0.5942	73	0.981403
73.1	0.5928	73.1	0.982651
73.2	0.5889	73.2	0.983899
73.3	0.5872	73.3	0.985147
73.4	0.5835	73.4	0.986394
73.5	0.5843	73.5	0.987641
73.6	0.5806	73.6	0.988888
73.7	0.5775	73.7	0.990134
73.8	0.5796	73.8	0.99138
73.9	0.5825	73.9	0.992626
74	0.577	74	0.993872
74.1	0.571	74.1	0.995118
74.2	0.5751	74.2	0.996363
74.3	0.5745	74.3	0.997608
74.4	0.5758	74.4	0.998853
74.5	0.5784	74.5	1.0001
74.6	0.5765	74.6	1.00134
74.7	0.5792	74.7	1.00259
74.8	0.5789	74.8	1.00383
74.9	0.5798	74.9	1.00507
75	0.5815	75	1.00632
75.1	0.5843	75.1	1.00756
75.2	0.5888	75.2	1.0088
75.3	0.5949	75.3	1.01004
75.4	0.6024	75.4	1.01129
75.5	0.603	75.5	1.01253
75.6	0.6025	75.6	1.01377
75.7	0.6014	75.7	1.01501
75.8	0.6046	75.8	1.01625
75.9	0.609	75.9	1.01749
76	0.6117	76	1.01873
76.1	0.6104	76.1	1.01997
76.2	0.612	76.2	1.02121
76.3	0.6166	76.3	1.02245
76.4	0.6161	76.4	1.02369
76.5	0.6171	76.5	1.02493
76.6	0.6165	76.6	1.02617
76.7	0.6191	76.7	1.02741
76.8	0.6175	76.8	1.02865
76.9	0.616	76.9	1.02989
77	0.6191	77	1.03113
77.1	0.6219	77.1	1.03236
77.2	0.6256	77.2	1.0336
77.3	0.6261	77.3	1.03484
77.4	0.6308	77.4	1.03608
77.5	0.6324	77.5	1.03731
77.6	0.64	77.6	1.03855
77.7	0.6453	77.7	1.03979
77.8	0.6501	77.8	1.04102
77.9	0.6574	77.9	1.04226
78	0.6639	78	1.04349
78.1	0.6723	78.1	1.04473
78.2	0.6813	78.2	1.04596
78.3	0.6863	78.3	1.0472
78.4	0.6898	78.4	1.04843
78.5	0.6922	78.5	1.04967
78.6	0.6903	78.6	1.0509
78.7	0.6974	78.7	1.05214
78.8	0.6998	78.8	1.05337
78.9	0.7069	78.9	1.0546
79	0.7079	79	1.05583
79.1	0.7109	79.1	1.05707
79.2	0.7126	79.2	1.0583
79.3	0.7189	79.3	1.05953
79.4	0.723	79.4	1.06076
79.5	0.7262	79.5	1.062
79.6	0.7267	79.6	1.06323
79.7	0.7297	79.7	1.06446
79.8	0.7322	79.8	1.06569
79.9	0.7294	79.9	1.06692
80	0.7364	80	1.06815
80.1	0.7451	80.1	1.06938
80.2	0.7541	80.2	1.07061
80.3	0.7558	80.3	1.07184
80.4	0.7617	80.4	1.07307
80.5	0.7664	80.5	1.0743
80.6	0.766	80.6	1.07553
80.7	0.773	80.7	1.07676
80.8	0.7767	80.8	1.07799
80.9	0.7758	80.9	1.07921
81	0.78	81	1.08044
81.1	0.7796	81.1	1.08167
81.2	0.7794	81.2	1.0829
81.3	0.7808	81.3	1.08413
81.4	0.7834	81.4	1.08535
81.5	0.7853	81.5	1.08658
81.6	0.7889	81.6	1.08781
81.7	0.7902	81.7	1.08903
81.8	0.7952	81.8	1.09026
81.9	0.7976	81.9	1.09148
82	0.7944	82	1.09271
82.1	0.796	82.1	1.09393
82.2	0.8033	82.2	1.09516
82.3	0.8032	82.3	1.09638
82.4	0.8071	82.4	1.09761
82.5	0.8113	82.5	1.09883
82.6	0.8142	82.6	1.10006
82.7	0.8166	82.7	1.10128
82.8	0.8185	82.8	1.1025
82.9	0.8214	82.9	1.10373
83	0.8208	83	1.10495
83.1	0.8207	83.1	1.10617
83.2	0.8221	83.2	1.10739
83.3	0.8271	83.3	1.10862
83.4	0.8254	83.4	1.10984
83.5	0.826	83.5	1.11106
83.6	0.8258	83.6	1.11228
83.7	0.8253	83.7	1.1135
83.8	0.8267	83.8	1.11472
83.9	0.8251	83.9	1.11595
84	0.8288	84	1.11717
84.1	0.8277	84.1	1.11839
84.2	0.8285	84.2	1.11961
84.3	0.8293	84.3	1.12083
84.4	0.8321	84.4	1.12205
84.5	0.832	84.5	1.12326
84.6	0.8325	84.6	1.12448
84.7	0.8314	84.7	1.1257
84.8	0.8304	84.8	1.12692
84.9	0.8287	84.9	1.12814
85	0.8244	85	1.12936
85.1	0.8242	85.1	1.13057
85.2	0.8216	85.2	1.13179
85.3	0.8265	85.3	1.13301
85.4	0.8245	85.4	1.13423
85.5	0.8256	85.5	1.13544
85.6	0.829199	85.6	1.13666
85.7	0.8316	85.7	1.13788
85.8	0.8364	85.8	1.13909
85.9	0.836	85.9	1.14031
86	0.8439	86	1.14152
86.1	0.8413	86.1	1.14274
86.2	0.8447	86.2	1.14395
86.3	0.8456	86.3	1.14517
86.4	0.8479	86.4	1.14638
86.5	0.8478	86.5	1.1476
86.6	0.8511	86.6	1.14881
86.7	0.8537	86.7	1.15002
86.8	0.8519	86.8	1.15124
86.9	0.8477	86.9	1.15245
87	0.8511	87	1.15366
87.1	0.8485	87.1	1.15488
87.2	0.8481	87.2	1.15609
87.3	0.8504	87.3	1.1573
87.4	0.8545	87.4	1.15851
87.5	0.8535	87.5	1.15972
87.6	0.8493	87.6	1.16094
87.7	0.8461	87.7	1.16215
87.8	0.8472	87.8	1.16336
87.9	0.8393	87.9	1.16457
88	0.8402	88	1.16578
88.1	0.8466	88.1	1.16699
88.2	0.8501	88.2	1.1682
88.3	0.8542	88.3	1.16941
88.4	0.8588	88.4	1.17062
88.5	0.858	88.5	1.17183
88.6	0.8611	88.6	1.17304
88.7	0.8616	88.7	1.17425
88.8	0.8613	88.8	1.17545
88.9	0.8611	88.9	1.17666
89	0.8622	89	1.17787
89.1	0.8659	89.1	1.17908
89.2	0.8665	89.2	1.18029
89.3	0.8697	89.3	1.18149
89.4	0.8678	89.4	1.1827
89.5	0.872	89.5	1.18391
89.6	0.8712	89.6	1.18511
89.7	0.8749	89.7	1.18632
89.8	0.8786	89.8	1.18753
89.9	0.8792	89.9	1.18873
90	0.8833	90	1.18994
90.1	0.8825	90.1	1.19114
90.2	0.8825	90.2	1.19235
90.3	0.8845	90.3	1.19355
90.4	0.8834	90.4	1.19476
90.5	0.8812	90.5	1.19596
90.6	0.8808	90.6	1.19717
90.7	0.8815	90.7	1.19837
90.8	0.8904	90.8	1.19957
90.9	0.893	90.9	1.20078
91	0.892	91	1.20198
91.1	0.8969	91.1	1.20318
91.2	0.9049	91.2	1.20438
91.3	0.9091	91.3	1.20559
91.4	0.9084	91.4	1.20679
91.5	0.9095	91.5	1.20799
91.6	0.9089	91.6	1.20919
91.7	0.9074	91.7	1.21039
91.8	0.9068	91.8	1.2116
91.9	0.9026	91.9	1.2128
92	0.9062	92	1.214
92.1	0.9064	92.1	1.2152
92.2	0.9091	92.2	1.2164
92.3	0.9076	92.3	1.2176
92.4	0.906	92.4	1.2188
92.5	0.9038	92.5	1.22
92.6	0.9054	92.6	1.2212
92.7	0.9043	92.7	1.22239
92.8	0.9065	92.8	1.22359
92.9	0.9103	92.9	1.22479
93	0.9146	93	1.22599
93.1	0.9209	93.1	1.22719
93.2	0.9249	93.2	1.22838
93.3	0.9288	93.3	1.22958
93.4	0.9282	93.4	1.23078
93.5	0.9278	93.5	1.23198
93.6	0.9295	93.6	1.23317
93.7	0.9344	93.7	1.23437
93.8	0.9364	93.8	1.23557
93.9	0.9398	93.9	1.23676
94	0.9476	94	1.23796
94.1	0.9476	94.1	1.23915
94.2	0.9503	94.2	1.24035
94.3	0.9472	94.3	1.24154
94.4	0.9456	94.4	1.24274
94.5	0.9464	94.5	1.24393
94.6	0.9453	94.6	1.24513
94.7	0.9422	94.7	1.24632
94.8	0.9447	94.8	1.24751
94.9	0.9502	94.9	1.24871
95	0.9511	95	1.2499
95.1	0.9544	95.1	1.25109
95.2	0.953	95.2	1.25229
95.3	0.9542	95.3	1.25348
95.4	0.9515	95.4	1.25467
95.5	0.9497	95.5	1.25586
95.6	0.9518	95.6	1.25706
95.7	0.9537	95.7	1.25825
95.8	0.9553	95.8	1.25944
95.9	0.9528	95.9	1.26063
96	0.9508	96	1.26182
96.1	0.9487	96.1	1.26301
96.2	0.9498	96.2	1.2642
96.3	0.9501	96.3	1.26539
96.4	0.9502	96.4	1.26658
96.5	0.954	96.5	1.26777
96.6	0.9587	96.6	1.26896
96.7	0.9617	96.7	1.27015
96.8	0.9665	96.8	1.27134
96.9	0.9648	96.9	1.27253
97	0.9694	97	1.27371
97.1	0.9756	97.1	1.2749
97.2	0.9684	97.2	1.27609
97.3	0.9623	97.3	1.27728
97.4	0.9657	97.4	1.27847
97.5	0.9685	97.5	1.27965
97.6	0.9723	97.6	1.28084
97.7	0.9759	97.7	1.28203
97.8	0.9763	97.8	1.28321
97.9	0.9775	97.9	1.2844
98	0.9799	98	1.28558
98.1	0.9806	98.1	1.28677
98.2	0.9789	98.2	1.28796
98.3	0.9804	98.3	1.28914
98.4	0.9861	98.4	1.29033
98.5	0.9887	98.5	1.29151
98.6	0.9894	98.6	1.2927
98.7	0.9868	98.7	1.29388
98.8	0.9863	98.8	1.29506
98.9	0.9876	98.9	1.29625
99	0.9908	99	1.29743
99.1	0.9932	99.1	1.29861
99.2	0.9926	99.2	1.2998
99.3	0.9931	99.3	1.30098
99.4	0.9942	99.4	1.30216
99.5	0.9964	99.5	1.30334
99.6	0.9982	99.6	1.30453
99.7	0.9919	99.7	1.30571
99.8	0.9874	99.8	1.30689
99.9	0.9889	99.9	1.30807
100	0.9849	100	1.30925
100.1	0.982	100.1	1.31043
100.2	0.9827	100.2	1.31161
100.3	0.9785	100.3	1.31279
100.4	0.9825	100.4	1.31397
100.5	0.985599	100.5	1.31515
100.6	0.9842	100.6	1.31633
100.7	0.9885	100.7	1.31751
100.8	0.9879	100.8	1.31869
100.9	0.9929	100.9	1.31987
101	0.9926	101	1.32105
101.1	0.9869	101.1	1.32223
101.2	0.9859	101.2	1.32341
101.3	0.9864	101.3	1.32458
101.4	0.9867	101.4	1.32576
101.5	0.989	101.5	1.32694
101.6	0.9892	101.6	1.32812
101.7	0.9904	101.7	1.32929
101.8	0.9934	101.8	1.33047
101.9	0.9966	101.9	1.33165
102	1.0013	102	1.33282
102.1	1.0041	102.1	1.334
102.2	1.0068	102.2	1.33517
102.3	1.0068	102.3	1.33635
102.4	1.0036	102.4	1.33753
102.5	1.004	102.5	1.3387
102.6	1.0079	102.6	1.33988
102.7	1.0083	102.7	1.34105
102.8	1.0125	102.8	1.34222
102.9	1.0131	102.9	1.3434
103	1.0146	103	1.34457
103.1	1.0131	103.1	1.34575
103.2	1.0101	103.2	1.34692
103.3	1.019	103.3	1.34809
103.4	1.0221	103.4	1.34927
103.5	1.0194	103.5	1.35044
103.6	1.0236	103.6	1.35161
103.7	1.0262	103.7	1.35278
103.8	1.0276	103.8	1.35395
103.9	1.0314	103.9	1.35513
104	1.0289	104	1.3563
104.1	1.0309	104.1	1.35747
104.2	1.0352	104.2	1.35864
104.3	1.037	104.3	1.35981
104.4	1.0379	104.4	1.36098
104.5	1.0362	104.5	1.36215
104.6	1.0413	104.6	1.36332
104.7	1.0451	104.7	1.36449
104.8	1.0432	104.8	1.36566
104.9	1.0478	104.9	1.36683
105	1.0525	105	1.368
105.1	1.0497	105.1	1.36917
105.2	1.0517	105.2	1.37034
105.3	1.0551	105.3	1.3715
105.4	1.0608	105.4	1.37267
105.5	1.0649	105.5	1.37384
105.6	1.0674	105.6	1.37501
105.7	1.0739	105.7	1.37618
105.8	1.0852	105.8	1.37734
105.9	1.0936	105.9	1.37851
106	1.0952	106	1.37968
106.1	1.1051	106.1	1.38084
106.2	1.1097	106.2	1.38201
106.3	1.1159	106.3	1.38317
106.4	1.1222	106.4	1.38434
106.5	1.1225	106.5	1.38551
106.6	1.1202	106.6	1.38667
106.7	1.1214	106.7	1.38784
106.8	1.1178	106.8	1.389
106.9	1.1218	106.9	1.39016
107	1.1193	107	1.39133
107.1	1.122	107.1	1.39249
107.2	1.1267	107.2	1.39366
107.3	1.1327	107.3	1.39482
107.4	1.1391	107.4	1.39598
107.5	1.1435	107.5	1.39715
107.6	1.143	107.6	1.39831
107.7	1.1491	107.7	1.39947
107.8	1.1539	107.8	1.40063
107.9	1.1589	107.9	1.4018
108	1.1589	108	1.40296
108.1	1.1593	108.1	1.40412
108.2	1.1587	108.2	1.40528
108.3	1.16	108.3	1.40644
108.4	1.1648	108.4	1.4076
108.5	1.1698	108.5	1.40876
108.6	1.1707	108.6	1.40992
108.7	1.1721	108.7	1.41108
108.8	1.1747	108.8	1.41224
108.9	1.1782	108.9	1.4134
109	1.1828	109	1.41456
109.1	1.1868	109.1	1.41572
109.2	1.1902	109.2	1.41688
109.3	1.199	109.3	1.41804
109.4	1.2018	109.4	1.4192
109.5	1.2038	109.5	1.42036
109.6	1.2047	109.6	1.42152
109.7	1.2082	109.7	1.42267
109.8	1.2084	109.8	1.42383
109.9	1.2136	109.9	1.42499
110	1.2164	110	1.42615
110.1	1.2192	110.1	1.4273
110.2	1.2187	110.2	1.42846
110.3	1.2207	110.3	1.42962
110.4	1.2224	110.4	1.43077
110.5	1.2212	110.5	1.43193
110.6	1.2237	110.6	1.43308
110.7	1.2324	110.7	1.43424
110.8	1.2379	110.8	1.43539
110.9	1.2445	110.9	1.43655
111	1.2511	111	1.4377
111.1	1.2531	111.1	1.43886
111.2	1.2609	111.2	1.44001
111.3	1.2649	111.3	1.44117
111.4	1.2684	111.4	1.44232
111.5	1.2738	111.5	1.44347
111.6	1.2753	111.6	1.44463
111.7	1.2777	111.7	1.44578
111.8	1.2776	111.8	1.44693
111.9	1.2782	111.9	1.44809
112	1.2757	112	1.44924
112.1	1.2762	112.1	1.45039
112.2	1.2735	112.2	1.45154
112.3	1.2766	112.3	1.45269
112.4	1.2773	112.4	1.45384
112.5	1.2744	112.5	1.455
112.6	1.2759	112.6	1.45615
112.7	1.278	112.7	1.4573
112.8	1.2828	112.8	1.45845
112.9	1.2861	112.9	1.4596
113	1.2917	113	1.46075
113.1	1.2949	113.1	1.4619
113.2	1.2977	113.2	1.46305
113.3	1.3014	113.3	1.4642
113.4	1.3025	113.4	1.46535
113.5	1.3062	113.5	1.4665
113.6	1.312	113.6	1.46764
113.7	1.3186	113.7	1.46879
113.8	1.3148	113.8	1.46994
113.9	1.3118	113.9	1.47109
114	1.309	114	1.47224
114.1	1.3075	114.1	1.47338
114.2	1.307	114.2	1.47453
114.3	1.3118	114.3	1.47568
114.4	1.314	114.4	1.47682
114.5	1.3154	114.5	1.47797
114.6	1.3154	114.6	1.47912
114.7	1.3131	114.7	1.48026
114.8	1.3121	114.8	1.48141
114.9	1.3102	114.9	1.48255
115	1.3079	115	1.4837
115.1	1.307	115.1	1.48484
115.2	1.3049	115.2	1.48599
115.3	1.3077	115.3	1.48713
115.4	1.3035	115.4	1.48828
115.5	1.3023	115.5	1.48942
115.6	1.3063	115.6	1.49057
115.7	1.3079	115.7	1.49171
115.8	1.3042	115.8	1.49285
115.9	1.3073	115.9	1.494
116	1.3094	116	1.49514
116.1	1.3158	116.1	1.49628
116.2	1.3204	116.2	1.49742
116.3	1.3235	116.3	1.49857
116.4	1.3234	116.4	1.49971
116.5	1.3274	116.5	1.50085
116.6	1.3323	116.6	1.50199
116.7	1.3398	116.7	1.50313
116.8	1.3307	116.8	1.50427
116.9	1.3312	116.9	1.50542
117	1.3326	117	1.50656
117.1	1.3253	117.1	1.5077
117.2	1.3205	117.2	1.50884
117.3	1.3181	117.3	1.50998
117.4	1.3159	117.4	1.51112
117.5	1.3157	117.5	1.51226
117.6	1.3152	117.6	1.51339
117.7	1.3231	117.7	1.51453
117.8	1.3212	117.8	1.51567
117.9	1.3254	117.9	1.51681
118	1.3264	118	1.51795
118.1	1.3299	118.1	1.51909
118.2	1.326	118.2	1.52023
118.3	1.3281	118.3	1.52136
118.4	1.3186	118.4	1.5225
118.5	1.3312	118.5	1.52364
118.6	1.3435	118.6	1.52477
118.7	1.347	118.7	1.52591
118.8	1.3571	118.8	1.52705
118.9	1.3704	118.9	1.52818
119	1.3892	119	1.52932
119.1	1.3892	119.1	1.53045
119.2	1.3821	119.2	1.53159
119.3		119.3	1.53273
119.4		119.4	1.53386
119.5		119.5	1.535
119.6		119.6	1.53613
119.7		119.7	1.53726
119.8		119.8	1.5384
119.9		119.9	1.53953
120		120	1.53953
120.1		120.1	1.53929
120.2		120.2	1.53904
120.3		120.3	1.53879
120.4		120.4	1.53855
120.5		120.5	1.5383
120.6		120.6	1.53805
120.7		120.7	1.53781
120.8		120.8	1.53756
120.9		120.9	1.53731
121		121	1.53707
121.1		121.1	1.53682
121.2		121.2	1.53657
121.3		121.3	1.53633
121.4		121.4	1.53608
121.5		121.5	1.53584
121.6		121.6	1.53559
121.7		121.7	1.53534
121.8	0.999775	121.8	1.5351
121.9	0.97203	121.9	1.53485
122	0.999835	122	1.53461
122.1	1.02582	122.1	1.53436
122.2	1.02582	122.2	1.53411
122.3	1.0414	122.3	1.53387
122.4	1.0459	122.4	1.53362
122.5	1.0414	122.5	1.53338
122.6	1.0551	122.6	1.53313
122.7	0.877897	122.7	1.53289
122.8	0.883603	122.8	1.53264
122.9	0.870299	122.9	1.53239
123	0.862301	123	1.53215
123.1	0.920099	123.1	1.5319
123.2	0.892701	123.2	1.53166
123.3	0.879599	123.3	1.53141
123.4	0.832	123.4	1.53117
123.5	0.853999	123.5	1.53092
123.6	0.853901	123.6	1.53068
123.7	0.840201	123.7	1.53043
123.8	0.845999	123.8	1.53019
123.9	0.879898	123.9	1.52994
124	0.8785	124	1.5297
124.1	0.8852	124.1	1.52945
124.2	0.873701	124.2	1.52921
124.3	0.891599	124.3	1.52896
124.4	0.894499	124.4	1.52872
124.5	0.906401	124.5	1.52847
124.6	0.934299	124.6	1.52823
124.7	0.925401	124.7	1.52798
124.8	0.941599	124.8	1.52774
124.9	0.9419	124.9	1.52749
125	0.9501	125	1.52725
125.1	0.9492	125.1	1.527
125.2	0.9583	125.2	1.52676
125.3	0.963	125.3	1.52651
125.4	0.9688	125.4	1.52627
125.5	0.9623	125.5	1.52602
125.6	0.9571	125.6	1.52578
125.7	0.9623	125.7	1.52553
125.8	0.9664	125.8	1.52529
125.9	0.9736	125.9	1.52504
126	0.9739	126	1.5248
126.1	0.9768	126.1	1.52456
126.2	0.9801	126.2	1.52431
126.3	0.9864	126.3	1.52407
126.4	0.9848	126.4	1.52382
126.5	0.992299	126.5	1.52358
126.6	0.994801	126.6	1.52334
126.7	1.0007	126.7	1.52309
126.8		126.8	1.52285
126.9		126.9	1.5226
127		127	1.52236
127.1		127.1	1.52211
127.2		127.2	1.52187
127.3		127.3	1.52163
127.4		127.4	1.52138
127.5		127.5	1.52114
127.6		127.6	1.5209
127.7		127.7	1.52065
127.8		127.8	1.52041
127.9		127.9	1.52016
128		128	1.51992
128.1		128.1	1.51968
128.2		128.2	1.51943
128.3		128.3	1.51919
128.4		128.4	1.51895
128.5		128.5	1.5187
128.6		128.6	1.51846
128.7		128.7	1.51822
128.8		128.8	1.51797
128.9		128.9	1.51773
129		129	1.51749
129.1		129.1	1.51724
129.2		129.2	1.517
129.3		129.3	1.51676
129.4		129.4	1.51652
129.5		129.5	1.51627
129.6		129.6	1.51603
129.7		129.7	1.51579
129.8		129.8	1.51554
129.9		129.9	1.5153
130		130	1.51506
130.1		130.1	1.51481
130.2		130.2	1.51457
130.3		130.3	1.51433
130.4		130.4	1.51409
130.5		130.5	1.51384
130.6		130.6	1.5136
130.7		130.7	1.51336
130.8		130.8	1.51312
130.9		130.9	1.51287
131		131	1.51263
131.1		131.1	1.51239
131.2		131.2	1.51215
131.3		131.3	1.5119
131.4		131.4	1.51166
131.5		131.5	1.51142
131.6		131.6	1.51118
131.7		131.7	1.51094
131.8		131.8	1.51069
131.9		131.9	1.51045
132		132	1.51021
132.1		132.1	1.50997
132.2		132.2	1.50973
132.3		132.3	1.50948
132.4		132.4	1.50924
132.5		132.5	1.509
132.6		132.6	1.50876
132.7		132.7	1.50852
132.8		132.8	1.50827
132.9		132.9	1.50803
133		133	1.50779
133.1		133.1	1.50755
133.2		133.2	1.50731
133.3		133.3	1.50707
133.4		133.4	1.50683
133.5		133.5	1.50658
133.6		133.6	1.50634
133.7		133.7	1.5061
133.8		133.8	1.50586
133.9		133.9	1.50562
134		134	1.50538
134.1		134.1	1.50514
134.2		134.2	1.50489
134.3		134.3	1.50465
134.4		134.4	1.50441
134.5		134.5	1.50417
134.6		134.6	1.50393
134.7		134.7	1.50369
134.8		134.8	1.50345
134.9		134.9	1.50321
135		135	1.50297
135.1		135.1	1.50273
135.2		135.2	1.50249
135.3		135.3	1.50224
135.4		135.4	1.502
135.5		135.5	1.50176
135.6		135.6	1.50152
135.7		135.7	1.50128
135.8		135.8	1.50104
135.9		135.9	1.5008
136		136	1.50056
136.1		136.1	1.50032
136.2		136.2	1.50008
136.3		136.3	1.49984
136.4		136.4	1.4996
136.5		136.5	1.49936
136.6	1.2677	136.6	1.49912
136.7	1.2761	136.7	1.49888
136.8	1.2944	136.8	1.49864
136.9	1.3235	136.9	1.4984
137	1.3134	137	1.49816
137.1	1.2937	137.1	1.49792
137.2	1.3197	137.2	1.49768
137.3	1.3195	137.3	1.49744
137.4	1.3297	137.4	1.4972
137.5	1.3013	137.5	1.49696
137.6	1.2674	137.6	1.49672
137.7	1.3022	137.7	1.49648
137.8	1.3308	137.8	1.49624
137.9	1.2907	137.9	1.496
138	1.3439	138	1.49576
138.1	1.353	138.1	1.49552
138.2	1.3132	138.2	1.49528
138.3	1.3172	138.3	1.49504
138.4	1.3365	138.4	1.4948
138.5	1.3204	138.5	1.49456
138.6	1.337	138.6	1.49432
138.7	1.3375	138.7	1.49408
138.8	1.3189	138.8	1.49384
138.9	1.3142	138.9	1.4936
139	1.311	139	1.49336
139.1	1.3136	139.1	1.49312
139.2	1.3232	139.2	1.49288
139.3	1.3442	139.3	1.49265
139.4	1.3557	139.4	1.49241
139.5	1.3523	139.5	1.49217
139.6	1.3405	139.6	1.49193
139.7	1.345	139.7	1.49169
139.8	1.3514	139.8	1.49145
139.9	1.3519	139.9	1.49121
140	1.3528	140	1.49097
140.1	1.3641	140.1	1.49073
140.2	1.3772	140.2	1.49049
140.3	1.3799	140.3	1.49026
140.4	1.3733	140.4	1.49002
140.5	1.375	140.5	1.48978
140.6	1.377	140.6	1.48954
140.7	1.3776	140.7	1.4893
140.8	1.3798	140.8	1.48906
140.9	1.3856	140.9	1.48882
141	1.3858	141	1.48858
141.1	1.3877	141.1	1.48835
141.2	1.3862	141.2	1.48811
141.3	1.3927	141.3	1.48787
141.4	1.3956	141.4	1.48763
141.5	1.3986	141.5	1.48739
141.6	1.4029	141.6	1.48715
141.7	1.4063	141.7	1.48692
141.8	1.4123	141.8	1.48668
141.9	1.412	141.9	1.48644
142	1.4155	142	1.4862
142.1	1.4161	142.1	1.48596
142.2	1.4152	142.2	1.48573
142.3	1.4162	142.3	1.48549
142.4	1.4119	142.4	1.48525
142.5	1.4161	142.5	1.48501
142.6	1.4199	142.6	1.48477
142.7	1.4234	142.7	1.48454
142.8	1.4242	142.8	1.4843
142.9	1.4252	142.9	1.48406
143	1.4254	143	1.48382
143.1	1.4265	143.1	1.48358
143.2	1.427	143.2	1.48335
143.3	1.4299	143.3	1.48311
143.4	1.4352	143.4	1.48287
143.5	1.4379	143.5	1.48263
143.6	1.4458	143.6	1.4824
143.7	1.4524	143.7	1.48216
143.8	1.459	143.8	1.48192
143.9	1.4563	143.9	1.48168
144	1.4621	144	1.48145
144.1	1.4636	144.1	1.48121
144.2	1.4651	144.2	1.48097
144.3	1.466	144.3	1.48073
144.4	1.466	144.4	1.4805
144.5	1.4673	144.5	1.48026
144.6	1.4667	144.6	1.48002
144.7	1.4651	144.7	1.47978
144.8	1.4681	144.8	1.47955
144.9	1.4646	144.9	1.47931
145	1.4611	145	1.47907
145.1	1.4597	145.1	1.47884
145.2	1.4595	145.2	1.4786
145.3	1.4571	145.3	1.47836
145.4	1.4627	145.4	1.47813
145.5	1.4692	145.5	1.47789
145.6	1.4729	145.6	1.47765
145.7	1.4715	145.7	1.47742
145.8	1.47	145.8	1.47718
145.9	1.4654	145.9	1.47694
146	1.4632	146	1.47671
146.1	1.4667	146.1	1.47647
146.2	1.4727	146.2	1.47623
146.3	1.4781	146.3	1.476
146.4	1.4785	146.4	1.47576
146.5	1.474	146.5	1.47552
146.6	1.4774	146.6	1.47529
146.7	1.4807	146.7	1.47505
146.8	1.4885	146.8	1.47481
146.9	1.4875	146.9	1.47458
147	1.485	147	1.47434
147.1	1.4834	147.1	1.4741
147.2	1.4825	147.2	1.47387
147.3	1.4816	147.3	1.47363
147.4	1.4807	147.4	1.4734
147.5	1.4787	147.5	1.47316
147.6	1.478	147.6	1.47292
147.7	1.4883	147.7	1.47269
147.8	1.5115	147.8	1.47245
147.9	1.5102	147.9	1.47222
148	1.5074	148	1.47198
148.1	1.5061	148.1	1.47174
148.2	1.5004	148.2	1.47151
148.3	1.4925	148.3	1.47127
148.4	1.4918	148.4	1.47104
148.5	1.5002	148.5	1.4708
148.6	1.4934	148.6	1.47057
148.7	1.4924	148.7	1.47033
148.8	1.4917	148.8	1.47009
148.9	1.493	148.9	1.46986
149	1.4878	149	1.46962
149.1	1.4937	149.1	1.46939
149.2	1.493	149.2	1.46915
149.3	1.4902	149.3	1.46892
149.4	1.4812	149.4	1.46868
149.5	1.4798	149.5	1.46845
149.6	1.4735	149.6	1.46821
149.7	1.4727	149.7	1.46798
149.8	1.4853	149.8	1.46774
149.9	1.4961	149.9	1.46751
150	1.5018	150	1.46727
150.1	1.4935	150.1	1.46703
150.2	1.493	150.2	1.4668
150.3	1.4983	150.3	1.46656
150.4	1.4958	150.4	1.46633
150.5	1.5065	150.5	1.46609
150.6	1.5128	150.6	1.46586
150.7	1.5135	150.7	1.46563
150.8	1.5096	150.8	1.46539
150.9	1.4972	150.9	1.46516
151	1.496	151	1.46492
151.1	1.4949	151.1	1.46469
151.2	1.5056	151.2	1.46445
151.3	1.5297	151.3	1.46422
151.4	1.5388	151.4	1.46398
151.5	1.5299	151.5	1.46375
151.6	1.5229	151.6	1.46351
151.7	1.5095	151.7	1.46328
151.8	1.4899	151.8	1.46304
151.9	1.4643	151.9	1.46281
152	1.4664	152	1.46258
152.1	1.4672	152.1	1.46234
152.2	1.4707	152.2	1.46211
152.3	1.4776	152.3	1.46187
152.4	1.4899	152.4	1.46164
152.5	1.4928	152.5	1.4614
152.6	1.5019	152.6	1.46117
152.7	1.5031	152.7	1.46094
152.8	1.4965	152.8	1.4607
152.9	1.4877	152.9	1.46047
153	1.4707	153	1.46023
153.1	1.4605	153.1	1.46
153.2	1.4406	153.2	1.45977
153.3	1.4309	153.3	1.45953
153.4	1.4329	153.4	1.4593
153.5	1.4346	153.5	1.45906
153.6	1.4373	153.6	1.45883
153.7	1.4594	153.7	1.4586
153.8	1.4585	153.8	1.45836
153.9	1.4519	153.9	1.45813
154	1.452	154	1.4579
154.1	1.4529	154.1	1.45766
154.2	1.4543	154.2	1.45743
154.3	1.4598	154.3	1.45719
154.4	1.4633	154.4	1.45696
154.5	1.4695	154.5	1.45673
154.6	1.4706	154.6	1.45649
154.7	1.4668	154.7	1.45626
154.8	1.4659	154.8	1.45603
154.9	1.4642	154.9	1.45579
155	1.4623	155	1.45556
155.1	1.4689	155.1	1.45533
155.2	1.4672	155.2	1.45509
155.3	1.4732	155.3	1.45486
155.4	1.4854	155.4	1.45463
155.5	1.4872	155.5	1.45439
155.6	1.4952	155.6	1.45416
155.7	1.4954	155.7	1.45393
155.8	1.4938	155.8	1.4537
155.9	1.4991	155.9	1.45346
156	1.5015	156	1.45323
156.1	1.4979	156.1	1.453
156.2	1.4917	156.2	1.45276
156.3	1.4793	156.3	1.45253
156.4	1.4759	156.4	1.4523
156.5	1.4772	156.5	1.45207
156.6	1.4763	156.6	1.45183
156.7	1.4782	156.7	1.4516
156.8	1.4876	156.8	1.45137
156.9	1.4933	156.9	1.45114
157	1.4952	157	1.4509
157.1	1.4978	157.1	1.45067
157.2	1.4967	157.2	1.45044
157.3	1.4917	157.3	1.45021
157.4	1.4838	157.4	1.44997
157.5	1.4852	157.5	1.44974
157.6	1.4824	157.6	1.44951
157.7	1.4841	157.7	1.44928
157.8	1.4907	157.8	1.44904
157.9	1.4924	157.9	1.44881
158	1.4965	158	1.44858
158.1	1.4988	158.1	1.44835
158.2	1.4972	158.2	1.44812
158.3	1.4952	158.3	1.44788
158.4	1.5005	158.4	1.44765
158.5	1.5105	158.5	1.44742
158.6	1.5043	158.6	1.44719
158.7	1.5068	158.7	1.44696
158.8	1.5098	158.8	1.44672
158.9	1.509	158.9	1.44649
159	1.5159	159	1.44626
159.1	1.5228	159.1	1.44603
159.2	1.521	159.2	1.4458
159.3	1.5198	159.3	1.44557
159.4	1.5164	159.4	1.44533
159.5	1.5186	159.5	1.4451
159.6	1.5194	159.6	1.44487
159.7	1.523	159.7	1.44464
159.8	1.524	159.8	1.44441
159.9	1.5297	159.9	1.44418
160	1.5366	160	1.44394
160.1	1.5457	160.1	1.44371
160.2	1.5529	160.2	1.44348
160.3	1.5565	160.3	1.44325
160.4	1.5634	160.4	1.44302
160.5	1.5733	160.5	1.44279
160.6	1.5682	160.6	1.44256
160.7	1.5645	160.7	1.44233
160.8	1.5625	160.8	1.4421
160.9	1.5609	160.9	1.44186
161	1.5589	161	1.44163
161.1	1.5547	161.1	1.4414
161.2	1.5525	161.2	1.44117
161.3	1.5514	161.3	1.44094
161.4	1.5518	161.4	1.44071
161.5	1.5503	161.5	1.44048
161.6	1.5508	161.6	1.44025
161.7	1.5482	161.7	1.44002
161.8	1.545	161.8	1.43979
161.9	1.5451	161.9	1.43956
162	1.5492	162	1.43932
162.1	1.5483	162.1	1.43909
162.2	1.5505	162.2	1.43886
162.3	1.5533	162.3	1.43863
162.4	1.5607	162.4	1.4384
162.5	1.5671	162.5	1.43817
162.6	1.5709	162.6	1.43794
162.7	1.5788	162.7	1.43771
162.8	1.578	162.8	1.43748
162.9	1.5788	162.9	1.43725
163	1.5813	163	1.43702
163.1	1.5801	163.1	1.43679
163.2	1.5883	163.2	1.43656
163.3	1.5951	163.3	1.43633
[truncated: 12,846 more rows]
