# Supplementary material for: Key mechanistic features of the trade-off between antibody escape and host cell binding in the SARS-CoV-2 Omicron variant spike proteins
Source: EMBO J. 2024 Mar 11;43(8):5. doi: 10.1038/s44318-024-00062-z (PMC11021471; doi:10.1038/s44318-024-00062-z)
Supplement: Supplementary file 8 — Source Data Fig. 3 [file 44318_2024_62_MOESM8_ESM.zip]

Archive with 14 entries (12 files):
- Figure 3/
- __MACOSX/._Figure 3
- Figure 3/3E/
- __MACOSX/Figure 3/._3E
- Figure 3/.DS_Store
- __MACOSX/Figure 3/._.DS_Store
- Figure 3/3E/fig3-RBD XBB.1.5-hACE2.xlsx
- __MACOSX/Figure 3/3E/._fig3-RBD XBB.1.5-hACE2.xlsx
- Figure 3/3E/fig3-RBD XBB S486V-hACE2.xlsx
- __MACOSX/Figure 3/3E/._fig3-RBD XBB S486V-hACE2.xlsx
- Figure 3/3E/fig3-RBD XBB S486F-hACE2.xlsx
- __MACOSX/Figure 3/3E/._fig3-RBD XBB S486F-hACE2.xlsx
- Figure 3/3E/fig3-RBD XBB-hACE2.xlsx
- __MACOSX/Figure 3/3E/._fig3-RBD XBB-hACE2.xlsx
