# Supplementary material for: Key mechanistic features of the trade-off between antibody escape and host cell binding in the SARS-CoV-2 Omicron variant spike proteins
Source: EMBO J. 2024 Mar 11;43(8):5. doi: 10.1038/s44318-024-00062-z (PMC11021471; doi:10.1038/s44318-024-00062-z)
Supplement: Supplementary file 8 — Source Data Fig. 3 [file 44318_2024_62_MOESM8_ESM.zip › Figure 3/3E/fig3-RBD XBB.1.5-hACE2.xlsx]

## Sheet: RBD XBB.1.5-hACE2
Run 1; Ch 2; Fc 2-1; Cy 5; hACE2; Conc 12.5 25 50 100 200 nM_X	Run 1; Ch 2; Fc 2-1; Cy 5; hACE2; Conc 12.5 25 50 100 200 nM_Y	Run 1; Ch 2; Fc 2-1; Cy 5; hACE2; Conc 12.5 25 50 100 200 nM; Fitted_X	Run 1; Ch 2; Fc 2-1; Cy 5; hACE2; Conc 12.5 25 50 100 200 nM; Fitted_Y
-39.4	3.227	-39.4	0
-39.3	2.3206	-39.3	0
-39.2	2.2007	-39.2	0
-39.1	2.21569	-39.1	0
-39	1.7251	-39	0
-38.9	1.5971	-38.9	0
-38.8	2.1341	-38.8	0
-38.7	2.3327	-38.7	0
-38.6	2.2452	-38.6	0
-38.5	2.2272	-38.5	0
-38.4	2.1157	-38.4	0
-38.3	1.9605	-38.3	0
-38.2	2.0559	-38.2	0
-38.1	2.0663	-38.1	0
-38	2.1135	-38	0
-37.9	2.1381	-37.9	0
-37.8	2.1252	-37.8	0
-37.7	2.1032	-37.7	0
-37.6	2.0809	-37.6	0
-37.5	2.0752	-37.5	0
-37.4	2.0472	-37.4	0
-37.3	2.0437	-37.3	0
-37.2	2.0297	-37.2	0
-37.1	2.0121	-37.1	0
-37	2.0917	-37	0
-36.9	2.0745	-36.9	0
-36.8	1.9503	-36.8	0
-36.7	1.9097	-36.7	0
-36.6	1.94	-36.6	0
-36.5	1.9844	-36.5	0
-36.4	2.0637	-36.4	0
-36.3	2.1016	-36.3	0
-36.2	2.1003	-36.2	0
-36.1	2.0984	-36.1	0
-36	2.0833	-36	0
-35.9	2.061	-35.9	0
-35.8	2.0613	-35.8	0
-35.7	2.0415	-35.7	0
-35.6	2.0208	-35.6	0
-35.5	1.992	-35.5	0
-35.4	1.9493	-35.4	0
-35.3	1.9127	-35.3	0
-35.2	1.8456	-35.2	0
-35.1	1.7577	-35.1	0
-35	1.7097	-35	0
-34.9	1.6812	-34.9	0
-34.8	1.6659	-34.8	0
-34.7	1.6713	-34.7	0
-34.6	1.6968	-34.6	0
-34.5	1.6996	-34.5	0
-34.4	1.7157	-34.4	0
-34.3	1.7436	-34.3	0
-34.2	1.7543	-34.2	0
-34.1	1.7282	-34.1	0
-34	1.7402	-34	0
-33.9	1.7261	-33.9	0
-33.8	1.726	-33.8	0
-33.7	1.7174	-33.7	0
-33.6	1.7051	-33.6	0
-33.5	1.6951	-33.5	0
-33.4	1.6909	-33.4	0
-33.3	1.6941	-33.3	0
-33.2	1.6893	-33.2	0
-33.1	1.6888	-33.1	0
-33	1.6744	-33	0
-32.9	1.6634	-32.9	0
-32.8	1.662	-32.8	0
-32.7	1.6598	-32.7	0
-32.6	1.6542	-32.6	0
-32.5	1.6451	-32.5	0
-32.4	1.6399	-32.4	0
-32.3	1.6305	-32.3	0
-32.2	1.6264	-32.2	0
-32.1	1.6147	-32.1	0
-32	1.6098	-32	0
-31.9	1.6018	-31.9	0
-31.8	1.5939	-31.8	0
-31.7	1.5849	-31.7	0
-31.6	1.5768	-31.6	0
-31.5	1.5676	-31.5	0
-31.4	1.5579	-31.4	0
-31.3	1.5519	-31.3	0
-31.2	1.5497	-31.2	0
-31.1	1.5403	-31.1	0
-31	1.5292	-31	0
-30.9	1.5235	-30.9	0
-30.8	1.5197	-30.8	0
-30.7	1.5121	-30.7	0
-30.6	1.5051	-30.6	0
-30.5	1.4984	-30.5	0
-30.4	1.4914	-30.4	0
-30.3	1.4852	-30.3	0
-30.2	1.4745	-30.2	0
-30.1	1.4668	-30.1	0
-30	1.4635	-30	0
-29.9	1.4563	-29.9	0
-29.8	1.4484	-29.8	0
-29.7	1.4383	-29.7	0
-29.6	1.4323	-29.6	0
-29.5	1.4234	-29.5	0
-29.4	1.4119	-29.4	0
-29.3	1.4091	-29.3	0
-29.2	1.4017	-29.2	0
-29.1	1.3938	-29.1	0
-29	1.3832	-29	0
-28.9	1.3732	-28.9	0
-28.8	1.3698	-28.8	0
-28.7	1.3595	-28.7	0
-28.6	1.3595	-28.6	0
-28.5	1.3545	-28.5	0
-28.4	1.3447	-28.4	0
-28.3	1.3356	-28.3	0
-28.2	1.3231	-28.2	0
-28.1	1.3126	-28.1	0
-28	1.3009	-28	0
-27.9	1.2949	-27.9	0
-27.8	1.2814	-27.8	0
-27.7	1.2731	-27.7	0
-27.6	1.2694	-27.6	0
-27.5	1.2684	-27.5	0
-27.4	1.2616	-27.4	0
-27.3	1.252	-27.3	0
-27.2	1.2491	-27.2	0
-27.1	1.2397	-27.1	0
-27	1.227	-27	0
-26.9	1.2155	-26.9	0
-26.8	1.2065	-26.8	0
-26.7	1.1996	-26.7	0
-26.6	1.1937	-26.6	0
-26.5	1.1878	-26.5	0
-26.4	1.1785	-26.4	0
-26.3	1.1707	-26.3	0
-26.2	1.1657	-26.2	0
-26.1	1.1561	-26.1	0
-26	1.1508	-26	0
-25.9	1.142	-25.9	0
-25.8	1.1367	-25.8	0
-25.7	1.1317	-25.7	0
-25.6	1.123	-25.6	0
-25.5	1.1165	-25.5	0
-25.4	1.1114	-25.4	0
-25.3	1.1075	-25.3	0
-25.2	1.0978	-25.2	0
-25.1	1.0856	-25.1	0
-25	1.0836	-25	0
-24.9	1.0846	-24.9	0
-24.8	1.0773	-24.8	0
-24.7	1.0689	-24.7	0
-24.6	1.06	-24.6	0
-24.5	1.0549	-24.5	0
-24.4	1.0445	-24.4	0
-24.3	1.0366	-24.3	0
-24.2	1.0262	-24.2	0
-24.1	1.0203	-24.1	0
-24	1.0101	-24	0
-23.9	1.0012	-23.9	0
-23.8	0.9905	-23.8	0
-23.7	0.9874	-23.7	0
-23.6	0.9842	-23.6	0
-23.5	0.9771	-23.5	0
-23.4	0.9671	-23.4	0
-23.3	0.9599	-23.3	0
-23.2	0.9527	-23.2	0
-23.1	0.9443	-23.1	0
-23	0.9381	-23	0
-22.9	0.9362	-22.9	0
-22.8	0.9331	-22.8	0
-22.7	0.9256	-22.7	0
-22.6	0.924	-22.6	0
-22.5	0.9148	-22.5	0
-22.4	0.9058	-22.4	0
-22.3	0.9026	-22.3	0
-22.2	0.9046	-22.2	0
-22.1	0.9004	-22.1	0
-22	0.898	-22	0
-21.9	0.896	-21.9	0
-21.8	0.89	-21.8	0
-21.7	0.8837	-21.7	0
-21.6	0.8762	-21.6	0
-21.5	0.8702	-21.5	0
-21.4	0.863	-21.4	0
-21.3	0.8529	-21.3	0
-21.2	0.8442	-21.2	0
-21.1	0.841	-21.1	0
-21	0.8377	-21	0
-20.9	0.8359	-20.9	0
-20.8	0.8332	-20.8	0
-20.7	0.8338	-20.7	0
-20.6	0.8265	-20.6	0
-20.5	0.823	-20.5	0
-20.4	0.8244	-20.4	0
-20.3	0.8194	-20.3	0
-20.2	0.8237	-20.2	0
-20.1	0.8157	-20.1	0
-20	0.8059	-20	0
-19.9	0.802	-19.9	0
-19.8	0.7937	-19.8	0
-19.7	0.7881	-19.7	0
-19.6	0.7809	-19.6	0
-19.5	0.7793	-19.5	0
-19.4	0.7795	-19.4	0
-19.3	0.7806	-19.3	0
-19.2	0.7773	-19.2	0
-19.1	0.767	-19.1	0
-19	0.7601	-19	0
-18.9	0.7557	-18.9	0
-18.8	0.7547	-18.8	0
-18.7	0.7529	-18.7	0
-18.6	0.7448	-18.6	0
-18.5	0.7344	-18.5	0
-18.4	0.7236	-18.4	0
-18.3	0.7045	-18.3	0
-18.2	0.6888	-18.2	0
-18.1	0.6911	-18.1	0
-18	0.6902	-18	0
-17.9	0.6907	-17.9	0
-17.8	0.6796	-17.8	0
-17.7	0.6686	-17.7	0
-17.6	0.6588	-17.6	0
-17.5	0.6458	-17.5	0
-17.4	0.6345	-17.4	0
-17.3	0.6254	-17.3	0
-17.2	0.6216	-17.2	0
-17.1	0.6195	-17.1	0
-17	0.6212	-17	0
-16.9	0.6102	-16.9	0
-16.8	0.6043	-16.8	0
-16.7	0.5854	-16.7	0
-16.6	0.5866	-16.6	0
-16.5	0.5939	-16.5	0
-16.4	0.5988	-16.4	0
-16.3	0.6037	-16.3	0
-16.2	0.6052	-16.2	0
-16.1	0.6182	-16.1	0
-16	0.6436	-16	0
-15.9	0.6761	-15.9	0
-15.8	0.685	-15.8	0
-15.7	0.692	-15.7	0
-15.6	0.6822	-15.6	0
-15.5	0.6746	-15.5	0
-15.4	0.6597	-15.4	0
-15.3	0.6494	-15.3	0
-15.2	0.6348	-15.2	0
-15.1	0.6175	-15.1	0
-15	0.6123	-15	0
-14.9	0.6055	-14.9	0
-14.8	0.591	-14.8	0
-14.7	0.5727	-14.7	0
-14.6	0.5598	-14.6	0
-14.5	0.5538	-14.5	0
-14.4	0.55	-14.4	0
-14.3	0.5384	-14.3	0
-14.2	0.5214	-14.2	0
-14.1	0.5107	-14.1	0
-14	0.4939	-14	0
-13.9	0.481	-13.9	0
-13.8	0.4594	-13.8	0
-13.7	0.4515	-13.7	0
-13.6	0.4399	-13.6	0
-13.5	0.4373	-13.5	0
-13.4	0.4207	-13.4	0
-13.3	0.4135	-13.3	0
-13.2	0.411	-13.2	0
-13.1	0.417	-13.1	0
-13	0.4154	-13	0
-12.9	0.4102	-12.9	0
-12.8	0.3996	-12.8	0
-12.7	0.399	-12.7	0
-12.6	0.393	-12.6	0
-12.5	0.3785	-12.5	0
-12.4	0.3703	-12.4	0
-12.3	0.361	-12.3	0
-12.2	0.3579	-12.2	0
-12.1	0.3527	-12.1	0
-12	0.3493	-12	0
-11.9	0.3466	-11.9	0
-11.8	0.3421	-11.8	0
-11.7	0.343	-11.7	0
-11.6	0.3437	-11.6	0
-11.5	0.3411	-11.5	0
-11.4	0.3342	-11.4	0
-11.3	0.3301	-11.3	0
-11.2	0.3254	-11.2	0
-11.1	0.321	-11.1	0
-11	0.3169	-11	0
-10.9	0.3112	-10.9	0
-10.8	0.3088	-10.8	0
-10.7	0.3039	-10.7	0
-10.6	0.2897	-10.6	0
-10.5	0.2847	-10.5	0
-10.4	0.2788	-10.4	0
-10.3	0.2718	-10.3	0
-10.2	0.261	-10.2	0
-10.1	0.2492	-10.1	0
-10	0.2407	-10	0
-9.9	0.2312	-9.9	0
-9.8	0.2226	-9.8	0
-9.7	0.217	-9.7	0
-9.6	0.2099	-9.6	0
-9.5	0.2025	-9.5	0
-9.4	0.1931	-9.4	0
-9.3	0.1834	-9.3	0
-9.2	0.1787	-9.2	0
-9.1	0.1728	-9.1	0
-9	0.16	-9	0
-8.9	0.1533	-8.9	0
-8.8	0.1496	-8.8	0
-8.7	0.1432	-8.7	0
-8.6	0.1421	-8.6	0
-8.5	0.1422	-8.5	0
-8.4	0.1337	-8.4	0
-8.3	0.1289	-8.3	0
-8.2	0.1187	-8.2	0
-8.1	0.1086	-8.1	0
-8	0.1028	-8	0
-7.9	0.1214	-7.9	0
-7.8	0.1251	-7.8	0
-7.7	0.1229	-7.7	0
-7.6	0.1199	-7.6	0
-7.5	0.1213	-7.5	0
-7.4	0.1199	-7.4	0
-7.3	0.1178	-7.3	0
-7.2	0.1146	-7.2	0
-7.1	0.1087	-7.1	0
-7	0.1008	-7	0
-6.9	0.092	-6.9	0
-6.8	0.0863	-6.8	0
-6.7	0.088	-6.7	0
-6.6	0.0837999	-6.6	0
-6.5	0.0779	-6.5	0
-6.4	0.0693	-6.4	0
-6.3	0.0597	-6.3	0
-6.2	0.0546	-6.2	0
-6.1	0.051	-6.1	0
-6	0.0477	-6	0
-5.9	0.0466	-5.9	0
-5.8	0.043	-5.8	0
-5.7	0.0364	-5.7	0
-5.6	0.0294	-5.6	0
-5.5	0.0213	-5.5	0
-5.4	0.0132	-5.4	0
-5.3	0.0131	-5.3	0
-5.2	0.0076	-5.2	0
-5.1	0.00230004	-5.1	0
-5	-0.0015	-5	0
-4.9	-0.0075	-4.9	0
-4.8	-0.0121	-4.8	0
-4.7	-0.0168	-4.7	0
-4.6	-0.0239	-4.6	0
-4.5	-0.027	-4.5	0
-4.4	-0.029	-4.4	0
-4.3	-0.0305	-4.3	0
-4.2	-0.0321	-4.2	0
-4.1	-0.0385999	-4.1	0
-4	-0.0426	-4	0
-3.9	-0.0446	-3.9	0
-3.8	-0.0509	-3.8	0
-3.7	-0.0534	-3.7	0
-3.6	-0.0589	-3.6	0
-3.5	-0.0597	-3.5	0
-3.4	-0.061	-3.4	0
-3.3	-0.0656	-3.3	0
-3.2	-0.0737	-3.2	0
-3.1	-0.0796	-3.1	0
-3	-0.0777	-3	0
-2.9	-0.0831	-2.9	0
-2.8	-0.0895	-2.8	0
-2.7	-0.0951	-2.7	0
-2.6	-0.1019	-2.6	0
-2.5	-0.1059	-2.5	0
-2.4	-0.1164	-2.4	0
-2.3	-0.1122	-2.3	0
-2.2	-0.1199	-2.2	0
-2.1	-0.128	-2.1	0
-2	-0.1297	-2	0
-1.9	-0.1258	-1.9	0
-1.8	-0.1354	-1.8	0
-1.7	-0.1392	-1.7	0
-1.6	-0.137	-1.6	0
-1.5	-0.1427	-1.5	0
-1.4	-0.155	-1.4	0
-1.3	-0.1561	-1.3	0
-1.2	-0.1566	-1.2	0
-1.1	-0.157	-1.1	0
-1	-0.1579	-1	0
-0.900002	-0.1583	-0.900002	0
-0.799999	-0.1608	-0.799999	0
-0.700001		-0.700001	0
-0.599998		-0.599998	0
-0.5		-0.5	0
-0.400002		-0.400002	0
-0.299999		-0.299999	0
-0.200001		-0.200001	0
-0.0999985		-0.0999985	0
0		0	0
0.0999985		0.0999985	0
0.200001		0.200001	0.357086
0.299999		0.299999	0.713959
0.400002		0.400002	1.07065
0.5		0.5	1.42712
0.599998		0.599998	1.7834
0.700001		0.700001	2.1395
0.799999		0.799999	2.49538
0.900002		0.900002	2.85108
1		1	3.20656
1.1		1.1	3.56185
1.2		1.2	3.91695
1.3		1.3	4.27185
1.4		1.4	4.62656
1.5		1.5	4.98106
1.6		1.6	5.33536
1.7		1.7	5.68947
1.8	5.646	1.8	6.04338
1.9	6.2749	1.9	6.39711
2	6.8715	2	6.75062
2.1	7.5375	2.1	7.10394
2.2	8.1703	2.2	7.45707
2.3	8.8345	2.3	7.80999
2.4	9.4807	2.4	8.16273
2.5	10.1207	2.5	8.51527
2.6	10.7287	2.6	8.8676
2.7	11.2336	2.7	9.21975
2.8	11.902	2.8	9.5717
2.9	12.5199	2.9	9.92346
3	13.1501	3	10.275
3.1	13.7872	3.1	10.6264
3.2	14.4043	3.2	10.9775
3.3	15.0164	3.3	11.3285
3.4	15.643	3.4	11.6793
3.5	16.2976	3.5	12.0299
3.6	16.9405	3.6	12.3802
3.7	17.6042	3.7	12.7304
3.8	18.2559	3.8	13.0804
3.9	18.9137	3.9	13.4302
4	19.5714	4	13.7798
4.1	20.2233	4.1	14.1293
4.2	20.8651	4.2	14.4785
4.3	21.5267	4.3	14.8275
4.4	22.1781	4.4	15.1763
4.5	22.8273	4.5	15.525
4.6	23.4599	4.6	15.8734
4.7	24.0982	4.7	16.2217
4.8	24.7521	4.8	16.5697
4.9	25.3956	4.9	16.9176
5	26.0335	5	17.2652
5.1	26.6679	5.1	17.6127
5.2	27.3061	5.2	17.96
5.3	27.9467	5.3	18.3071
5.4	28.5855	5.4	18.654
5.5	29.237	5.5	19.0007
5.6	29.8802	5.6	19.3472
5.7	30.5098	5.7	19.6935
5.8	31.1523	5.8	20.0396
5.9	31.795	5.9	20.3855
6	32.4242	6	20.7313
6.1	33.0652	6.1	21.0768
6.2	33.703	6.2	21.4222
6.3	34.3413	6.3	21.7673
6.4	34.9723	6.4	22.1123
6.5	35.5952	6.5	22.4571
6.6	36.2199	6.6	22.8017
6.7	36.8503	6.7	23.1461
6.8	37.4843	6.8	23.4903
6.9	38.107	6.9	23.8343
7	38.7293	7	24.1781
7.1	39.3586	7.1	24.5217
7.2	39.991	7.2	24.8652
7.3	40.6148	7.3	25.2084
7.4	41.2262	7.4	25.5515
7.5	41.8374	7.5	25.8943
7.6	42.4547	7.6	26.237
7.7	43.0633	7.7	26.5795
7.8	43.6676	7.8	26.9218
7.9	44.2756	7.9	27.2639
8	44.8972	8	27.6058
8.1	45.5272	8.1	27.9475
8.2	46.1422	8.2	28.289
8.3	46.7456	8.3	28.6304
8.4	47.3464	8.4	28.9715
8.5	47.9573	8.5	29.3125
8.6	48.5715	8.6	29.6532
8.7	49.181	8.7	29.9938
8.8	49.7873	8.8	30.3342
8.9	50.3942	8.9	30.6744
9	51.0043	9	31.0144
9.1	51.5998	9.1	31.3543
9.2	52.1888	9.2	31.6939
9.3	52.7846	9.3	32.0333
9.4	53.3798	9.4	32.3726
9.5	53.9812	9.5	32.7117
9.6	54.5831	9.6	33.0505
9.7	55.1751	9.7	33.3892
9.8	55.7641	9.8	33.7277
9.9	56.354	9.9	34.0661
10	56.9447	10	34.4042
10.1	57.5321	10.1	34.7421
10.2	58.1177	10.2	35.0799
10.3	58.7083	10.3	35.4174
10.4	59.3019	10.4	35.7548
10.5	59.8885	10.5	36.092
10.6	60.4744	10.6	36.429
10.7	61.0536	10.7	36.7658
10.8	61.6337	10.8	37.1024
10.9	62.2209	10.9	37.4389
11	62.8049	11	37.7751
11.1	63.3851	11.1	38.1112
11.2	63.9676	11.2	38.4471
11.3	64.5505	11.3	38.7828
11.4	65.1248	11.4	39.1183
11.5	65.6938	11.5	39.4536
11.6	66.2622	11.6	39.7887
11.7	66.8356	11.7	40.1237
11.8	67.4121	11.8	40.4584
11.9	67.9817	11.9	40.793
12	68.5485	12	41.1274
12.1	69.1142	12.1	41.4616
12.2	69.6908	12.2	41.7956
12.3	70.2579	12.3	42.1294
12.4	70.8268	12.4	42.463
12.5	71.3928	12.5	42.7965
12.6	71.9548	12.6	43.1298
12.7	72.516	12.7	43.4629
12.8	73.085	12.8	43.7958
12.9	73.6453	12.9	44.1285
13	74.2045	13	44.461
13.1	74.7623	13.1	44.7933
13.2	75.3179	13.2	45.1255
13.3	75.8746	13.3	45.4575
13.4	76.4251	13.4	45.7893
13.5	76.9696	13.5	46.1209
13.6	77.5228	13.6	46.4523
13.7	78.0875	13.7	46.7835
13.8	78.6509	13.8	47.1146
13.9	79.2007	13.9	47.4455
14	79.7381	14	47.7761
14.1	80.2851	14.1	48.1066
14.2	80.8347	14.2	48.437
14.3	81.3841	14.3	48.7671
14.4	81.9313	14.4	49.097
14.5	82.4757	14.5	49.4268
14.6	83.0211	14.6	49.7564
14.7	83.5583	14.7	50.0858
14.8	84.0844	14.8	50.415
14.9	84.6209	14.9	50.744
15	85.1594	15	51.0729
15.1	85.7061	15.1	51.4015
15.2	86.2486	15.2	51.73
15.3	86.7886	15.3	52.0583
15.4	87.3268	15.4	52.3864
15.5	87.8691	15.5	52.7144
15.6	88.4031	15.6	53.0421
15.7	88.94	15.7	53.3697
15.8	89.4807	15.8	53.6971
15.9	90.0163	15.9	54.0243
16	90.55	16	54.3513
16.1	91.0754	16.1	54.6782
16.2	91.5985	16.2	55.0048
16.3	92.1318	16.3	55.3313
16.4	92.6615	16.4	55.6576
16.5	93.1802	16.5	55.9837
16.6	93.7005	16.6	56.3096
16.7	94.2223	16.7	56.6354
16.8	94.7455	16.8	56.961
16.9	95.2644	16.9	57.2864
17	95.7809	17	57.6116
17.1	96.301	17.1	57.9366
17.2	96.8116	17.2	58.2615
17.3	97.3296	17.3	58.5861
17.4	97.8477	17.4	58.9106
17.5	98.3611	17.5	59.2349
17.6	98.8805	17.6	59.559
17.7	99.3905	17.7	59.883
17.8	99.9051	17.8	60.2067
17.9	100.411	17.9	60.5303
18	100.919	18	60.8537
18.1	101.421	18.1	61.177
18.2	101.927	18.2	61.5
18.3	102.439	18.3	61.8229
18.4	102.947	18.4	62.1456
18.5	103.455	18.5	62.4681
18.6	103.964	18.6	62.7904
18.7	104.468	18.7	63.1125
18.8	104.969	18.8	63.4345
18.9	105.47	18.9	63.7563
19	105.976	19	64.0779
19.1	106.473	19.1	64.3993
19.2	106.974	19.2	64.7206
19.3	107.469	19.3	65.0417
19.4	107.957	19.4	65.3626
19.5	108.45	19.5	65.6833
19.6	108.947	19.6	66.0038
19.7	109.439	19.7	66.3242
19.8	109.932	19.8	66.6444
19.9	110.429	19.9	66.9644
20	110.921	20	67.2842
20.1	111.414	20.1	67.6038
20.2	111.911	20.2	67.9233
20.3	112.403	20.3	68.2426
20.4	112.897	20.4	68.5617
20.5	113.386	20.5	68.8807
20.6	113.877	20.6	69.1994
20.7	114.362	20.7	69.518
20.8	114.85	20.8	69.8364
20.9	115.342	20.9	70.1546
21	115.829	21	70.4727
21.1	116.316	21.1	70.7905
21.2	116.794	21.2	71.1083
21.3	117.271	21.3	71.4258
21.4	117.744	21.4	71.7431
21.5	118.226	21.5	72.0603
21.6	118.712	21.6	72.3773
21.7	119.204	21.7	72.6941
21.8	119.682	21.8	73.0107
21.9	120.157	21.9	73.3272
22	120.636	22	73.6435
22.1	121.112	22.1	73.9596
22.2	121.592	22.2	74.2755
22.3	122.08	22.3	74.5913
22.4	122.558	22.4	74.9069
22.5	123.029	22.5	75.2223
22.6	123.498	22.6	75.5375
22.7	123.968	22.7	75.8526
22.8	124.43	22.8	76.1674
22.9	124.898	22.9	76.4822
23	125.375	23	76.7967
23.1	125.855	23.1	77.111
23.2	126.323	23.2	77.4252
23.3	126.788	23.3	77.7392
23.4	127.244	23.4	78.0531
23.5	127.702	23.5	78.3667
23.6	128.158	23.6	78.6802
23.7	128.619	23.7	78.9935
23.8	129.07	23.8	79.3066
23.9	129.519	23.9	79.6196
24	129.978	24	79.9324
24.1	130.437	24.1	80.245
24.2	130.896	24.2	80.5574
24.3	131.361	24.3	80.8697
24.4	131.827	24.4	81.1818
24.5	132.283	24.5	81.4937
24.6	132.741	24.6	81.8054
24.7	133.207	24.7	82.117
24.8	133.662	24.8	82.4284
24.9	134.113	24.9	82.7396
25	134.574	25	83.0507
25.1	135.032	25.1	83.3616
25.2	135.487	25.2	83.6723
25.3	135.941	25.3	83.9828
25.4	136.391	25.4	84.2932
25.5	136.839	25.5	84.6033
25.6	137.293	25.6	84.9134
25.7	137.75	25.7	85.2232
25.8	138.199	25.8	85.5329
25.9	138.645	25.9	85.8424
26	139.098	26	86.1517
26.1	139.549	26.1	86.4608
26.2	139.993	26.2	86.7698
26.3	140.434	26.3	87.0786
26.4	140.877	26.4	87.3873
26.5	141.316	26.5	87.6957
26.6	141.764	26.6	88.004
26.7	142.196	26.7	88.3121
26.8	142.62	26.8	88.6201
26.9	143.05	26.9	88.9279
27	143.478	27	89.2355
27.1	143.917	27.1	89.5429
27.2	144.361	27.2	89.8502
27.3	144.801	27.3	90.1573
27.4	145.241	27.4	90.4642
27.5	145.685	27.5	90.771
27.6	146.127	27.6	91.0775
27.7	146.565	27.7	91.3839
27.8	147.002	27.8	91.6902
27.9	147.441	27.9	91.9963
28	147.872	28	92.3022
28.1	148.311	28.1	92.6079
28.2	148.741	28.2	92.9134
28.3	149.171	28.3	93.2189
28.4	149.599	28.4	93.5241
28.5	150.027	28.5	93.8291
28.6	150.455	28.6	94.134
28.7	150.88	28.7	94.4387
28.8	151.298	28.8	94.7433
28.9	151.721	28.9	95.0476
29	152.143	29	95.3518
29.1	152.57	29.1	95.6559
29.2	152.999	29.2	95.9597
29.3	153.431	29.3	96.2634
29.4	153.853	29.4	96.567
29.5	154.282	29.5	96.8703
29.6	154.712	29.6	97.1735
29.7	155.138	29.7	97.4765
29.8	155.564	29.8	97.7794
29.9	155.992	29.9	98.0821
30	156.423	30	98.3846
30.1	156.853	30.1	98.6869
30.2	157.281	30.2	98.9891
30.3	157.712	30.3	99.2911
30.4	158.137	30.4	99.593
30.5	158.551	30.5	99.8946
30.6	158.96	30.6	100.196
30.7	159.371	30.7	100.497
30.8	159.792	30.8	100.799
30.9	160.211	30.9	101.1
31	160.629	31	101.4
31.1	161.039	31.1	101.701
31.2	161.447	31.2	102.002
31.3	161.853	31.3	102.302
31.4	162.256	31.4	102.602
31.5	162.666	31.5	102.902
31.6	163.076	31.6	103.202
31.7	163.492	31.7	103.502
31.8	163.911	31.8	103.801
31.9	164.323	31.9	104.1
32	164.732	32	104.4
32.1	165.14	32.1	104.699
32.2	165.54	32.2	104.997
32.3	165.954	32.3	105.296
32.4	166.367	32.4	105.595
32.5	166.767	32.5	105.893
32.6	167.174	32.6	106.191
32.7	167.583	32.7	106.489
32.8	167.99	32.8	106.787
32.9	168.387	32.9	107.085
33	168.786	33	107.382
33.1	169.194	33.1	107.68
33.2	169.596	33.2	107.977
33.3	169.991	33.3	108.274
33.4	170.389	33.4	108.571
33.5	170.779	33.5	108.867
33.6	171.174	33.6	109.164
33.7	171.58	33.7	109.46
33.8	171.981	33.8	109.756
33.9	172.383	33.9	110.052
34	172.782	34	110.348
34.1	173.178	34.1	110.644
34.2	173.563	34.2	110.939
34.3	173.949	34.3	111.235
34.4	174.348	34.4	111.53
34.5	174.748	34.5	111.825
34.6	175.144	34.6	112.12
34.7	175.533	34.7	112.415
34.8	175.916	34.8	112.709
34.9	176.298	34.9	113.003
35	176.682	35	113.298
35.1	177.066	35.1	113.592
35.2	177.456	35.2	113.886
35.3	177.854	35.3	114.179
35.4	178.253	35.4	114.473
35.5	178.648	35.5	114.766
35.6	179.04	35.6	115.06
35.7	179.434	35.7	115.353
35.8	179.823	35.8	115.646
35.9	180.213	35.9	115.938
36	180.599	36	116.231
36.1	180.992	36.1	116.523
36.2	181.386	36.2	116.816
36.3	181.768	36.3	117.108
36.4	182.149	36.4	117.4
36.5	182.528	36.5	117.691
36.6	182.914	36.6	117.983
36.7	183.285	36.7	118.274
36.8	183.655	36.8	118.566
36.9	184.029	36.9	118.857
37	184.409	37	119.148
37.1	184.794	37.1	119.439
37.2	185.172	37.2	119.729
37.3	185.548	37.3	120.02
37.4	185.935	37.4	120.31
37.5	186.32	37.5	120.6
37.6	186.689	37.6	120.89
37.7	187.064	37.7	121.18
37.8	187.441	37.8	121.47
37.9	187.818	37.9	121.759
38	188.187	38	122.048
38.1	188.56	38.1	122.338
38.2	188.936	38.2	122.627
38.3	189.315	38.3	122.916
38.4	189.692	38.4	123.204
38.5	190.069	38.5	123.493
38.6	190.44	38.6	123.781
38.7	190.812	38.7	124.069
38.8	191.178	38.8	124.357
38.9	191.531	38.9	124.645
39	191.889	39	124.933
39.1	192.253	39.1	125.221
39.2	192.62	39.2	125.508
39.3	192.984	39.3	125.795
39.4	193.346	39.4	126.082
39.5	193.703	39.5	126.369
39.6	194.067	39.6	126.656
39.7	194.438	39.7	126.943
39.8	194.806	39.8	127.229
39.9	195.182	39.9	127.516
40	195.559	40	127.802
40.1	195.938	40.1	128.088
40.2	196.319	40.2	128.373
40.3	196.686	40.3	128.659
40.4	197.054	40.4	128.945
40.5	197.425	40.5	129.23
40.6	197.803	40.6	129.515
40.7	198.172	40.7	129.8
40.8	198.527	40.8	130.085
40.9	198.882	40.9	130.37
41	199.237	41	130.654
41.1	199.599	41.1	130.939
41.2	199.958	41.2	131.223
41.3	200.304	41.3	131.507
41.4	200.656	41.4	131.791
41.5	201.013	41.5	132.075
41.6	201.366	41.6	132.358
41.7	201.721	41.7	132.642
41.8	202.059	41.8	132.925
41.9	202.408	41.9	133.208
42	202.773	42	133.491
42.1	203.134	42.1	133.774
42.2	203.483	42.2	134.057
42.3	203.833	42.3	134.339
42.4	204.2	42.4	134.621
42.5	204.554	42.5	134.904
42.6	204.908	42.6	135.186
42.7	205.258	42.7	135.468
42.8	205.605	42.8	135.749
42.9	205.963	42.9	136.031
43	206.315	43	136.312
43.1	206.656	43.1	136.594
43.2	207.004	43.2	136.875
43.3	207.359	43.3	137.156
43.4	207.708	43.4	137.436
43.5	208.053	43.5	137.717
43.6	208.4	43.6	137.997
43.7	208.748	43.7	138.278
43.8	209.086	43.8	138.558
43.9	209.441	43.9	138.838
44	209.798	44	139.118
44.1	210.152	44.1	139.397
44.2	210.502	44.2	139.677
44.3	210.85	44.3	139.956
44.4	211.179	44.4	140.236
44.5	211.513	44.5	140.515
44.6	211.85	44.6	140.794
44.7	212.187	44.7	141.072
44.8	212.521	44.8	141.351
44.9	212.865	44.9	141.629
45	213.213	45	141.908
45.1	213.556	45.1	142.186
45.2	213.905	45.2	142.464
45.3	214.242	45.3	142.742
45.4	214.571	45.4	143.019
45.5	214.915	45.5	143.297
45.6	215.265	45.6	143.574
45.7	215.605	45.7	143.851
45.8	215.944	45.8	144.128
45.9	216.288	45.9	144.405
46	216.63	46	144.682
46.1	216.963	46.1	144.959
46.2	217.29	46.2	145.235
46.3	217.614	46.3	145.511
46.4	217.951	46.4	145.787
46.5	218.285	46.5	146.063
46.6	218.621	46.6	146.339
46.7	218.956	46.7	146.615
46.8	219.284	46.8	146.89
46.9	219.619	46.9	147.166
47	219.949	47	147.441
47.1	220.279	47.1	147.716
47.2	220.616	47.2	147.991
47.3	220.951	47.3	148.266
47.4	221.283	47.4	148.54
47.5	221.607	47.5	148.815
47.6	221.949	47.6	149.089
47.7	222.286	47.7	149.363
47.8	222.606	47.8	149.637
47.9	222.931	47.9	149.911
48	223.266	48	150.185
48.1	223.595	48.1	150.458
48.2	223.912	48.2	150.732
48.3	224.231	48.3	151.005
48.4	224.562	48.4	151.278
48.5	224.891	48.5	151.551
48.6	225.224	48.6	151.824
48.7	225.552	48.7	152.096
48.8	225.873	48.8	152.369
48.9	226.211	48.9	152.641
49	226.552	49	152.913
49.1	226.88	49.1	153.185
49.2	227.207	49.2	153.457
49.3	227.541	49.3	153.729
49.4	227.863	49.4	154
49.5	228.182	49.5	154.272
49.6	228.504	49.6	154.543
49.7	228.818	49.7	154.814
49.8	229.131	49.8	155.085
49.9	229.451	49.9	155.356
50	229.769	50	155.627
50.1	230.089	50.1	155.897
50.2	230.406	50.2	156.167
50.3	230.721	50.3	156.438
50.4	231.036	50.4	156.708
50.5	231.371	50.5	156.978
50.6	231.695	50.6	157.247
50.7	232.011	50.7	157.517
50.8	232.34	50.8	157.786
50.9	232.662	50.9	158.056
51	232.985	51	158.325
51.1	233.299	51.1	158.594
51.2	233.603	51.2	158.863
51.3	233.913	51.3	159.131
51.4	234.235	51.4	159.4
51.5	234.553	51.5	159.668
51.6	234.852	51.6	159.937
51.7	235.16	51.7	160.205
51.8	235.47	51.8	160.473
51.9	235.772	51.9	160.74
52	236.084	52	161.008
52.1	236.392	52.1	161.276
52.2	236.693	52.2	161.543
52.3	237.002	52.3	161.81
52.4	237.321	52.4	162.077
52.5	237.629	52.5	162.344
52.6	237.923	52.6	162.611
52.7	238.224	52.7	162.878
52.8	238.534	52.8	163.144
52.9	238.843	52.9	163.41
53	239.151	53	163.677
53.1	239.46	53.1	163.943
53.2	239.762	53.2	164.208
53.3	240.067	53.3	164.474
53.4	240.385	53.4	164.74
53.5	240.689	53.5	165.005
53.6	241.004	53.6	165.27
53.7	241.33	53.7	165.536
53.8	241.651	53.8	165.801
53.9	241.959	53.9	166.065
54	242.269	54	166.33
54.1	242.578	54.1	166.595
54.2	242.88	54.2	166.859
54.3	243.195	54.3	167.123
54.4	243.505	54.4	167.387
54.5	243.802	54.5	167.651
54.6	244.111	54.6	167.915
54.7	244.419	54.7	168.179
54.8	244.712	54.8	168.442
54.9	245.012	54.9	168.706
55	245.324	55	168.969
55.1	245.63	55.1	169.232
55.2	245.931	55.2	169.495
55.3	246.238	55.3	169.758
55.4	246.538	55.4	170.02
55.5	246.843	55.5	170.283
55.6	247.153	55.6	170.545
55.7	247.454	55.7	170.807
55.8	247.747	55.8	171.07
55.9	248.04	55.9	171.331
56	248.344	56	171.593
56.1	248.633	56.1	171.855
56.2	248.927	56.2	172.116
56.3	249.225	56.3	172.378
56.4	249.517	56.4	172.639
56.5	249.819	56.5	172.9
56.6	250.115	56.6	173.161
56.7	250.398	56.7	173.422
56.8	250.687	56.8	173.682
56.9	250.975	56.9	173.943
57	251.257	57	174.203
57.1	251.544	57.1	174.463
57.2	251.844	57.2	174.723
57.3	252.145	57.3	174.983
57.4	252.446	57.4	175.243
57.5	252.744	57.5	175.502
57.6	253.033	57.6	175.762
57.7	253.328	57.7	176.021
57.8	253.626	57.8	176.28
57.9	253.925	57.9	176.539
58	254.23	58	176.798
58.1	254.541	58.1	177.057
58.2	254.841	58.2	177.315
58.3	255.134	58.3	177.574
58.4	255.417	58.4	177.832
58.5	255.706	58.5	178.09
58.6	255.996	58.6	178.348
58.7	256.286	58.7	178.606
58.8	256.574	58.8	178.864
58.9	256.86	58.9	179.121
59	257.151	59	179.379
59.1	257.438	59.1	179.636
59.2	257.723	59.2	179.893
59.3	258.009	59.3	180.15
59.4	258.303	59.4	180.407
59.5	258.595	59.5	180.664
59.6	258.885	59.6	180.92
59.7	259.165	59.7	181.177
59.8	259.454	59.8	181.433
59.9	259.745	59.9	181.689
60	260.027	60	181.945
60.1	260.314	60.1	182.201
60.2	260.598	60.2	182.457
60.3	260.888	60.3	182.713
60.4	261.168	60.4	182.968
60.5	261.442	60.5	183.223
60.6	261.723	60.6	183.478
60.7	262.001	60.7	183.733
60.8	262.284	60.8	183.988
60.9	262.571	60.9	184.243
61	262.855	61	184.498
61.1	263.135	61.1	184.752
61.2	263.415	61.2	185.006
61.3	263.692	61.3	185.261
61.4	263.968	61.4	185.515
61.5	264.25	61.5	185.768
61.6	264.523	61.6	186.022
61.7	264.803	61.7	186.276
61.8	265.081	61.8	186.529
61.9	265.355	61.9	186.783
62	265.627	62	187.036
62.1	265.902	62.1	187.289
62.2	266.186	62.2	187.542
62.3	266.46	62.3	187.794
62.4	266.732	62.4	188.047
62.5	267.004	62.5	188.299
62.6	267.275	62.6	188.552
62.7	267.554	62.7	188.804
62.8	267.832	62.8	189.056
62.9	268.094	62.9	189.308
63	268.372	63	189.56
63.1	268.658	63.1	189.811
63.2	268.932	63.2	190.063
63.3	269.195	63.3	190.314
63.4	269.458	63.4	190.565
63.5	269.734	63.5	190.816
63.6	270.014	63.6	191.067
63.7	270.298	63.7	191.318
63.8	270.575	63.8	191.569
63.9	270.853	63.9	191.819
64	271.127	64	192.07
64.1	271.389	64.1	192.32
64.2	271.649	64.2	192.57
64.3	271.924	64.3	192.82
64.4	272.21	64.4	193.07
64.5	272.49	64.5	193.319
64.6	272.75	64.6	193.569
64.7	273.011	64.7	193.818
64.8	273.268	64.8	194.068
64.9	273.518	64.9	194.317
65	273.784	65	194.566
65.1	274.054	65.1	194.815
65.2	274.331	65.2	195.063
65.3	274.606	65.3	195.312
65.4	274.87	65.4	195.56
65.5	275.123	65.5	195.809
65.6	275.39	65.6	196.057
65.7	275.659	65.7	196.305
65.8	275.924	65.8	196.553
65.9	276.204	65.9	196.8
66	276.489	66	197.048
66.1	276.76	66.1	197.295
66.2	277.026	66.2	197.543
66.3	277.291	66.3	197.79
66.4	277.555	66.4	198.037
66.5	277.822	66.5	198.284
66.6	278.089	66.6	198.531
66.7	278.355	66.7	198.777
66.8	278.63	66.8	199.024
66.9	278.901	66.9	199.27
67	279.163	67	199.516
67.1	279.416	67.1	199.762
67.2	279.674	67.2	200.008
67.3	279.938	67.3	200.254
67.4	280.202	67.4	200.5
67.5	280.467	67.5	200.745
67.6	280.735	67.6	200.991
67.7	280.997	67.7	201.236
67.8	281.247	67.8	201.481
67.9	281.509	67.9	201.726
68	281.768	68	201.971
68.1	282.019	68.1	202.216
68.2	282.275	68.2	202.46
68.3	282.536	68.3	202.705
68.4	282.803	68.4	202.949
68.5	283.067	68.5	203.193
68.6	283.327	68.6	203.437
68.7	283.581	68.7	203.681
68.8	283.839	68.8	203.925
68.9	284.106	68.9	204.169
69	284.362	69	204.412
69.1	284.614	69.1	204.656
69.2	284.883	69.2	204.899
69.3	285.156	69.3	205.142
69.4	285.414	69.4	205.385
69.5	285.665	69.5	205.628
69.6	285.918	69.6	205.87
69.7	286.176	69.7	206.113
69.8	286.425	69.8	206.355
69.9	286.679	69.9	206.598
70	286.926	70	206.84
70.1	287.177	70.1	207.082
70.2	287.437	70.2	207.324
70.3	287.671	70.3	207.565
70.4	287.917	70.4	207.807
70.5	288.18	70.5	208.048
70.6	288.426	70.6	208.29
70.7	288.671	70.7	208.531
70.8	288.925	70.8	208.772
70.9	289.18	70.9	209.013
71	289.429	71	209.254
71.1	289.679	71.1	209.494
71.2	289.934	71.2	209.735
71.3	290.192	71.3	209.975
71.4	290.449	71.4	210.216
71.5	290.698	71.5	210.456
71.6	290.944	71.6	210.696
71.7	291.2	71.7	210.936
71.8	291.457	71.8	211.175
71.9	291.712	71.9	211.415
72	291.96	72	211.655
72.1	292.22	72.1	211.894
72.2	292.474	72.2	212.133
72.3	292.721	72.3	212.372
72.4	292.974	72.4	212.611
72.5	293.224	72.5	212.85
72.6	293.474	72.6	213.089
72.7	293.728	72.7	213.327
72.8	293.984	72.8	213.565
72.9	294.23	72.9	213.804
73	294.471	73	214.042
73.1	294.72	73.1	214.28
73.2	294.971	73.2	214.518
73.3	295.214	73.3	214.756
73.4	295.453	73.4	214.993
73.5	295.691	73.5	215.231
73.6	295.934	73.6	215.468
73.7	296.174	73.7	215.705
73.8	296.409	73.8	215.942
73.9	296.642	73.9	216.179
74	296.893	74	216.416
74.1	297.144	74.1	216.653
74.2	297.391	74.2	216.889
74.3	297.63	74.3	217.126
74.4	297.881	74.4	217.362
74.5	298.136	74.5	217.598
74.6	298.383	74.6	217.834
74.7	298.618	74.7	218.07
74.8	298.858	74.8	218.306
74.9	299.113	74.9	218.541
75	299.354	75	218.777
75.1	299.591	75.1	219.012
75.2	299.834	75.2	219.248
75.3	300.077	75.3	219.483
75.4	300.317	75.4	219.718
75.5	300.543	75.5	219.953
75.6	300.762	75.6	220.187
75.7	301.004	75.7	220.422
75.8	301.254	75.8	220.656
75.9	301.502	75.9	220.891
76	301.742	76	221.125
76.1	301.984	76.1	221.359
76.2	302.229	76.2	221.593
76.3	302.464	76.3	221.827
76.4	302.701	76.4	222.06
76.5	302.946	76.5	222.294
76.6	303.195	76.6	222.527
76.7	303.444	76.7	222.761
76.8	303.683	76.8	222.994
76.9	303.909	76.9	223.227
77	304.13	77	223.46
77.1	304.362	77.1	223.692
77.2	304.605	77.2	223.925
77.3	304.843	77.3	224.158
77.4	305.077	77.4	224.39
77.5	305.32	77.5	224.622
77.6	305.557	77.6	224.854
77.7	305.78	77.7	225.086
77.8	306.007	77.8	225.318
77.9	306.234	77.9	225.55
78	306.47	78	225.782
78.1	306.718	78.1	226.013
78.2	306.952	78.2	226.244
78.3	307.178	78.3	226.476
78.4	307.413	78.4	226.707
78.5	307.646	78.5	226.938
78.6	307.869	78.6	227.168
78.7	308.094	78.7	227.399
78.8	308.331	78.8	227.63
78.9	308.571	78.9	227.86
79	308.811	79	228.091
79.1	309.043	79.1	228.321
79.2	309.283	79.2	228.551
79.3	309.521	79.3	228.781
79.4	309.759	79.4	229.011
79.5	309.991	79.5	229.24
79.6	310.222	79.6	229.47
79.7	310.461	79.7	229.699
79.8	310.705	79.8	229.928
79.9	310.931	79.9	230.158
80	311.156	80	230.387
80.1	311.39	80.1	230.616
80.2	311.623	80.2	230.844
80.3	311.846	80.3	231.073
80.4	312.071	80.4	231.302
80.5	312.295	80.5	231.53
80.6	312.524	80.6	231.758
80.7	312.752	80.7	231.986
80.8	312.98	80.8	232.214
80.9	313.207	80.9	232.442
81	313.438	81	232.67
81.1	313.666	81.1	232.898
81.2	313.896	81.2	233.125
81.3	314.123	81.3	233.353
81.4	314.349	81.4	233.58
81.5	314.574	81.5	233.807
81.6	314.801	81.6	234.034
81.7	315.034	81.7	234.261
81.8	315.256	81.8	234.488
81.9	315.481	81.9	234.714
82	315.702	82	234.941
82.1	315.928	82.1	235.167
82.2	316.16	82.2	235.393
82.3	316.38	82.3	235.62
82.4	316.592	82.4	235.846
82.5	316.808	82.5	236.072
82.6	317.025	82.6	236.297
82.7	317.245	82.7	236.523
82.8	317.465	82.8	236.748
82.9	317.69	82.9	236.974
83	317.908	83	237.199
83.1	318.132	83.1	237.424
83.2	318.353	83.2	237.649
83.3	318.571	83.3	237.874
83.4	318.794	83.4	238.099
83.5	319.024	83.5	238.323
83.6	319.249	83.6	238.548
83.7	319.472	83.7	238.772
83.8	319.695	83.8	238.997
83.9	319.919	83.9	239.221
84	320.136	84	239.445
84.1	320.363	84.1	239.669
84.2	320.588	84.2	239.892
84.3	320.8	84.3	240.116
84.4	321.024	84.4	240.339
84.5	321.25	84.5	240.563
84.6	321.474	84.6	240.786
84.7	321.704	84.7	241.009
84.8	321.937	84.8	241.232
84.9	322.169	84.9	241.455
85	322.389	85	241.678
85.1	322.606	85.1	241.9
85.2	322.829	85.2	242.123
85.3	323.044	85.3	242.345
85.4	323.261	85.4	242.568
85.5	323.466	85.5	242.79
85.6	323.669	85.6	243.012
85.7	323.88	85.7	243.234
85.8	324.093	85.8	243.455
85.9	324.296	85.9	243.677
86	324.508	86	243.899
86.1	324.734	86.1	244.12
86.2	324.966	86.2	244.341
86.3	325.188	86.3	244.562
86.4	325.401	86.4	244.783
86.5	325.618	86.5	245.004
86.6	325.845	86.6	245.225
86.7	326.065	86.7	245.446
86.8	326.28	86.8	245.666
86.9	326.494	86.9	245.887
87	326.709	87	246.107
87.1	326.91	87.1	246.327
87.2	327.121	87.2	246.547
87.3	327.334	87.3	246.767
87.4	327.539	87.4	246.987
87.5	327.746	87.5	247.207
87.6	327.96	87.6	247.426
87.7	328.173	87.7	247.646
87.8	328.388	87.8	247.865
87.9	328.607	87.9	248.084
88	328.823	88	248.303
88.1	329.033	88.1	248.522
88.2	329.241	88.2	248.741
88.3	329.453	88.3	248.96
88.4	329.672	88.4	249.178
88.5	329.888	88.5	249.397
88.6	330.102	88.6	249.615
88.7	330.325	88.7	249.833
88.8	330.538	88.8	250.051
88.9	330.743	88.9	250.269
89	330.95	89	250.487
89.1	331.153	89.1	250.705
89.2	331.353	89.2	250.923
89.3	331.56	89.3	251.14
89.4	331.772	89.4	251.357
89.5	331.98	89.5	251.575
89.6	332.186	89.6	251.792
89.7	332.392	89.7	252.009
89.8	332.596	89.8	252.226
89.9	332.806	89.9	252.442
90	333.018	90	252.659
90.1	333.232	90.1	252.876
90.2	333.448	90.2	253.092
90.3	333.648	90.3	253.308
90.4	333.854	90.4	253.525
90.5	334.069	90.5	253.741
90.6	334.281	90.6	253.957
90.7	334.486	90.7	254.172
90.8	334.704	90.8	254.388
90.9	334.923	90.9	254.604
91	335.13	91	254.819
91.1	335.333	91.1	255.034
91.2	335.538	91.2	255.25
91.3	335.745	91.3	255.465
91.4	335.95	91.4	255.68
91.5	336.151	91.5	255.894
91.6	336.354	91.6	256.109
91.7	336.556	91.7	256.324
91.8	336.763	91.8	256.538
91.9	336.968	91.9	256.753
92	337.183	92	256.967
92.1	337.388	92.1	257.181
92.2	337.591	92.2	257.395
92.3	337.801	92.3	257.609
92.4	338.014	92.4	257.823
92.5	338.222	92.5	258.036
92.6	338.417	92.6	258.25
92.7	338.613	92.7	258.463
92.8	338.816	92.8	258.677
92.9	339.018	92.9	258.89
93	339.219	93	259.103
93.1	339.414	93.1	259.316
93.2	339.608	93.2	259.529
93.3	339.805	93.3	259.741
93.4	340.002	93.4	259.954
93.5	340.209	93.5	260.166
93.6	340.412	93.6	260.379
93.7	340.609	93.7	260.591
93.8	340.808	93.8	260.803
93.9	341.005	93.9	261.015
94	341.198	94	261.227
94.1	341.396	94.1	261.439
94.2	341.597	94.2	261.65
94.3	341.795	94.3	261.862
94.4	341.998	94.4	262.073
94.5	342.207	94.5	262.284
94.6	342.409	94.6	262.496
94.7	342.598	94.7	262.707
94.8	342.784	94.8	262.918
94.9	342.973	94.9	263.128
95	343.175	95	263.339
95.1	343.374	95.1	263.55
95.2	343.571	95.2	263.76
95.3	343.772	95.3	263.971
95.4	343.974	95.4	264.181
95.5	344.174	95.5	264.391
95.6	344.37	95.6	264.601
95.7	344.572	95.7	264.811
95.8	344.775	95.8	265.021
95.9	344.975	95.9	265.23
96	345.167	96	265.44
96.1	345.36	96.1	265.649
96.2	345.561	96.2	265.858
96.3	345.759	96.3	266.068
96.4	345.961	96.4	266.277
96.5	346.16	96.5	266.486
96.6	346.357	96.6	266.694
96.7	346.556	96.7	266.903
96.8	346.755	96.8	267.112
96.9	346.949	96.9	267.32
97	347.143	97	267.529
97.1	347.345	97.1	267.737
97.2	347.541	97.2	267.945
97.3	347.741	97.3	268.153
97.4	347.94	97.4	268.361
97.5	348.132	97.5	268.569
97.6	348.327	97.6	268.776
97.7	348.523	97.7	268.984
97.8	348.715	97.8	269.191
97.9	348.903	97.9	269.399
98	349.096	98	269.606
98.1	349.284	98.1	269.813
98.2	349.477	98.2	270.02
98.3	349.663	98.3	270.227
98.4	349.85	98.4	270.434
98.5	350.045	98.5	270.64
98.6	350.232	98.6	270.847
98.7	350.418	98.7	271.053
98.8	350.605	98.8	271.26
98.9	350.791	98.9	271.466
99	350.979	99	271.672
99.1	351.163	99.1	271.878
99.2	351.355	99.2	272.084
99.3	351.544	99.3	272.289
99.4	351.734	99.4	272.495
99.5	351.924	99.5	272.7
99.6	352.109	99.6	272.906
99.7	352.298	99.7	273.111
99.8	352.49	99.8	273.316
99.9	352.679	99.9	273.521
100	352.863	100	273.726
100.1	353.057	100.1	273.931
100.2	353.253	100.2	274.136
100.3	353.449	100.3	274.34
100.4	353.646	100.4	274.545
100.5	353.833	100.5	274.749
100.6	354.011	100.6	274.953
100.7	354.197	100.7	275.157
100.8	354.391	100.8	275.361
100.9	354.577	100.9	275.565
101	354.764	101	275.769
101.1	354.952	101.1	275.973
101.2	355.14	101.2	276.176
101.3	355.327	101.3	276.38
101.4	355.514	101.4	276.583
101.5	355.701	101.5	276.786
101.6	355.883	101.6	276.989
101.7	356.069	101.7	277.192
101.8	356.241	101.8	277.395
101.9	356.419	101.9	277.598
102	356.601	102	277.801
102.1	356.802	102.1	278.003
102.2	356.998	102.2	278.206
102.3	357.196	102.3	278.408
102.4	357.396	102.4	278.61
102.5	357.586	102.5	278.812
102.6	357.77	102.6	279.014
102.7	357.955	102.7	279.216
102.8	358.14	102.8	279.418
102.9	358.316	102.9	279.619
103	358.501	103	279.821
103.1	358.691	103.1	280.022
103.2	358.881	103.2	280.224
103.3	359.073	103.3	280.425
103.4	359.266	103.4	280.626
103.5	359.46	103.5	280.827
103.6	359.642	103.6	281.028
103.7	359.819	103.7	281.229
103.8	360.001	103.8	281.429
103.9	360.178	103.9	281.63
104	360.355	104	281.83
104.1	360.53	104.1	282.03
104.2	360.715	104.2	282.231
104.3	360.898	104.3	282.431
104.4	361.084	104.4	282.631
104.5	361.272	104.5	282.83
104.6	361.454	104.6	283.03
104.7	361.638	104.7	283.23
104.8	361.821	104.8	283.429
104.9	361.997	104.9	283.629
105	362.177	105	283.828
105.1	362.364	105.1	284.027
105.2	362.546	105.2	284.226
105.3	362.73	105.3	284.425
105.4	362.912	105.4	284.624
105.5	363.096	105.5	284.823
105.6	363.282	105.6	285.022
105.7	363.465	105.7	285.22
105.8	363.647	105.8	285.418
105.9	363.823	105.9	285.617
106	363.998	106	285.815
106.1	364.176	106.1	286.013
106.2	364.346	106.2	286.211
106.3	364.519	106.3	286.409
106.4	364.699	106.4	286.607
106.5	364.876	106.5	286.804
106.6	365.058	106.6	287.002
106.7	365.24	106.7	287.199
106.8	365.413	106.8	287.397
106.9	365.588	106.9	287.594
107	365.764	107	287.791
107.1	365.935	107.1	287.988
107.2	366.111	107.2	288.185
107.3	366.286	107.3	288.381
107.4	366.467	107.4	288.578
107.5	366.652	107.5	288.775
107.6	366.825	107.6	288.971
107.7	367.008	107.7	289.167
107.8	367.189	107.8	289.364
107.9	367.371	107.9	289.56
108	367.556	108	289.756
108.1	367.738	108.1	289.952
108.2	367.908	108.2	290.147
108.3	368.078	108.3	290.343
108.4	368.25	108.4	290.539
108.5	368.428	108.5	290.734
108.6	368.604	108.6	290.929
108.7	368.783	108.7	291.125
108.8	368.955	108.8	291.32
108.9	369.129	108.9	291.515
109	369.307	109	291.71
109.1	369.477	109.1	291.905
109.2	369.647	109.2	292.099
109.3	369.823	109.3	292.294
109.4	369.996	109.4	292.488
109.5	370.168	109.5	292.683
109.6	370.342	109.6	292.877
109.7	370.511	109.7	293.071
109.8	370.681	109.8	293.265
109.9	370.862	109.9	293.459
110	371.039	110	293.653
110.1	371.212	110.1	293.847
110.2	371.384	110.2	294.04
110.3	371.556	110.3	294.234
110.4	371.734	110.4	294.427
110.5	371.912	110.5	294.62
110.6	372.091	110.6	294.814
110.7	372.266	110.7	295.007
110.8	372.435	110.8	295.2
110.9	372.609	110.9	295.392
111	372.793	111	295.585
111.1	372.972	111.1	295.778
111.2	373.15	111.2	295.97
111.3	373.328	111.3	296.163
111.4	373.497	111.4	296.355
111.5	373.672	111.5	296.547
111.6	373.847	111.6	296.739
111.7	374.022	111.7	296.931
111.8	374.197	111.8	297.123
111.9	374.376	111.9	297.315
112	374.551	112	297.507
112.1	374.719	112.1	297.698
112.2	374.887	112.2	297.89
112.3	375.064	112.3	298.081
112.4	375.24	112.4	298.273
112.5	375.412	112.5	298.464
112.6	375.584	112.6	298.655
112.7	375.751	112.7	298.846
112.8	375.914	112.8	299.036
112.9	376.077	112.9	299.227
113	376.24	113	299.418
113.1	376.407	113.1	299.608
113.2	376.581	113.2	299.799
113.3	376.753	113.3	299.989
113.4	376.928	113.4	300.179
113.5	377.1	113.5	300.369
113.6	377.268	113.6	300.559
113.7	377.435	113.7	300.749
113.8	377.603	113.8	300.939
113.9	377.77	113.9	301.129
114	377.939	114	301.318
114.1	378.098	114.1	301.508
114.2	378.257	114.2	301.697
114.3	378.427	114.3	301.886
114.4	378.592	114.4	302.075
114.5	378.758	114.5	302.264
114.6	378.928	114.6	302.453
114.7	379.096	114.7	302.642
114.8	379.264	114.8	302.831
114.9	379.432	114.9	303.02
115	379.596	115	303.208
115.1	379.76	115.1	303.396
115.2	379.927	115.2	303.585
115.3	380.098	115.3	303.773
115.4	380.265	115.4	303.961
115.5	380.425	115.5	304.149
115.6	380.587	115.6	304.337
115.7	380.755	115.7	304.525
115.8	380.929	115.8	304.712
115.9	381.097	115.9	304.9
116	381.261	116	305.087
116.1	381.427	116.1	305.275
116.2	381.585	116.2	305.462
116.3	381.749	116.3	305.649
116.4	381.913	116.4	305.836
116.5	382.073	116.5	306.023
116.6	382.236	116.6	306.21
116.7	382.401	116.7	306.397
116.8	382.56	116.8	306.583
116.9	382.723	116.9	306.77
117	382.883	117	306.956
117.1	383.057	117.1	307.143
117.2	383.216	117.2	307.329
117.3	383.377	117.3	307.515
117.4	383.543	117.4	307.701
117.5	383.709	117.5	307.887
117.6	383.865	117.6	308.073
117.7	384.02	117.7	308.258
117.8	384.173	117.8	308.444
117.9	384.33	117.9	308.629
118	384.488	118	308.815
118.1	384.65	118.1	309
118.2	384.808	118.2	309.185
118.3	384.966	118.3	309.37
118.4	385.125	118.4	309.555
118.5	385.291	118.5	309.74
118.6	385.45	118.6	309.925
118.7	385.627	118.7	310.11
118.8	385.794	118.8	310.294
118.9	385.959	118.9	310.479
119	386.129	119	310.663
119.1	386.297	119.1	310.847
119.2	386.166	119.2	311.031
119.3		119.3	311.216
119.4		119.4	311.399
119.5		119.5	311.583
119.6		119.6	311.767
119.7		119.7	311.951
119.8		119.8	312.134
119.9		119.9	312.318
120		120	312.501
120.1		120.1	312.501
120.2		120.2	312.416
120.3		120.3	312.33
120.4		120.4	312.245
120.5		120.5	312.16
120.6		120.6	312.074
120.7		120.7	311.989
120.8		120.8	311.904
120.9		120.9	311.819
121		121	311.734
121.1		121.1	311.648
121.2		121.2	311.563
121.3		121.3	311.478
121.4		121.4	311.393
121.5		121.5	311.308
121.6		121.6	311.223
121.7		121.7	311.138
121.8	386.443	121.8	311.053
121.9	386.428	121.9	310.968
122	386.379	122	310.883
122.1	386.332	122.1	310.798
122.2	386.184	122.2	310.713
122.3	386.146	122.3	310.628
122.4	385.892	122.4	310.544
122.5	385.884	122.5	310.459
122.6	385.726	122.6	310.374
122.7	385.518	122.7	310.289
122.8	385.446	122.8	310.204
122.9	385.433	122.9	310.12
123	385.287	123	310.035
123.1	385.131	123.1	309.95
123.2	385.029	123.2	309.866
123.3	384.933	123.3	309.781
123.4	384.81	123.4	309.696
123.5	384.704	123.5	309.612
123.6	384.58	123.6	309.527
123.7	384.465	123.7	309.443
123.8	384.344	123.8	309.358
123.9	384.234	123.9	309.274
124	384.113	124	309.189
124.1	383.988	124.1	309.105
124.2	383.879	124.2	309.02
124.3	383.765	124.3	308.936
124.4	383.648	124.4	308.851
124.5	383.532	124.5	308.767
124.6	383.411	124.6	308.683
124.7	383.312	124.7	308.598
124.8	383.189	124.8	308.514
124.9	383.066	124.9	308.43
125	382.948	125	308.346
125.1	382.827	125.1	308.261
125.2	382.702	125.2	308.177
125.3	382.579	125.3	308.093
125.4	382.459	125.4	308.009
125.5	382.343	125.5	307.925
125.6	382.229	125.6	307.84
125.7	382.107	125.7	307.756
125.8	381.986	125.8	307.672
125.9	381.865	125.9	307.588
126	381.751	126	307.504
126.1	381.63	126.1	307.42
126.2	381.507	126.2	307.336
126.3	381.382	126.3	307.252
126.4	381.264	126.4	307.168
126.5	381.152	126.5	307.085
126.6	381.036	126.6	307.001
126.7	380.913	126.7	306.917
126.8	380.794	126.8	306.833
126.9	380.672	126.9	306.749
127	380.553	127	306.665
127.1	380.435	127.1	306.582
127.2	380.315	127.2	306.498
127.3	380.193	127.3	306.414
127.4	380.073	127.4	306.33
127.5	379.95	127.5	306.247
127.6	379.833	127.6	306.163
127.7	379.708	127.7	306.079
127.8	379.593	127.8	305.996
127.9	379.463	127.9	305.912
128	379.347	128	305.829
128.1	379.224	128.1	305.745
128.2	379.11	128.2	305.662
128.3	378.994	128.3	305.578
128.4	378.874	128.4	305.495
128.5	378.749	128.5	305.411
128.6	378.63	128.6	305.328
128.7	378.517	128.7	305.244
128.8	378.398	128.8	305.161
128.9	378.282	128.9	305.078
129	378.166	129	304.994
129.1	378.049	129.1	304.911
129.2	377.933	129.2	304.828
129.3	377.814	129.3	304.744
129.4	377.687	129.4	304.661
129.5	377.573	129.5	304.578
129.6	377.458	129.6	304.495
129.7	377.344	129.7	304.412
129.8	377.205	129.8	304.328
129.9	376.912	129.9	304.245
130	376.848	130	304.162
130.1	376.824	130.1	304.079
130.2	376.701	130.2	303.996
130.3	376.617	130.3	303.913
130.4	376.675	130.4	303.83
130.5	376.603	130.5	303.747
130.6	376.697	130.6	303.664
130.7	376.523	130.7	303.581
130.8	376.959	130.8	303.498
130.9	376.442	130.9	303.415
131	375.75	131	303.332
131.1	375.562	131.1	303.249
131.2	375.823	131.2	303.167
131.3	375.687	131.3	303.084
131.4	375.303	131.4	303.001
131.5	375.261	131.5	302.918
131.6	375.175	131.6	302.836
131.7	375.037	131.7	302.753
131.8	374.891	131.8	302.67
131.9	374.745	131.9	302.587
132	374.627	132	302.505
132.1	374.523	132.1	302.422
132.2	374.389	132.2	302.34
132.3	374.288	132.3	302.257
132.4	374.188	132.4	302.174
132.5	374.239	132.5	302.092
132.6	374.076	132.6	302.009
132.7	373.924	132.7	301.927
132.8	373.763	132.8	301.844
132.9	373.68	132.9	301.762
133	373.621	133	301.679
133.1	373.563	133.1	301.597
133.2	373.476	133.2	301.515
133.3	373.45	133.3	301.432
133.4	373.451	133.4	301.35
133.5	373.227	133.5	301.268
133.6	372.977	133.6	301.185
133.7	372.316	133.7	301.103
133.8	372.063	133.8	301.021
133.9	372.422	133.9	300.939
134	372.458	134	300.856
134.1	372.359	134.1	300.774
134.2	372.158	134.2	300.692
134.3	371.974	134.3	300.61
134.4	371.676	134.4	300.528
134.5	371.576	134.5	300.446
134.6	371.463	134.6	300.364
134.7	371.306	134.7	300.282
134.8	371.12	134.8	300.2
134.9	370.907	134.9	300.118
135	370.716	135	300.036
135.1	370.633	135.1	299.954
135.2	370.637	135.2	299.872
135.3	370.533	135.3	299.79
135.4	370.567	135.4	299.708
135.5	370.559	135.5	299.626
135.6	370.544	135.6	299.544
135.7	370.495	135.7	299.462
135.8	370.423	135.8	299.381
135.9	370.323	135.9	299.299
136	370.2	136	299.217
136.1	370.088	136.1	299.135
136.2	369.966	136.2	299.054
136.3	369.841	136.3	298.972
136.4	369.711	136.4	298.89
136.5	369.581	136.5	298.809
136.6	369.454	136.6	298.727
136.7	369.328	136.7	298.645
136.8	369.196	136.8	298.564
136.9	369.062	136.9	298.482
137	368.928	137	298.401
137.1	368.813	137.1	298.319
137.2	368.694	137.2	298.238
137.3	368.57	137.3	298.156
137.4	368.45	137.4	298.075
137.5	368.323	137.5	297.993
137.6	368.214	137.6	297.912
137.7	368.097	137.7	297.831
137.8	367.977	137.8	297.749
137.9	367.871	137.9	297.668
138	367.764	138	297.587
138.1	367.657	138.1	297.505
138.2	367.549	138.2	297.424
138.3	367.451	138.3	297.343
138.4	367.35	138.4	297.262
138.5	367.235	138.5	297.18
138.6	367.12	138.6	297.099
138.7	367.015	138.7	297.018
138.8	366.911	138.8	296.937
138.9	366.813	138.9	296.856
139	366.722	139	296.775
139.1	366.614	139.1	296.694
139.2	366.502	139.2	296.613
139.3	366.398	139.3	296.532
139.4	366.289	139.4	296.451
139.5	366.178	139.5	296.37
139.6	366.066	139.6	296.289
139.7	365.955	139.7	296.208
139.8	365.843	139.8	296.127
139.9	365.73	139.9	296.046
140	365.62	140	295.965
140.1	365.511	140.1	295.884
140.2	365.401	140.2	295.803
140.3	365.293	140.3	295.722
140.4	365.179	140.4	295.642
140.5	365.067	140.5	295.561
140.6	364.965	140.6	295.48
140.7	364.854	140.7	295.4
140.8	364.741	140.8	295.319
140.9	364.634	140.9	295.238
141	364.527	141	295.157
141.1	364.416	141.1	295.077
141.2	364.301	141.2	294.996
141.3	364.186	141.3	294.916
141.4	364.074	141.4	294.835
141.5	363.964	141.5	294.755
141.6	363.85	141.6	294.674
141.7	363.743	141.7	294.594
141.8	363.634	141.8	294.513
141.9	363.528	141.9	294.433
142	363.422	142	294.352
142.1	363.309	142.1	294.272
142.2	363.198	142.2	294.191
142.3	363.088	142.3	294.111
142.4	362.978	142.4	294.031
142.5	362.869	142.5	293.95
142.6	362.76	142.6	293.87
142.7	362.65	142.7	293.79
142.8	362.544	142.8	293.71
142.9	362.432	142.9	293.629
143	362.323	143	293.549
143.1	362.209	143.1	293.469
143.2	362.098	143.2	293.389
143.3	361.993	143.3	293.309
143.4	361.883	143.4	293.229
143.5	361.775	143.5	293.148
143.6	361.668	143.6	293.068
143.7	361.561	143.7	292.988
143.8	361.449	143.8	292.908
143.9	361.334	143.9	292.828
144	361.224	144	292.748
144.1	361.109	144.1	292.668
144.2	360.998	144.2	292.588
144.3	360.889	144.3	292.508
144.4	360.78	144.4	292.429
144.5	360.671	144.5	292.349
144.6	360.563	144.6	292.269
144.7	360.454	144.7	292.189
144.8	360.35	144.8	292.109
144.9	360.243	144.9	292.029
145	360.141	145	291.95
145.1	360.032	145.1	291.87
145.2	359.927	145.2	291.79
145.3	359.818	145.3	291.71
145.4	359.708	145.4	291.631
145.5	359.597	145.5	291.551
145.6	359.491	145.6	291.471
145.7	359.386	145.7	291.392
145.8	359.282	145.8	291.312
145.9	359.173	145.9	291.233
146	359.062	146	291.153
146.1	358.948	146.1	291.074
146.2	358.834	146.2	290.994
146.3	358.719	146.3	290.915
146.4	358.607	146.4	290.835
146.5	358.492	146.5	290.756
146.6	358.378	146.6	290.676
146.7	358.262	146.7	290.597
146.8	358.153	146.8	290.517
146.9	358.033	146.9	290.438
147	357.917	147	290.359
147.1	357.8	147.1	290.279
147.2	357.685	147.2	290.2
147.3	357.568	147.3	290.121
147.4	357.449	147.4	290.042
147.5	357.343	147.5	289.962
147.6	357.223	147.6	289.883
147.7	357.103	147.7	289.804
147.8	356.98	147.8	289.725
147.9	356.871	147.9	289.646
148	356.767	148	289.567
148.1	356.664	148.1	289.487
148.2	356.564	148.2	289.408
148.3	356.462	148.3	289.329
148.4	356.371	148.4	289.25
148.5	356.273	148.5	289.171
148.6	356.171	148.6	289.092
148.7	356.061	148.7	289.013
148.8	355.943	148.8	288.934
148.9	355.835	148.9	288.855
149	355.721	149	288.777
149.1	355.62	149.1	288.698
149.2	355.51	149.2	288.619
149.3	355.406	149.3	288.54
149.4	355.31	149.4	288.461
149.5	355.2	149.5	288.382
149.6	355.093	149.6	288.304
149.7	354.997	149.7	288.225
149.8	354.894	149.8	288.146
149.9	354.795	149.9	288.067
150	354.7	150	287.989
150.1	354.6	150.1	287.91
150.2	354.495	150.2	287.831
150.3	354.387	150.3	287.753
150.4	354.268	150.4	287.674
150.5	354.169	150.5	287.596
150.6	354.064	150.6	287.517
150.7	353.976	150.7	287.438
150.8	353.884	150.8	287.36
150.9	353.785	150.9	287.281
151	353.686	151	287.203
151.1	353.583	151.1	287.125
151.2	353.483	151.2	287.046
151.3	353.398	151.3	286.968
151.4	353.309	151.4	286.889
151.5	353.215	151.5	286.811
151.6	353.113	151.6	286.733
151.7	353.013	151.7	286.654
151.8	352.924	151.8	286.576
151.9	352.841	151.9	286.498
152	352.739	152	286.419
152.1	352.638	152.1	286.341
152.2	352.557	152.2	286.263
152.3	352.457	152.3	286.185
152.4	352.367	152.4	286.107
152.5	352.27	152.5	286.028
152.6	352.185	152.6	285.95
152.7	352.078	152.7	285.872
152.8	351.99	152.8	285.794
152.9	351.888	152.9	285.716
153	351.799	153	285.638
153.1	351.7	153.1	285.56
153.2	351.603	153.2	285.482
153.3	351.501	153.3	285.404
153.4	351.376	153.4	285.326
153.5	351.27	153.5	285.248
153.6	351.162	153.6	285.17
153.7	351.045	153.7	285.092
153.8	350.922	153.8	285.014
153.9	350.795	153.9	284.937
154	350.678	154	284.859
154.1	350.554	154.1	284.781
154.2	350.414	154.2	284.703
154.3	350.277	154.3	284.625
154.4	350.138	154.4	284.548
154.5	350.001	154.5	284.47
154.6	349.868	154.6	284.392
154.7	349.751	154.7	284.314
154.8	349.629	154.8	284.237
154.9	349.506	154.9	284.159
155	349.381	155	284.082
155.1	349.26	155.1	284.004
155.2	349.139	155.2	283.926
155.3	349.026	155.3	283.849
155.4	348.92	155.4	283.771
155.5	348.822	155.5	283.694
155.6	348.73	155.6	283.616
155.7	348.652	155.7	283.539
155.8	348.557	155.8	283.461
155.9	348.461	155.9	283.384
156	348.372	156	283.306
156.1	348.281	156.1	283.229
156.2	348.187	156.2	283.152
156.3	348.098	156.3	283.074
156.4	348.006	156.4	282.997
156.5	347.901	156.5	282.92
156.6	347.801	156.6	282.842
156.7	347.692	156.7	282.765
156.8	347.587	156.8	282.688
156.9	347.481	156.9	282.611
157	347.37	157	282.534
157.1	347.266	157.1	282.456
157.2	347.163	157.2	282.379
157.3	347.059	157.3	282.302
157.4	346.953	157.4	282.225
157.5	346.852	157.5	282.148
157.6	346.756	157.6	282.071
157.7	346.656	157.7	281.994
157.8	346.556	157.8	281.917
157.9	346.452	157.9	281.84
158	346.338	158	281.763
158.1	346.219	158.1	281.686
158.2	346.105	158.2	281.609
158.3	345.997	158.3	281.532
158.4	345.883	158.4	281.455
158.5	345.773	158.5	281.378
158.6	345.659	158.6	281.301
158.7	345.543	158.7	281.224
158.8	345.435	158.8	281.148
158.9	345.327	158.9	281.071
159	345.231	159	280.994
159.1	345.132	159.1	280.917
159.2	345.027	159.2	280.84
159.3	344.929	159.3	280.764
159.4	344.83	159.4	280.687
159.5	344.729	159.5	280.61
159.6	344.627	159.6	280.534
159.7	344.524	159.7	280.457
159.8	344.433	159.8	280.381
159.9	344.333	159.9	280.304
160	344.231	160	280.227
160.1	344.136	160.1	280.151
160.2	344.045	160.2	280.074
160.3	343.951	160.3	279.998
160.4	343.857	160.4	279.921
[truncated: 10,876 more rows]
