# Supplementary material for: Key mechanistic features of the trade-off between antibody escape and host cell binding in the SARS-CoV-2 Omicron variant spike proteins
Source: EMBO J. 2024 Mar 11;43(8):5. doi: 10.1038/s44318-024-00062-z (PMC11021471; doi:10.1038/s44318-024-00062-z)
Supplement: Supplementary file 8 — Source Data Fig. 3 [file 44318_2024_62_MOESM8_ESM.zip › Figure 3/3E/fig3-RBD XBB S486V-hACE2.xlsx]

## Sheet: RBD XBB S486V-hACE2
Run 1; Ch 4; Fc 2-1; Cy 5; hACE2; Conc 12.5 25 50 100 200 nM_X	Run 1; Ch 4; Fc 2-1; Cy 5; hACE2; Conc 12.5 25 50 100 200 nM_Y	Run 1; Ch 4; Fc 2-1; Cy 5; hACE2; Conc 12.5 25 50 100 200 nM; Fitted_X	Run 1; Ch 4; Fc 2-1; Cy 5; hACE2; Conc 12.5 25 50 100 200 nM; Fitted_Y
-39.4	2.1355	-39.4	0
-39.3	1.1838	-39.3	0
-39.2	0.988	-39.2	0
-39.1	1.12838	-39.1	0
-39	0.7319	-39	0
-38.9	0.7542	-38.9	0
-38.8	1.2682	-38.8	0
-38.7	1.2537	-38.7	0
-38.6	1.1559	-38.6	0
-38.5	1.2364	-38.5	0
-38.4	1.2117	-38.4	0
-38.3	1.1227	-38.3	0
-38.2	1.204	-38.2	0
-38.1	1.1608	-38.1	0
-38	1.141	-38	0
-37.9	1.1559	-37.9	0
-37.8	1.1473	-37.8	0
-37.7	1.1346	-37.7	0
-37.6	1.1314	-37.6	0
-37.5	1.1253	-37.5	0
-37.4	1.0627	-37.4	0
-37.3	1.0657	-37.3	0
-37.2	1.085	-37.2	0
-37.1	1.1706	-37.1	0
-37	1.2018	-37	0
-36.9	1.1187	-36.9	0
-36.8	1.0592	-36.8	0
-36.7	1.0547	-36.7	0
-36.6	1.0618	-36.6	0
-36.5	1.0765	-36.5	0
-36.4	1.05	-36.4	0
-36.3	1.0102	-36.3	0
-36.2	1.0748	-36.2	0
-36.1	1.16541	-36.1	0
-36	1.3082	-36	0
-35.9	1.3643	-35.9	0
-35.8	1.4504	-35.8	0
-35.7	1.5436	-35.7	0
-35.6	1.5504	-35.6	0
-35.5	1.4742	-35.5	0
-35.4	1.3196	-35.4	0
-35.3	1.1639	-35.3	0
-35.2	1.0731	-35.2	0
-35.1	0.986199	-35.1	0
-35	0.9653	-35	0
-34.9	0.9161	-34.9	0
-34.8	0.8903	-34.8	0
-34.7	0.8864	-34.7	0
-34.6	0.8912	-34.6	0
-34.5	0.9189	-34.5	0
-34.4	0.9197	-34.4	0
-34.3	0.9461	-34.3	0
-34.2	0.9766	-34.2	0
-34.1	0.974299	-34.1	0
-34	0.9855	-34	0
-33.9	0.9744	-33.9	0
-33.8	0.9834	-33.8	0
-33.7	0.9893	-33.7	0
-33.6	0.9832	-33.6	0
-33.5	0.9701	-33.5	0
-33.4	0.9751	-33.4	0
-33.3	0.9714	-33.3	0
-33.2	0.9538	-33.2	0
-33.1	0.9544	-33.1	0
-33	0.9472	-33	0
-32.9	0.9282	-32.9	0
-32.8	0.9247	-32.8	0
-32.7	0.925	-32.7	0
-32.6	0.9175	-32.6	0
-32.5	0.915	-32.5	0
-32.4	0.9085	-32.4	0
-32.3	0.91	-32.3	0
-32.2	0.9117	-32.2	0
-32.1	0.9133	-32.1	0
-32	0.9157	-32	0
-31.9	0.9085	-31.9	0
-31.8	0.9076	-31.8	0
-31.7	0.91	-31.7	0
-31.6	0.9044	-31.6	0
-31.5	0.8984	-31.5	0
-31.4	0.8911	-31.4	0
-31.3	0.8896	-31.3	0
-31.2	0.8854	-31.2	0
-31.1	0.8793	-31.1	0
-31	0.8758	-31	0
-30.9	0.8722	-30.9	0
-30.8	0.8685	-30.8	0
-30.7	0.8659	-30.7	0
-30.6	0.8612	-30.6	0
-30.5	0.8598	-30.5	0
-30.4	0.8546	-30.4	0
-30.3	0.8454	-30.3	0
-30.2	0.8395	-30.2	0
-30.1	0.8357	-30.1	0
-30	0.8315	-30	0
-29.9	0.8225	-29.9	0
-29.8	0.8152	-29.8	0
-29.7	0.8077	-29.7	0
-29.6	0.8018	-29.6	0
-29.5	0.7987	-29.5	0
-29.4	0.796	-29.4	0
-29.3	0.7923	-29.3	0
-29.2	0.7908	-29.2	0
-29.1	0.7907	-29.1	0
-29	0.7888	-29	0
-28.9	0.7848	-28.9	0
-28.8	0.7819	-28.8	0
-28.7	0.7764	-28.7	0
-28.6	0.7683	-28.6	0
-28.5	0.7641	-28.5	0
-28.4	0.7577	-28.4	0
-28.3	0.7576	-28.3	0
-28.2	0.7511	-28.2	0
-28.1	0.7468	-28.1	0
-28	0.7427	-28	0
-27.9	0.7346	-27.9	0
-27.8	0.7298	-27.8	0
-27.7	0.7265	-27.7	0
-27.6	0.725	-27.6	0
-27.5	0.7249	-27.5	0
-27.4	0.723	-27.4	0
-27.3	0.7215	-27.3	0
-27.2	0.7171	-27.2	0
-27.1	0.7105	-27.1	0
-27	0.7051	-27	0
-26.9	0.6967	-26.9	0
-26.8	0.6903	-26.8	0
-26.7	0.6868	-26.7	0
-26.6	0.6836	-26.6	0
-26.5	0.6784	-26.5	0
-26.4	0.6743	-26.4	0
-26.3	0.6721	-26.3	0
-26.2	0.6689	-26.2	0
-26.1	0.6633	-26.1	0
-26	0.6561	-26	0
-25.9	0.6472	-25.9	0
-25.8	0.6422	-25.8	0
-25.7	0.639	-25.7	0
-25.6	0.6331	-25.6	0
-25.5	0.6262	-25.5	0
-25.4	0.6249	-25.4	0
-25.3	0.6222	-25.3	0
-25.2	0.6156	-25.2	0
-25.1	0.6159	-25.1	0
-25	0.6123	-25	0
-24.9	0.6103	-24.9	0
-24.8	0.6054	-24.8	0
-24.7	0.6005	-24.7	0
-24.6	0.5963	-24.6	0
-24.5	0.5958	-24.5	0
-24.4	0.5906	-24.4	0
-24.3	0.5876	-24.3	0
-24.2	0.587	-24.2	0
-24.1	0.5864	-24.1	0
-24	0.5805	-24	0
-23.9	0.5784	-23.9	0
-23.8	0.5771	-23.8	0
-23.7	0.5761	-23.7	0
-23.6	0.5778	-23.6	0
-23.5	0.573	-23.5	0
-23.4	0.5664	-23.4	0
-23.3	0.5623	-23.3	0
-23.2	0.556	-23.2	0
-23.1	0.5512	-23.1	0
-23	0.5415	-23	0
-22.9	0.5336	-22.9	0
-22.8	0.5318	-22.8	0
-22.7	0.5259	-22.7	0
-22.6	0.5218	-22.6	0
-22.5	0.5222	-22.5	0
-22.4	0.5198	-22.4	0
-22.3	0.5172	-22.3	0
-22.2	0.514	-22.2	0
-22.1	0.5168	-22.1	0
-22	0.5196	-22	0
-21.9	0.5143	-21.9	0
-21.8	0.5189	-21.8	0
-21.7	0.5111	-21.7	0
-21.6	0.4993	-21.6	0
-21.5	0.491	-21.5	0
-21.4	0.4847	-21.4	0
-21.3	0.4703	-21.3	0
-21.2	0.4724	-21.2	0
-21.1	0.4701	-21.1	0
-21	0.4609	-21	0
-20.9	0.4528	-20.9	0
-20.8	0.4531	-20.8	0
-20.7	0.453	-20.7	0
-20.6	0.4502	-20.6	0
-20.5	0.4532	-20.5	0
-20.4	0.4545	-20.4	0
-20.3	0.4566	-20.3	0
-20.2	0.4633	-20.2	0
-20.1	0.4584	-20.1	0
-20	0.4636	-20	0
-19.9	0.4688	-19.9	0
-19.8	0.4656	-19.8	0
-19.7	0.4558	-19.7	0
-19.6	0.4451	-19.6	0
-19.5	0.4278	-19.5	0
-19.4	0.4163	-19.4	0
-19.3	0.3968	-19.3	0
-19.2	0.3802	-19.2	0
-19.1	0.371	-19.1	0
-19	0.3686	-19	0
-18.9	0.3753	-18.9	0
-18.8	0.3865	-18.8	0
-18.7	0.3933	-18.7	0
-18.6	0.3957	-18.6	0
-18.5	0.4036	-18.5	0
-18.4	0.4051	-18.4	0
-18.3	0.4009	-18.3	0
-18.2	0.3966	-18.2	0
-18.1	0.3971	-18.1	0
-18	0.3964	-18	0
-17.9	0.3946	-17.9	0
-17.8	0.3923	-17.8	0
-17.7	0.396	-17.7	0
-17.6	0.3975	-17.6	0
-17.5	0.3971	-17.5	0
-17.4	0.4	-17.4	0
-17.3	0.4093	-17.3	0
-17.2	0.4068	-17.2	0
-17.1	0.4116	-17.1	0
-17	0.4183	-17	0
-16.9	0.4134	-16.9	0
-16.8	0.4012	-16.8	0
-16.7	0.3851	-16.7	0
-16.6	0.3737	-16.6	0
-16.5	0.3582	-16.5	0
-16.4	0.3462	-16.4	0
-16.3	0.3334	-16.3	0
-16.2	0.3253	-16.2	0
-16.1	0.3156	-16.1	0
-16	0.3301	-16	0
-15.9	0.338201	-15.9	0
-15.8	0.368801	-15.8	0
-15.7	0.3931	-15.7	0
-15.6	0.3974	-15.6	0
-15.5	0.4102	-15.5	0
-15.4	0.4076	-15.4	0
-15.3	0.4121	-15.3	0
-15.2	0.3863	-15.2	0
-15.1	0.3631	-15.1	0
-15	0.3585	-15	0
-14.9	0.3645	-14.9	0
-14.8	0.3591	-14.8	0
-14.7	0.3442	-14.7	0
-14.6	0.3303	-14.6	0
-14.5	0.3011	-14.5	0
-14.4	0.268499	-14.4	0
-14.3	0.2332	-14.3	0
-14.2	0.2102	-14.2	0
-14.1	0.1978	-14.1	0
-14	0.214	-14	0
-13.9	0.2299	-13.9	0
-13.8	0.2501	-13.8	0
-13.7	0.2652	-13.7	0
-13.6	0.2806	-13.6	0
-13.5	0.278	-13.5	0
-13.4	0.2639	-13.4	0
-13.3	0.2572	-13.3	0
-13.2	0.2515	-13.2	0
-13.1	0.2308	-13.1	0
-13	0.2245	-13	0
-12.9	0.2153	-12.9	0
-12.8	0.1918	-12.8	0
-12.7	0.1841	-12.7	0
-12.6	0.1845	-12.6	0
-12.5	0.1881	-12.5	0
-12.4	0.1979	-12.4	0
-12.3	0.2169	-12.3	0
-12.2	0.2096	-12.2	0
-12.1	0.197	-12.1	0
-12	0.1801	-12	0
-11.9	0.1765	-11.9	0
-11.8	0.1783	-11.8	0
-11.7	0.1804	-11.7	0
-11.6	0.1814	-11.6	0
-11.5	0.1797	-11.5	0
-11.4	0.1775	-11.4	0
-11.3	0.1784	-11.3	0
-11.2	0.1689	-11.2	0
-11.1	0.164	-11.1	0
-11	0.1701	-11	0
-10.9	0.1731	-10.9	0
-10.8	0.1718	-10.8	0
-10.7	0.1664	-10.7	0
-10.6	0.1615	-10.6	0
-10.5	0.1616	-10.5	0
-10.4	0.1628	-10.4	0
-10.3	0.1645	-10.3	0
-10.2	0.1659	-10.2	0
-10.1	0.1588	-10.1	0
-10	0.1563	-10	0
-9.9	0.1518	-9.9	0
-9.8	0.1512	-9.8	0
-9.7	0.1438	-9.7	0
-9.6	0.1422	-9.6	0
-9.5	0.1429	-9.5	0
-9.4	0.1354	-9.4	0
-9.3	0.1261	-9.3	0
-9.2	0.1239	-9.2	0
-9.1	0.1199	-9.1	0
-9	0.1134	-9	0
-8.9	0.1126	-8.9	0
-8.8	0.1068	-8.8	0
-8.7	0.1047	-8.7	0
-8.6	0.1045	-8.6	0
-8.5	0.1019	-8.5	0
-8.4	0.0892001	-8.4	0
-8.3	0.0898999	-8.3	0
-8.2	0.0932	-8.2	0
-8.1	0.1029	-8.1	0
-8	0.0993	-8	0
-7.9	0.0872	-7.9	0
-7.8	0.0828	-7.8	0
-7.7	0.0814	-7.7	0
-7.6	0.0833	-7.6	0
-7.5	0.079	-7.5	0
-7.4	0.0773	-7.4	0
-7.3	0.0781	-7.3	0
-7.2	0.0802	-7.2	0
-7.1	0.0761	-7.1	0
-7	0.0731	-7	0
-6.9	0.0695	-6.9	0
-6.8	0.0654	-6.8	0
-6.7	0.0603	-6.7	0
-6.6	0.0546999	-6.6	0
-6.5	0.0501	-6.5	0
-6.4	0.0456	-6.4	0
-6.3	0.0404	-6.3	0
-6.2	0.0359	-6.2	0
-6.1	0.0327	-6.1	0
-6	0.0305	-6	0
-5.9	0.0291	-5.9	0
-5.8	0.0272	-5.8	0
-5.7	0.0212	-5.7	0
-5.6	0.0206	-5.6	0
-5.5	0.0169	-5.5	0
-5.4	0.0144	-5.4	0
-5.3	0.0129	-5.3	0
-5.2	0.0082	-5.2	0
-5.1	0.00219992	-5.1	0
-5	0.0001	-5	0
-4.9	-0.0042	-4.9	0
-4.8	-0.0108	-4.8	0
-4.7	-0.0109	-4.7	0
-4.6	-0.0128	-4.6	0
-4.5	-0.0169	-4.5	0
-4.4	-0.0178	-4.4	0
-4.3	-0.0177	-4.3	0
-4.2	-0.0198	-4.2	0
-4.1	-0.0238999	-4.1	0
-4	-0.0241	-4	0
-3.9	-0.0256	-3.9	0
-3.8	-0.0293	-3.8	0
-3.7	-0.0333	-3.7	0
-3.6	-0.0326001	-3.6	0
-3.5	-0.0326	-3.5	0
-3.4	-0.0369	-3.4	0
-3.3	-0.0412	-3.3	0
-3.2	-0.0436	-3.2	0
-3.1	-0.0514	-3.1	0
-3	-0.0489	-3	0
-2.9	-0.0489	-2.9	0
-2.8	-0.0541	-2.8	0
-2.7	-0.0582	-2.7	0
-2.6	-0.0624	-2.6	0
-2.5	-0.0634	-2.5	0
-2.4	-0.0627	-2.4	0
-2.3	-0.0676	-2.3	0
-2.2	-0.07	-2.2	0
-2.1	-0.0751001	-2.1	0
-2	-0.0749	-2	0
-1.9	-0.0781	-1.9	0
-1.8	-0.0746	-1.8	0
-1.7	-0.0779	-1.7	0
-1.6	-0.0772998	-1.6	0
-1.5	-0.0786	-1.5	0
-1.4	-0.0823	-1.4	0
-1.3	-0.0846	-1.3	0
-1.2	-0.0859	-1.2	0
-1.1	-0.0892	-1.1	0
-1	-0.0892001	-1	0
-0.900002	-0.0904	-0.900002	0
-0.799999	-0.091	-0.799999	0
-0.700001		-0.700001	0
-0.599998		-0.599998	0
-0.5		-0.5	0
-0.400002		-0.400002	0
-0.299999		-0.299999	0
-0.200001		-0.200001	0
-0.0999985		-0.0999985	0
0		0	0
0.0999985		0.0999985	0
0.200001		0.200001	0.202147
0.299999		0.299999	0.404155
0.400002		0.400002	0.606039
0.5		0.5	0.807784
0.599998		0.599998	1.0094
0.700001		0.700001	1.21089
0.799999		0.799999	1.41224
0.900002		0.900002	1.61347
1		1	1.81456
1.1		1.1	2.01552
1.2		1.2	2.21636
1.3		1.3	2.41706
1.4		1.4	2.61763
1.5		1.5	2.81807
1.6		1.6	3.01838
1.7		1.7	3.21856
1.8	3.51411	1.8	3.41861
1.9	3.6907	1.9	3.61853
2	3.7203	2	3.81832
2.1	4.0296	2.1	4.01798
2.2	4.3434	2.2	4.21751
2.3	4.7758	2.3	4.41691
2.4	4.9758	2.4	4.61619
2.5	5.283	2.5	4.81533
2.6	5.4441	2.6	5.01434
2.7	5.8281	2.7	5.21322
2.8	6.0722	2.8	5.41197
2.9	6.4455	2.9	5.6106
3	6.7174	3	5.8091
3.1	7.0839	3.1	6.00746
3.2	7.4238	3.2	6.2057
3.3	7.7429	3.3	6.40381
3.4	8.077	3.4	6.60179
3.5	8.3883	3.5	6.79964
3.6	8.7112	3.6	6.99736
3.7	9.0792	3.7	7.19496
3.8	9.4509	3.8	7.39242
3.9	9.7841	3.9	7.58976
4	10.1243	4	7.78697
4.1	10.4693	4.1	7.98404
4.2	10.8193	4.2	8.181
4.3	11.1569	4.3	8.37782
4.4	11.489	4.4	8.57452
4.5	11.8287	4.5	8.77109
4.6	12.168	4.6	8.96753
4.7	12.5032	4.7	9.16385
4.8	12.8433	4.8	9.36003
4.9	13.1869	4.9	9.55609
5	13.5305	5	9.75202
5.1	13.8655	5.1	9.94782
5.2	14.2038	5.2	10.1435
5.3	14.5506	5.3	10.339
5.4	14.893	5.4	10.5345
5.5	15.2297	5.5	10.7298
5.6	15.5724	5.6	10.9249
5.7	15.9129	5.7	11.12
5.8	16.2577	5.8	11.3149
5.9	16.6025	5.9	11.5097
6	16.9516	6	11.7043
6.1	17.3046	6.1	11.8989
6.2	17.6589	6.2	12.0933
6.3	17.9923	6.3	12.2876
6.4	18.321	6.4	12.4817
6.5	18.65	6.5	12.6757
6.6	18.9802	6.6	12.8696
6.7	19.3133	6.7	13.0634
6.8	19.6471	6.8	13.2571
6.9	19.9837	6.9	13.4506
7	20.3199	7	13.644
7.1	20.6471	7.1	13.8373
7.2	20.9742	7.2	14.0304
7.3	21.3103	7.3	14.2234
7.4	21.6473	7.4	14.4163
7.5	21.9722	7.5	14.6091
7.6	22.3082	7.6	14.8018
7.7	22.6456	7.7	14.9943
7.8	22.9757	7.8	15.1867
7.9	23.2999	7.9	15.379
8	23.6273	8	15.5711
8.1	23.956	8.1	15.7631
8.2	24.2879	8.2	15.955
8.3	24.6118	8.3	16.1468
8.4	24.9245	8.4	16.3384
8.5	25.2403	8.5	16.53
8.6	25.5632	8.6	16.7213
8.7	25.8828	8.7	16.9126
8.8	26.2059	8.8	17.1038
8.9	26.5353	8.9	17.2948
9	26.862	9	17.4857
9.1	27.1948	9.1	17.6765
9.2	27.5218	9.2	17.8671
9.3	27.8411	9.3	18.0577
9.4	28.1662	9.4	18.2481
9.5	28.4968	9.5	18.4383
9.6	28.8263	9.6	18.6285
9.7	29.1509	9.7	18.8185
9.8	29.473	9.8	19.0084
9.9	29.7837	9.9	19.1982
10	30.1	10	19.3879
10.1	30.4279	10.1	19.5774
10.2	30.7423	10.2	19.7669
10.3	31.0451	10.3	19.9561
10.4	31.3588	10.4	20.1453
10.5	31.6654	10.5	20.3344
10.6	31.9687	10.6	20.5233
10.7	32.2761	10.7	20.7121
10.8	32.5946	10.8	20.9008
10.9	32.9158	10.9	21.0893
11	33.2307	11	21.2778
11.1	33.5411	11.1	21.4661
11.2	33.8388	11.2	21.6543
11.3	34.1495	11.3	21.8423
11.4	34.461	11.4	22.0303
11.5	34.773	11.5	22.2181
11.6	35.0915	11.6	22.4058
11.7	35.4079	11.7	22.5934
11.8	35.7169	11.8	22.7808
11.9	36.0194	11.9	22.9682
12	36.319	12	23.1554
12.1	36.6266	12.1	23.3425
12.2	36.9352	12.2	23.5294
12.3	37.2445	12.3	23.7163
12.4	37.5472	12.4	23.903
12.5	37.8499	12.5	24.0896
12.6	38.156	12.6	24.2761
12.7	38.4549	12.7	24.4625
12.8	38.7516	12.8	24.6487
12.9	39.0497	12.9	24.8348
13	39.3531	13	25.0208
13.1	39.65	13.1	25.2067
13.2	39.9441	13.2	25.3925
13.3	40.2403	13.3	25.5781
13.4	40.5347	13.4	25.7636
13.5	40.8295	13.5	25.949
13.6	41.1256	13.6	26.1343
13.7	41.409	13.7	26.3194
13.8	41.6986	13.8	26.5045
13.9	41.9927	13.9	26.6894
14	42.2842	14	26.8742
14.1	42.5738	14.1	27.0589
14.2	42.877	14.2	27.2434
14.3	43.1748	14.3	27.4279
14.4	43.4723	14.4	27.6122
14.5	43.7665	14.5	27.7964
14.6	44.0642	14.6	27.9804
14.7	44.3628	14.7	28.1644
14.8	44.656	14.8	28.3482
14.9	44.9444	14.9	28.5319
15	45.2355	15	28.7155
15.1	45.5274	15.1	28.899
15.2	45.8139	15.2	29.0824
15.3	46.0925	15.3	29.2656
15.4	46.379	15.4	29.4487
15.5	46.6655	15.5	29.6317
15.6	46.9472	15.6	29.8146
15.7	47.2284	15.7	29.9974
15.8	47.5023	15.8	30.18
15.9	47.7839	15.9	30.3625
16	48.0699	16	30.545
16.1	48.3515	16.1	30.7272
16.2	48.6376	16.2	30.9094
16.3	48.9182	16.3	31.0915
16.4	49.2118	16.4	31.2734
16.5	49.5014	16.5	31.4552
16.6	49.7838	16.6	31.6369
16.7	50.0694	16.7	31.8185
16.8	50.3522	16.8	31.9999
16.9	50.6387	16.9	32.1813
17	50.9262	17	32.3625
17.1	51.21	17.1	32.5436
17.2	51.49	17.2	32.7246
17.3	51.769	17.3	32.9055
17.4	52.0552	17.4	33.0862
17.5	52.3377	17.5	33.2669
17.6	52.6081	17.6	33.4474
17.7	52.8814	17.7	33.6278
17.8	53.1599	17.8	33.8081
17.9	53.4428	17.9	33.9882
18	53.7209	18	34.1683
18.1	53.9913	18.1	34.3482
18.2	54.2573	18.2	34.528
18.3	54.5272	18.3	34.7077
18.4	54.8032	18.4	34.8873
18.5	55.0782	18.5	35.0668
18.6	55.3468	18.6	35.2461
18.7	55.6013	18.7	35.4254
18.8	55.8687	18.8	35.6045
18.9	56.1344	18.9	35.7835
19	56.4083	19	35.9624
19.1	56.6736	19.1	36.1411
19.2	56.9384	19.2	36.3198
19.3	57.2157	19.3	36.4983
19.4	57.4856	19.4	36.6767
19.5	57.7547	19.5	36.855
19.6	58.0146	19.6	37.0332
19.7	58.278	19.7	37.2113
19.8	58.5618	19.8	37.3892
19.9	58.8417	19.9	37.5671
20	59.112	20	37.7448
20.1	59.3887	20.1	37.9224
20.2	59.6607	20.2	38.0999
20.3	59.9241	20.3	38.2773
20.4	60.1846	20.4	38.4546
20.5	60.4495	20.5	38.6317
20.6	60.7186	20.6	38.8087
20.7	60.9796	20.7	38.9856
20.8	61.2379	20.8	39.1624
20.9	61.4997	20.9	39.3391
21	61.7652	21	39.5157
21.1	62.0303	21.1	39.6922
21.2	62.2881	21.2	39.8685
21.3	62.5525	21.3	40.0447
21.4	62.8131	21.4	40.2209
21.5	63.0675	21.5	40.3968
21.6	63.3235	21.6	40.5727
21.7	63.5797	21.7	40.7485
21.8	63.84	21.8	40.9242
21.9	64.0986	21.9	41.0997
22	64.3586	22	41.2751
22.1	64.6186	22.1	41.4504
22.2	64.8774	22.2	41.6256
22.3	65.1254	22.3	41.8007
22.4	65.3805	22.4	41.9757
22.5	65.637	22.5	42.1506
22.6	65.8912	22.6	42.3253
22.7	66.1414	22.7	42.4999
22.8	66.3964	22.8	42.6744
22.9	66.6558	22.9	42.8489
23	66.921	23	43.0231
23.1	67.1747	23.1	43.1973
23.2	67.4218	23.2	43.3714
23.3	67.6689	23.3	43.5453
23.4	67.9309	23.4	43.7192
23.5	68.1819	23.5	43.8929
23.6	68.4202	23.6	44.0665
23.7	68.6625	23.7	44.24
23.8	68.9108	23.8	44.4134
23.9	69.1586	23.9	44.5867
24	69.4006	24	44.7598
24.1	69.6473	24.1	44.9329
24.2	69.8996	24.2	45.1058
24.3	70.1611	24.3	45.2786
24.4	70.4188	24.4	45.4514
24.5	70.6621	24.5	45.6239
24.6	70.9052	24.6	45.7964
24.7	71.1609	24.7	45.9688
24.8	71.4211	24.8	46.1411
24.9	71.6681	24.9	46.3132
25	71.9215	25	46.4853
25.1	72.164	25.1	46.6572
25.2	72.4046	25.2	46.829
25.3	72.6427	25.3	47.0007
25.4	72.8792	25.4	47.1723
25.5	73.1195	25.5	47.3438
25.6	73.3655	25.6	47.5151
25.7	73.6083	25.7	47.6864
25.8	73.8566	25.8	47.8576
25.9	74.1034	25.9	48.0286
26	74.3567	26	48.1995
26.1	74.5982	26.1	48.3703
26.2	74.8342	26.2	48.541
26.3	75.0787	26.3	48.7116
26.4	75.3199	26.4	48.8821
26.5	75.5621	26.5	49.0525
26.6	75.811	26.6	49.2227
26.7	76.0548	26.7	49.3929
26.8	76.3011	26.8	49.5629
26.9	76.5501	26.9	49.7328
27	76.7889	27	49.9026
27.1	77.0172	27.1	50.0724
27.2	77.2548	27.2	50.2419
27.3	77.5032	27.3	50.4114
27.4	77.7401	27.4	50.5808
27.5	77.9771	27.5	50.7501
27.6	78.2089	27.6	50.9192
27.7	78.4296	27.7	51.0883
27.8	78.656	27.8	51.2572
27.9	78.8892	27.9	51.426
28	79.1234	28	51.5947
28.1	79.3599	28.1	51.7634
28.2	79.6097	28.2	51.9318
28.3	79.8504	28.3	52.1002
28.4	80.0847	28.4	52.2685
28.5	80.31	28.5	52.4367
28.6	80.5425	28.6	52.6047
28.7	80.7819	28.7	52.7727
28.8	81.0239	28.8	52.9405
28.9	81.2578	28.9	53.1083
29	81.4768	29	53.2759
29.1	81.6983	29.1	53.4434
29.2	81.927	29.2	53.6108
29.3	82.1642	29.3	53.7781
29.4	82.4028	29.4	53.9453
29.5	82.6311	29.5	54.1124
29.6	82.8623	29.6	54.2793
29.7	83.0875	29.7	54.4462
29.8	83.3107	29.8	54.6129
29.9	83.5377	29.9	54.7796
30	83.7614	30	54.9461
30.1	83.9995	30.1	55.1125
30.2	84.2353	30.2	55.2789
30.3	84.4645	30.3	55.4451
30.4	84.6803	30.4	55.6112
30.5	84.8961	30.5	55.7772
30.6	85.1222	30.6	55.9431
30.7	85.3511	30.7	56.1088
30.8	85.5846	30.8	56.2745
30.9	85.8176	30.9	56.4401
31	86.0396	31	56.6055
31.1	86.2633	31.1	56.7709
31.2	86.4852	31.2	56.9361
31.3	86.7127	31.3	57.1013
31.4	86.9445	31.4	57.2663
31.5	87.1689	31.5	57.4312
31.6	87.3937	31.6	57.596
31.7	87.622	31.7	57.7607
31.8	87.8534	31.8	57.9253
31.9	88.0842	31.9	58.0898
32	88.3055	32	58.2542
32.1	88.5297	32.1	58.4185
32.2	88.7503	32.2	58.5826
32.3	88.9634	32.3	58.7467
32.4	89.1764	32.4	58.9107
32.5	89.3959	32.5	59.0745
32.6	89.6179	32.6	59.2383
32.7	89.8324	32.7	59.4019
32.8	90.049	32.8	59.5654
32.9	90.2594	32.9	59.7288
33	90.4787	33	59.8922
33.1	90.6866	33.1	60.0554
33.2	90.9054	33.2	60.2185
33.3	91.1231	33.3	60.3815
33.4	91.3377	33.4	60.5444
33.5	91.558	33.5	60.7072
33.6	91.7802	33.6	60.8698
33.7	91.9957	33.7	61.0324
33.8	92.2091	33.8	61.1949
33.9	92.4293	33.9	61.3573
34	92.6395	34	61.5195
34.1	92.8471	34.1	61.6817
34.2	93.0556	34.2	61.8437
34.3	93.2694	34.3	62.0057
34.4	93.4856	34.4	62.1675
34.5	93.6955	34.5	62.3292
34.6	93.9159	34.6	62.4909
34.7	94.1335	34.7	62.6524
34.8	94.349	34.8	62.8138
34.9	94.5609	34.9	62.9751
35	94.7697	35	63.1363
35.1	94.9784	35.1	63.2974
35.2	95.1913	35.2	63.4584
35.3	95.4079	35.3	63.6193
35.4	95.6179	35.4	63.7801
35.5	95.8273	35.5	63.9408
35.6	96.0386	35.6	64.1014
35.7	96.2486	35.7	64.2619
35.8	96.459	35.8	64.4222
35.9	96.6719	35.9	64.5825
36	96.8772	36	64.7427
36.1	97.0726	36.1	64.9027
36.2	97.2769	36.2	65.0627
36.3	97.4829	36.3	65.2225
36.4	97.6953	36.4	65.3823
36.5	97.9007	36.5	65.5419
36.6	98.1001	36.6	65.7015
36.7	98.2987	36.7	65.8609
36.8	98.5024	36.8	66.0202
36.9	98.7073	36.9	66.1795
37	98.906	37	66.3386
37.1	99.1025	37.1	66.4976
37.2	99.3045	37.2	66.6565
37.3	99.5121	37.3	66.8153
37.4	99.7239	37.4	66.9741
37.5	99.9264	37.5	67.1327
37.6	100.123	37.6	67.2912
37.7	100.312	37.7	67.4496
37.8	100.503	37.8	67.6079
37.9	100.707	37.9	67.7661
38	100.913	38	67.9242
38.1	101.124	38.1	68.0822
38.2	101.329	38.2	68.24
38.3	101.537	38.3	68.3978
38.4	101.741	38.4	68.5555
38.5	101.933	38.5	68.7131
38.6	102.12	38.6	68.8706
38.7	102.317	38.7	69.0279
38.8	102.526	38.8	69.1852
38.9	102.735	38.9	69.3424
39	102.942	39	69.4995
39.1	103.146	39.1	69.6564
39.2	103.345	39.2	69.8133
39.3	103.543	39.3	69.9701
39.4	103.738	39.4	70.1267
39.5	103.937	39.5	70.2833
39.6	104.139	39.6	70.4397
39.7	104.347	39.7	70.5961
39.8	104.551	39.8	70.7524
39.9	104.761	39.9	70.9085
40	104.962	40	71.0646
40.1	105.16	40.1	71.2205
40.2	105.361	40.2	71.3764
40.3	105.558	40.3	71.5321
40.4	105.753	40.4	71.6878
40.5	105.962	40.5	71.8433
40.6	106.168	40.6	71.9987
40.7	106.367	40.7	72.1541
40.8	106.573	40.8	72.3093
40.9	106.774	40.9	72.4645
41	106.963	41	72.6195
41.1	107.152	41.1	72.7744
41.2	107.345	41.2	72.9293
41.3	107.536	41.3	73.084
41.4	107.723	41.4	73.2387
41.5	107.91	41.5	73.3932
41.6	108.101	41.6	73.5476
41.7	108.295	41.7	73.702
41.8	108.494	41.8	73.8562
41.9	108.69	41.9	74.0103
42	108.887	42	74.1644
42.1	109.081	42.1	74.3183
42.2	109.276	42.2	74.4721
42.3	109.462	42.3	74.6259
42.4	109.66	42.4	74.7795
42.5	109.858	42.5	74.9331
42.6	110.052	42.6	75.0865
42.7	110.246	42.7	75.2398
42.8	110.436	42.8	75.3931
42.9	110.628	42.9	75.5462
43	110.826	43	75.6992
43.1	111.017	43.1	75.8522
43.2	111.2	43.2	76.005
43.3	111.377	43.3	76.1578
43.4	111.563	43.4	76.3104
43.5	111.752	43.5	76.4629
43.6	111.937	43.6	76.6154
43.7	112.123	43.7	76.7677
43.8	112.313	43.8	76.92
43.9	112.498	43.9	77.0721
44	112.684	44	77.2242
44.1	112.868	44.1	77.3761
44.2	113.051	44.2	77.5279
44.3	113.232	44.3	77.6797
44.4	113.412	44.4	77.8313
44.5	113.597	44.5	77.9829
44.6	113.787	44.6	78.1343
44.7	113.972	44.7	78.2857
44.8	114.162	44.8	78.437
44.9	114.352	44.9	78.5881
45	114.538	45	78.7392
45.1	114.726	45.1	78.8901
45.2	114.912	45.2	79.041
45.3	115.092	45.3	79.1918
45.4	115.271	45.4	79.3424
45.5	115.451	45.5	79.493
45.6	115.629	45.6	79.6435
45.7	115.813	45.7	79.7939
45.8	115.991	45.8	79.9441
45.9	116.17	45.9	80.0943
46	116.34	46	80.2444
46.1	116.52	46.1	80.3944
46.2	116.71	46.2	80.5443
46.3	116.891	46.3	80.6941
46.4	117.072	46.4	80.8437
46.5	117.253	46.5	80.9933
46.6	117.429	46.6	81.1428
46.7	117.604	46.7	81.2922
46.8	117.781	46.8	81.4415
46.9	117.957	46.9	81.5907
47	118.137	47	81.7398
47.1	118.321	47.1	81.8889
47.2	118.506	47.2	82.0378
47.3	118.686	47.3	82.1866
47.4	118.869	47.4	82.3353
47.5	119.05	47.5	82.4839
47.6	119.232	47.6	82.6325
47.7	119.412	47.7	82.7809
47.8	119.587	47.8	82.9292
47.9	119.765	47.9	83.0775
48	119.943	48	83.2256
48.1	120.114	48.1	83.3737
48.2	120.289	48.2	83.5216
48.3	120.464	48.3	83.6695
48.4	120.638	48.4	83.8172
48.5	120.808	48.5	83.9649
48.6	120.985	48.6	84.1124
48.7	121.161	48.7	84.2599
48.8	121.335	48.8	84.4073
48.9	121.511	48.9	84.5546
49	121.683	49	84.7017
49.1	121.849	49.1	84.8488
49.2	122.025	49.2	84.9958
49.3	122.207	49.3	85.1427
49.4	122.387	49.4	85.2895
49.5	122.561	49.5	85.4362
49.6	122.736	49.6	85.5828
49.7	122.913	49.7	85.7293
49.8	123.09	49.8	85.8758
49.9	123.262	49.9	86.0221
50	123.439	50	86.1683
50.1	123.615	50.1	86.3144
50.2	123.791	50.2	86.4605
50.3	123.968	50.3	86.6064
50.4	124.143	50.4	86.7523
50.5	124.315	50.5	86.898
50.6	124.49	50.6	87.0437
50.7	124.665	50.7	87.1892
50.8	124.844	50.8	87.3347
50.9	125.016	50.9	87.4801
51	125.181	51	87.6254
51.1	125.346	51.1	87.7706
51.2	125.508	51.2	87.9156
51.3	125.674	51.3	88.0606
51.4	125.842	51.4	88.2055
51.5	126.012	51.5	88.3504
51.6	126.178	51.6	88.4951
51.7	126.344	51.7	88.6397
51.8	126.509	51.8	88.7842
51.9	126.673	51.9	88.9286
52	126.84	52	89.073
52.1	127.015	52.1	89.2172
52.2	127.187	52.2	89.3614
52.3	127.356	52.3	89.5054
52.4	127.52	52.4	89.6494
52.5	127.682	52.5	89.7933
52.6	127.859	52.6	89.937
52.7	128.032	52.7	90.0807
52.8	128.199	52.8	90.2243
52.9	128.372	52.9	90.3678
53	128.546	53	90.5112
53.1	128.719	53.1	90.6545
53.2	128.889	53.2	90.7977
53.3	129.058	53.3	90.9409
53.4	129.227	53.4	91.0839
53.5	129.394	53.5	91.2268
53.6	129.565	53.6	91.3697
53.7	129.742	53.7	91.5124
53.8	129.907	53.8	91.6551
53.9	130.073	53.9	91.7977
54	130.243	54	91.9401
54.1	130.416	54.1	92.0825
54.2	130.578	54.2	92.2248
54.3	130.735	54.3	92.367
54.4	130.895	54.4	92.5091
54.5	131.064	54.5	92.6511
54.6	131.23	54.6	92.793
54.7	131.396	54.7	92.9349
54.8	131.563	54.8	93.0766
54.9	131.722	54.9	93.2182
55	131.886	55	93.3598
55.1	132.056	55.1	93.5012
55.2	132.228	55.2	93.6426
55.3	132.397	55.3	93.7839
55.4	132.559	55.4	93.9251
55.5	132.719	55.5	94.0662
55.6	132.881	55.6	94.2072
55.7	133.043	55.7	94.3481
55.8	133.2	55.8	94.4889
55.9	133.358	55.9	94.6296
56	133.524	56	94.7702
56.1	133.692	56.1	94.9108
56.2	133.854	56.2	95.0512
56.3	134.018	56.3	95.1916
56.4	134.181	56.4	95.3319
56.5	134.335	56.5	95.472
56.6	134.495	56.6	95.6121
56.7	134.657	56.7	95.7521
56.8	134.82	56.8	95.892
56.9	134.981	56.9	96.0318
57	135.136	57	96.1716
57.1	135.293	57.1	96.3112
57.2	135.448	57.2	96.4507
57.3	135.611	57.3	96.5902
57.4	135.772	57.4	96.7295
57.5	135.93	57.5	96.8688
57.6	136.086	57.6	97.008
57.7	136.249	57.7	97.1471
57.8	136.411	57.8	97.2861
57.9	136.57	57.9	97.425
58	136.73	58	97.5638
58.1	136.89	58.1	97.7025
58.2	137.048	58.2	97.8411
58.3	137.209	58.3	97.9797
58.4	137.37	58.4	98.1181
58.5	137.53	58.5	98.2565
58.6	137.693	58.6	98.3948
58.7	137.847	58.7	98.533
58.8	137.994	58.8	98.6711
58.9	138.148	58.9	98.8091
59	138.299	59	98.947
59.1	138.455	59.1	99.0848
59.2	138.603	59.2	99.2226
59.3	138.757	59.3	99.3602
59.4	138.913	59.4	99.4978
59.5	139.066	59.5	99.6352
59.6	139.211	59.6	99.7726
59.7	139.362	59.7	99.9099
59.8	139.514	59.8	100.047
59.9	139.664	59.9	100.184
60	139.814	60	100.321
60.1	139.969	60.1	100.458
60.2	140.121	60.2	100.595
60.3	140.268	60.3	100.732
60.4	140.413	60.4	100.868
60.5	140.558	60.5	101.005
60.6	140.701	60.6	101.141
60.7	140.852	60.7	101.278
60.8	141	60.8	101.414
60.9	141.154	60.9	101.55
61	141.308	61	101.687
61.1	141.46	61.1	101.823
61.2	141.605	61.2	101.959
61.3	141.754	61.3	102.094
61.4	141.905	61.4	102.23
61.5	142.06	61.5	102.366
61.6	142.214	61.6	102.502
61.7	142.366	61.7	102.637
61.8	142.52	61.8	102.772
61.9	142.674	61.9	102.908
62	142.824	62	103.043
62.1	142.98	62.1	103.178
62.2	143.134	62.2	103.313
62.3	143.299	62.3	103.448
62.4	143.455	62.4	103.583
62.5	143.609	62.5	103.718
62.6	143.762	62.6	103.853
62.7	143.91	62.7	103.987
62.8	144.058	62.8	104.122
62.9	144.206	62.9	104.256
63	144.359	63	104.391
63.1	144.513	63.1	104.525
63.2	144.667	63.2	104.659
63.3	144.818	63.3	104.793
63.4	144.967	63.4	104.927
63.5	145.118	63.5	105.061
63.6	145.27	63.6	105.195
63.7	145.416	63.7	105.329
63.8	145.561	63.8	105.463
63.9	145.706	63.9	105.596
64	145.855	64	105.73
64.1	146.002	64.1	105.863
64.2	146.144	64.2	105.996
64.3	146.28	64.3	106.13
64.4	146.42	64.4	106.263
64.5	146.567	64.5	106.396
64.6	146.709	64.6	106.529
64.7	146.857	64.7	106.662
64.8	147	64.8	106.795
64.9	147.148	64.9	106.927
65	147.293	65	107.06
65.1	147.433	65.1	107.193
65.2	147.571	65.2	107.325
65.3	147.71	65.3	107.457
65.4	147.85	65.4	107.59
65.5	147.993	65.5	107.722
65.6	148.135	65.6	107.854
65.7	148.275	65.7	107.986
65.8	148.414	65.8	108.118
65.9	148.556	65.9	108.25
66	148.7	66	108.382
66.1	148.843	66.1	108.513
66.2	148.981	66.2	108.645
66.3	149.125	66.3	108.776
66.4	149.263	66.4	108.908
66.5	149.405	66.5	109.039
66.6	149.546	66.6	109.171
66.7	149.69	66.7	109.302
66.8	149.838	66.8	109.433
66.9	149.982	66.9	109.564
67	150.123	67	109.695
67.1	150.268	67.1	109.826
67.2	150.414	67.2	109.956
67.3	150.557	67.3	110.087
67.4	150.697	67.4	110.218
67.5	150.834	67.5	110.348
67.6	150.974	67.6	110.479
67.7	151.114	67.7	110.609
67.8	151.255	67.8	110.739
67.9	151.401	67.9	110.869
68	151.544	68	110.999
68.1	151.68	68.1	111.129
68.2	151.824	68.2	111.259
68.3	151.965	68.3	111.389
68.4	152.103	68.4	111.519
68.5	152.244	68.5	111.648
68.6	152.389	68.6	111.778
68.7	152.532	68.7	111.908
68.8	152.674	68.8	112.037
68.9	152.814	68.9	112.166
69	152.949	69	112.295
69.1	153.081	69.1	112.425
69.2	153.22	69.2	112.554
69.3	153.361	69.3	112.683
69.4	153.5	69.4	112.812
69.5	153.639	69.5	112.94
69.6	153.781	69.6	113.069
69.7	153.916	69.7	113.198
69.8	154.054	69.8	113.326
69.9	154.19	69.9	113.455
70	154.325	70	113.583
70.1	154.461	70.1	113.712
70.2	154.596	70.2	113.84
70.3	154.727	70.3	113.968
70.4	154.863	70.4	114.096
70.5	154.995	70.5	114.224
70.6	155.13	70.6	114.352
70.7	155.264	70.7	114.48
70.8	155.401	70.8	114.607
70.9	155.54	70.9	114.735
71	155.674	71	114.863
71.1	155.806	71.1	114.99
71.2	155.944	71.2	115.117
71.3	156.081	71.3	115.245
71.4	156.222	71.4	115.372
71.5	156.36	71.5	115.499
71.6	156.49	71.6	115.626
71.7	156.622	71.7	115.753
71.8	156.753	71.8	115.88
71.9	156.889	71.9	116.007
72	157.024	72	116.134
72.1	157.16	72.1	116.26
72.2	157.297	72.2	116.387
72.3	157.435	72.3	116.513
72.4	157.566	72.4	116.64
72.5	157.706	72.5	116.766
72.6	157.843	72.6	116.892
72.7	157.974	72.7	117.019
72.8	158.107	72.8	117.145
72.9	158.243	72.9	117.271
73	158.378	73	117.397
73.1	158.512	73.1	117.522
73.2	158.646	73.2	117.648
73.3	158.775	73.3	117.774
73.4	158.903	73.4	117.899
73.5	159.036	73.5	118.025
73.6	159.166	73.6	118.15
73.7	159.296	73.7	118.276
73.8	159.427	73.8	118.401
73.9	159.552	73.9	118.526
74	159.677	74	118.651
74.1	159.812	74.1	118.776
74.2	159.952	74.2	118.901
74.3	160.084	74.3	119.026
74.4	160.211	74.4	119.151
74.5	160.336	74.5	119.275
74.6	160.466	74.6	119.4
74.7	160.595	74.7	119.525
74.8	160.724	74.8	119.649
74.9	160.848	74.9	119.773
75	160.983	75	119.898
75.1	161.116	75.1	120.022
75.2	161.247	75.2	120.146
75.3	161.377	75.3	120.27
75.4	161.507	75.4	120.394
75.5	161.64	75.5	120.518
75.6	161.769	75.6	120.642
75.7	161.895	75.7	120.765
75.8	162.022	75.8	120.889
75.9	162.152	75.9	121.013
76	162.281	76	121.136
76.1	162.408	76.1	121.26
76.2	162.536	76.2	121.383
76.3	162.662	76.3	121.506
76.4	162.792	76.4	121.629
76.5	162.925	76.5	121.752
76.6	163.056	76.6	121.875
76.7	163.184	76.7	121.998
76.8	163.311	76.8	122.121
76.9	163.435	76.9	122.244
77	163.557	77	122.367
77.1	163.684	77.1	122.489
77.2	163.81	77.2	122.612
77.3	163.939	77.3	122.734
77.4	164.067	77.4	122.857
77.5	164.189	77.5	122.979
77.6	164.314	77.6	123.101
77.7	164.432	77.7	123.223
77.8	164.556	77.8	123.345
77.9	164.678	77.9	123.467
78	164.796	78	123.589
78.1	164.919	78.1	123.711
78.2	165.04	78.2	123.833
78.3	165.165	78.3	123.954
78.4	165.299	78.4	124.076
78.5	165.428	78.5	124.197
78.6	165.547	78.6	124.319
78.7	165.671	78.7	124.44
78.8	165.794	78.8	124.561
78.9	165.912	78.9	124.683
79	166.036	79	124.804
79.1	166.157	79.1	124.925
79.2	166.272	79.2	125.046
79.3	166.387	79.3	125.166
79.4	166.509	79.4	125.287
79.5	166.631	79.5	125.408
79.6	166.751	79.6	125.529
79.7	166.875	79.7	125.649
79.8	166.998	79.8	125.77
79.9	167.118	79.9	125.89
80	167.242	80	126.01
80.1	167.368	80.1	126.131
80.2	167.487	80.2	126.251
80.3	167.604	80.3	126.371
80.4	167.731	80.4	126.491
80.5	167.854	80.5	126.611
80.6	167.979	80.6	126.731
80.7	168.103	80.7	126.85
80.8	168.219	80.8	126.97
80.9	168.335	80.9	127.09
81	168.455	81	127.209
81.1	168.567	81.1	127.329
81.2	168.687	81.2	127.448
81.3	168.808	81.3	127.567
81.4	168.928	81.4	127.686
81.5	169.05	81.5	127.806
81.6	169.173	81.6	127.925
81.7	169.297	81.7	128.044
81.8	169.414	81.8	128.163
81.9	169.536	81.9	128.281
82	169.653	82	128.4
82.1	169.774	82.1	128.519
82.2	169.897	82.2	128.637
82.3	170.009	82.3	128.756
82.4	170.122	82.4	128.874
82.5	170.242	82.5	128.993
82.6	170.361	82.6	129.111
82.7	170.484	82.7	129.229
82.8	170.604	82.8	129.347
82.9	170.723	82.9	129.466
83	170.841	83	129.584
83.1	170.961	83.1	129.701
83.2	171.08	83.2	129.819
83.3	171.195	83.3	129.937
83.4	171.307	83.4	130.055
83.5	171.428	83.5	130.172
83.6	171.555	83.6	130.29
83.7	171.669	83.7	130.407
83.8	171.792	83.8	130.525
83.9	171.914	83.9	130.642
84	172.035	84	130.759
84.1	172.157	84.1	130.876
84.2	172.276	84.2	130.993
84.3	172.394	84.3	131.11
84.4	172.51	84.4	131.227
84.5	172.625	84.5	131.344
84.6	172.739	84.6	131.461
84.7	172.855	84.7	131.578
84.8	172.968	84.8	131.694
84.9	173.087	84.9	131.811
85	173.208	85	131.927
85.1	173.323	85.1	132.044
85.2	173.434	85.2	132.16
85.3	173.555	85.3	132.276
85.4	173.673	85.4	132.392
85.5	173.789	85.5	132.508
85.6	173.904	85.6	132.625
85.7	174.017	85.7	132.74
85.8	174.13	85.8	132.856
85.9	174.241	85.9	132.972
86	174.354	86	133.088
86.1	174.468	86.1	133.203
86.2	174.587	86.2	133.319
86.3	174.704	86.3	133.434
86.4	174.823	86.4	133.55
86.5	174.939	86.5	133.665
86.6	175.054	86.6	133.78
86.7	175.164	86.7	133.896
86.8	175.275	86.8	134.011
86.9	175.385	86.9	134.126
87	175.496	87	134.241
87.1	175.608	87.1	134.356
87.2	175.72	87.2	134.47
87.3	175.83	87.3	134.585
87.4	175.945	87.4	134.7
87.5	176.062	87.5	134.814
87.6	176.174	87.6	134.929
87.7	176.286	87.7	135.043
87.8	176.403	87.8	135.158
87.9	176.521	87.9	135.272
88	176.628	88	135.386
88.1	176.738	88.1	135.5
88.2	176.849	88.2	135.614
88.3	176.962	88.3	135.728
88.4	177.078	88.4	135.842
88.5	177.193	88.5	135.956
88.6	177.304	88.6	136.07
88.7	177.42	88.7	136.184
88.8	177.53	88.8	136.297
88.9	177.641	88.9	136.411
89	177.748	89	136.524
89.1	177.863	89.1	136.638
89.2	177.973	89.2	136.751
89.3	178.08	89.3	136.864
89.4	178.189	89.4	136.978
89.5	178.305	89.5	137.091
89.6	178.413	89.6	137.204
89.7	178.518	89.7	137.317
89.8	178.628	89.8	137.429
89.9	178.742	89.9	137.542
90	178.851	90	137.655
90.1	178.965	90.1	137.768
90.2	179.074	90.2	137.88
90.3	179.184	90.3	137.993
90.4	179.294	90.4	138.105
90.5	179.401	90.5	138.218
90.6	179.506	90.6	138.33
90.7	179.616	90.7	138.442
90.8	179.724	90.8	138.554
90.9	179.835	90.9	138.666
91	179.944	91	138.778
91.1	180.058	91.1	138.89
91.2	180.166	91.2	139.002
91.3	180.273	91.3	139.114
91.4	180.378	91.4	139.226
91.5	180.483	91.5	139.337
91.6	180.592	91.6	139.449
91.7	180.699	91.7	139.56
91.8	180.807	91.8	139.672
91.9	180.911	91.9	139.783
92	181.022	92	139.895
92.1	181.131	92.1	140.006
92.2	181.241	92.2	140.117
92.3	181.347	92.3	140.228
92.4	181.453	92.4	140.339
92.5	181.559	92.5	140.45
92.6	181.663	92.6	140.561
92.7	181.768	92.7	140.671
92.8	181.873	92.8	140.782
92.9	181.979	92.9	140.893
93	182.089	93	141.003
93.1	182.195	93.1	141.114
93.2	182.305	93.2	141.224
93.3	182.415	93.3	141.335
93.4	182.521	93.4	141.445
93.5	182.624	93.5	141.555
93.6	182.728	93.6	141.665
93.7	182.831	93.7	141.775
93.8	182.938	93.8	141.885
93.9	183.043	93.9	141.995
94	183.151	94	142.105
94.1	183.261	94.1	142.215
94.2	183.368	94.2	142.325
94.3	183.473	94.3	142.434
94.4	183.574	94.4	142.544
94.5	183.68	94.5	142.653
94.6	183.787	94.6	142.763
94.7	183.891	94.7	142.872
94.8	183.996	94.8	142.981
94.9	184.105	94.9	143.09
95	184.207	95	143.2
95.1	184.312	95.1	143.309
95.2	184.413	95.2	143.418
95.3	184.519	95.3	143.527
95.4	184.626	95.4	143.635
95.5	184.73	95.5	143.744
95.6	184.831	95.6	143.853
95.7	184.933	95.7	143.962
95.8	185.038	95.8	144.07
95.9	185.143	95.9	144.179
96	185.244	96	144.287
96.1	185.35	96.1	144.395
96.2	185.455	96.2	144.504
96.3	185.556	96.3	144.612
96.4	185.657	96.4	144.72
96.5	185.759	96.5	144.828
96.6	185.857	96.6	144.936
96.7	185.957	96.7	145.044
96.8	186.058	96.8	145.152
96.9	186.158	96.9	145.26
97	186.256	97	145.367
97.1	186.356	97.1	145.475
97.2	186.458	97.2	145.583
97.3	186.563	97.3	145.69
97.4	186.667	97.4	145.798
97.5	186.773	97.5	145.905
97.6	186.877	97.6	146.012
97.7	186.973	97.7	146.12
97.8	187.069	97.8	146.227
97.9	187.173	97.9	146.334
98	187.281	98	146.441
98.1	187.386	98.1	146.548
98.2	187.488	98.2	146.655
98.3	187.586	98.3	146.761
98.4	187.689	98.4	146.868
98.5	187.797	98.5	146.975
98.6	187.898	98.6	147.081
98.7	188	98.7	147.188
98.8	188.103	98.8	147.294
98.9	188.207	98.9	147.401
99	188.31	99	147.507
99.1	188.408	99.1	147.613
99.2	188.506	99.2	147.72
99.3	188.609	99.3	147.826
99.4	188.709	99.4	147.932
99.5	188.813	99.5	148.038
99.6	188.911	99.6	148.144
99.7	189.007	99.7	148.25
99.8	189.108	99.8	148.355
99.9	189.203	99.9	148.461
100	189.304	100	148.567
100.1	189.405	100.1	148.672
100.2	189.511	100.2	148.778
100.3	189.617	100.3	148.883
100.4	189.721	100.4	148.989
100.5	189.82	100.5	149.094
100.6	189.917	100.6	149.199
100.7	190.016	100.7	149.304
100.8	190.118	100.8	149.409
100.9	190.213	100.9	149.514
101	190.312	101	149.619
101.1	190.411	101.1	149.724
101.2	190.509	101.2	149.829
101.3	190.609	101.3	149.934
101.4	190.709	101.4	150.039
101.5	190.811	101.5	150.143
101.6	190.91	101.6	150.248
101.7	191.004	101.7	150.352
101.8	191.099	101.8	150.457
101.9	191.196	101.9	150.561
102	191.299	102	150.665
102.1	191.4	102.1	150.769
102.2	191.502	102.2	150.874
102.3	191.594	102.3	150.978
102.4	191.691	102.4	151.082
102.5	191.785	102.5	151.186
102.6	191.881	102.6	151.289
102.7	191.98	102.7	151.393
102.8	192.079	102.8	151.497
102.9	192.175	102.9	151.601
103	192.274	103	151.704
103.1	192.369	103.1	151.808
103.2	192.461	103.2	151.911
103.3	192.552	103.3	152.015
103.4	192.647	103.4	152.118
103.5	192.743	103.5	152.221
103.6	192.838	103.6	152.324
103.7	192.933	103.7	152.428
103.8	193.028	103.8	152.531
103.9	193.122	103.9	152.634
104	193.213	104	152.737
104.1	193.305	104.1	152.839
104.2	193.401	104.2	152.942
104.3	193.499	104.3	153.045
104.4	193.601	104.4	153.148
104.5	193.695	104.5	153.25
104.6	193.787	104.6	153.353
104.7	193.885	104.7	153.455
104.8	193.981	104.8	153.558
104.9	194.075	104.9	153.66
105	194.168	105	153.762
105.1	194.266	105.1	153.864
105.2	194.363	105.2	153.967
105.3	194.458	105.3	154.069
105.4	194.55	105.4	154.171
105.5	194.647	105.5	154.273
105.6	194.742	105.6	154.374
105.7	194.845	105.7	154.476
105.8	194.939	105.8	154.578
105.9	195.03	105.9	154.68
106	195.122	106	154.781
106.1	195.214	106.1	154.883
106.2	195.303	106.2	154.984
106.3	195.396	106.3	155.086
106.4	195.489	106.4	155.187
106.5	195.575	106.5	155.288
106.6	195.67	106.6	155.389
106.7	195.763	106.7	155.491
106.8	195.86	106.8	155.592
106.9	195.951	106.9	155.693
107	196.044	107	155.794
107.1	196.137	107.1	155.894
107.2	196.229	107.2	155.995
107.3	196.322	107.3	156.096
107.4	196.412	107.4	156.197
107.5	196.502	107.5	156.297
107.6	196.589	107.6	156.398
107.7	196.678	107.7	156.498
107.8	196.77	107.8	156.599
107.9	196.861	107.9	156.699
108	196.954	108	156.799
108.1	197.039	108.1	156.9
108.2	197.128	108.2	157
108.3	197.214	108.3	157.1
108.4	197.308	108.4	157.2
108.5	197.397	108.5	157.3
108.6	197.486	108.6	157.4
108.7	197.573	108.7	157.5
108.8	197.66	108.8	157.599
108.9	197.752	108.9	157.699
109	197.844	109	157.799
109.1	197.931	109.1	157.898
109.2	198.02	109.2	157.998
109.3	198.112	109.3	158.097
109.4	198.202	109.4	158.197
109.5	198.291	109.5	158.296
109.6	198.379	109.6	158.395
109.7	198.47	109.7	158.494
109.8	198.562	109.8	158.593
109.9	198.655	109.9	158.693
110	198.748	110	158.792
110.1	198.841	110.1	158.89
110.2	198.934	110.2	158.989
110.3	199.025	110.3	159.088
110.4	199.112	110.4	159.187
110.5	199.195	110.5	159.286
110.6	199.285	110.6	159.384
110.7	199.371	110.7	159.483
110.8	199.455	110.8	159.581
110.9	199.538	110.9	159.68
111	199.627	111	159.778
111.1	199.716	111.1	159.876
111.2	199.804	111.2	159.974
111.3	199.89	111.3	160.073
111.4	199.976	111.4	160.171
111.5	200.066	111.5	160.269
111.6	200.155	111.6	160.367
111.7	200.245	111.7	160.465
111.8	200.329	111.8	160.562
111.9	200.416	111.9	160.66
112	200.499	112	160.758
112.1	200.583	112.1	160.856
112.2	200.67	112.2	160.953
112.3	200.762	112.3	161.051
112.4	200.853	112.4	161.148
112.5	200.942	112.5	161.246
112.6	201.035	112.6	161.343
112.7	201.123	112.7	161.44
112.8	201.214	112.8	161.537
112.9	201.303	112.9	161.634
113	201.392	113	161.732
113.1	201.479	113.1	161.829
113.2	201.572	113.2	161.926
113.3	201.662	113.3	162.022
113.4	201.754	113.4	162.119
113.5	201.841	113.5	162.216
113.6	201.932	113.6	162.313
113.7	202.023	113.7	162.409
113.8	202.11	113.8	162.506
113.9	202.197	113.9	162.602
114	202.287	114	162.699
114.1	202.374	114.1	162.795
114.2	202.464	114.2	162.892
114.3	202.55	114.3	162.988
114.4	202.641	114.4	163.084
114.5	202.726	114.5	163.18
114.6	202.815	114.6	163.276
114.7	202.899	114.7	163.372
114.8	202.986	114.8	163.468
114.9	203.075	114.9	163.564
115	203.163	115	163.66
115.1	203.246	115.1	163.756
115.2	203.331	115.2	163.851
115.3	203.417	115.3	163.947
115.4	203.501	115.4	164.043
115.5	203.589	115.5	164.138
115.6	203.678	115.6	164.234
115.7	203.763	115.7	164.329
115.8	203.843	115.8	164.424
115.9	203.928	115.9	164.52
116	204.019	116	164.615
116.1	204.103	116.1	164.71
116.2	204.186	116.2	164.805
116.3	204.272	116.3	164.9
116.4	204.357	116.4	164.995
116.5	204.439	116.5	165.09
116.6	204.523	116.6	165.185
116.7	204.608	116.7	165.279
116.8	204.692	116.8	165.374
116.9	204.772	116.9	165.469
117	204.858	117	165.563
117.1	204.955	117.1	165.658
117.2	205.045	117.2	165.752
117.3	205.133	117.3	165.847
117.4	205.212	117.4	165.941
117.5	205.297	117.5	166.035
117.6	205.385	117.6	166.13
117.7	205.474	117.7	166.224
117.8	205.55	117.8	166.318
117.9	205.631	117.9	166.412
118	205.714	118	166.506
118.1	205.791	118.1	166.6
118.2	205.875	118.2	166.694
118.3	205.957	118.3	166.787
118.4	206.049	118.4	166.881
118.5	206.138	118.5	166.975
118.6	206.222	118.6	167.068
118.7	206.299	118.7	167.162
118.8	206.381	118.8	167.256
118.9	206.455	118.9	167.349
119	206.539	119	167.442
119.1	206.541	119.1	167.536
119.2	206.539	119.2	167.629
119.3		119.3	167.722
119.4		119.4	167.815
119.5		119.5	167.908
119.6		119.6	168.001
119.7		119.7	168.094
119.8		119.8	168.187
119.9		119.9	168.28
120		120	168.373
120.1		120.1	168.373
120.2		120.2	168.309
120.3		120.3	168.245
120.4		120.4	168.181
120.5		120.5	168.117
120.6		120.6	168.053
120.7		120.7	167.99
120.8		120.8	167.926
120.9		120.9	167.862
121		121	167.798
121.1		121.1	167.735
121.2		121.2	167.671
121.3		121.3	167.607
121.4		121.4	167.544
121.5		121.5	167.48
121.6		121.6	167.417
121.7		121.7	167.353
121.8	206.054	121.8	167.29
121.9	206.054	121.9	167.226
122	205.997	122	167.163
122.1	205.936	122.1	167.099
122.2	205.865	122.2	167.036
122.3	205.858	122.3	166.972
122.4	205.762	122.4	166.909
122.5	205.858	122.5	166.846
122.6	205.681	122.6	166.782
122.7	205.678	122.7	166.719
122.8	205.483	122.8	166.656
122.9	205.438	122.9	166.593
123	205.396	123	166.529
123.1	205.267	123.1	166.466
123.2	205.163	123.2	166.403
123.3	205.069	123.3	166.34
123.4	204.987	123.4	166.277
123.5	204.925	123.5	166.214
123.6	204.865	123.6	166.15
123.7	204.775	123.7	166.087
123.8	204.681	123.8	166.024
123.9	204.622	123.9	165.961
124	204.556	124	165.898
124.1	204.465	124.1	165.835
124.2	204.36	124.2	165.772
124.3	204.3	124.3	165.71
124.4	204.217	124.4	165.647
124.5	204.118	124.5	165.584
124.6	204.03	124.6	165.521
124.7	203.933	124.7	165.458
124.8	203.852	124.8	165.395
124.9	203.77	124.9	165.333
125	203.686	125	165.27
125.1	203.589	125.1	165.207
125.2	203.494	125.2	165.144
125.3	203.4	125.3	165.082
125.4	203.307	125.4	165.019
125.5	203.221	125.5	164.956
125.6	203.135	125.6	164.894
125.7	203.049	125.7	164.831
125.8	202.954	125.8	164.769
125.9	202.868	125.9	164.706
126	202.779	126	164.644
126.1	202.688	126.1	164.581
126.2	202.594	126.2	164.519
126.3	202.502	126.3	164.456
126.4	202.411	126.4	164.394
126.5	202.322	126.5	164.331
126.6	202.242	126.6	164.269
126.7	202.156	126.7	164.207
126.8	202.069	126.8	164.144
126.9	201.981	126.9	164.082
127	201.894	127	164.02
127.1	201.809	127.1	163.958
127.2	201.723	127.2	163.895
127.3	201.634	127.3	163.833
127.4	201.546	127.4	163.771
127.5	201.457	127.5	163.709
127.6	201.364	127.6	163.647
127.7	201.273	127.7	163.585
127.8	201.181	127.8	163.522
127.9	201.069	127.9	163.46
128	200.998	128	163.398
128.1	200.898	128.1	163.336
128.2	200.789	128.2	163.274
128.3	200.703	128.3	163.212
128.4	200.615	128.4	163.15
128.5	200.526	128.5	163.089
128.6	200.435	128.6	163.027
128.7	200.343	128.7	162.965
128.8	200.253	128.8	162.903
128.9	200.166	128.9	162.841
129	200.079	129	162.779
129.1	199.997	129.1	162.718
129.2	199.911	129.2	162.656
129.3	199.812	129.3	162.594
129.4	199.72	129.4	162.532
129.5	199.635	129.5	162.471
129.6	199.548	129.6	162.409
129.7	199.464	129.7	162.347
129.8	199.361	129.8	162.286
129.9	199.242	129.9	162.224
130	199.154	130	162.163
130.1	199.099	130.1	162.101
130.2	199.029	130.2	162.04
130.3	198.95	130.3	161.978
130.4	198.853	130.4	161.917
130.5	198.924	130.5	161.855
130.6	198.922	130.6	161.794
130.7	198.923	130.7	161.732
130.8	198.821	130.8	161.671
130.9	198.717	130.9	161.61
131	198.6	131	161.548
131.1	198.468	131.1	161.487
131.2	198.278	131.2	161.426
131.3	198.063	131.3	161.364
131.4	198.034	131.4	161.303
131.5	197.902	131.5	161.242
131.6	197.685	131.6	161.181
131.7	197.532	131.7	161.12
131.8	197.483	131.8	161.058
131.9	197.461	131.9	160.997
132	197.401	132	160.936
132.1	197.315	132.1	160.875
132.2	197.254	132.2	160.814
132.3	197.168	132.3	160.753
132.4	197.176	132.4	160.692
132.5	197.144	132.5	160.631
132.6	196.931	132.6	160.57
132.7	196.851	132.7	160.509
132.8	196.795	132.8	160.448
132.9	196.739	132.9	160.387
133	196.709	133	160.326
133.1	196.702	133.1	160.266
133.2	196.685	133.2	160.205
133.3	196.57	133.3	160.144
133.4	196.546	133.4	160.083
133.5	196.68	133.5	160.022
133.6	195.834	133.6	159.962
133.7	195.573	133.7	159.901
133.8	195.09	133.8	159.84
133.9	195.159	133.9	159.78
134	195.236	134	159.719
134.1	195.353	134.1	159.658
134.2	195.298	134.2	159.598
134.3	195.179	134.3	159.537
134.4	195.163	134.4	159.477
134.5	195.161	134.5	159.416
134.6	195.043	134.6	159.356
134.7	194.975	134.7	159.295
134.8	194.849	134.8	159.235
134.9	194.785	134.9	159.174
135	194.679	135	159.114
135.1	194.694	135.1	159.053
135.2	194.659	135.2	158.993
135.3	194.61	135.3	158.933
135.4	194.576	135.4	158.872
135.5	194.497	135.5	158.812
135.6	194.431	135.6	158.752
135.7	194.313	135.7	158.692
135.8	194.256	135.8	158.631
135.9	194.134	135.9	158.571
136	194.05	136	158.511
136.1	193.984	136.1	158.451
136.2	193.906	136.2	158.391
136.3	193.851	136.3	158.331
136.4	193.775	136.4	158.27
136.5	193.705	136.5	158.21
136.6	193.623	136.6	158.15
136.7	193.54	136.7	158.09
136.8	193.443	136.8	158.03
136.9	193.361	136.9	157.97
137	193.277	137	157.91
137.1	193.185	137.1	157.85
137.2	193.101	137.2	157.791
137.3	193.014	137.3	157.731
137.4	192.93	137.4	157.671
137.5	192.843	137.5	157.611
137.6	192.76	137.6	157.551
137.7	192.674	137.7	157.491
137.8	192.593	137.8	157.432
137.9	192.505	137.9	157.372
138	192.422	138	157.312
138.1	192.341	138.1	157.252
138.2	192.261	138.2	157.193
138.3	192.184	138.3	157.133
138.4	192.101	138.4	157.073
138.5	192.022	138.5	157.014
138.6	191.945	138.6	156.954
138.7	191.862	138.7	156.895
138.8	191.78	138.8	156.835
138.9	191.696	138.9	156.776
139	191.615	139	156.716
139.1	191.535	139.1	156.657
139.2	191.45	139.2	156.597
139.3	191.372	139.3	156.538
139.4	191.287	139.4	156.478
139.5	191.206	139.5	156.419
139.6	191.123	139.6	156.36
139.7	191.043	139.7	156.3
139.8	190.961	139.8	156.241
139.9	190.876	139.9	156.182
140	190.796	140	156.122
140.1	190.714	140.1	156.063
140.2	190.635	140.2	156.004
140.3	190.554	140.3	155.945
140.4	190.473	140.4	155.885
140.5	190.388	140.5	155.826
140.6	190.3	140.6	155.767
140.7	190.22	140.7	155.708
140.8	190.139	140.8	155.649
140.9	190.057	140.9	155.59
141	189.975	141	155.531
141.1	189.893	141.1	155.472
141.2	189.809	141.2	155.413
141.3	189.726	141.3	155.354
141.4	189.648	141.4	155.295
141.5	189.572	141.5	155.236
141.6	189.493	141.6	155.177
141.7	189.415	141.7	155.118
141.8	189.344	141.8	155.059
141.9	189.268	141.9	155
142	189.187	142	154.942
142.1	189.102	142.1	154.883
142.2	189.021	142.2	154.824
142.3	188.937	142.3	154.765
142.4	188.852	142.4	154.706
142.5	188.771	142.5	154.648
142.6	188.692	142.6	154.589
142.7	188.613	142.7	154.53
142.8	188.532	142.8	154.472
142.9	188.451	142.9	154.413
143	188.369	143	154.355
143.1	188.289	143.1	154.296
143.2	188.204	143.2	154.237
143.3	188.127	143.3	154.179
143.4	188.043	143.4	154.12
143.5	187.963	143.5	154.062
143.6	187.885	143.6	154.003
143.7	187.803	143.7	153.945
143.8	187.725	143.8	153.886
143.9	187.646	143.9	153.828
144	187.569	144	153.77
144.1	187.49	144.1	153.711
144.2	187.411	144.2	153.653
144.3	187.331	144.3	153.595
144.4	187.251	144.4	153.536
144.5	187.174	144.5	153.478
144.6	187.096	144.6	153.42
144.7	187.014	144.7	153.362
144.8	186.935	144.8	153.303
144.9	186.857	144.9	153.245
145	186.772	145	153.187
145.1	186.689	145.1	153.129
145.2	186.607	145.2	153.071
145.3	186.527	145.3	153.013
145.4	186.443	145.4	152.955
145.5	186.364	145.5	152.897
145.6	186.281	145.6	152.839
145.7	186.199	145.7	152.781
145.8	186.121	145.8	152.723
145.9	186.046	145.9	152.665
146	185.969	146	152.607
146.1	185.887	146.1	152.549
146.2	185.8	146.2	152.491
146.3	185.711	146.3	152.433
146.4	185.622	146.4	152.375
146.5	185.535	146.5	152.317
146.6	185.453	146.6	152.26
146.7	185.376	146.7	152.202
146.8	185.307	146.8	152.144
146.9	185.239	146.9	152.086
147	185.164	147	152.029
147.1	185.088	147.1	151.971
147.2	185.005	147.2	151.913
147.3	184.922	147.3	151.856
147.4	184.833	147.4	151.798
147.5	184.743	147.5	151.74
147.6	184.654	147.6	151.683
147.7	184.569	147.7	151.625
147.8	184.477	147.8	151.568
147.9	184.386	147.9	151.51
148	184.307	148	151.453
148.1	184.232	148.1	151.395
148.2	184.159	148.2	151.338
148.3	184.081	148.3	151.28
148.4	184.006	148.4	151.223
148.5	183.935	148.5	151.165
148.6	183.861	148.6	151.108
148.7	183.797	148.7	151.051
148.8	183.743	148.8	150.993
148.9	183.685	148.9	150.936
149	183.631	149	150.879
149.1	183.571	149.1	150.821
149.2	183.505	149.2	150.764
149.3	183.433	149.3	150.707
149.4	183.351	149.4	150.65
149.5	183.263	149.5	150.593
149.6	183.169	149.6	150.535
149.7	183.065	149.7	150.478
149.8	182.961	149.8	150.421
149.9	182.876	149.9	150.364
150	182.793	150	150.307
150.1	182.721	150.1	150.25
150.2	182.654	150.2	150.193
150.3	182.585	150.3	150.136
150.4	182.522	150.4	150.079
150.5	182.457	150.5	150.022
150.6	182.392	150.6	149.965
150.7	182.331	150.7	149.908
150.8	182.245	150.8	149.851
150.9	182.165	150.9	149.794
151	182.083	151	149.738
151.1	182.007	151.1	149.681
151.2	181.942	151.2	149.624
151.3	181.877	151.3	149.567
151.4	181.828	151.4	149.51
151.5	181.774	151.5	149.454
151.6	181.721	151.6	149.397
151.7	181.661	151.7	149.34
151.8	181.591	151.8	149.284
151.9	181.512	151.9	149.227
152	181.43	152	149.17
152.1	181.358	152.1	149.114
152.2	181.283	152.2	149.057
152.3	181.209	152.3	149.001
152.4	181.14	152.4	148.944
152.5	181.071	152.5	148.887
152.6	180.994	152.6	148.831
152.7	180.924	152.7	148.774
152.8	180.844	152.8	148.718
152.9	180.779	152.9	148.662
153	180.709	153	148.605
153.1	180.648	153.1	148.549
153.2	180.592	153.2	148.492
153.3	180.534	153.3	148.436
153.4	180.466	153.4	148.38
153.5	180.368	153.5	148.323
153.6	180.289	153.6	148.267
153.7	180.202	153.7	148.211
153.8	180.097	153.8	148.155
153.9	179.978	153.9	148.098
154	179.889	154	148.042
154.1	179.8	154.1	147.986
154.2	179.707	154.2	147.93
154.3	179.626	154.3	147.874
154.4	179.54	154.4	147.817
154.5	179.45	154.5	147.761
154.6	179.359	154.6	147.705
154.7	179.261	154.7	147.649
154.8	179.171	154.8	147.593
154.9	179.083	154.9	147.537
155	178.989	155	147.481
155.1	178.895	155.1	147.425
155.2	178.803	155.2	147.369
155.3	178.725	155.3	147.313
155.4	178.652	155.4	147.257
155.5	178.589	155.5	147.202
155.6	178.532	155.6	147.146
155.7	178.475	155.7	147.09
155.8	178.412	155.8	147.034
155.9	178.341	155.9	146.978
156	178.279	156	146.922
156.1	178.211	156.1	146.867
156.2	178.146	156.2	146.811
156.3	178.088	156.3	146.755
156.4	178.026	156.4	146.7
156.5	177.962	156.5	146.644
156.6	177.894	156.6	146.588
156.7	177.819	156.7	146.533
156.8	177.741	156.8	146.477
156.9	177.665	156.9	146.421
157	177.586	157	146.366
157.1	177.507	157.1	146.31
157.2	177.429	157.2	146.255
157.3	177.344	157.3	146.199
157.4	177.267	157.4	146.144
157.5	177.191	157.5	146.088
157.6	177.115	157.6	146.033
157.7	177.047	157.7	145.977
157.8	176.982	157.8	145.922
157.9	176.911	157.9	145.867
158	176.839	158	145.811
158.1	176.763	158.1	145.756
158.2	176.681	158.2	145.701
158.3	176.594	158.3	145.645
158.4	176.506	158.4	145.59
158.5	176.42	158.5	145.535
158.6	176.333	158.6	145.479
158.7	176.246	158.7	145.424
158.8	176.164	158.8	145.369
158.9	176.087	158.9	145.314
159	176.01	159	145.259
159.1	175.937	159.1	145.204
159.2	175.856	159.2	145.149
159.3	175.779	159.3	145.093
159.4	175.707	159.4	145.038
159.5	175.645	159.5	144.983
159.6	175.574	159.6	144.928
159.7	175.5	159.7	144.873
159.8	175.435	159.8	144.818
159.9	175.373	159.9	144.763
160	175.306	160	144.708
160.1	175.239	160.1	144.653
160.2	175.175	160.2	144.599
160.3	175.109	160.3	144.544
160.4	175.039	160.4	144.489
[truncated: 10,876 more rows]
