# Supplementary material for: Key mechanistic features of the trade-off between antibody escape and host cell binding in the SARS-CoV-2 Omicron variant spike proteins
Source: EMBO J. 2024 Mar 11;43(8):5. doi: 10.1038/s44318-024-00062-z (PMC11021471; doi:10.1038/s44318-024-00062-z)
Supplement: Supplementary file 8 — Source Data Fig. 3 [file 44318_2024_62_MOESM8_ESM.zip › Figure 3/3E/fig3-RBD XBB S486F-hACE2.xlsx]

## Sheet: RBD XBB S486F-hACE2
Run 1; Ch 3; Fc 2-1; Cy 5; hACE2; Conc 12.5 25 50 100 200 nM_X	Run 1; Ch 3; Fc 2-1; Cy 5; hACE2; Conc 12.5 25 50 100 200 nM_Y	Run 1; Ch 3; Fc 2-1; Cy 5; hACE2; Conc 12.5 25 50 100 200 nM; Fitted_X	Run 1; Ch 3; Fc 2-1; Cy 5; hACE2; Conc 12.5 25 50 100 200 nM; Fitted_Y
-39.4	0.9638	-39.4	0
-39.3	-2.6855	-39.3	0
-39.2	3.0185	-39.2	0
-39.1	2.66936	-39.1	0
-39	-1.1081	-39	0
-38.9	0.7094	-38.9	0
-38.8	1.426	-38.8	0
-38.7	1.2041	-38.7	0
-38.6	1.1592	-38.6	0
-38.5	1.1644	-38.5	0
-38.4	1.2625	-38.4	0
-38.3	1.3365	-38.3	0
-38.2	1.119	-38.2	0
-38.1	1.2915	-38.1	0
-38	1.2864	-38	0
-37.9	1.249	-37.9	0
-37.8	1.2609	-37.8	0
-37.7	1.2495	-37.7	0
-37.6	1.246	-37.6	0
-37.5	1.243	-37.5	0
-37.4	1.2602	-37.4	0
-37.3	1.281	-37.3	0
-37.2	1.3198	-37.2	0
-37.1	1.2198	-37.1	0
-37	1.1344	-37	0
-36.9	1.229	-36.9	0
-36.8	1.291	-36.8	0
-36.7	1.2814	-36.7	0
-36.6	1.2783	-36.6	0
-36.5	1.3577	-36.5	0
-36.4	1.4421	-36.4	0
-36.3	1.4746	-36.3	0
-36.2	1.3682	-36.2	0
-36.1	1.49341	-36.1	0
-36	1.61	-36	0
-35.9	1.4624	-35.9	0
-35.8	1.5226	-35.8	0
-35.7	1.3141	-35.7	0
-35.6	0.713897	-35.6	0
-35.5	0.5421	-35.5	0
-35.4	0.557	-35.4	0
-35.3	0.5801	-35.3	0
-35.2	0.6493	-35.2	0
-35.1	0.712599	-35.1	0
-35	0.7203	-35	0
-34.9	0.7487	-34.9	0
-34.8	0.7502	-34.8	0
-34.7	0.773	-34.7	0
-34.6	0.785399	-34.6	0
-34.5	0.7691	-34.5	0
-34.4	0.7753	-34.4	0
-34.3	0.7814	-34.3	0
-34.2	0.7612	-34.2	0
-34.1	0.7537	-34.1	0
-34	0.7428	-34	0
-33.9	0.7268	-33.9	0
-33.8	0.7269	-33.8	0
-33.7	0.7208	-33.7	0
-33.6	0.719	-33.6	0
-33.5	0.7203	-33.5	0
-33.4	0.7117	-33.4	0
-33.3	0.7066	-33.3	0
-33.2	0.7053	-33.2	0
-33.1	0.694	-33.1	0
-33	0.6942	-33	0
-32.9	0.6968	-32.9	0
-32.8	0.697	-32.8	0
-32.7	0.6946	-32.7	0
-32.6	0.6919	-32.6	0
-32.5	0.6884	-32.5	0
-32.4	0.6787	-32.4	0
-32.3	0.6841	-32.3	0
-32.2	0.6816	-32.2	0
-32.1	0.6771	-32.1	0
-32	0.6751	-32	0
-31.9	0.6751	-31.9	0
-31.8	0.6711	-31.8	0
-31.7	0.6659	-31.7	0
-31.6	0.6623	-31.6	0
-31.5	0.6574	-31.5	0
-31.4	0.6536	-31.4	0
-31.3	0.6498	-31.3	0
-31.2	0.644	-31.2	0
-31.1	0.6419	-31.1	0
-31	0.643	-31	0
-30.9	0.6396	-30.9	0
-30.8	0.6351	-30.8	0
-30.7	0.6292	-30.7	0
-30.6	0.6244	-30.6	0
-30.5	0.6197	-30.5	0
-30.4	0.6127	-30.4	0
-30.3	0.6085	-30.3	0
-30.2	0.609	-30.2	0
-30.1	0.6097	-30.1	0
-30	0.6109	-30	0
-29.9	0.6064	-29.9	0
-29.8	0.6055	-29.8	0
-29.7	0.6059	-29.7	0
-29.6	0.6	-29.6	0
-29.5	0.5964	-29.5	0
-29.4	0.5947	-29.4	0
-29.3	0.5932	-29.3	0
-29.2	0.589	-29.2	0
-29.1	0.5895	-29.1	0
-29	0.5835	-29	0
-28.9	0.5816	-28.9	0
-28.8	0.5804	-28.8	0
-28.7	0.5779	-28.7	0
-28.6	0.5776	-28.6	0
-28.5	0.5735	-28.5	0
-28.4	0.5711	-28.4	0
-28.3	0.5724	-28.3	0
-28.2	0.5693	-28.2	0
-28.1	0.5648	-28.1	0
-28	0.5601	-28	0
-27.9	0.5563	-27.9	0
-27.8	0.5531	-27.8	0
-27.7	0.5525	-27.7	0
-27.6	0.5527	-27.6	0
-27.5	0.5479	-27.5	0
-27.4	0.5471	-27.4	0
-27.3	0.5439	-27.3	0
-27.2	0.538	-27.2	0
-27.1	0.5371	-27.1	0
-27	0.5368	-27	0
-26.9	0.5341	-26.9	0
-26.8	0.5363	-26.8	0
-26.7	0.5332	-26.7	0
-26.6	0.5254	-26.6	0
-26.5	0.5255	-26.5	0
-26.4	0.5237	-26.4	0
-26.3	0.5192	-26.3	0
-26.2	0.5156	-26.2	0
-26.1	0.5124	-26.1	0
-26	0.5085	-26	0
-25.9	0.5075	-25.9	0
-25.8	0.5031	-25.8	0
-25.7	0.5014	-25.7	0
-25.6	0.5028	-25.6	0
-25.5	0.5019	-25.5	0
-25.4	0.502	-25.4	0
-25.3	0.498	-25.3	0
-25.2	0.4941	-25.2	0
-25.1	0.4951	-25.1	0
-25	0.4926	-25	0
-24.9	0.4923	-24.9	0
-24.8	0.4874	-24.8	0
-24.7	0.4835	-24.7	0
-24.6	0.4825	-24.6	0
-24.5	0.4794	-24.5	0
-24.4	0.4732	-24.4	0
-24.3	0.4706	-24.3	0
-24.2	0.4661	-24.2	0
-24.1	0.461	-24.1	0
-24	0.4598	-24	0
-23.9	0.4549	-23.9	0
-23.8	0.4549	-23.8	0
-23.7	0.4523	-23.7	0
-23.6	0.4488	-23.6	0
-23.5	0.4492	-23.5	0
-23.4	0.4491	-23.4	0
-23.3	0.4486	-23.3	0
-23.2	0.4486	-23.2	0
-23.1	0.4453	-23.1	0
-23	0.4372	-23	0
-22.9	0.4395	-22.9	0
-22.8	0.4383	-22.8	0
-22.7	0.4325	-22.7	0
-22.6	0.4307	-22.6	0
-22.5	0.4356	-22.5	0
-22.4	0.4311	-22.4	0
-22.3	0.4196	-22.3	0
-22.2	0.4014	-22.2	0
-22.1	0.4028	-22.1	0
-22	0.3992	-22	0
-21.9	0.3968	-21.9	0
-21.8	0.386	-21.8	0
-21.7	0.3834	-21.7	0
-21.6	0.3782	-21.6	0
-21.5	0.3798	-21.5	0
-21.4	0.3799	-21.4	0
-21.3	0.3848	-21.3	0
-21.2	0.3869	-21.2	0
-21.1	0.3842	-21.1	0
-21	0.3853	-21	0
-20.9	0.3817	-20.9	0
-20.8	0.3721	-20.8	0
-20.7	0.3667	-20.7	0
-20.6	0.3777	-20.6	0
-20.5	0.3845	-20.5	0
-20.4	0.3726	-20.4	0
-20.3	0.3823	-20.3	0
-20.2	0.4021	-20.2	0
-20.1	0.409	-20.1	0
-20	0.4152	-20	0
-19.9	0.4027	-19.9	0
-19.8	0.3954	-19.8	0
-19.7	0.3705	-19.7	0
-19.6	0.3443	-19.6	0
-19.5	0.3124	-19.5	0
-19.4	0.3053	-19.4	0
-19.3	0.3139	-19.3	0
-19.2	0.316	-19.2	0
-19.1	0.3048	-19.1	0
-19	0.3108	-19	0
-18.9	0.3092	-18.9	0
-18.8	0.3021	-18.8	0
-18.7	0.3002	-18.7	0
-18.6	0.3018	-18.6	0
-18.5	0.2869	-18.5	0
-18.4	0.2731	-18.4	0
-18.3	0.304799	-18.3	0
-18.2	0.3207	-18.2	0
-18.1	0.3195	-18.1	0
-18	0.3336	-18	0
-17.9	0.3402	-17.9	0
-17.8	0.333601	-17.8	0
-17.7	0.3402	-17.7	0
-17.6	0.3518	-17.6	0
-17.5	0.3341	-17.5	0
-17.4	0.3023	-17.4	0
-17.3	0.291	-17.3	0
-17.2	0.3327	-17.2	0
-17.1	0.35	-17.1	0
-17	0.36	-17	0
-16.9	0.3439	-16.9	0
-16.8	0.332599	-16.8	0
-16.7	0.2823	-16.7	0
-16.6	0.2364	-16.6	0
-16.5	0.2364	-16.5	0
-16.4	0.2483	-16.4	0
-16.3	0.2179	-16.3	0
-16.2	0.1594	-16.2	0
-16.1	0.1683	-16.1	0
-16	0.2013	-16	0
-15.9	0.236601	-15.9	0
-15.8	0.2801	-15.8	0
-15.7	0.3034	-15.7	0
-15.6	0.3408	-15.6	0
-15.5	0.3646	-15.5	0
-15.4	0.4023	-15.4	0
-15.3	0.3857	-15.3	0
-15.2	0.3472	-15.2	0
-15.1	0.3289	-15.1	0
-15	0.3013	-15	0
-14.9	0.2923	-14.9	0
-14.8	0.2413	-14.8	0
-14.7	0.206	-14.7	0
-14.6	0.1845	-14.6	0
-14.5	0.174	-14.5	0
-14.4	0.1556	-14.4	0
-14.3	0.1298	-14.3	0
-14.2	0.1591	-14.2	0
-14.1	0.1698	-14.1	0
-14	0.1878	-14	0
-13.9	0.1793	-13.9	0
-13.8	0.1695	-13.8	0
-13.7	0.1825	-13.7	0
-13.6	0.1747	-13.6	0
-13.5	0.1822	-13.5	0
-13.4	0.1829	-13.4	0
-13.3	0.1897	-13.3	0
-13.2	0.1886	-13.2	0
-13.1	0.189	-13.1	0
-13	0.1922	-13	0
-12.9	0.1804	-12.9	0
-12.8	0.1511	-12.8	0
-12.7	0.1408	-12.7	0
-12.6	0.1357	-12.6	0
-12.5	0.1612	-12.5	0
-12.4	0.1755	-12.4	0
-12.3	0.186	-12.3	0
-12.2	0.1944	-12.2	0
-12.1	0.1849	-12.1	0
-12	0.1786	-12	0
-11.9	0.1715	-11.9	0
-11.8	0.175	-11.8	0
-11.7	0.1792	-11.7	0
-11.6	0.1791	-11.6	0
-11.5	0.173	-11.5	0
-11.4	0.1637	-11.4	0
-11.3	0.1675	-11.3	0
-11.2	0.1628	-11.2	0
-11.1	0.1487	-11.1	0
-11	0.1437	-11	0
-10.9	0.1383	-10.9	0
-10.8	0.1354	-10.8	0
-10.7	0.1359	-10.7	0
-10.6	0.1322	-10.6	0
-10.5	0.1323	-10.5	0
-10.4	0.1256	-10.4	0
-10.3	0.1213	-10.3	0
-10.2	0.1124	-10.2	0
-10.1	0.1237	-10.1	0
-10	0.128	-10	0
-9.9	0.1316	-9.9	0
-9.8	0.121	-9.8	0
-9.7	0.1144	-9.7	0
-9.6	0.1124	-9.6	0
-9.5	0.1117	-9.5	0
-9.4	0.1112	-9.4	0
-9.3	0.115	-9.3	0
-9.2	0.1164	-9.2	0
-9.1	0.114	-9.1	0
-9	0.1186	-9	0
-8.9	0.1126	-8.9	0
-8.8	0.1141	-8.8	0
-8.7	0.1094	-8.7	0
-8.6	0.0927	-8.6	0
-8.5	0.0762	-8.5	0
-8.4	0.0678	-8.4	0
-8.3	0.0666	-8.3	0
-8.2	0.063	-8.2	0
-8.1	0.0621	-8.1	0
-8	0.0681	-8	0
-7.9	0.0644999	-7.9	0
-7.8	0.061	-7.8	0
-7.7	0.0632	-7.7	0
-7.6	0.0627999	-7.6	0
-7.5	0.0553	-7.5	0
-7.4	0.0527	-7.4	0
-7.3	0.0484	-7.3	0
-7.2	0.0475	-7.2	0
-7.1	0.0468	-7.1	0
-7	0.0441	-7	0
-6.9	0.0415	-6.9	0
-6.8	0.037	-6.8	0
-6.7	0.0317	-6.7	0
-6.6	0.0274	-6.6	0
-6.5	0.0252	-6.5	0
-6.4	0.0229	-6.4	0
-6.3	0.0231	-6.3	0
-6.2	0.0209	-6.2	0
-6.1	0.0186	-6.1	0
-6	0.0169	-6	0
-5.9	0.0166	-5.9	0
-5.8	0.0125	-5.8	0
-5.7	0.0102	-5.7	0
-5.6	0.00869991	-5.6	0
-5.5	0.0047	-5.5	0
-5.4	0.0017	-5.4	0
-5.3	-0.0015	-5.3	0
-5.2	-0.0026	-5.2	0
-5.1	-0.0107998	-5.1	0
-5	-0.0056	-5	0
-4.9	-0.0122	-4.9	0
-4.8	-0.0122	-4.8	0
-4.7	-0.0113	-4.7	0
-4.6	-0.0132	-4.6	0
-4.5	-0.0161	-4.5	0
-4.4	-0.0177	-4.4	0
-4.3	-0.0253	-4.3	0
-4.2	-0.0239	-4.2	0
-4.1	-0.0245001	-4.1	0
-4	-0.0287	-4	0
-3.9	-0.0341	-3.9	0
-3.8	-0.0416	-3.8	0
-3.7	-0.043	-3.7	0
-3.6	-0.0437997	-3.6	0
-3.5	-0.0413	-3.5	0
-3.4	-0.0424	-3.4	0
-3.3	-0.0486	-3.3	0
-3.2	-0.0482	-3.2	0
-3.1	-0.0510999	-3.1	0
-3	-0.0268	-3	0
-2.9	-0.0181	-2.9	0
-2.8	-0.0181	-2.8	0
-2.7	-0.0235	-2.7	0
-2.6	-0.0284001	-2.6	0
-2.5	-0.0309	-2.5	0
-2.4	-0.0335	-2.4	0
-2.3	-0.0358	-2.3	0
-2.2	-0.0364	-2.2	0
-2.1	-0.0274999	-2.1	0
-2	-0.0238	-2	0
-1.9	-0.0245	-1.9	0
-1.8	-0.0204	-1.8	0
-1.7	-0.0294	-1.7	0
-1.6	-0.0248997	-1.6	0
-1.5	-0.0283	-1.5	0
-1.4	-0.0251	-1.4	0
-1.3	-0.0251	-1.3	0
-1.2	-0.0283	-1.2	0
-1.1	-0.0984	-1.1	0
-1	-0.1101	-1	0
-0.900002	-0.1112	-0.900002	0
-0.799999	-0.111601	-0.799999	0
-0.700001		-0.700001	0
-0.599998		-0.599998	0
-0.5		-0.5	0
-0.400002		-0.400002	0
-0.299999		-0.299999	0
-0.200001		-0.200001	0
-0.0999985		-0.0999985	0
0		0	0
0.0999985		0.0999985	0
0.200001		0.200001	0.205997
0.299999		0.299999	0.411902
0.400002		0.400002	0.617731
0.5		0.5	0.823468
0.599998		0.599998	1.02912
0.700001		0.700001	1.2347
0.799999		0.799999	1.44018
0.900002		0.900002	1.64559
1		1	1.85091
1.1		1.1	2.05614
1.2		1.2	2.2613
1.3		1.3	2.46636
1.4		1.4	2.67135
1.5		1.5	2.87625
1.6		1.6	3.08106
1.7		1.7	3.2858
1.8	4.5152	1.8	3.49045
1.9	4.81342	1.9	3.69502
2	5.1381	2	3.8995
2.1	5.393	2.1	4.1039
2.2	5.7228	2.2	4.30822
2.3	6.1492	2.3	4.51244
2.4	6.52751	2.4	4.7166
2.5	6.9677	2.5	4.92066
2.6	7.3361	2.6	5.12464
2.7	7.5961	2.7	5.32854
2.8	7.9853	2.8	5.53235
2.9	8.4856	2.9	5.73609
3	8.9836	3	5.93974
3.1	9.4117	3.1	6.1433
3.2	9.8353	3.2	6.34679
3.3	10.284	3.3	6.55018
3.4	10.752	3.4	6.7535
3.5	11.1927	3.5	6.95673
3.6	11.6561	3.6	7.15988
3.7	12.0823	3.7	7.36295
3.8	12.5381	3.8	7.56593
3.9	12.9648	3.9	7.76884
4	13.3944	4	7.97165
4.1	13.837	4.1	8.17438
4.2	14.2724	4.2	8.37704
4.3	14.7108	4.3	8.57961
4.4	15.1259	4.4	8.7821
4.5	15.5748	4.5	8.9845
4.6	16.0242	4.6	9.18682
4.7	16.4632	4.7	9.38906
4.8	16.9036	4.8	9.59121
4.9	17.3356	4.9	9.79329
5	17.7761	5	9.99528
5.1	18.2267	5.1	10.1972
5.2	18.6706	5.2	10.399
5.3	19.1025	5.3	10.6008
5.4	19.5391	5.4	10.8024
5.5	19.9805	5.5	11.004
5.6	20.4157	5.6	11.2055
5.7	20.8447	5.7	11.4069
5.8	21.283	5.8	11.6082
5.9	21.7136	5.9	11.8095
6	22.1485	6	12.0107
6.1	22.5925	6.1	12.2117
6.2	23.0243	6.2	12.4127
6.3	23.4586	6.3	12.6137
6.4	23.8813	6.4	12.8145
6.5	24.3002	6.5	13.0153
6.6	24.7242	6.6	13.2159
6.7	25.1611	6.7	13.4165
6.8	25.5877	6.8	13.617
6.9	26.0088	6.9	13.8175
7	26.4299	7	14.0178
7.1	26.8511	7.1	14.2181
7.2	27.2701	7.2	14.4183
7.3	27.6772	7.3	14.6184
7.4	28.0836	7.4	14.8184
7.5	28.4964	7.5	15.0183
7.6	28.9228	7.6	15.2182
7.7	29.3399	7.7	15.4179
7.8	29.7529	7.8	15.6176
7.9	30.1594	7.9	15.8172
8	30.5629	8	16.0168
8.1	30.976	8.1	16.2162
8.2	31.3937	8.2	16.4156
8.3	31.8046	8.3	16.6149
8.4	32.2173	8.4	16.8141
8.5	32.634	8.5	17.0132
8.6	33.0409	8.6	17.2122
8.7	33.4502	8.7	17.4112
8.8	33.8544	8.8	17.6101
8.9	34.257	8.9	17.8089
9	34.6689	9	18.0076
9.1	35.0823	9.1	18.2062
9.2	35.4843	9.2	18.4048
9.3	35.8866	9.3	18.6032
9.4	36.2922	9.4	18.8016
9.5	36.6967	9.5	18.9999
9.6	37.1044	9.6	19.1982
9.7	37.5137	9.7	19.3963
9.8	37.9011	9.8	19.5944
9.9	38.288	9.9	19.7924
10	38.6772	10	19.9903
10.1	39.0705	10.1	20.1881
10.2	39.4658	10.2	20.3859
10.3	39.8546	10.3	20.5835
10.4	40.2475	10.4	20.7811
10.5	40.6362	10.5	20.9786
10.6	41.0146	10.6	21.176
10.7	41.3961	10.7	21.3734
10.8	41.7874	10.8	21.5706
10.9	42.1837	10.9	21.7678
11	42.574	11	21.9649
11.1	42.9632	11.1	22.1619
11.2	43.3513	11.2	22.3588
11.3	43.7395	11.3	22.5557
11.4	44.1232	11.4	22.7525
11.5	44.5001	11.5	22.9492
11.6	44.8858	11.6	23.1458
11.7	45.2682	11.7	23.3423
11.8	45.6436	11.8	23.5388
11.9	46.0151	11.9	23.7352
12	46.3842	12	23.9314
12.1	46.7607	12.1	24.1277
12.2	47.1372	12.2	24.3238
12.3	47.5101	12.3	24.5198
12.4	47.8858	12.4	24.7158
12.5	48.2669	12.5	24.9117
12.6	48.6461	12.6	25.1075
12.7	49.0236	12.7	25.3033
12.8	49.3986	12.8	25.4989
12.9	49.7742	12.9	25.6945
13	50.1441	13	25.89
13.1	50.5187	13.1	26.0854
13.2	50.8831	13.2	26.2807
13.3	51.2473	13.3	26.476
13.4	51.6151	13.4	26.6712
13.5	51.9827	13.5	26.8662
13.6	52.3438	13.6	27.0613
13.7	52.7021	13.7	27.2562
13.8	53.0603	13.8	27.451
13.9	53.4207	13.9	27.6458
14	53.7852	14	27.8405
14.1	54.1571	14.1	28.0351
14.2	54.5224	14.2	28.2297
14.3	54.8875	14.3	28.4241
14.4	55.257	14.4	28.6185
14.5	55.6256	14.5	28.8128
14.6	55.9852	14.6	29.007
14.7	56.3578	14.7	29.2012
14.8	56.7273	14.8	29.3952
14.9	57.0839	14.9	29.5892
15	57.4381	15	29.7831
15.1	57.7897	15.1	29.9769
15.2	58.1392	15.2	30.1707
15.3	58.4921	15.3	30.3643
15.4	58.8417	15.4	30.5579
15.5	59.1854	15.5	30.7514
15.6	59.5289	15.6	30.9449
15.7	59.8754	15.7	31.1382
15.8	60.2112	15.8	31.3315
15.9	60.5493	15.9	31.5247
16	60.8951	16	31.7178
16.1	61.2448	16.1	31.9108
16.2	61.5895	16.2	32.1038
16.3	61.9242	16.3	32.2966
16.4	62.2567	16.4	32.4894
16.5	62.5863	16.5	32.6821
16.6	62.9296	16.6	32.8748
16.7	63.286	16.7	33.0673
16.8	63.6308	16.8	33.2598
16.9	63.9764	16.9	33.4522
17	64.3314	17	33.6446
17.1	64.685	17.1	33.8368
17.2	65.0228	17.2	34.029
17.3	65.3639	17.3	34.2211
17.4	65.7116	17.4	34.4131
17.5	66.0567	17.5	34.605
17.6	66.395	17.6	34.7968
17.7	66.7343	17.7	34.9886
17.8	67.0708	17.8	35.1803
17.9	67.4046	17.9	35.3719
18	67.7398	18	35.5635
18.1	68.0743	18.1	35.7549
18.2	68.4062	18.2	35.9463
18.3	68.7421	18.3	36.1376
18.4	69.0674	18.4	36.3288
18.5	69.3916	18.5	36.52
18.6	69.7282	18.6	36.7111
18.7	70.0715	18.7	36.9021
18.8	70.4121	18.8	37.093
18.9	70.7435	18.9	37.2838
19	71.08	19	37.4746
19.1	71.413	19.1	37.6652
19.2	71.7393	19.2	37.8558
19.3	72.0664	19.3	38.0464
19.4	72.3951	19.4	38.2368
19.5	72.7252	19.5	38.4272
19.6	73.0588	19.6	38.6175
19.7	73.3829	19.7	38.8077
19.8	73.698	19.8	38.9978
19.9	74.0195	19.9	39.1879
20	74.3394	20	39.3779
20.1	74.6486	20.1	39.5678
20.2	74.9613	20.2	39.7576
20.3	75.2827	20.3	39.9473
20.4	75.6004	20.4	40.137
20.5	75.9203	20.5	40.3266
20.6	76.2412	20.6	40.5161
20.7	76.5578	20.7	40.7055
20.8	76.8728	20.8	40.8949
20.9	77.1868	20.9	41.0842
21	77.5001	21	41.2734
21.1	77.813	21.1	41.4625
21.2	78.1235	21.2	41.6516
21.3	78.4426	21.3	41.8405
21.4	78.7533	21.4	42.0294
21.5	79.0787	21.5	42.2183
21.6	79.4006	21.6	42.407
21.7	79.7114	21.7	42.5957
21.8	80.0198	21.8	42.7842
21.9	80.3373	21.9	42.9728
22	80.6632	22	43.1612
22.1	80.9736	22.1	43.3495
22.2	81.279	22.2	43.5378
22.3	81.5893	22.3	43.726
22.4	81.9033	22.4	43.9142
22.5	82.217	22.5	44.1022
22.6	82.5243	22.6	44.2902
22.7	82.8271	22.7	44.4781
22.8	83.1337	22.8	44.6659
22.9	83.444	22.9	44.8536
23	83.7469	23	45.0413
23.1	84.0372	23.1	45.2289
23.2	84.3419	23.2	45.4164
23.3	84.651	23.3	45.6038
23.4	84.9523	23.4	45.7912
23.5	85.2548	23.5	45.9785
23.6	85.5513	23.6	46.1657
23.7	85.8486	23.7	46.3528
23.8	86.1462	23.8	46.5398
23.9	86.4513	23.9	46.7268
24	86.7515	24	46.9137
24.1	87.0553	24.1	47.1005
24.2	87.3639	24.2	47.2873
24.3	87.6722	24.3	47.474
24.4	87.9724	24.4	47.6606
24.5	88.278	24.5	47.8471
24.6	88.5801	24.6	48.0335
24.7	88.8779	24.7	48.2199
24.8	89.1697	24.8	48.4062
24.9	89.4636	24.9	48.5924
25	89.7554	25	48.7785
25.1	90.0521	25.1	48.9646
25.2	90.3536	25.2	49.1506
25.3	90.6481	25.3	49.3365
25.4	90.9324	25.4	49.5223
25.5	91.2249	25.5	49.7081
25.6	91.5211	25.6	49.8937
25.7	91.8184	25.7	50.0793
25.8	92.1102	25.8	50.2649
25.9	92.4054	25.9	50.4503
26	92.6999	26	50.6357
26.1	92.9845	26.1	50.821
26.2	93.2688	26.2	51.0062
26.3	93.55	26.3	51.1914
26.4	93.8397	26.4	51.3765
26.5	94.1293	26.5	51.5615
26.6	94.4176	26.6	51.7464
26.7	94.7035	26.7	51.9312
26.8	94.9877	26.8	52.116
26.9	95.2727	26.9	52.3007
27	95.5554	27	52.4853
27.1	95.836	27.1	52.6699
27.2	96.1229	27.2	52.8543
27.3	96.4199	27.3	53.0387
27.4	96.7044	27.4	53.2231
27.5	96.9862	27.5	53.4073
27.6	97.264	27.6	53.5915
27.7	97.537	27.7	53.7756
27.8	97.8142	27.8	53.9596
27.9	98.0989	27.9	54.1435
28	98.3767	28	54.3274
28.1	98.657	28.1	54.5112
28.2	98.9348	28.2	54.6949
28.3	99.2059	28.3	54.8786
28.4	99.4798	28.4	55.0621
28.5	99.7644	28.5	55.2456
28.6	100.044	28.6	55.429
28.7	100.328	28.7	55.6124
28.8	100.613	28.8	55.7957
28.9	100.887	28.9	55.9788
29	101.167	29	56.162
29.1	101.44	29.1	56.345
29.2	101.72	29.2	56.528
29.3	101.987	29.3	56.7109
29.4	102.259	29.4	56.8937
29.5	102.536	29.5	57.0764
29.6	102.813	29.6	57.2591
29.7	103.086	29.7	57.4417
29.8	103.35	29.8	57.6242
29.9	103.627	29.9	57.8067
30	103.907	30	57.989
30.1	104.17	30.1	58.1713
30.2	104.434	30.2	58.3535
30.3	104.711	30.3	58.5357
30.4	105	30.4	58.7178
30.5	105.276	30.5	58.8998
30.6	105.539	30.6	59.0817
30.7	105.798	30.7	59.2635
30.8	106.066	30.8	59.4453
30.9	106.338	30.9	59.627
31	106.595	31	59.8087
31.1	106.854	31.1	59.9902
31.2	107.119	31.2	60.1717
31.3	107.39	31.3	60.3531
31.4	107.644	31.4	60.5344
31.5	107.903	31.5	60.7157
31.6	108.173	31.6	60.8969
31.7	108.449	31.7	61.078
31.8	108.722	31.8	61.259
31.9	108.992	31.9	61.44
32	109.264	32	61.6209
32.1	109.529	32.1	61.8017
32.2	109.795	32.2	61.9824
32.3	110.053	32.3	62.1631
32.4	110.313	32.4	62.3437
32.5	110.581	32.5	62.5242
32.6	110.843	32.6	62.7046
32.7	111.099	32.7	62.885
32.8	111.356	32.8	63.0653
32.9	111.6	32.9	63.2455
33	111.851	33	63.4257
33.1	112.112	33.1	63.6057
33.2	112.367	33.2	63.7857
33.3	112.62	33.3	63.9657
33.4	112.883	33.4	64.1455
33.5	113.15	33.5	64.3253
33.6	113.4	33.6	64.505
33.7	113.649	33.7	64.6847
33.8	113.899	33.8	64.8642
33.9	114.148	33.9	65.0437
34	114.405	34	65.2231
34.1	114.658	34.1	65.4025
34.2	114.903	34.2	65.5817
34.3	115.157	34.3	65.7609
34.4	115.412	34.4	65.94
34.5	115.66	34.5	66.1191
34.6	115.901	34.6	66.2981
34.7	116.152	34.7	66.477
34.8	116.412	34.8	66.6558
34.9	116.673	34.9	66.8346
35	116.936	35	67.0132
35.1	117.191	35.1	67.1918
35.2	117.437	35.2	67.3704
35.3	117.68	35.3	67.5489
35.4	117.932	35.4	67.7272
35.5	118.18	35.5	67.9056
35.6	118.42	35.6	68.0838
35.7	118.669	35.7	68.262
35.8	118.92	35.8	68.4401
35.9	119.165	35.9	68.6181
36	119.412	36	68.7961
36.1	119.655	36.1	68.9739
36.2	119.901	36.2	69.1517
36.3	120.157	36.3	69.3295
36.4	120.414	36.4	69.5072
36.5	120.65	36.5	69.6847
36.6	120.894	36.6	69.8623
36.7	121.145	36.7	70.0397
36.8	121.386	36.8	70.2171
36.9	121.63	36.9	70.3944
37	121.876	37	70.5716
37.1	122.121	37.1	70.7488
37.2	122.365	37.2	70.9258
37.3	122.612	37.3	71.1029
37.4	122.854	37.4	71.2798
37.5	123.096	37.5	71.4567
37.6	123.341	37.6	71.6335
37.7	123.592	37.7	71.8102
37.8	123.838	37.8	71.9868
37.9	124.087	37.9	72.1634
38	124.333	38	72.3399
38.1	124.572	38.1	72.5163
38.2	124.818	38.2	72.6927
38.3	125.063	38.3	72.869
38.4	125.301	38.4	73.0452
38.5	125.536	38.5	73.2214
38.6	125.766	38.6	73.3974
38.7	125.998	38.7	73.5734
38.8	126.228	38.8	73.7494
38.9	126.462	38.9	73.9252
39	126.696	39	74.101
39.1	126.926	39.1	74.2767
39.2	127.157	39.2	74.4524
39.3	127.402	39.3	74.6279
39.4	127.643	39.4	74.8034
39.5	127.88	39.5	74.9789
39.6	128.121	39.6	75.1542
39.7	128.362	39.7	75.3295
39.8	128.596	39.8	75.5047
39.9	128.827	39.9	75.6798
40	129.06	40	75.8549
40.1	129.295	40.1	76.0299
40.2	129.54	40.2	76.2048
40.3	129.785	40.3	76.3797
40.4	130.012	40.4	76.5545
40.5	130.246	40.5	76.7292
40.6	130.482	40.6	76.9038
40.7	130.711	40.7	77.0784
40.8	130.945	40.8	77.2529
40.9	131.182	40.9	77.4273
41	131.425	41	77.6017
41.1	131.656	41.1	77.7759
41.2	131.883	41.2	77.9502
41.3	132.115	41.3	78.1243
41.4	132.339	41.4	78.2984
41.5	132.575	41.5	78.4724
41.6	132.81	41.6	78.6463
41.7	133.045	41.7	78.8201
41.8	133.28	41.8	78.9939
41.9	133.507	41.9	79.1677
42	133.737	42	79.3413
42.1	133.965	42.1	79.5149
42.2	134.193	42.2	79.6884
42.3	134.414	42.3	79.8618
42.4	134.636	42.4	80.0352
42.5	134.866	42.5	80.2085
42.6	135.09	42.6	80.3817
42.7	135.315	42.7	80.5548
42.8	135.538	42.8	80.7279
42.9	135.761	42.9	80.9009
43	135.988	43	81.0738
43.1	136.216	43.1	81.2467
43.2	136.434	43.2	81.4195
43.3	136.652	43.3	81.5922
43.4	136.882	43.4	81.7649
43.5	137.11	43.5	81.9374
43.6	137.328	43.6	82.11
43.7	137.549	43.7	82.2824
43.8	137.766	43.8	82.4548
43.9	137.986	43.9	82.6271
44	138.201	44	82.7993
44.1	138.417	44.1	82.9715
44.2	138.636	44.2	83.1435
44.3	138.857	44.3	83.3156
44.4	139.083	44.4	83.4875
44.5	139.303	44.5	83.6594
44.6	139.526	44.6	83.8312
44.7	139.76	44.7	84.0029
44.8	139.99	44.8	84.1746
44.9	140.204	44.9	84.3462
45	140.423	45	84.5177
45.1	140.649	45.1	84.6892
45.2	140.868	45.2	84.8606
45.3	141.093	45.3	85.0319
45.4	141.312	45.4	85.2031
45.5	141.527	45.5	85.3743
45.6	141.746	45.6	85.5454
45.7	141.964	45.7	85.7165
45.8	142.181	45.8	85.8874
45.9	142.395	45.9	86.0583
46	142.606	46	86.2292
46.1	142.823	46.1	86.3999
46.2	143.039	46.2	86.5706
46.3	143.249	46.3	86.7412
46.4	143.46	46.4	86.9118
46.5	143.667	46.5	87.0822
46.6	143.877	46.6	87.2527
46.7	144.094	46.7	87.423
46.8	144.302	46.8	87.5933
46.9	144.519	46.9	87.7635
47	144.731	47	87.9336
47.1	144.948	47.1	88.1037
47.2	145.168	47.2	88.2736
47.3	145.386	47.3	88.4436
47.4	145.606	47.4	88.6134
47.5	145.827	47.5	88.7832
47.6	146.046	47.6	88.9529
47.7	146.266	47.7	89.1226
47.8	146.48	47.8	89.2922
47.9	146.703	47.9	89.4617
48	146.925	48	89.6311
48.1	147.133	48.1	89.8005
48.2	147.337	48.2	89.9698
48.3	147.548	48.3	90.139
48.4	147.755	48.4	90.3082
48.5	147.965	48.5	90.4772
48.6	148.176	48.6	90.6463
48.7	148.379	48.7	90.8152
48.8	148.587	48.8	90.9841
48.9	148.795	48.9	91.1529
49	148.993	49	91.3217
49.1	149.206	49.1	91.4903
49.2	149.42	49.2	91.6589
49.3	149.63	49.3	91.8275
49.4	149.846	49.4	91.996
49.5	150.056	49.5	92.1644
49.6	150.258	49.6	92.3327
49.7	150.458	49.7	92.5009
49.8	150.658	49.8	92.6692
49.9	150.863	49.9	92.8373
50	151.063	50	93.0053
50.1	151.26	50.1	93.1733
50.2	151.46	50.2	93.3412
50.3	151.661	50.3	93.5091
50.4	151.857	50.4	93.6769
50.5	152.051	50.5	93.8446
50.6	152.252	50.6	94.0122
50.7	152.456	50.7	94.1798
50.8	152.656	50.8	94.3473
50.9	152.848	50.9	94.5148
51	153.047	51	94.6821
51.1	153.253	51.1	94.8494
51.2	153.452	51.2	95.0167
51.3	153.654	51.3	95.1838
51.4	153.856	51.4	95.3509
51.5	154.058	51.5	95.518
51.6	154.265	51.6	95.6849
51.7	154.467	51.7	95.8518
51.8	154.659	51.8	96.0187
51.9	154.858	51.9	96.1854
52	155.06	52	96.3521
52.1	155.264	52.1	96.5187
52.2	155.477	52.2	96.6853
52.3	155.686	52.3	96.8518
52.4	155.884	52.4	97.0182
52.5	156.086	52.5	97.1845
52.6	156.297	52.6	97.3508
52.7	156.501	52.7	97.517
52.8	156.689	52.8	97.6832
52.9	156.885	52.9	97.8492
53	157.078	53	98.0153
53.1	157.284	53.1	98.1812
53.2	157.484	53.2	98.3471
53.3	157.678	53.3	98.5129
53.4	157.864	53.4	98.6786
53.5	158.056	53.5	98.8443
53.6	158.249	53.6	99.0099
53.7	158.45	53.7	99.1754
53.8	158.652	53.8	99.3409
53.9	158.854	53.9	99.5063
54	159.04	54	99.6716
54.1	159.233	54.1	99.8369
54.2	159.431	54.2	100.002
54.3	159.631	54.3	100.167
54.4	159.835	54.4	100.332
54.5	160.036	54.5	100.497
54.6	160.234	54.6	100.662
54.7	160.428	54.7	100.827
54.8	160.63	54.8	100.992
54.9	160.829	54.9	101.157
55	161.025	55	101.321
55.1	161.218	55.1	101.486
55.2	161.406	55.2	101.65
55.3	161.594	55.3	101.815
55.4	161.788	55.4	101.979
55.5	161.974	55.5	102.144
55.6	162.161	55.6	102.308
55.7	162.352	55.7	102.472
55.8	162.539	55.8	102.636
55.9	162.722	55.9	102.8
56	162.907	56	102.964
56.1	163.091	56.1	103.128
56.2	163.279	56.2	103.292
56.3	163.47	56.3	103.456
56.4	163.664	56.4	103.619
56.5	163.857	56.5	103.783
56.6	164.047	56.6	103.947
56.7	164.239	56.7	104.11
56.8	164.425	56.8	104.274
56.9	164.611	56.9	104.437
57	164.8	57	104.6
57.1	164.988	57.1	104.764
57.2	165.171	57.2	104.927
57.3	165.367	57.3	105.09
57.4	165.555	57.4	105.253
57.5	165.74	57.5	105.416
57.6	165.934	57.6	105.579
57.7	166.131	57.7	105.742
57.8	166.327	57.8	105.904
57.9	166.515	57.9	106.067
58	166.701	58	106.23
58.1	166.891	58.1	106.392
58.2	167.079	58.2	106.555
58.3	167.264	58.3	106.717
58.4	167.453	58.4	106.88
58.5	167.644	58.5	107.042
58.6	167.835	58.6	107.204
58.7	168.024	58.7	107.367
58.8	168.207	58.8	107.529
58.9	168.398	58.9	107.691
59	168.585	59	107.853
59.1	168.762	59.1	108.015
59.2	168.93	59.2	108.176
59.3	169.107	59.3	108.338
59.4	169.291	59.4	108.5
59.5	169.48	59.5	108.662
59.6	169.668	59.6	108.823
59.7	169.851	59.7	108.985
59.8	170.032	59.8	109.146
59.9	170.224	59.9	109.308
60	170.407	60	109.469
60.1	170.59	60.1	109.63
60.2	170.77	60.2	109.791
60.3	170.955	60.3	109.953
60.4	171.14	60.4	110.114
60.5	171.318	60.5	110.275
60.6	171.5	60.6	110.436
60.7	171.683	60.7	110.596
60.8	171.865	60.8	110.757
60.9	172.049	60.9	110.918
61	172.228	61	111.079
61.1	172.404	61.1	111.239
61.2	172.585	61.2	111.4
61.3	172.763	61.3	111.56
61.4	172.945	61.4	111.721
61.5	173.122	61.5	111.881
61.6	173.302	61.6	112.041
61.7	173.483	61.7	112.201
61.8	173.664	61.8	112.362
61.9	173.842	61.9	112.522
62	174.023	62	112.682
62.1	174.205	62.1	112.842
62.2	174.388	62.2	113.002
62.3	174.577	62.3	113.161
62.4	174.762	62.4	113.321
62.5	174.944	62.5	113.481
62.6	175.125	62.6	113.64
62.7	175.301	62.7	113.8
62.8	175.482	62.8	113.959
62.9	175.662	62.9	114.119
63	175.839	63	114.278
63.1	176.019	63.1	114.438
63.2	176.197	63.2	114.597
63.3	176.382	63.3	114.756
63.4	176.564	63.4	114.915
63.5	176.746	63.5	115.074
63.6	176.923	63.6	115.233
63.7	177.096	63.7	115.392
63.8	177.271	63.8	115.551
63.9	177.448	63.9	115.71
64	177.619	64	115.868
64.1	177.792	64.1	116.027
64.2	177.96	64.2	116.186
64.3	178.128	64.3	116.344
64.4	178.299	64.4	116.502
64.5	178.47	64.5	116.661
64.6	178.643	64.6	116.819
64.7	178.821	64.7	116.977
64.8	179.002	64.8	117.136
64.9	179.175	64.9	117.294
65	179.343	65	117.452
65.1	179.511	65.1	117.61
65.2	179.677	65.2	117.768
65.3	179.85	65.3	117.926
65.4	180.027	65.4	118.083
65.5	180.201	65.5	118.241
65.6	180.373	65.6	118.399
65.7	180.548	65.7	118.556
65.8	180.719	65.8	118.714
65.9	180.889	65.9	118.872
66	181.054	66	119.029
66.1	181.226	66.1	119.186
66.2	181.397	66.2	119.344
66.3	181.578	66.3	119.501
66.4	181.748	66.4	119.658
66.5	181.918	66.5	119.815
66.6	182.09	66.6	119.972
66.7	182.259	66.7	120.129
66.8	182.433	66.8	120.286
66.9	182.605	66.9	120.443
67	182.775	67	120.6
67.1	182.943	67.1	120.756
67.2	183.112	67.2	120.913
67.3	183.28	67.3	121.07
67.4	183.449	67.4	121.226
67.5	183.617	67.5	121.383
67.6	183.795	67.6	121.539
67.7	183.971	67.7	121.695
67.8	184.135	67.8	121.852
67.9	184.302	67.9	122.008
68	184.476	68	122.164
68.1	184.641	68.1	122.32
68.2	184.796	68.2	122.476
68.3	184.962	68.3	122.632
68.4	185.125	68.4	122.788
68.5	185.289	68.5	122.944
68.6	185.455	68.6	123.099
68.7	185.624	68.7	123.255
68.8	185.793	68.8	123.411
68.9	185.958	68.9	123.566
69	186.127	69	123.722
69.1	186.293	69.1	123.877
69.2	186.459	69.2	124.033
69.3	186.626	69.3	124.188
69.4	186.784	69.4	124.343
69.5	186.94	69.5	124.498
69.6	187.106	69.6	124.653
69.7	187.27	69.7	124.808
69.8	187.431	69.8	124.963
69.9	187.588	69.9	125.118
70	187.747	70	125.273
70.1	187.913	70.1	125.428
70.2	188.076	70.2	125.583
70.3	188.241	70.3	125.737
70.4	188.412	70.4	125.892
70.5	188.582	70.5	126.047
70.6	188.742	70.6	126.201
70.7	188.905	70.7	126.356
70.8	189.065	70.8	126.51
70.9	189.218	70.9	126.664
71	189.383	71	126.818
71.1	189.547	71.1	126.973
71.2	189.71	71.2	127.127
71.3	189.88	71.3	127.281
71.4	190.048	71.4	127.435
71.5	190.207	71.5	127.589
71.6	190.372	71.6	127.743
71.7	190.545	71.7	127.896
71.8	190.712	71.8	128.05
71.9	190.873	71.9	128.204
72	191.032	72	128.357
72.1	191.193	72.1	128.511
72.2	191.346	72.2	128.664
72.3	191.5	72.3	128.818
72.4	191.664	72.4	128.971
72.5	191.831	72.5	129.124
72.6	191.998	72.6	129.278
72.7	192.161	72.7	129.431
72.8	192.324	72.8	129.584
72.9	192.484	72.9	129.737
73	192.641	73	129.89
73.1	192.799	73.1	130.043
73.2	192.957	73.2	130.196
73.3	193.115	73.3	130.349
73.4	193.274	73.4	130.501
73.5	193.429	73.5	130.654
73.6	193.586	73.6	130.807
73.7	193.743	73.7	130.959
73.8	193.903	73.8	131.112
73.9	194.067	73.9	131.264
74	194.228	74	131.416
74.1	194.384	74.1	131.569
74.2	194.545	74.2	131.721
74.3	194.709	74.3	131.873
74.4	194.866	74.4	132.025
74.5	195.026	74.5	132.177
74.6	195.184	74.6	132.329
74.7	195.339	74.7	132.481
74.8	195.496	74.8	132.633
74.9	195.655	74.9	132.785
75	195.816	75	132.936
75.1	195.978	75.1	133.088
75.2	196.134	75.2	133.24
75.3	196.289	75.3	133.391
75.4	196.443	75.4	133.543
75.5	196.594	75.5	133.694
75.6	196.748	75.6	133.846
75.7	196.898	75.7	133.997
75.8	197.051	75.8	134.148
75.9	197.203	75.9	134.299
76	197.362	76	134.45
76.1	197.517	76.1	134.601
76.2	197.669	76.2	134.752
76.3	197.82	76.3	134.903
76.4	197.973	76.4	135.054
76.5	198.122	76.5	135.205
76.6	198.268	76.6	135.356
76.7	198.419	76.7	135.506
76.8	198.573	76.8	135.657
76.9	198.724	76.9	135.808
77	198.874	77	135.958
77.1	199.021	77.1	136.109
77.2	199.172	77.2	136.259
77.3	199.326	77.3	136.409
77.4	199.474	77.4	136.56
77.5	199.625	77.5	136.71
77.6	199.779	77.6	136.86
77.7	199.934	77.7	137.01
77.8	200.085	77.8	137.16
77.9	200.234	77.9	137.31
78	200.385	78	137.46
78.1	200.538	78.1	137.61
78.2	200.687	78.2	137.759
78.3	200.843	78.3	137.909
78.4	200.996	78.4	138.059
78.5	201.144	78.5	138.208
78.6	201.297	78.6	138.358
78.7	201.448	78.7	138.507
78.8	201.595	78.8	138.657
78.9	201.751	78.9	138.806
79	201.902	79	138.955
79.1	202.047	79.1	139.104
79.2	202.196	79.2	139.254
79.3	202.349	79.3	139.403
79.4	202.504	79.4	139.552
79.5	202.659	79.5	139.701
79.6	202.815	79.6	139.85
79.7	202.968	79.7	139.998
79.8	203.125	79.8	140.147
79.9	203.276	79.9	140.296
80	203.429	80	140.445
80.1	203.585	80.1	140.593
80.2	203.736	80.2	140.742
80.3	203.888	80.3	140.89
80.4	204.033	80.4	141.039
80.5	204.188	80.5	141.187
80.6	204.347	80.6	141.335
80.7	204.494	80.7	141.484
80.8	204.64	80.8	141.632
80.9	204.791	80.9	141.78
81	204.942	81	141.928
81.1	205.091	81.1	142.076
81.2	205.241	81.2	142.224
81.3	205.392	81.3	142.372
81.4	205.54	81.4	142.52
81.5	205.688	81.5	142.667
81.6	205.835	81.6	142.815
81.7	205.98	81.7	142.963
81.8	206.126	81.8	143.11
81.9	206.272	81.9	143.258
82	206.422	82	143.405
82.1	206.567	82.1	143.553
82.2	206.705	82.2	143.7
82.3	206.848	82.3	143.847
82.4	206.993	82.4	143.994
82.5	207.141	82.5	144.142
82.6	207.288	82.6	144.289
82.7	207.432	82.7	144.436
82.8	207.573	82.8	144.583
82.9	207.714	82.9	144.73
83	207.863	83	144.876
83.1	208.01	83.1	145.023
83.2	208.154	83.2	145.17
83.3	208.296	83.3	145.317
83.4	208.44	83.4	145.463
83.5	208.59	83.5	145.61
83.6	208.734	83.6	145.756
83.7	208.877	83.7	145.903
83.8	209.016	83.8	146.049
83.9	209.161	83.9	146.195
84	209.309	84	146.342
84.1	209.457	84.1	146.488
84.2	209.6	84.2	146.634
84.3	209.744	84.3	146.78
84.4	209.891	84.4	146.926
84.5	210.037	84.5	147.072
84.6	210.176	84.6	147.218
84.7	210.319	84.7	147.364
84.8	210.462	84.8	147.51
84.9	210.605	84.9	147.655
85	210.748	85	147.801
85.1	210.889	85.1	147.947
85.2	211.04	85.2	148.092
85.3	211.182	85.3	148.238
85.4	211.321	85.4	148.383
85.5	211.463	85.5	148.528
85.6	211.608	85.6	148.674
85.7	211.751	85.7	148.819
85.8	211.892	85.8	148.964
85.9	212.029	85.9	149.109
86	212.169	86	149.254
86.1	212.312	86.1	149.399
86.2	212.452	86.2	149.544
86.3	212.599	86.3	149.689
86.4	212.738	86.4	149.834
86.5	212.883	86.5	149.979
86.6	213.027	86.6	150.123
86.7	213.168	86.7	150.268
86.8	213.305	86.8	150.413
86.9	213.449	86.9	150.557
87	213.589	87	150.702
87.1	213.727	87.1	150.846
87.2	213.865	87.2	150.99
87.3	214.006	87.3	151.135
87.4	214.148	87.4	151.279
87.5	214.289	87.5	151.423
87.6	214.426	87.6	151.567
87.7	214.566	87.7	151.711
87.8	214.706	87.8	151.855
87.9	214.848	87.9	151.999
88	214.989	88	152.143
88.1	215.129	88.1	152.287
88.2	215.271	88.2	152.431
88.3	215.415	88.3	152.574
88.4	215.558	88.4	152.718
88.5	215.701	88.5	152.862
88.6	215.834	88.6	153.005
88.7	215.97	88.7	153.149
88.8	216.106	88.8	153.292
88.9	216.242	88.9	153.435
89	216.382	89	153.579
89.1	216.524	89.1	153.722
89.2	216.664	89.2	153.865
89.3	216.802	89.3	154.008
89.4	216.94	89.4	154.151
89.5	217.081	89.5	154.294
89.6	217.221	89.6	154.437
89.7	217.361	89.7	154.58
89.8	217.502	89.8	154.723
89.9	217.644	89.9	154.866
90	217.78	90	155.009
90.1	217.918	90.1	155.151
90.2	218.047	90.2	155.294
90.3	218.18	90.3	155.436
90.4	218.313	90.4	155.579
90.5	218.451	90.5	155.721
90.6	218.59	90.6	155.864
90.7	218.729	90.7	156.006
90.8	218.866	90.8	156.148
90.9	219.004	90.9	156.29
91	219.142	91	156.432
91.1	219.279	91.1	156.575
91.2	219.419	91.2	156.717
91.3	219.549	91.3	156.858
91.4	219.68	91.4	157
91.5	219.816	91.5	157.142
91.6	219.954	91.6	157.284
91.7	220.09	91.7	157.426
91.8	220.22	91.8	157.567
91.9	220.355	91.9	157.709
92	220.49	92	157.851
92.1	220.624	92.1	157.992
92.2	220.759	92.2	158.133
92.3	220.895	92.3	158.275
92.4	221.025	92.4	158.416
92.5	221.159	92.5	158.557
92.6	221.293	92.6	158.699
92.7	221.428	92.7	158.84
92.8	221.558	92.8	158.981
92.9	221.69	92.9	159.122
93	221.824	93	159.263
93.1	221.961	93.1	159.404
93.2	222.091	93.2	159.545
93.3	222.222	93.3	159.685
93.4	222.345	93.4	159.826
93.5	222.478	93.5	159.967
93.6	222.617	93.6	160.108
93.7	222.752	93.7	160.248
93.8	222.884	93.8	160.389
93.9	223.021	93.9	160.529
94	223.154	94	160.669
94.1	223.287	94.1	160.81
94.2	223.423	94.2	160.95
94.3	223.553	94.3	161.09
94.4	223.688	94.4	161.23
94.5	223.817	94.5	161.371
94.6	223.949	94.6	161.511
94.7	224.083	94.7	161.651
94.8	224.215	94.8	161.791
94.9	224.346	94.9	161.93
95	224.481	95	162.07
95.1	224.614	95.1	162.21
95.2	224.75	95.2	162.35
95.3	224.891	95.3	162.489
95.4	225.03	95.4	162.629
95.5	225.161	95.5	162.769
95.6	225.292	95.6	162.908
95.7	225.424	95.7	163.047
95.8	225.554	95.8	163.187
95.9	225.684	95.9	163.326
96	225.814	96	163.465
96.1	225.948	96.1	163.605
96.2	226.08	96.2	163.744
96.3	226.216	96.3	163.883
96.4	226.348	96.4	164.022
96.5	226.48	96.5	164.161
96.6	226.608	96.6	164.3
96.7	226.735	96.7	164.439
96.8	226.862	96.8	164.577
96.9	226.989	96.9	164.716
97	227.113	97	164.855
97.1	227.24	97.1	164.993
97.2	227.363	97.2	165.132
97.3	227.489	97.3	165.271
97.4	227.619	97.4	165.409
97.5	227.749	97.5	165.547
97.6	227.874	97.6	165.686
97.7	227.997	97.7	165.824
97.8	228.116	97.8	165.962
97.9	228.242	97.9	166.1
98	228.372	98	166.239
98.1	228.504	98.1	166.377
98.2	228.632	98.2	166.515
98.3	228.759	98.3	166.653
98.4	228.893	98.4	166.79
98.5	229.024	98.5	166.928
98.6	229.151	98.6	167.066
98.7	229.28	98.7	167.204
98.8	229.406	98.8	167.342
98.9	229.529	98.9	167.479
99	229.654	99	167.617
99.1	229.778	99.1	167.754
99.2	229.9	99.2	167.892
99.3	230.032	99.3	168.029
99.4	230.16	99.4	168.166
99.5	230.288	99.5	168.304
99.6	230.414	99.6	168.441
99.7	230.538	99.7	168.578
99.8	230.664	99.8	168.715
99.9	230.794	99.9	168.852
100	230.92	100	168.989
100.1	231.048	100.1	169.126
100.2	231.175	100.2	169.263
100.3	231.298	100.3	169.4
100.4	231.425	100.4	169.537
100.5	231.554	100.5	169.673
100.6	231.683	100.6	169.81
100.7	231.804	100.7	169.947
100.8	231.919	100.8	170.083
100.9	232.044	100.9	170.22
101	232.171	101	170.356
101.1	232.288	101.1	170.492
101.2	232.408	101.2	170.629
101.3	232.531	101.3	170.765
101.4	232.657	101.4	170.901
101.5	232.781	101.5	171.037
101.6	232.907	101.6	171.174
101.7	233.029	101.7	171.31
101.8	233.149	101.8	171.446
101.9	233.278	101.9	171.581
102	233.402	102	171.717
102.1	233.53	102.1	171.853
102.2	233.661	102.2	171.989
102.3	233.789	102.3	172.125
102.4	233.912	102.4	172.26
102.5	234.033	102.5	172.396
102.6	234.159	102.6	172.532
102.7	234.286	102.7	172.667
102.8	234.413	102.8	172.802
102.9	234.534	102.9	172.938
103	234.655	103	173.073
103.1	234.782	103.1	173.208
103.2	234.905	103.2	173.344
103.3	235.03	103.3	173.479
103.4	235.151	103.4	173.614
103.5	235.276	103.5	173.749
103.6	235.402	103.6	173.884
103.7	235.523	103.7	174.019
103.8	235.645	103.8	174.154
103.9	235.768	103.9	174.289
104	235.888	104	174.423
104.1	236.007	104.1	174.558
104.2	236.126	104.2	174.693
104.3	236.243	104.3	174.827
104.4	236.366	104.4	174.962
104.5	236.487	104.5	175.096
104.6	236.611	104.6	175.231
104.7	236.73	104.7	175.365
104.8	236.844	104.8	175.5
104.9	236.961	104.9	175.634
105	237.08	105	175.768
105.1	237.202	105.1	175.902
105.2	237.326	105.2	176.036
105.3	237.451	105.3	176.17
105.4	237.573	105.4	176.304
105.5	237.695	105.5	176.438
105.6	237.822	105.6	176.572
105.7	237.951	105.7	176.706
105.8	238.076	105.8	176.84
105.9	238.197	105.9	176.974
106	238.315	106	177.107
106.1	238.435	106.1	177.241
106.2	238.553	106.2	177.375
106.3	238.673	106.3	177.508
106.4	238.797	106.4	177.642
106.5	238.917	106.5	177.775
106.6	239.031	106.6	177.908
106.7	239.151	106.7	178.042
106.8	239.269	106.8	178.175
106.9	239.398	106.9	178.308
107	239.527	107	178.441
107.1	239.642	107.1	178.574
107.2	239.757	107.2	178.707
107.3	239.876	107.3	178.84
107.4	239.992	107.4	178.973
107.5	240.11	107.5	179.106
107.6	240.233	107.6	179.239
107.7	240.35	107.7	179.372
107.8	240.458	107.8	179.504
107.9	240.574	107.9	179.637
108	240.688	108	179.769
108.1	240.802	108.1	179.902
108.2	240.918	108.2	180.034
108.3	241.031	108.3	180.167
108.4	241.142	108.4	180.299
108.5	241.259	108.5	180.432
108.6	241.381	108.6	180.564
108.7	241.5	108.7	180.696
108.8	241.615	108.8	180.828
108.9	241.727	108.9	180.96
109	241.839	109	181.092
109.1	241.952	109.1	181.224
109.2	242.066	109.2	181.356
109.3	242.177	109.3	181.488
109.4	242.293	109.4	181.62
109.5	242.413	109.5	181.752
109.6	242.525	109.6	181.884
109.7	242.636	109.7	182.015
109.8	242.758	109.8	182.147
109.9	242.881	109.9	182.278
110	242.999	110	182.41
110.1	243.121	110.1	182.541
110.2	243.237	110.2	182.673
110.3	243.355	110.3	182.804
110.4	243.476	110.4	182.935
110.5	243.597	110.5	183.067
110.6	243.719	110.6	183.198
110.7	243.839	110.7	183.329
110.8	243.963	110.8	183.46
110.9	244.084	110.9	183.591
111	244.196	111	183.722
111.1	244.316	111.1	183.853
111.2	244.435	111.2	183.984
111.3	244.547	111.3	184.115
111.4	244.662	111.4	184.245
111.5	244.774	111.5	184.376
111.6	244.888	111.6	184.507
111.7	245.003	111.7	184.637
111.8	245.113	111.8	184.768
111.9	245.23	111.9	184.898
112	245.35	112	185.029
112.1	245.47	112.1	185.159
112.2	245.583	112.2	185.29
112.3	245.698	112.3	185.42
112.4	245.811	112.4	185.55
112.5	245.926	112.5	185.68
112.6	246.043	112.6	185.81
112.7	246.161	112.7	185.94
112.8	246.271	112.8	186.07
112.9	246.378	112.9	186.2
113	246.486	113	186.33
113.1	246.599	113.1	186.46
113.2	246.709	113.2	186.59
113.3	246.813	113.3	186.72
113.4	246.923	113.4	186.849
113.5	247.035	113.5	186.979
113.6	247.145	113.6	187.109
113.7	247.254	113.7	187.238
113.8	247.367	113.8	187.368
113.9	247.483	113.9	187.497
114	247.597	114	187.627
114.1	247.707	114.1	187.756
114.2	247.822	114.2	187.885
114.3	247.932	114.3	188.014
114.4	248.042	114.4	188.144
114.5	248.156	114.5	188.273
114.6	248.268	114.6	188.402
114.7	248.378	114.7	188.531
114.8	248.489	114.8	188.66
114.9	248.6	114.9	188.789
115	248.71	115	188.917
115.1	248.821	115.1	189.046
115.2	248.935	115.2	189.175
115.3	249.044	115.3	189.304
115.4	249.159	115.4	189.432
115.5	249.272	115.5	189.561
115.6	249.381	115.6	189.689
115.7	249.493	115.7	189.818
115.8	249.601	115.8	189.946
115.9	249.714	115.9	190.075
116	249.831	116	190.203
116.1	249.947	116.1	190.331
116.2	250.053	116.2	190.46
116.3	250.167	116.3	190.588
116.4	250.282	116.4	190.716
116.5	250.393	116.5	190.844
116.6	250.505	116.6	190.972
116.7	250.617	116.7	191.1
116.8	250.725	116.8	191.228
116.9	250.829	116.9	191.356
117	250.939	117	191.483
117.1	251.066	117.1	191.611
117.2	251.17	117.2	191.739
117.3	251.28	117.3	191.866
117.4	251.389	117.4	191.994
117.5	251.504	117.5	192.122
117.6	251.619	117.6	192.249
117.7	251.726	117.7	192.377
117.8	251.834	117.8	192.504
117.9	251.948	117.9	192.631
118	252.056	118	192.759
118.1	252.174	118.1	192.886
118.2	252.284	118.2	193.013
118.3	252.388	118.3	193.14
118.4	252.495	118.4	193.267
118.5	252.613	118.5	193.394
118.6	252.715	118.6	193.521
118.7	252.813	118.7	193.648
118.8	252.913	118.8	193.775
118.9	252.998	118.9	193.902
119	253.095	119	194.028
119.1	253.095	119.1	194.155
119.2	253.035	119.2	194.282
119.3		119.3	194.408
119.4		119.4	194.535
119.5		119.5	194.662
119.6		119.6	194.788
119.7		119.7	194.914
119.8		119.8	195.041
119.9		119.9	195.167
120		120	195.293
120.1		120.1	195.293
120.2		120.2	195.269
120.3		120.3	195.245
120.4		120.4	195.22
120.5		120.5	195.196
120.6		120.6	195.172
120.7		120.7	195.148
120.8		120.8	195.124
120.9		120.9	195.099
121		121	195.075
121.1		121.1	195.051
121.2		121.2	195.027
121.3		121.3	195.002
121.4		121.4	194.978
121.5		121.5	194.954
121.6		121.6	194.93
121.7		121.7	194.906
121.8	253.353	121.8	194.881
121.9	253.38	121.9	194.857
122	253.353	122	194.833
122.1	253.351	122.1	194.809
122.2	253.351	122.2	194.785
122.3	253.285	122.3	194.76
122.4	253.207	122.4	194.736
122.5	253.171	122.5	194.712
122.6	253.252	122.6	194.688
122.7	253.054	122.7	194.664
122.8	253.331	122.8	194.639
122.9	253.287	122.9	194.615
123	253.321	123	194.591
123.1	253.412	123.1	194.567
123.2	253.338	123.2	194.543
123.3	253.285	123.3	194.519
123.4	253.252	123.4	194.494
123.5	253.23	123.5	194.47
123.6	253.193	123.6	194.446
123.7	253.109	123.7	194.422
123.8	253.106	123.8	194.398
123.9	253.072	123.9	194.374
124	253.015	124	194.35
124.1	252.996	124.1	194.325
124.2	252.96	124.2	194.301
124.3	252.891	124.3	194.277
124.4	252.845	124.4	194.253
124.5	252.808	124.5	194.229
124.6	252.754	124.6	194.205
124.7	252.706	124.7	194.181
124.8	252.665	124.8	194.157
124.9	252.619	124.9	194.132
125	252.569	125	194.108
125.1	252.528	125.1	194.084
125.2	252.478	125.2	194.06
125.3	252.439	125.3	194.036
125.4	252.395	125.4	194.012
125.5	252.35	125.5	193.988
125.6	252.31	125.6	193.964
125.7	252.27	125.7	193.94
125.8	252.232	125.8	193.916
125.9	252.193	125.9	193.891
126	252.153	126	193.867
126.1	252.107	126.1	193.843
126.2	252.068	126.2	193.819
126.3	252.028	126.3	193.795
126.4	251.989	126.4	193.771
126.5	251.951	126.5	193.747
126.6	251.909	126.6	193.723
126.7	251.865	126.7	193.699
126.8	251.824	126.8	193.675
126.9	251.781	126.9	193.651
127	251.743	127	193.627
127.1	251.7	127.1	193.603
127.2	251.659	127.2	193.579
127.3	251.619	127.3	193.555
127.4	251.572	127.4	193.531
127.5	251.531	127.5	193.507
127.6	251.484	127.6	193.483
127.7	251.446	127.7	193.459
127.8	251.406	127.8	193.434
127.9	251.336	127.9	193.41
128	251.295	128	193.386
128.1	251.227	128.1	193.362
128.2	251.185	128.2	193.338
128.3	251.144	128.3	193.314
128.4	251.105	128.4	193.29
128.5	251.062	128.5	193.266
128.6	251.016	128.6	193.242
128.7	250.975	128.7	193.218
128.8	250.937	128.8	193.194
128.9	250.903	128.9	193.17
129	250.852	129	193.146
129.1	250.808	129.1	193.122
129.2	250.773	129.2	193.098
129.3	250.725	129.3	193.074
129.4	250.682	129.4	193.05
129.5	250.625	129.5	193.026
129.6	250.579	129.6	193.003
129.7	250.528	129.7	192.979
129.8	250.474	129.8	192.955
129.9	250.429	129.9	192.931
130	250.37	130	192.907
130.1	250.312	130.1	192.883
130.2	250.245	130.2	192.859
130.3	250.177	130.3	192.835
130.4	250.111	130.4	192.811
130.5	250.04	130.5	192.787
130.6	249.928	130.6	192.763
130.7	249.537	130.7	192.739
130.8	249.971	130.8	192.715
130.9	250.75	130.9	192.691
131	251.608	131	192.667
131.1	250.718	131.1	192.643
131.2	249.838	131.2	192.619
131.3	249.834	131.3	192.595
131.4	249.959	131.4	192.572
131.5	250.027	131.5	192.548
131.6	249.983	131.6	192.524
131.7	249.951	131.7	192.5
131.8	249.943	131.8	192.476
131.9	249.878	131.9	192.452
132	249.843	132	192.428
132.1	249.78	132.1	192.404
132.2	249.751	132.2	192.38
132.3	249.663	132.3	192.356
132.4	249.637	132.4	192.333
132.5	249.634	132.5	192.309
132.6	249.577	132.6	192.285
132.7	249.527	132.7	192.261
132.8	249.468	132.8	192.237
132.9	249.424	132.9	192.213
133	249.402	133	192.189
133.1	249.337	133.1	192.165
133.2	249.36	133.2	192.141
133.3	249.41	133.3	192.118
133.4	249.665	133.4	192.094
133.5	249.861	133.5	192.07
133.6	249.173	133.6	192.046
133.7	249.091	133.7	192.022
133.8	249.659	133.8	191.998
133.9	247.899	133.9	191.975
134	246.728	134	191.951
134.1	247.39	134.1	191.927
134.2	248.84	134.2	191.903
134.3	248.763	134.3	191.879
134.4	248.752	134.4	191.855
134.5	248.577	134.5	191.832
134.6	248.511	134.6	191.808
134.7	248.451	134.7	191.784
134.8	248.378	134.8	191.76
134.9	248.396	134.9	191.736
135	248.347	135	191.712
135.1	248.331	135.1	191.689
135.2	248.272	135.2	191.665
135.3	248.235	135.3	191.641
135.4	248.215	135.4	191.617
135.5	248.17	135.5	191.593
135.6	248.175	135.6	191.57
135.7	248.136	135.7	191.546
135.8	248.101	135.8	191.522
135.9	248.056	135.9	191.498
136	248.003	136	191.474
136.1	247.949	136.1	191.451
136.2	247.933	136.2	191.427
136.3	247.895	136.3	191.403
136.4	247.864	136.4	191.379
136.5	247.844	136.5	191.356
136.6	247.805	136.6	191.332
136.7	247.771	136.7	191.308
136.8	247.736	136.8	191.284
136.9	247.704	136.9	191.261
137	247.661	137	191.237
137.1	247.617	137.1	191.213
137.2	247.581	137.2	191.189
137.3	247.535	137.3	191.166
137.4	247.5	137.4	191.142
137.5	247.463	137.5	191.118
137.6	247.419	137.6	191.094
137.7	247.379	137.7	191.071
137.8	247.335	137.8	191.047
137.9	247.29	137.9	191.023
138	247.254	138	190.999
138.1	247.21	138.1	190.976
138.2	247.172	138.2	190.952
138.3	247.139	138.3	190.928
138.4	247.098	138.4	190.905
138.5	247.059	138.5	190.881
138.6	247.022	138.6	190.857
138.7	246.983	138.7	190.833
138.8	246.946	138.8	190.81
138.9	246.903	138.9	190.786
139	246.863	139	190.762
139.1	246.822	139.1	190.739
139.2	246.786	139.2	190.715
139.3	246.746	139.3	190.691
139.4	246.71	139.4	190.668
139.5	246.672	139.5	190.644
139.6	246.637	139.6	190.62
139.7	246.603	139.7	190.597
139.8	246.562	139.8	190.573
139.9	246.526	139.9	190.549
140	246.481	140	190.526
140.1	246.44	140.1	190.502
140.2	246.398	140.2	190.478
140.3	246.364	140.3	190.455
140.4	246.332	140.4	190.431
140.5	246.292	140.5	190.407
140.6	246.256	140.6	190.384
140.7	246.216	140.7	190.36
140.8	246.18	140.8	190.336
140.9	246.146	140.9	190.313
141	246.112	141	190.289
141.1	246.076	141.1	190.265
141.2	246.041	141.2	190.242
141.3	246.004	141.3	190.218
141.4	245.962	141.4	190.195
141.5	245.921	141.5	190.171
141.6	245.883	141.6	190.147
141.7	245.844	141.7	190.124
141.8	245.803	141.8	190.1
141.9	245.767	141.9	190.077
142	245.729	142	190.053
142.1	245.688	142.1	190.029
142.2	245.647	142.2	190.006
142.3	245.609	142.3	189.982
142.4	245.574	142.4	189.959
142.5	245.534	142.5	189.935
142.6	245.493	142.6	189.911
142.7	245.454	142.7	189.888
142.8	245.416	142.8	189.864
142.9	245.378	142.9	189.841
143	245.336	143	189.817
143.1	245.3	143.1	189.793
143.2	245.267	143.2	189.77
143.3	245.234	143.3	189.746
143.4	245.202	143.4	189.723
143.5	245.161	143.5	189.699
143.6	245.126	143.6	189.676
143.7	245.084	143.7	189.652
143.8	245.043	143.8	189.628
143.9	245.005	143.9	189.605
144	244.966	144	189.581
144.1	244.93	144.1	189.558
144.2	244.895	144.2	189.534
144.3	244.856	144.3	189.511
144.4	244.819	144.4	189.487
144.5	244.783	144.5	189.464
144.6	244.745	144.6	189.44
144.7	244.707	144.7	189.417
144.8	244.67	144.8	189.393
144.9	244.635	144.9	189.37
145	244.597	145	189.346
145.1	244.563	145.1	189.323
145.2	244.527	145.2	189.299
145.3	244.489	145.3	189.276
145.4	244.455	145.4	189.252
145.5	244.414	145.5	189.229
145.6	244.373	145.6	189.205
145.7	244.336	145.7	189.182
145.8	244.299	145.8	189.158
145.9	244.265	145.9	189.135
146	244.235	146	189.111
146.1	244.206	146.1	189.088
146.2	244.171	146.2	189.064
146.3	244.134	146.3	189.041
146.4	244.098	146.4	189.017
146.5	244.057	146.5	188.994
146.6	244.021	146.6	188.97
146.7	243.989	146.7	188.947
146.8	243.963	146.8	188.923
146.9	243.935	146.9	188.9
147	243.911	147	188.876
147.1	243.888	147.1	188.853
147.2	243.869	147.2	188.829
147.3	243.855	147.3	188.806
147.4	243.833	147.4	188.783
147.5	243.811	147.5	188.759
147.6	243.791	147.6	188.736
147.7	243.771	147.7	188.712
147.8	243.748	147.8	188.689
147.9	243.706	147.9	188.665
148	243.656	148	188.642
148.1	243.611	148.1	188.618
148.2	243.566	148.2	188.595
148.3	243.525	148.3	188.572
148.4	243.473	148.4	188.548
148.5	243.41	148.5	188.525
148.6	243.369	148.6	188.501
148.7	243.319	148.7	188.478
148.8	243.259	148.8	188.455
148.9	243.19	148.9	188.431
149	243.123	149	188.408
149.1	243.061	149.1	188.384
149.2	243.013	149.2	188.361
149.3	242.974	149.3	188.338
149.4	242.94	149.4	188.314
149.5	242.915	149.5	188.291
149.6	242.916	149.6	188.267
149.7	242.928	149.7	188.244
149.8	242.919	149.8	188.221
149.9	242.905	149.9	188.197
150	242.845	150	188.174
150.1	242.768	150.1	188.151
150.2	242.735	150.2	188.127
150.3	242.696	150.3	188.104
150.4	242.669	150.4	188.08
150.5	242.611	150.5	188.057
150.6	242.594	150.6	188.034
150.7	242.526	150.7	188.01
150.8	242.414	150.8	187.987
150.9	242.347	150.9	187.964
151	242.327	151	187.94
151.1	242.315	151.1	187.917
151.2	242.346	151.2	187.894
151.3	242.392	151.3	187.87
151.4	242.424	151.4	187.847
151.5	242.396	151.5	187.824
151.6	242.331	151.6	187.8
151.7	242.24	151.7	187.777
151.8	242.074	151.8	187.754
151.9	241.948	151.9	187.73
152	241.81	152	187.707
152.1	241.748	152.1	187.684
152.2	241.717	152.2	187.66
152.3	241.735	152.3	187.637
152.4	241.799	152.4	187.614
152.5	241.83	152.5	187.591
152.6	241.863	152.6	187.567
152.7	241.854	152.7	187.544
152.8	241.818	152.8	187.521
152.9	241.733	152.9	187.497
153	241.644	153	187.474
153.1	241.616	153.1	187.451
153.2	241.58	153.2	187.427
153.3	241.574	153.3	187.404
153.4	241.513	153.4	187.381
153.5	241.504	153.5	187.358
153.6	241.451	153.6	187.334
153.7	241.436	153.7	187.311
153.8	241.407	153.8	187.288
153.9	241.432	153.9	187.265
154	241.425	154	187.241
154.1	241.4	154.1	187.218
154.2	241.377	154.2	187.195
154.3	241.331	154.3	187.172
154.4	241.293	154.4	187.148
154.5	241.246	154.5	187.125
154.6	241.188	154.6	187.102
154.7	241.131	154.7	187.079
154.8	241.09	154.8	187.055
154.9	241.05	154.9	187.032
155	241.008	155	187.009
155.1	240.956	155.1	186.986
155.2	240.906	155.2	186.963
155.3	240.854	155.3	186.939
155.4	240.786	155.4	186.916
155.5	240.741	155.5	186.893
155.6	240.7	155.6	186.87
155.7	240.672	155.7	186.846
155.8	240.637	155.8	186.823
155.9	240.638	155.9	186.8
156	240.622	156	186.777
156.1	240.591	156.1	186.754
156.2	240.551	156.2	186.73
156.3	240.513	156.3	186.707
156.4	240.51	156.4	186.684
156.5	240.477	156.5	186.661
156.6	240.443	156.6	186.638
156.7	240.411	156.7	186.615
156.8	240.371	156.8	186.591
156.9	240.334	156.9	186.568
157	240.302	157	186.545
157.1	240.261	157.1	186.522
157.2	240.214	157.2	186.499
157.3	240.17	157.3	186.476
157.4	240.121	157.4	186.452
157.5	240.076	157.5	186.429
157.6	240.042	157.6	186.406
157.7	240.01	157.7	186.383
157.8	239.975	157.8	186.36
157.9	239.947	157.9	186.337
158	239.916	158	186.313
158.1	239.883	158.1	186.29
158.2	239.852	158.2	186.267
158.3	239.817	158.3	186.244
158.4	239.771	158.4	186.221
158.5	239.721	158.5	186.198
158.6	239.682	158.6	186.175
158.7	239.632	158.7	186.152
158.8	239.577	158.8	186.128
158.9	239.533	158.9	186.105
159	239.497	159	186.082
159.1	239.454	159.1	186.059
159.2	239.408	159.2	186.036
159.3	239.369	159.3	186.013
159.4	239.345	159.4	185.99
159.5	239.32	159.5	185.967
159.6	239.307	159.6	185.944
159.7	239.289	159.7	185.92
159.8	239.258	159.8	185.897
159.9	239.229	159.9	185.874
160	239.176	160	185.851
160.1	239.131	160.1	185.828
160.2	239.067	160.2	185.805
160.3	239.033	160.3	185.782
160.4	239.005	160.4	185.759
[truncated: 10,876 more rows]
