# Supplementary material for: Key mechanistic features of the trade-off between antibody escape and host cell binding in the SARS-CoV-2 Omicron variant spike proteins
Source: EMBO J. 2024 Mar 11;43(8):5. doi: 10.1038/s44318-024-00062-z (PMC11021471; doi:10.1038/s44318-024-00062-z)
Supplement: Supplementary file 8 — Source Data Fig. 3 [file 44318_2024_62_MOESM8_ESM.zip › Figure 3/3E/fig3-RBD XBB-hACE2.xlsx]

## Sheet: RBD XBB-hACE2
Run 1; Ch 1; Fc 2-1; Cy 5; hACE2; Conc 12.5 25 50 100 200 nM_X	Run 1; Ch 1; Fc 2-1; Cy 5; hACE2; Conc 12.5 25 50 100 200 nM_Y	Run 1; Ch 1; Fc 2-1; Cy 5; hACE2; Conc 12.5 25 50 100 200 nM; Fitted_X	Run 1; Ch 1; Fc 2-1; Cy 5; hACE2; Conc 12.5 25 50 100 200 nM; Fitted_Y
-39.4	1.5319	-39.4	0
-39.3	1.1864	-39.3	0
-39.2	1.3444	-39.2	0
-39.1	1.3951	-39.1	0
-39	1.2957	-39	0
-38.9	0.8212	-38.9	0
-38.8	0.9294	-38.8	0
-38.7	1.1074	-38.7	0
-38.6	1.1192	-38.6	0
-38.5	1.0587	-38.5	0
-38.4	1.2255	-38.4	0
-38.3	1.1112	-38.3	0
-38.2	0.9548	-38.2	0
-38.1	1.0629	-38.1	0
-38	1.104	-38	0
-37.9	1.1315	-37.9	0
-37.8	1.1364	-37.8	0
-37.7	1.1478	-37.7	0
-37.6	1.129	-37.6	0
-37.5	1.1047	-37.5	0
-37.4	1.0921	-37.4	0
-37.3	1.0966	-37.3	0
-37.2	1.0792	-37.2	0
-37.1	1.0509	-37.1	0
-37	1.0971	-37	0
-36.9	1.0798	-36.9	0
-36.8	0.9626	-36.8	0
-36.7	0.8984	-36.7	0
-36.6	0.867501	-36.6	0
-36.5	0.9276	-36.5	0
-36.4	0.9411	-36.4	0
-36.3	0.9835	-36.3	0
-36.2	0.9766	-36.2	0
-36.1	0.995102	-36.1	0
-36	1.0222	-36	0
-35.9	1.0506	-35.9	0
-35.8	1.0754	-35.8	0
-35.7	1.1153	-35.7	0
-35.6	1.1392	-35.6	0
-35.5	1.1618	-35.5	0
-35.4	1.1965	-35.4	0
-35.3	1.2179	-35.3	0
-35.2	1.2237	-35.2	0
-35.1	1.1934	-35.1	0
-35	1.1242	-35	0
-34.9	1.0404	-34.9	0
-34.8	0.9811	-34.8	0
-34.7	0.9446	-34.7	0
-34.6	0.918399	-34.6	0
-34.5	0.9042	-34.5	0
-34.4	0.8865	-34.4	0
-34.3	0.8722	-34.3	0
-34.2	0.861	-34.2	0
-34.1	0.8679	-34.1	0
-34	0.8863	-34	0
-33.9	0.8922	-33.9	0
-33.8	0.9068	-33.8	0
-33.7	0.9148	-33.7	0
-33.6	0.9227	-33.6	0
-33.5	0.9306	-33.5	0
-33.4	0.9209	-33.4	0
-33.3	0.9091	-33.3	0
-33.2	0.9069	-33.2	0
-33.1	0.9075	-33.1	0
-33	0.9056	-33	0
-32.9	0.9074	-32.9	0
-32.8	0.9058	-32.8	0
-32.7	0.9	-32.7	0
-32.6	0.8966	-32.6	0
-32.5	0.8929	-32.5	0
-32.4	0.8784	-32.4	0
-32.3	0.8792	-32.3	0
-32.2	0.8781	-32.2	0
-32.1	0.8729	-32.1	0
-32	0.8683	-32	0
-31.9	0.8623	-31.9	0
-31.8	0.8601	-31.8	0
-31.7	0.8591	-31.7	0
-31.6	0.8591	-31.6	0
-31.5	0.8571	-31.5	0
-31.4	0.8503	-31.4	0
-31.3	0.8459	-31.3	0
-31.2	0.8437	-31.2	0
-31.1	0.8481	-31.1	0
-31	0.8511	-31	0
-30.9	0.8522	-30.9	0
-30.8	0.8491	-30.8	0
-30.7	0.8488	-30.7	0
-30.6	0.8475	-30.6	0
-30.5	0.8422	-30.5	0
-30.4	0.8356	-30.4	0
-30.3	0.8338	-30.3	0
-30.2	0.8332	-30.2	0
-30.1	0.8314	-30.1	0
-30	0.8251	-30	0
-29.9	0.8184	-29.9	0
-29.8	0.8114	-29.8	0
-29.7	0.8042	-29.7	0
-29.6	0.8015	-29.6	0
-29.5	0.7979	-29.5	0
-29.4	0.7917	-29.4	0
-29.3	0.7897	-29.3	0
-29.2	0.7838	-29.2	0
-29.1	0.778	-29.1	0
-29	0.7725	-29	0
-28.9	0.7714	-28.9	0
-28.8	0.7706	-28.8	0
-28.7	0.7641	-28.7	0
-28.6	0.7606	-28.6	0
-28.5	0.7541	-28.5	0
-28.4	0.7539	-28.4	0
-28.3	0.7514	-28.3	0
-28.2	0.7487	-28.2	0
-28.1	0.743	-28.1	0
-28	0.736	-28	0
-27.9	0.7336	-27.9	0
-27.8	0.7342	-27.8	0
-27.7	0.7312	-27.7	0
-27.6	0.7313	-27.6	0
-27.5	0.732	-27.5	0
-27.4	0.7229	-27.4	0
-27.3	0.713	-27.3	0
-27.2	0.7104	-27.2	0
-27.1	0.7085	-27.1	0
-27	0.707	-27	0
-26.9	0.7038	-26.9	0
-26.8	0.7	-26.8	0
-26.7	0.6947	-26.7	0
-26.6	0.6892	-26.6	0
-26.5	0.686	-26.5	0
-26.4	0.684	-26.4	0
-26.3	0.6817	-26.3	0
-26.2	0.68	-26.2	0
-26.1	0.6738	-26.1	0
-26	0.669	-26	0
-25.9	0.6642	-25.9	0
-25.8	0.6585	-25.8	0
-25.7	0.6551	-25.7	0
-25.6	0.6496	-25.6	0
-25.5	0.6437	-25.5	0
-25.4	0.6396	-25.4	0
-25.3	0.6353	-25.3	0
-25.2	0.6306	-25.2	0
-25.1	0.6273	-25.1	0
-25	0.6206	-25	0
-24.9	0.6158	-24.9	0
-24.8	0.6115	-24.8	0
-24.7	0.6075	-24.7	0
-24.6	0.6036	-24.6	0
-24.5	0.5993	-24.5	0
-24.4	0.5944	-24.4	0
-24.3	0.5898	-24.3	0
-24.2	0.5826	-24.2	0
-24.1	0.5773	-24.1	0
-24	0.5717	-24	0
-23.9	0.5719	-23.9	0
-23.8	0.5682	-23.8	0
-23.7	0.5624	-23.7	0
-23.6	0.5632	-23.6	0
-23.5	0.5579	-23.5	0
-23.4	0.5546	-23.4	0
-23.3	0.5476	-23.3	0
-23.2	0.5425	-23.2	0
-23.1	0.5417	-23.1	0
-23	0.5387	-23	0
-22.9	0.5396	-22.9	0
-22.8	0.5352	-22.8	0
-22.7	0.53	-22.7	0
-22.6	0.525	-22.6	0
-22.5	0.5174	-22.5	0
-22.4	0.5101	-22.4	0
-22.3	0.5115	-22.3	0
-22.2	0.5085	-22.2	0
-22.1	0.5066	-22.1	0
-22	0.498	-22	0
-21.9	0.4871	-21.9	0
-21.8	0.4757	-21.8	0
-21.7	0.4722	-21.7	0
-21.6	0.4634	-21.6	0
-21.5	0.457	-21.5	0
-21.4	0.445	-21.4	0
-21.3	0.4381	-21.3	0
-21.2	0.431	-21.2	0
-21.1	0.4305	-21.1	0
-21	0.4289	-21	0
-20.9	0.4397	-20.9	0
-20.8	0.4343	-20.8	0
-20.7	0.429	-20.7	0
-20.6	0.4355	-20.6	0
-20.5	0.4348	-20.5	0
-20.4	0.4568	-20.4	0
-20.3	0.4578	-20.3	0
-20.2	0.4626	-20.2	0
-20.1	0.4615	-20.1	0
-20	0.4551	-20	0
-19.9	0.4452	-19.9	0
-19.8	0.4332	-19.8	0
-19.7	0.422	-19.7	0
-19.6	0.4133	-19.6	0
-19.5	0.3975	-19.5	0
-19.4	0.3934	-19.4	0
-19.3	0.3889	-19.3	0
-19.2	0.3741	-19.2	0
-19.1	0.3758	-19.1	0
-19	0.3704	-19	0
-18.9	0.3771	-18.9	0
-18.8	0.3762	-18.8	0
-18.7	0.3719	-18.7	0
-18.6	0.3661	-18.6	0
-18.5	0.361	-18.5	0
-18.4	0.349799	-18.4	0
-18.3	0.322499	-18.3	0
-18.2	0.3056	-18.2	0
-18.1	0.3054	-18.1	0
-18	0.332	-18	0
-17.9	0.3532	-17.9	0
-17.8	0.366	-17.8	0
-17.7	0.3291	-17.7	0
-17.6	0.3004	-17.6	0
-17.5	0.2917	-17.5	0
-17.4	0.3008	-17.4	0
-17.3	0.3062	-17.3	0
-17.2	0.3072	-17.2	0
-17.1	0.3088	-17.1	0
-17	0.3087	-17	0
-16.9	0.3136	-16.9	0
-16.8	0.3248	-16.8	0
-16.7	0.3331	-16.7	0
-16.6	0.3573	-16.6	0
-16.5	0.3635	-16.5	0
-16.4	0.3576	-16.4	0
-16.3	0.3554	-16.3	0
-16.2	0.3052	-16.2	0
-16.1	0.3028	-16.1	0
-16	0.2951	-16	0
-15.9	0.2958	-15.9	0
-15.8	0.2718	-15.8	0
-15.7	0.2451	-15.7	0
-15.6	0.2319	-15.6	0
-15.5	0.2258	-15.5	0
-15.4	0.2347	-15.4	0
-15.3	0.2416	-15.3	0
-15.2	0.2362	-15.2	0
-15.1	0.2432	-15.1	0
-15	0.2614	-15	0
-14.9	0.2609	-14.9	0
-14.8	0.249901	-14.8	0
-14.7	0.2679	-14.7	0
-14.6	0.2604	-14.6	0
-14.5	0.2692	-14.5	0
-14.4	0.285	-14.4	0
-14.3	0.2957	-14.3	0
-14.2	0.2967	-14.2	0
-14.1	0.2937	-14.1	0
-14	0.2795	-14	0
-13.9	0.2631	-13.9	0
-13.8	0.2565	-13.8	0
-13.7	0.2595	-13.7	0
-13.6	0.2522	-13.6	0
-13.5	0.2441	-13.5	0
-13.4	0.2392	-13.4	0
-13.3	0.2435	-13.3	0
-13.2	0.247	-13.2	0
-13.1	0.2497	-13.1	0
-13	0.2535	-13	0
-12.9	0.251	-12.9	0
-12.8	0.2407	-12.8	0
-12.7	0.2403	-12.7	0
-12.6	0.2406	-12.6	0
-12.5	0.2523	-12.5	0
-12.4	0.2441	-12.4	0
-12.3	0.2326	-12.3	0
-12.2	0.2236	-12.2	0
-12.1	0.227	-12.1	0
-12	0.2153	-12	0
-11.9	0.2136	-11.9	0
-11.8	0.2118	-11.8	0
-11.7	0.2022	-11.7	0
-11.6	0.1985	-11.6	0
-11.5	0.1982	-11.5	0
-11.4	0.1887	-11.4	0
-11.3	0.1821	-11.3	0
-11.2	0.1864	-11.2	0
-11.1	0.1933	-11.1	0
-11	0.19	-11	0
-10.9	0.1879	-10.9	0
-10.8	0.1835	-10.8	0
-10.7	0.1895	-10.7	0
-10.6	0.1966	-10.6	0
-10.5	0.2006	-10.5	0
-10.4	0.2029	-10.4	0
-10.3	0.1961	-10.3	0
-10.2	0.1884	-10.2	0
-10.1	0.1804	-10.1	0
-10	0.1779	-10	0
-9.9	0.1812	-9.9	0
-9.8	0.1827	-9.8	0
-9.7	0.1781	-9.7	0
-9.6	0.1725	-9.6	0
-9.5	0.1666	-9.5	0
-9.4	0.1631	-9.4	0
-9.3	0.1671	-9.3	0
-9.2	0.1706	-9.2	0
-9.1	0.1715	-9.1	0
-9	0.1688	-9	0
-8.9	0.1571	-8.9	0
-8.8	0.1431	-8.8	0
-8.7	0.1315	-8.7	0
-8.6	0.1206	-8.6	0
-8.5	0.1164	-8.5	0
-8.4	0.1115	-8.4	0
-8.3	0.1035	-8.3	0
-8.2	0.0894	-8.2	0
-8.1	0.0824	-8.1	0
-8	0.0845	-8	0
-7.9	0.0809	-7.9	0
-7.8	0.0732	-7.8	0
-7.7	0.0682	-7.7	0
-7.6	0.0657	-7.6	0
-7.5	0.0614	-7.5	0
-7.4	0.0565	-7.4	0
-7.3	0.0578	-7.3	0
-7.2	0.058	-7.2	0
-7.1	0.0595	-7.1	0
-7	0.061	-7	0
-6.9	0.0577	-6.9	0
-6.8	0.055	-6.8	0
-6.7	0.0561	-6.7	0
-6.6	0.0505999	-6.6	0
-6.5	0.0435	-6.5	0
-6.4	0.0406	-6.4	0
-6.3	0.0391	-6.3	0
-6.2	0.0343	-6.2	0
-6.1	0.0302999	-6.1	0
-6	0.0237	-6	0
-5.9	0.0203	-5.9	0
-5.8	0.0154	-5.8	0
-5.7	0.0151	-5.7	0
-5.6	0.0111999	-5.6	0
-5.5	0.0088	-5.5	0
-5.4	0.002	-5.4	0
-5.3	-0.0017	-5.3	0
-5.2	-0.0014	-5.2	0
-5.1	0.00119992	-5.1	0
-5	-0.002	-5	0
-4.9	-0.007	-4.9	0
-4.8	-0.0092	-4.8	0
-4.7	-0.0112	-4.7	0
-4.6	-0.0144999	-4.6	0
-4.5	-0.0145	-4.5	0
-4.4	-0.0143	-4.4	0
-4.3	-0.0122	-4.3	0
-4.2	-0.0103	-4.2	0
-4.1	-0.0134999	-4.1	0
-4	-0.014	-4	0
-3.9	-0.0116	-3.9	0
-3.8	-0.0165	-3.8	0
-3.7	-0.017	-3.7	0
-3.6	-0.0153999	-3.6	0
-3.5	-0.0148	-3.5	0
-3.4	-0.021	-3.4	0
-3.3	-0.0251	-3.3	0
-3.2	-0.0296	-3.2	0
-3.1	-0.0293001	-3.1	0
-3	-0.0272	-3	0
-2.9	-0.0264	-2.9	0
-2.8	-0.0262	-2.8	0
-2.7	-0.0298	-2.7	0
-2.6	-0.0301	-2.6	0
-2.5	-0.0339	-2.5	0
-2.4	-0.0339	-2.4	0
-2.3	-0.0326	-2.3	0
-2.2	-0.0336	-2.2	0
-2.1	-0.0363001	-2.1	0
-2	-0.0421	-2	0
-1.9	-0.0499	-1.9	0
-1.8	-0.0589	-1.8	0
-1.7	-0.0468	-1.7	0
-1.6	-0.0478998	-1.6	0
-1.5	-0.0462	-1.5	0
-1.4	-0.045	-1.4	0
-1.3	-0.044	-1.3	0
-1.2	-0.0436	-1.2	0
-1.1	-0.0347	-1.1	0
-1	-0.034	-1	0
-0.900002	-0.034	-0.900002	0
-0.799999	-0.0338	-0.799999	0
-0.700001		-0.700001	0
-0.599998		-0.599998	0
-0.5		-0.5	0
-0.400002		-0.400002	0
-0.299999		-0.299999	0
-0.200001		-0.200001	0
-0.0999985		-0.0999985	0
0		0	0
0.0999985		0.0999985	0
0.200001		0.200001	0.184779
0.299999		0.299999	0.369326
0.400002		0.400002	0.553655
0.5		0.5	0.737751
0.599998		0.599998	0.921623
0.700001		0.700001	1.10528
0.799999		0.799999	1.2887
0.900002		0.900002	1.47191
1		1	1.65488
1.1		1.1	1.83763
1.2		1.2	2.02017
1.3		1.3	2.20248
1.4		1.4	2.38457
1.5		1.5	2.56643
1.6		1.6	2.74807
1.7		1.7	2.92949
1.8	2.9781	1.8	3.11069
1.9	3.46371	1.9	3.29167
2	3.5164	2	3.47242
2.1	3.7336	2.1	3.65296
2.2	3.921	2.2	3.83328
2.3	4.007	2.3	4.01337
2.4	4.32301	2.4	4.19325
2.5	4.5061	2.5	4.3729
2.6	4.7782	2.6	4.55233
2.7	5.0318	2.7	4.73156
2.8	5.3039	2.8	4.91055
2.9	5.5077	2.9	5.08934
3	5.8178	3	5.2679
3.1	6.1199	3.1	5.44624
3.2	6.3945	3.2	5.62437
3.3	6.678	3.3	5.80227
3.4	6.9612	3.4	5.97997
3.5	7.2119	3.5	6.15744
3.6	7.4862	3.6	6.3347
3.7	7.7408	3.7	6.51174
3.8	7.9893	3.8	6.68856
3.9	8.2727	3.9	6.86518
4	8.5501	4	7.04157
4.1	8.8084	4.1	7.21775
4.2	9.0625	4.2	7.39371
4.3	9.3252	4.3	7.56946
4.4	9.5882	4.4	7.745
4.5	9.844	4.5	7.92031
4.6	10.1021	4.6	8.09542
4.7	10.3674	4.7	8.27031
4.8	10.6281	4.8	8.44499
4.9	10.8832	4.9	8.61946
5	11.1302	5	8.79371
5.1	11.4006	5.1	8.96775
5.2	11.6775	5.2	9.14158
5.3	11.9456	5.3	9.31519
5.4	12.2138	5.4	9.4886
5.5	12.4747	5.5	9.66178
5.6	12.7294	5.6	9.83476
5.7	12.9834	5.7	10.0075
5.8	13.2415	5.8	10.1801
5.9	13.5016	5.9	10.3524
6	13.7834	6	10.5246
6.1	14.0559	6.1	10.6965
6.2	14.3071	6.2	10.8682
6.3	14.5526	6.3	11.0397
6.4	14.7999	6.4	11.211
6.5	15.0544	6.5	11.3821
6.6	15.3134	6.6	11.553
6.7	15.5778	6.7	11.7237
6.8	15.8324	6.8	11.8941
6.9	16.0781	6.9	12.0644
7	16.3155	7	12.2344
7.1	16.5475	7.1	12.4043
7.2	16.792	7.2	12.5739
7.3	17.0474	7.3	12.7433
7.4	17.3021	7.4	12.9125
7.5	17.55	7.5	13.0815
7.6	17.7929	7.6	13.2504
7.7	18.0392	7.7	13.419
7.8	18.2808	7.8	13.5873
7.9	18.5282	7.9	13.7555
8	18.7805	8	13.9235
8.1	19.0305	8.1	14.0913
8.2	19.2794	8.2	14.2589
8.3	19.5257	8.3	14.4262
8.4	19.7637	8.4	14.5934
8.5	20.0085	8.5	14.7604
8.6	20.2547	8.6	14.9271
8.7	20.5013	8.7	15.0937
8.8	20.7519	8.8	15.26
8.9	20.9996	8.9	15.4262
9	21.238	9	15.5921
9.1	21.4722	9.1	15.7578
9.2	21.7174	9.2	15.9234
9.3	21.962	9.3	16.0887
9.4	22.2082	9.4	16.2538
9.5	22.46	9.5	16.4188
9.6	22.7068	9.6	16.5835
9.7	22.9525	9.7	16.748
9.8	23.1863	9.8	16.9124
9.9	23.4127	9.9	17.0765
10	23.652	10	17.2404
10.1	23.8935	10.1	17.4041
10.2	24.1263	10.2	17.5677
10.3	24.3625	10.3	17.731
10.4	24.5899	10.4	17.8941
10.5	24.8125	10.5	18.0571
10.6	25.0361	10.6	18.2198
10.7	25.2627	10.7	18.3823
10.8	25.4947	10.8	18.5447
10.9	25.742	10.9	18.7068
11	25.9843	11	18.8687
11.1	26.2251	11.1	19.0305
11.2	26.4625	11.2	19.192
11.3	26.702	11.3	19.3534
11.4	26.9333	11.4	19.5145
11.5	27.1628	11.5	19.6755
11.6	27.394	11.6	19.8362
11.7	27.6242	11.7	19.9968
11.8	27.8493	11.8	20.1571
11.9	28.0708	11.9	20.3173
12	28.29	12	20.4773
12.1	28.5001	12.1	20.637
12.2	28.7109	12.2	20.7966
12.3	28.9268	12.3	20.956
12.4	29.1385	12.4	21.1152
12.5	29.3526	12.5	21.2742
12.6	29.5733	12.6	21.433
12.7	29.798	12.7	21.5916
12.8	30.0233	12.8	21.75
12.9	30.2423	12.9	21.9083
13	30.4665	13	22.0663
13.1	30.6922	13.1	22.2241
13.2	30.915	13.2	22.3818
13.3	31.1331	13.3	22.5392
13.4	31.3603	13.4	22.6965
13.5	31.5929	13.5	22.8535
13.6	31.8146	13.6	23.0104
13.7	32.0444	13.7	23.1671
13.8	32.2729	13.8	23.3236
13.9	32.4985	13.9	23.4799
14	32.7232	14	23.636
14.1	32.9425	14.1	23.7919
14.2	33.1639	14.2	23.9477
14.3	33.3853	14.3	24.1032
14.4	33.5966	14.4	24.2585
14.5	33.8061	14.5	24.4137
14.6	34.0175	14.6	24.5687
14.7	34.2253	14.7	24.7235
14.8	34.4343	14.8	24.878
14.9	34.6404	14.9	25.0325
15	34.8407	15	25.1867
15.1	35.0437	15.1	25.3407
15.2	35.2492	15.2	25.4945
15.3	35.4581	15.3	25.6482
15.4	35.6603	15.4	25.8016
15.5	35.8573	15.5	25.9549
15.6	36.0549	15.6	26.108
15.7	36.2523	15.7	26.2609
15.8	36.4563	15.8	26.4136
15.9	36.6646	15.9	26.5662
16	36.8726	16	26.7185
16.1	37.0756	16.1	26.8707
16.2	37.2794	16.2	27.0226
16.3	37.4882	16.3	27.1744
16.4	37.6973	16.4	27.326
16.5	37.9017	16.5	27.4774
16.6	38.1085	16.6	27.6287
16.7	38.3115	16.7	27.7797
16.8	38.5173	16.8	27.9306
16.9	38.7246	16.9	28.0812
17	38.9272	17	28.2317
17.1	39.1283	17.1	28.382
17.2	39.3289	17.2	28.5322
17.3	39.5305	17.3	28.6821
17.4	39.7363	17.4	28.8319
17.5	39.9434	17.5	28.9814
17.6	40.1488	17.6	29.1308
17.7	40.3481	17.7	29.2801
17.8	40.5444	17.8	29.4291
17.9	40.7444	17.9	29.5779
18	40.949	18	29.7266
18.1	41.1539	18.1	29.8751
18.2	41.3497	18.2	30.0234
18.3	41.5435	18.3	30.1715
18.4	41.735	18.4	30.3194
18.5	41.9269	18.5	30.4672
18.6	42.122	18.6	30.6148
18.7	42.3162	18.7	30.7622
18.8	42.5192	18.8	30.9094
18.9	42.7185	18.9	31.0564
19	42.9138	19	31.2033
19.1	43.1037	19.1	31.35
19.2	43.2981	19.2	31.4965
19.3	43.4888	19.3	31.6428
19.4	43.6758	19.4	31.789
19.5	43.8631	19.5	31.9349
19.6	44.0461	19.6	32.0807
19.7	44.2382	19.7	32.2263
19.8	44.4227	19.8	32.3718
19.9	44.6087	19.9	32.517
20	44.7994	20	32.6621
20.1	44.9841	20.1	32.807
20.2	45.1741	20.2	32.9517
20.3	45.3606	20.3	33.0963
20.4	45.5456	20.4	33.2406
20.5	45.7277	20.5	33.3848
20.6	45.9143	20.6	33.5288
20.7	46.1004	20.7	33.6727
20.8	46.2846	20.8	33.8163
20.9	46.4671	20.9	33.9598
21	46.654	21	34.1032
21.1	46.8456	21.1	34.2463
21.2	47.0283	21.2	34.3893
21.3	47.2131	21.3	34.5321
21.4	47.4008	21.4	34.6747
21.5	47.5855	21.5	34.8171
21.6	47.7764	21.6	34.9594
21.7	47.965	21.7	35.1015
21.8	48.1525	21.8	35.2434
21.9	48.3417	21.9	35.3852
22	48.5278	22	35.5267
22.1	48.7099	22.1	35.6681
22.2	48.8938	22.2	35.8094
22.3	49.0755	22.3	35.9504
22.4	49.2566	22.4	36.0913
22.5	49.4315	22.5	36.232
22.6	49.6118	22.6	36.3726
22.7	49.7923	22.7	36.5129
22.8	49.9672	22.8	36.6531
22.9	50.1387	22.9	36.7932
23	50.3137	23	36.933
23.1	50.485	23.1	37.0727
23.2	50.6638	23.2	37.2122
23.3	50.8408	23.3	37.3516
23.4	51.0159	23.4	37.4907
23.5	51.1828	23.5	37.6297
23.6	51.3589	23.6	37.7686
23.7	51.5336	23.7	37.9073
23.8	51.705	23.8	38.0457
23.9	51.8785	23.9	38.1841
24	52.0543	24	38.3222
24.1	52.2201	24.1	38.4602
24.2	52.3902	24.2	38.598
24.3	52.5636	24.3	38.7357
24.4	52.7363	24.4	38.8732
24.5	52.9104	24.5	39.0105
24.6	53.0834	24.6	39.1477
24.7	53.2535	24.7	39.2846
24.8	53.4248	24.8	39.4215
24.9	53.5972	24.9	39.5581
25	53.7695	25	39.6946
25.1	53.9451	25.1	39.8309
25.2	54.1171	25.2	39.967
25.3	54.2826	25.3	40.103
25.4	54.4533	25.4	40.2388
25.5	54.624	25.5	40.3745
25.6	54.7953	25.6	40.51
25.7	54.9664	25.7	40.6453
25.8	55.1316	25.8	40.7805
25.9	55.2989	25.9	40.9154
26	55.4601	26	41.0503
26.1	55.6244	26.1	41.1849
26.2	55.7901	26.2	41.3194
26.3	55.9547	26.3	41.4538
26.4	56.123	26.4	41.5879
26.5	56.2837	26.5	41.7219
26.6	56.4518	26.6	41.8558
26.7	56.612	26.7	41.9894
26.8	56.7708	26.8	42.123
26.9	56.9363	26.9	42.2563
27	57.1071	27	42.3895
27.1	57.2761	27.1	42.5225
27.2	57.4345	27.2	42.6554
27.3	57.5936	27.3	42.7881
27.4	57.751	27.4	42.9206
27.5	57.9098	27.5	43.053
27.6	58.0628	27.6	43.1852
27.7	58.2251	27.7	43.3173
27.8	58.3833	27.8	43.4492
27.9	58.5429	27.9	43.5809
28	58.7004	28	43.7125
28.1	58.8554	28.1	43.8439
28.2	59.0143	28.2	43.9751
28.3	59.1645	28.3	44.1062
28.4	59.3166	28.4	44.2371
28.5	59.4719	28.5	44.3679
28.6	59.6289	28.6	44.4985
28.7	59.7867	28.7	44.629
28.8	59.9403	28.8	44.7593
28.9	60.0962	28.9	44.8894
29	60.2506	29	45.0194
29.1	60.4078	29.1	45.1492
29.2	60.5692	29.2	45.2788
29.3	60.7243	29.3	45.4083
29.4	60.8786	29.4	45.5377
29.5	61.0261	29.5	45.6669
29.6	61.176	29.6	45.7959
29.7	61.3261	29.7	45.9247
29.8	61.4773	29.8	46.0535
29.9	61.6348	29.9	46.182
30	61.7915	30	46.3104
30.1	61.9399	30.1	46.4386
30.2	62.0942	30.2	46.5667
30.3	62.2493	30.3	46.6947
30.4	62.4035	30.4	46.8224
30.5	62.5539	30.5	46.95
30.6	62.7019	30.6	47.0775
30.7	62.8537	30.7	47.2048
30.8	63.0063	30.8	47.3319
30.9	63.1612	30.9	47.4589
31	63.3136	31	47.5858
31.1	63.4635	31.1	47.7124
31.2	63.612	31.2	47.839
31.3	63.7565	31.3	47.9653
31.4	63.9018	31.4	48.0916
31.5	64.0476	31.5	48.2176
31.6	64.1945	31.6	48.3435
31.7	64.3401	31.7	48.4693
31.8	64.4868	31.8	48.5949
31.9	64.6371	31.9	48.7203
32	64.7856	32	48.8456
32.1	64.9402	32.1	48.9708
32.2	65.0892	32.2	49.0958
32.3	65.2351	32.3	49.2206
32.4	65.3817	32.4	49.3453
32.5	65.5284	32.5	49.4698
32.6	65.6763	32.6	49.5942
32.7	65.8231	32.7	49.7184
32.8	65.9706	32.8	49.8425
32.9	66.1208	32.9	49.9664
33	66.2669	33	50.0902
33.1	66.4127	33.1	50.2138
33.2	66.555	33.2	50.3373
33.3	66.7002	33.3	50.4606
33.4	66.8374	33.4	50.5838
33.5	66.9754	33.5	50.7068
33.6	67.1145	33.6	50.8297
33.7	67.26	33.7	50.9524
33.8	67.4072	33.8	51.075
33.9	67.5535	33.9	51.1974
34	67.6979	34	51.3197
34.1	67.8359	34.1	51.4418
34.2	67.981	34.2	51.5638
34.3	68.124	34.3	51.6856
34.4	68.2702	34.4	51.8073
34.5	68.4173	34.5	51.9288
34.6	68.5607	34.6	52.0502
34.7	68.6998	34.7	52.1714
34.8	68.8408	34.8	52.2925
34.9	68.9803	34.9	52.4134
35	69.1206	35	52.5342
35.1	69.2599	35.1	52.6549
35.2	69.3958	35.2	52.7754
35.3	69.5322	35.3	52.8957
35.4	69.6708	35.4	53.0159
35.5	69.8048	35.5	53.136
35.6	69.9383	35.6	53.2559
35.7	70.0697	35.7	53.3756
35.8	70.199	35.8	53.4952
35.9	70.3355	35.9	53.6147
36	70.4763	36	53.734
36.1	70.6134	36.1	53.8532
36.2	70.7518	36.2	53.9722
36.3	70.89	36.3	54.0911
36.4	71.0178	36.4	54.2099
36.5	71.1496	36.5	54.3284
36.6	71.2828	36.6	54.4469
36.7	71.4142	36.7	54.5652
36.8	71.5442	36.8	54.6834
36.9	71.6758	36.9	54.8014
37	71.807	37	54.9193
37.1	71.9358	37.1	55.037
37.2	72.0635	37.2	55.1546
37.3	72.1919	37.3	55.272
37.4	72.3229	37.4	55.3893
37.5	72.4531	37.5	55.5065
37.6	72.5793	37.6	55.6235
37.7	72.7075	37.7	55.7403
37.8	72.8365	37.8	55.8571
37.9	72.9659	37.9	55.9736
38	73.093	38	56.0901
38.1	73.2215	38.1	56.2064
38.2	73.3524	38.2	56.3225
38.3	73.4851	38.3	56.4386
38.4	73.623	38.4	56.5544
38.5	73.7523	38.5	56.6702
38.6	73.8863	38.6	56.7858
38.7	74.0174	38.7	56.9012
38.8	74.1522	38.8	57.0165
38.9	74.2853	38.9	57.1317
39	74.4166	39	57.2467
39.1	74.5457	39.1	57.3616
39.2	74.6778	39.2	57.4763
39.3	74.8119	39.3	57.591
39.4	74.9356	39.4	57.7054
39.5	75.0607	39.5	57.8197
39.6	75.1844	39.6	57.9339
39.7	75.311	39.7	58.048
39.8	75.4429	39.8	58.1619
39.9	75.5705	39.9	58.2757
40	75.6997	40	58.3893
40.1	75.8232	40.1	58.5028
40.2	75.9512	40.2	58.6161
40.3	76.0763	40.3	58.7294
40.4	76.2024	40.4	58.8424
40.5	76.3275	40.5	58.9554
40.6	76.4503	40.6	59.0682
40.7	76.5689	40.7	59.1808
40.8	76.6888	40.8	59.2934
40.9	76.8144	40.9	59.4057
41	76.9424	41	59.518
41.1	77.0597	41.1	59.6301
41.2	77.1748	41.2	59.7421
41.3	77.2933	41.3	59.8539
41.4	77.4101	41.4	59.9656
41.5	77.534	41.5	60.0772
41.6	77.6587	41.6	60.1886
41.7	77.7815	41.7	60.2999
41.8	77.9037	41.8	60.4111
41.9	78.023	41.9	60.5221
42	78.1407	42	60.633
42.1	78.2581	42.1	60.7437
42.2	78.3754	42.2	60.8544
42.3	78.4904	42.3	60.9649
42.4	78.6104	42.4	61.0752
42.5	78.7334	42.5	61.1854
42.6	78.856	42.6	61.2955
42.7	78.979	42.7	61.4054
42.8	79.1016	42.8	61.5152
42.9	79.2207	42.9	61.6249
43	79.3428	43	61.7345
43.1	79.4656	43.1	61.8439
43.2	79.5865	43.2	61.9531
43.3	79.7074	43.3	62.0623
43.4	79.8263	43.4	62.1713
43.5	79.9435	43.5	62.2802
43.6	80.0562	43.6	62.3889
43.7	80.1749	43.7	62.4975
43.8	80.2928	43.8	62.606
43.9	80.4093	43.9	62.7143
44	80.5226	44	62.8226
44.1	80.6392	44.1	62.9306
44.2	80.761	44.2	63.0386
44.3	80.8818	44.3	63.1464
44.4	81.0034	44.4	63.2541
44.5	81.1181	44.5	63.3616
44.6	81.2364	44.6	63.4691
44.7	81.3496	44.7	63.5763
44.8	81.4631	44.8	63.6835
44.9	81.575	44.9	63.7905
45	81.6868	45	63.8974
45.1	81.7968	45.1	64.0042
45.2	81.9108	45.2	64.1108
45.3	82.0274	45.3	64.2173
45.4	82.1364	45.4	64.3237
45.5	82.2511	45.5	64.43
45.6	82.3634	45.6	64.5361
45.7	82.4777	45.7	64.6421
45.8	82.5928	45.8	64.7479
45.9	82.7079	45.9	64.8537
46	82.8178	46	64.9593
46.1	82.9282	46.1	65.0647
46.2	83.0406	46.2	65.1701
46.3	83.1556	46.3	65.2753
46.4	83.2709	46.4	65.3804
46.5	83.3865	46.5	65.4853
46.6	83.5001	46.6	65.5902
46.7	83.6151	46.7	65.6949
46.8	83.7241	46.8	65.7994
46.9	83.8355	46.9	65.9039
47	83.9468	47	66.0082
47.1	84.057	47.1	66.1124
47.2	84.1672	47.2	66.2165
47.3	84.2767	47.3	66.3204
47.4	84.386	47.4	66.4242
47.5	84.4891	47.5	66.5279
47.6	84.5919	47.6	66.6314
47.7	84.7001	47.7	66.7349
47.8	84.8093	47.8	66.8382
47.9	84.9175	47.9	66.9414
48	85.024	48	67.0444
48.1	85.1331	48.1	67.1473
48.2	85.2394	48.2	67.2501
48.3	85.3455	48.3	67.3528
48.4	85.4522	48.4	67.4554
48.5	85.5587	48.5	67.5578
48.6	85.6632	48.6	67.6601
48.7	85.7765	48.7	67.7622
48.8	85.8865	48.8	67.8643
48.9	85.9937	48.9	67.9662
49	86.1033	49	68.068
49.1	86.2081	49.1	68.1697
49.2	86.3187	49.2	68.2712
49.3	86.421	49.3	68.3727
49.4	86.5244	49.4	68.474
49.5	86.6288	49.5	68.5752
49.6	86.7302	49.6	68.6762
49.7	86.8343	49.7	68.7772
49.8	86.9355	49.8	68.878
49.9	87.0402	49.9	68.9787
50	87.1467	50	69.0792
50.1	87.2532	50.1	69.1797
50.2	87.3543	50.2	69.28
50.3	87.4565	50.3	69.3802
50.4	87.5541	50.4	69.4803
50.5	87.6555	50.5	69.5802
50.6	87.7661	50.6	69.68
50.7	87.864	50.7	69.7797
50.8	87.9619	50.8	69.8793
50.9	88.0643	50.9	69.9788
51	88.1693	51	70.0781
51.1	88.275	51.1	70.1774
51.2	88.3811	51.2	70.2765
51.3	88.48	51.3	70.3754
51.4	88.588	51.4	70.4743
51.5	88.6884	51.5	70.573
51.6	88.7888	51.6	70.6717
51.7	88.8912	51.7	70.7701
51.8	88.9884	51.8	70.8685
51.9	89.0902	51.9	70.9668
52	89.1868	52	71.0649
52.1	89.282	52.1	71.1629
52.2	89.3832	52.2	71.2608
52.3	89.4772	52.3	71.3586
52.4	89.576	52.4	71.4563
52.5	89.6772	52.5	71.5538
52.6	89.7747	52.6	71.6512
52.7	89.8757	52.7	71.7485
52.8	89.9738	52.8	71.8457
52.9	90.0746	52.9	71.9428
53	90.176	53	72.0397
53.1	90.2774	53.1	72.1366
53.2	90.3744	53.2	72.2333
53.3	90.4728	53.3	72.3299
53.4	90.5699	53.4	72.4263
53.5	90.6682	53.5	72.5227
53.6	90.7785	53.6	72.6189
53.7	90.8811	53.7	72.715
53.8	90.9753	53.8	72.811
53.9	91.071	53.9	72.9069
54	91.1687	54	73.0027
54.1	91.2719	54.1	73.0983
54.2	91.3714	54.2	73.1939
54.3	91.4704	54.3	73.2893
54.4	91.5701	54.4	73.3846
54.5	91.6731	54.5	73.4798
54.6	91.7711	54.6	73.5749
54.7	91.8743	54.7	73.6698
54.8	91.9666	54.8	73.7647
54.9	92.0542	54.9	73.8594
55	92.147	55	73.954
55.1	92.2363	55.1	74.0485
55.2	92.327	55.2	74.1428
55.3	92.4206	55.3	74.2371
55.4	92.5163	55.4	74.3312
55.5	92.609	55.5	74.4253
55.6	92.706	55.6	74.5192
55.7	92.8002	55.7	74.613
55.8	92.8943	55.8	74.7067
55.9	92.9898	55.9	74.8003
56	93.083	56	74.8937
56.1	93.1817	56.1	74.987
56.2	93.2729	56.2	75.0803
56.3	93.3695	56.3	75.1734
56.4	93.4618	56.4	75.2664
56.5	93.5538	56.5	75.3593
56.6	93.6488	56.6	75.4521
56.7	93.7398	56.7	75.5447
56.8	93.8346	56.8	75.6373
56.9	93.9344	56.9	75.7297
57	94.0323	57	75.822
57.1	94.1236	57.1	75.9142
57.2	94.2128	57.2	76.0063
57.3	94.3058	57.3	76.0983
57.4	94.405	57.4	76.1902
57.5	94.4972	57.5	76.282
57.6	94.5894	57.6	76.3736
57.7	94.6811	57.7	76.4651
57.8	94.7745	57.8	76.5566
57.9	94.8701	57.9	76.6479
58	94.96	58	76.7391
58.1	95.0511	58.1	76.8302
58.2	95.1479	58.2	76.9211
58.3	95.2396	58.3	77.012
58.4	95.3335	58.4	77.1028
58.5	95.4253	58.5	77.1934
58.6	95.5131	58.6	77.2839
58.7	95.6014	58.7	77.3744
58.8	95.6902	58.8	77.4647
58.9	95.7771	58.9	77.5549
59	95.8625	59	77.645
59.1	95.9521	59.1	77.735
59.2	96.0467	59.2	77.8248
59.3	96.1425	59.3	77.9146
59.4	96.2327	59.4	78.0043
59.5	96.3211	59.5	78.0938
59.6	96.4099	59.6	78.1832
59.7	96.4931	59.7	78.2726
59.8	96.5746	59.8	78.3618
59.9	96.6625	59.9	78.4509
60	96.7491	60	78.5399
60.1	96.838	60.1	78.6288
60.2	96.9298	60.2	78.7176
60.3	97.0163	60.3	78.8063
60.4	97.1064	60.4	78.8948
60.5	97.1937	60.5	78.9833
60.6	97.273	60.6	79.0716
60.7	97.3564	60.7	79.1599
60.8	97.4381	60.8	79.248
60.9	97.5301	60.9	79.336
61	97.6191	61	79.424
61.1	97.7044	61.1	79.5118
61.2	97.7889	61.2	79.5995
61.3	97.872	61.3	79.6871
61.4	97.953	61.4	79.7746
61.5	98.0378	61.5	79.8619
61.6	98.1281	61.6	79.9492
61.7	98.2159	61.7	80.0364
61.8	98.3005	61.8	80.1235
61.9	98.3886	61.9	80.2104
62	98.4765	62	80.2973
62.1	98.565	62.1	80.384
62.2	98.6477	62.2	80.4707
62.3	98.7387	62.3	80.5572
62.4	98.8237	62.4	80.6436
62.5	98.9035	62.5	80.7299
62.6	98.9908	62.6	80.8162
62.7	99.0751	62.7	80.9023
62.8	99.1556	62.8	80.9883
62.9	99.2414	62.9	81.0742
63	99.3269	63	81.16
63.1	99.412	63.1	81.2457
63.2	99.4938	63.2	81.3313
63.3	99.5794	63.3	81.4168
63.4	99.6599	63.4	81.5021
63.5	99.7377	63.5	81.5874
63.6	99.8186	63.6	81.6726
63.7	99.9008	63.7	81.7576
63.8	99.9805	63.8	81.8426
63.9	100.059	63.9	81.9275
64	100.141	64	82.0122
64.1	100.227	64.1	82.0969
64.2	100.313	64.2	82.1814
64.3	100.396	64.3	82.2659
64.4	100.485	64.4	82.3502
64.5	100.573	64.5	82.4345
64.6	100.652	64.6	82.5186
64.7	100.734	64.7	82.6026
64.8	100.816	64.8	82.6866
64.9	100.902	64.9	82.7704
65	100.986	65	82.8541
65.1	101.068	65.1	82.9377
65.2	101.148	65.2	83.0213
65.3	101.229	65.3	83.1047
65.4	101.31	65.4	83.188
65.5	101.39	65.5	83.2712
65.6	101.474	65.6	83.3543
65.7	101.554	65.7	83.4373
65.8	101.636	65.8	83.5203
65.9	101.723	65.9	83.6031
66	101.804	66	83.6858
66.1	101.883	66.1	83.7684
66.2	101.967	66.2	83.8509
66.3	102.045	66.3	83.9333
66.4	102.131	66.4	84.0156
66.5	102.213	66.5	84.0978
66.6	102.296	66.6	84.1799
66.7	102.377	66.7	84.2619
66.8	102.451	66.8	84.3438
66.9	102.531	66.9	84.4256
67	102.611	67	84.5074
67.1	102.691	67.1	84.589
67.2	102.774	67.2	84.6705
67.3	102.855	67.3	84.7519
67.4	102.932	67.4	84.8332
67.5	103.013	67.5	84.9144
67.6	103.094	67.6	84.9955
67.7	103.17	67.7	85.0765
67.8	103.251	67.8	85.1574
67.9	103.328	67.9	85.2382
68	103.4	68	85.319
68.1	103.474	68.1	85.3996
68.2	103.555	68.2	85.4801
68.3	103.631	68.3	85.5605
68.4	103.704	68.4	85.6408
68.5	103.784	68.5	85.721
68.6	103.859	68.6	85.8012
68.7	103.935	68.7	85.8812
68.8	104.014	68.8	85.9611
68.9	104.094	68.9	86.041
69	104.166	69	86.1207
69.1	104.241	69.1	86.2003
69.2	104.315	69.2	86.2799
69.3	104.393	69.3	86.3593
69.4	104.468	69.4	86.4387
69.5	104.546	69.5	86.5179
69.6	104.624	69.6	86.5971
69.7	104.701	69.7	86.6761
69.8	104.775	69.8	86.7551
69.9	104.851	69.9	86.8339
70	104.93	70	86.9127
70.1	105.009	70.1	86.9914
70.2	105.083	70.2	87.0699
70.3	105.16	70.3	87.1484
70.4	105.23	70.4	87.2268
70.5	105.3	70.5	87.3051
70.6	105.369	70.6	87.3833
70.7	105.442	70.7	87.4614
70.8	105.511	70.8	87.5394
70.9	105.585	70.9	87.6173
71	105.655	71	87.6951
71.1	105.728	71.1	87.7728
71.2	105.8	71.2	87.8504
71.3	105.879	71.3	87.928
71.4	105.958	71.4	88.0054
71.5	106.033	71.5	88.0827
71.6	106.108	71.6	88.16
71.7	106.179	71.7	88.2371
71.8	106.251	71.8	88.3142
71.9	106.319	71.9	88.3911
72	106.39	72	88.468
72.1	106.465	72.1	88.5448
72.2	106.537	72.2	88.6214
72.3	106.606	72.3	88.698
72.4	106.683	72.4	88.7745
72.5	106.749	72.5	88.8509
72.6	106.817	72.6	88.9272
72.7	106.884	72.7	89.0034
72.8	106.959	72.8	89.0795
72.9	107.033	72.9	89.1556
73	107.101	73	89.2315
73.1	107.173	73.1	89.3073
73.2	107.245	73.2	89.3831
73.3	107.312	73.3	89.4587
73.4	107.384	73.4	89.5343
73.5	107.459	73.5	89.6098
73.6	107.528	73.6	89.6851
73.7	107.6	73.7	89.7604
73.8	107.672	73.8	89.8356
73.9	107.736	73.9	89.9107
74	107.805	74	89.9857
74.1	107.875	74.1	90.0607
74.2	107.945	74.2	90.1355
74.3	108.014	74.3	90.2102
74.4	108.086	74.4	90.2849
74.5	108.156	74.5	90.3594
74.6	108.222	74.6	90.4339
74.7	108.294	74.7	90.5082
74.8	108.363	74.8	90.5825
74.9	108.43	74.9	90.6567
75	108.501	75	90.7308
75.1	108.572	75.1	90.8048
75.2	108.639	75.2	90.8787
75.3	108.704	75.3	90.9526
75.4	108.773	75.4	91.0263
75.5	108.84	75.5	91.1
75.6	108.909	75.6	91.1735
75.7	108.976	75.7	91.247
75.8	109.043	75.8	91.3204
75.9	109.11	75.9	91.3937
76	109.179	76	91.4669
76.1	109.245	76.1	91.54
76.2	109.309	76.2	91.613
76.3	109.38	76.3	91.6859
76.4	109.443	76.4	91.7588
76.5	109.512	76.5	91.8315
76.6	109.583	76.6	91.9042
76.7	109.653	76.7	91.9767
76.8	109.72	76.8	92.0492
76.9	109.791	76.9	92.1216
77	109.858	77	92.1939
77.1	109.93	77.1	92.2662
77.2	109.999	77.2	92.3383
77.3	110.063	77.3	92.4104
77.4	110.126	77.4	92.4823
77.5	110.188	77.5	92.5542
77.6	110.254	77.6	92.626
77.7	110.322	77.7	92.6977
77.8	110.389	77.8	92.7693
77.9	110.458	77.9	92.8408
78	110.528	78	92.9122
78.1	110.592	78.1	92.9836
78.2	110.65	78.2	93.0548
78.3	110.715	78.3	93.126
78.4	110.779	78.4	93.1971
78.5	110.841	78.5	93.2681
78.6	110.91	78.6	93.339
78.7	110.978	78.7	93.4098
78.8	111.044	78.8	93.4806
78.9	111.106	78.9	93.5512
79	111.175	79	93.6218
79.1	111.245	79.1	93.6922
79.2	111.307	79.2	93.7626
79.3	111.375	79.3	93.833
79.4	111.439	79.4	93.9032
79.5	111.505	79.5	93.9733
79.6	111.57	79.6	94.0434
79.7	111.636	79.7	94.1133
79.8	111.702	79.8	94.1832
79.9	111.764	79.9	94.253
80	111.83	80	94.3227
80.1	111.894	80.1	94.3923
80.2	111.958	80.2	94.4619
80.3	112.019	80.3	94.5313
80.4	112.08	80.4	94.6007
80.5	112.151	80.5	94.67
80.6	112.219	80.6	94.7392
80.7	112.282	80.7	94.8083
80.8	112.345	80.8	94.8773
80.9	112.406	80.9	94.9463
81	112.469	81	95.0151
81.1	112.53	81.1	95.0839
81.2	112.594	81.2	95.1526
81.3	112.659	81.3	95.2212
81.4	112.718	81.4	95.2897
81.5	112.781	81.5	95.3582
81.6	112.848	81.6	95.4265
81.7	112.905	81.7	95.4948
81.8	112.968	81.8	95.563
81.9	113.032	81.9	95.6311
82	113.096	82	95.6991
82.1	113.16	82.1	95.7671
82.2	113.22	82.2	95.8349
82.3	113.278	82.3	95.9027
82.4	113.342	82.4	95.9704
82.5	113.408	82.5	96.038
82.6	113.474	82.6	96.1056
82.7	113.534	82.7	96.173
82.8	113.595	82.8	96.2404
82.9	113.659	82.9	96.3077
83	113.719	83	96.3749
83.1	113.778	83.1	96.442
83.2	113.84	83.2	96.509
83.3	113.9	83.3	96.576
83.4	113.967	83.4	96.6428
83.5	114.027	83.5	96.7096
83.6	114.088	83.6	96.7763
83.7	114.148	83.7	96.843
83.8	114.21	83.8	96.9095
83.9	114.27	83.9	96.976
84	114.329	84	97.0424
84.1	114.387	84.1	97.1087
84.2	114.448	84.2	97.1749
84.3	114.511	84.3	97.241
84.4	114.569	84.4	97.3071
84.5	114.629	84.5	97.3731
84.6	114.69	84.6	97.439
84.7	114.747	84.7	97.5048
84.8	114.804	84.8	97.5705
84.9	114.863	84.9	97.6362
85	114.923	85	97.7018
85.1	114.979	85.1	97.7673
85.2	115.04	85.2	97.8327
85.3	115.105	85.3	97.898
85.4	115.159	85.4	97.9633
85.5	115.214	85.5	98.0285
85.6	115.272	85.6	98.0936
85.7	115.331	85.7	98.1586
85.8	115.389	85.8	98.2235
85.9	115.444	85.9	98.2884
86	115.503	86	98.3532
86.1	115.561	86.1	98.4179
86.2	115.619	86.2	98.4825
86.3	115.678	86.3	98.547
86.4	115.739	86.4	98.6115
86.5	115.795	86.5	98.6759
86.6	115.848	86.6	98.7402
86.7	115.908	86.7	98.8044
86.8	115.966	86.8	98.8686
86.9	116.024	86.9	98.9327
87	116.077	87	98.9967
87.1	116.137	87.1	99.0606
87.2	116.194	87.2	99.1244
87.3	116.249	87.3	99.1882
87.4	116.308	87.4	99.2519
87.5	116.366	87.5	99.3155
87.6	116.421	87.6	99.379
87.7	116.479	87.7	99.4424
87.8	116.542	87.8	99.5058
87.9	116.601	87.9	99.5691
88	116.658	88	99.6323
88.1	116.718	88.1	99.6955
88.2	116.772	88.2	99.7585
88.3	116.829	88.3	99.8215
88.4	116.89	88.4	99.8844
88.5	116.944	88.5	99.9473
88.6	116.998	88.6	100.01
88.7	117.049	88.7	100.073
88.8	117.102	88.8	100.135
88.9	117.161	88.9	100.198
89	117.213	89	100.26
89.1	117.27	89.1	100.323
89.2	117.327	89.2	100.385
89.3	117.387	89.3	100.447
89.4	117.446	89.4	100.509
89.5	117.5	89.5	100.571
89.6	117.559	89.6	100.633
89.7	117.614	89.7	100.695
89.8	117.674	89.8	100.757
89.9	117.729	89.9	100.819
90	117.784	90	100.881
90.1	117.839	90.1	100.942
90.2	117.897	90.2	101.004
90.3	117.952	90.3	101.065
90.4	118.008	90.4	101.127
90.5	118.062	90.5	101.188
90.6	118.116	90.6	101.249
90.7	118.174	90.7	101.31
90.8	118.23	90.8	101.371
90.9	118.285	90.9	101.432
91	118.339	91	101.493
91.1	118.397	91.1	101.554
91.2	118.456	91.2	101.615
91.3	118.511	91.3	101.676
91.4	118.565	91.4	101.736
91.5	118.622	91.5	101.797
91.6	118.68	91.6	101.858
91.7	118.737	91.7	101.918
91.8	118.789	91.8	101.978
91.9	118.843	91.9	102.039
92	118.9	92	102.099
92.1	118.955	92.1	102.159
92.2	119.012	92.2	102.219
92.3	119.067	92.3	102.279
92.4	119.12	92.4	102.339
92.5	119.172	92.5	102.399
92.6	119.229	92.6	102.458
92.7	119.285	92.7	102.518
92.8	119.336	92.8	102.578
92.9	119.39	92.9	102.637
93	119.443	93	102.697
93.1	119.498	93.1	102.756
93.2	119.547	93.2	102.816
93.3	119.602	93.3	102.875
93.4	119.655	93.4	102.934
93.5	119.707	93.5	102.993
93.6	119.763	93.6	103.052
93.7	119.818	93.7	103.111
93.8	119.87	93.8	103.17
93.9	119.921	93.9	103.229
94	119.973	94	103.288
94.1	120.029	94.1	103.346
94.2	120.076	94.2	103.405
94.3	120.133	94.3	103.463
94.4	120.185	94.4	103.522
94.5	120.236	94.5	103.58
94.6	120.287	94.6	103.639
94.7	120.338	94.7	103.697
94.8	120.393	94.8	103.755
94.9	120.448	94.9	103.813
95	120.495	95	103.871
95.1	120.545	95.1	103.929
95.2	120.594	95.2	103.987
95.3	120.646	95.3	104.045
95.4	120.696	95.4	104.103
95.5	120.745	95.5	104.16
95.6	120.797	95.6	104.218
95.7	120.845	95.7	104.275
95.8	120.898	95.8	104.333
95.9	120.949	95.9	104.39
96	121.001	96	104.448
96.1	121.049	96.1	104.505
96.2	121.097	96.2	104.562
96.3	121.146	96.3	104.619
96.4	121.196	96.4	104.676
96.5	121.245	96.5	104.733
96.6	121.297	96.6	104.79
96.7	121.352	96.7	104.847
96.8	121.402	96.8	104.904
96.9	121.451	96.9	104.96
97	121.501	97	105.017
97.1	121.554	97.1	105.074
97.2	121.606	97.2	105.13
97.3	121.656	97.3	105.187
97.4	121.704	97.4	105.243
97.5	121.754	97.5	105.299
97.6	121.809	97.6	105.355
97.7	121.861	97.7	105.412
97.8	121.908	97.8	105.468
97.9	121.959	97.9	105.524
98	122.007	98	105.58
98.1	122.055	98.1	105.636
98.2	122.105	98.2	105.691
98.3	122.148	98.3	105.747
98.4	122.195	98.4	105.803
98.5	122.245	98.5	105.858
98.6	122.294	98.6	105.914
98.7	122.343	98.7	105.969
98.8	122.39	98.8	106.025
98.9	122.442	98.9	106.08
99	122.496	99	106.135
99.1	122.544	99.1	106.191
99.2	122.597	99.2	106.246
99.3	122.645	99.3	106.301
99.4	122.692	99.4	106.356
99.5	122.739	99.5	106.411
99.6	122.79	99.6	106.466
99.7	122.836	99.7	106.52
99.8	122.883	99.8	106.575
99.9	122.93	99.9	106.63
100	122.982	100	106.684
100.1	123.029	100.1	106.739
100.2	123.075	100.2	106.793
100.3	123.124	100.3	106.848
100.4	123.173	100.4	106.902
100.5	123.226	100.5	106.956
100.6	123.272	100.6	107.011
100.7	123.319	100.7	107.065
100.8	123.367	100.8	107.119
100.9	123.415	100.9	107.173
101	123.458	101	107.227
101.1	123.507	101.1	107.281
101.2	123.558	101.2	107.334
101.3	123.61	101.3	107.388
101.4	123.66	101.4	107.442
101.5	123.705	101.5	107.495
101.6	123.752	101.6	107.549
101.7	123.8	101.7	107.602
101.8	123.848	101.8	107.656
101.9	123.895	101.9	107.709
102	123.939	102	107.763
102.1	123.983	102.1	107.816
102.2	124.032	102.2	107.869
102.3	124.083	102.3	107.922
102.4	124.133	102.4	107.975
102.5	124.18	102.5	108.028
102.6	124.226	102.6	108.081
102.7	124.268	102.7	108.134
102.8	124.31	102.8	108.186
102.9	124.355	102.9	108.239
103	124.402	103	108.292
103.1	124.447	103.1	108.344
103.2	124.495	103.2	108.397
103.3	124.539	103.3	108.449
103.4	124.584	103.4	108.502
103.5	124.632	103.5	108.554
103.6	124.681	103.6	108.606
103.7	124.726	103.7	108.658
103.8	124.768	103.8	108.711
103.9	124.813	103.9	108.763
104	124.857	104	108.815
104.1	124.905	104.1	108.867
104.2	124.952	104.2	108.918
104.3	124.997	104.3	108.97
104.4	125.047	104.4	109.022
104.5	125.094	104.5	109.074
104.6	125.137	104.6	109.125
104.7	125.183	104.7	109.177
104.8	125.229	104.8	109.228
104.9	125.278	104.9	109.28
105	125.323	105	109.331
105.1	125.366	105.1	109.382
105.2	125.41	105.2	109.434
105.3	125.452	105.3	109.485
105.4	125.495	105.4	109.536
105.5	125.536	105.5	109.587
105.6	125.579	105.6	109.638
105.7	125.62	105.7	109.689
105.8	125.664	105.8	109.74
105.9	125.707	105.9	109.791
106	125.75	106	109.841
106.1	125.791	106.1	109.892
106.2	125.838	106.2	109.943
106.3	125.884	106.3	109.993
106.4	125.929	106.4	110.044
106.5	125.97	106.5	110.094
106.6	126.01	106.6	110.144
106.7	126.052	106.7	110.195
106.8	126.099	106.8	110.245
106.9	126.147	106.9	110.295
107	126.193	107	110.345
107.1	126.244	107.1	110.395
107.2	126.287	107.2	110.445
107.3	126.326	107.3	110.495
107.4	126.368	107.4	110.545
107.5	126.409	107.5	110.595
107.6	126.454	107.6	110.645
107.7	126.503	107.7	110.694
107.8	126.546	107.8	110.744
107.9	126.591	107.9	110.794
108	126.635	108	110.843
108.1	126.681	108.1	110.893
108.2	126.726	108.2	110.942
108.3	126.766	108.3	110.991
108.4	126.804	108.4	111.041
108.5	126.846	108.5	111.09
108.6	126.888	108.6	111.139
108.7	126.931	108.7	111.188
108.8	126.976	108.8	111.237
108.9	127.017	108.9	111.286
109	127.059	109	111.335
109.1	127.098	109.1	111.384
109.2	127.142	109.2	111.433
109.3	127.18	109.3	111.481
109.4	127.223	109.4	111.53
109.5	127.262	109.5	111.579
109.6	127.296	109.6	111.627
109.7	127.335	109.7	111.676
109.8	127.379	109.8	111.724
109.9	127.423	109.9	111.773
110	127.468	110	111.821
110.1	127.511	110.1	111.869
110.2	127.554	110.2	111.917
110.3	127.595	110.3	111.965
110.4	127.637	110.4	112.014
110.5	127.674	110.5	112.062
110.6	127.715	110.6	112.11
110.7	127.758	110.7	112.157
110.8	127.8	110.8	112.205
110.9	127.84	110.9	112.253
111	127.881	111	112.301
111.1	127.922	111.1	112.349
111.2	127.967	111.2	112.396
111.3	128.011	111.3	112.444
111.4	128.053	111.4	112.491
111.5	128.102	111.5	112.539
111.6	128.146	111.6	112.586
111.7	128.189	111.7	112.633
111.8	128.234	111.8	112.681
111.9	128.278	111.9	112.728
112	128.32	112	112.775
112.1	128.363	112.1	112.822
112.2	128.401	112.2	112.869
112.3	128.439	112.3	112.916
112.4	128.477	112.4	112.963
112.5	128.513	112.5	113.01
112.6	128.554	112.6	113.057
112.7	128.594	112.7	113.103
112.8	128.636	112.8	113.15
112.9	128.674	112.9	113.197
113	128.712	113	113.243
113.1	128.747	113.1	113.29
113.2	128.78	113.2	113.336
113.3	128.82	113.3	113.383
113.4	128.861	113.4	113.429
113.5	128.898	113.5	113.475
113.6	128.942	113.6	113.522
113.7	128.983	113.7	113.568
113.8	129.021	113.8	113.614
113.9	129.063	113.9	113.66
114	129.103	114	113.706
114.1	129.14	114.1	113.752
114.2	129.175	114.2	113.798
114.3	129.21	114.3	113.844
114.4	129.255	114.4	113.89
114.5	129.296	114.5	113.935
114.6	129.333	114.6	113.981
114.7	129.372	114.7	114.027
114.8	129.413	114.8	114.072
114.9	129.454	114.9	114.118
115	129.497	115	114.163
115.1	129.536	115.1	114.209
115.2	129.579	115.2	114.254
115.3	129.62	115.3	114.299
115.4	129.66	115.4	114.344
115.5	129.7	115.5	114.39
115.6	129.742	115.6	114.435
115.7	129.785	115.7	114.48
115.8	129.824	115.8	114.525
115.9	129.861	115.9	114.57
116	129.896	116	114.615
116.1	129.934	116.1	114.66
116.2	129.975	116.2	114.704
116.3	130.01	116.3	114.749
116.4	130.048	116.4	114.794
116.5	130.088	116.5	114.838
116.6	130.128	116.6	114.883
116.7	130.164	116.7	114.928
116.8	130.201	116.8	114.972
116.9	130.232	116.9	115.016
117	130.265	117	115.061
117.1	130.308	117.1	115.105
117.2	130.343	117.2	115.149
117.3	130.379	117.3	115.194
117.4	130.414	117.4	115.238
117.5	130.456	117.5	115.282
117.6	130.491	117.6	115.326
117.7	130.529	117.7	115.37
117.8	130.566	117.8	115.414
117.9	130.609	117.9	115.458
118	130.651	118	115.501
118.1	130.689	118.1	115.545
118.2	130.724	118.2	115.589
118.3	130.764	118.3	115.633
118.4	130.797	118.4	115.676
118.5	130.837	118.5	115.72
118.6	130.878	118.6	115.763
118.7	130.931	118.7	115.807
118.8	130.959	118.8	115.85
118.9	131.006	118.9	115.893
119	131.042	119	115.937
119.1	131.006	119.1	115.98
119.2	131.006	119.2	116.023
119.3		119.3	116.066
119.4		119.4	116.109
119.5		119.5	116.152
119.6		119.6	116.195
119.7		119.7	116.238
119.8		119.8	116.281
119.9		119.9	116.324
120		120	116.367
120.1		120.1	116.367
120.2		120.2	116.264
120.3		120.3	116.162
120.4		120.4	116.06
120.5		120.5	115.958
120.6		120.6	115.856
120.7		120.7	115.754
120.8		120.8	115.652
120.9		120.9	115.55
121		121	115.448
121.1		121.1	115.347
121.2		121.2	115.245
121.3		121.3	115.144
121.4		121.4	115.043
121.5		121.5	114.942
121.6		121.6	114.84
121.7		121.7	114.739
121.8	129.677	121.8	114.638
121.9	129.644	121.9	114.538
122	129.64	122	114.437
122.1	129.628	122.1	114.336
122.2	129.377	122.2	114.236
122.3	129.314	122.3	114.135
122.4	129.224	122.4	114.035
122.5	129.042	122.5	113.934
122.6	128.888	122.6	113.834
122.7	128.788	122.7	113.734
122.8	128.598	122.8	113.634
122.9	128.503	122.9	113.534
123	128.476	123	113.434
123.1	128.333	123.1	113.334
123.2	128.174	123.2	113.234
123.3	128.078	123.3	113.135
123.4	127.958	123.4	113.035
123.5	127.82	123.5	112.936
123.6	127.7	123.6	112.836
123.7	127.589	123.7	112.737
123.8	127.44	123.8	112.638
123.9	127.312	123.9	112.539
124	127.181	124	112.44
124.1	127.041	124.1	112.341
124.2	126.9	124.2	112.242
124.3	126.773	124.3	112.143
124.4	126.659	124.4	112.045
124.5	126.515	124.5	111.946
124.6	126.401	124.6	111.848
124.7	126.292	124.7	111.749
124.8	126.193	124.8	111.651
124.9	126.069	124.9	111.553
125	125.954	125	111.455
125.1	125.833	125.1	111.356
125.2	125.718	125.2	111.258
125.3	125.598	125.3	111.161
125.4	125.484	125.4	111.063
125.5	125.362	125.5	110.965
125.6	125.242	125.6	110.867
125.7	125.119	125.7	110.77
125.8	124.997	125.8	110.672
125.9	124.877	125.9	110.575
126	124.754	126	110.478
126.1	124.629	126.1	110.381
126.2	124.505	126.2	110.283
126.3	124.379	126.3	110.186
126.4	124.253	126.4	110.09
126.5	124.13	126.5	109.993
126.6	124.016	126.6	109.896
126.7	123.893	126.7	109.799
126.8	123.774	126.8	109.703
126.9	123.656	126.9	109.606
127	123.542	127	109.51
127.1	123.423	127.1	109.413
127.2	123.306	127.2	109.317
127.3	123.185	127.3	109.221
127.4	123.062	127.4	109.125
127.5	122.94	127.5	109.029
127.6	122.822	127.6	108.933
127.7	122.708	127.7	108.837
127.8	122.59	127.8	108.741
127.9	122.461	127.9	108.646
128	122.347	128	108.55
128.1	122.229	128.1	108.454
128.2	122.113	128.2	108.359
128.3	121.999	128.3	108.264
128.4	121.883	128.4	108.168
128.5	121.763	128.5	108.073
128.6	121.641	128.6	107.978
128.7	121.525	128.7	107.883
128.8	121.401	128.8	107.788
128.9	121.283	128.9	107.693
129	121.163	129	107.599
129.1	121.003	129.1	107.504
129.2	120.885	129.2	107.409
129.3	120.754	129.3	107.315
129.4	120.667	129.4	107.221
129.5	120.555	129.5	107.126
129.6	120.434	129.6	107.032
129.7	120.318	129.7	106.938
129.8	120.214	129.8	106.844
129.9	120.094	129.9	106.75
130	119.976	130	106.656
130.1	119.939	130.1	106.562
130.2	119.897	130.2	106.468
130.3	119.831	130.3	106.375
130.4	119.743	130.4	106.281
130.5	119.72	130.5	106.187
130.6	119.757	130.6	106.094
130.7	119.647	130.7	106.001
130.8	119.548	130.8	105.907
130.9	119.42	130.9	105.814
131	119.293	131	105.721
131.1	119.019	131.1	105.628
131.2	118.689	131.2	105.535
131.3	118.517	131.3	105.442
131.4	118.394	131.4	105.35
131.5	118.408	131.5	105.257
131.6	118.289	131.6	105.164
131.7	118.035	131.7	105.072
131.8	117.883	131.8	104.979
131.9	117.782	131.9	104.887
132	117.692	132	104.795
132.1	117.641	132.1	104.702
132.2	117.556	132.2	104.61
132.3	117.443	132.3	104.518
132.4	117.455	132.4	104.426
132.5	117.456	132.5	104.334
132.6	117.247	132.6	104.243
132.7	117.134	132.7	104.151
132.8	117.014	132.8	104.059
132.9	116.912	132.9	103.968
133	116.803	133	103.876
133.1	116.723	133.1	103.785
133.2	116.644	133.2	103.694
133.3	116.53	133.3	103.602
133.4	116.42	133.4	103.511
133.5	116.352	133.5	103.42
133.6	116.254	133.6	103.329
133.7	116.102	133.7	103.238
133.8	115.973	133.8	103.147
133.9	115.611	133.9	103.057
134	115.469	134	102.966
134.1	115.598	134.1	102.875
134.2	115.434	134.2	102.785
134.3	115.127	134.3	102.694
134.4	114.919	134.4	102.604
134.5	114.775	134.5	102.514
134.6	114.671	134.6	102.424
134.7	114.489	134.7	102.334
134.8	114.38	134.8	102.244
134.9	114.244	134.9	102.154
135	114.11	135	102.064
135.1	114.114	135.1	101.974
135.2	114.072	135.2	101.884
135.3	114.063	135.3	101.795
135.4	113.997	135.4	101.705
135.5	113.898	135.5	101.615
135.6	113.789	135.6	101.526
135.7	113.684	135.7	101.437
135.8	113.588	135.8	101.348
135.9	113.471	135.9	101.258
136	113.363	136	101.169
136.1	113.246	136.1	101.08
136.2	113.136	136.2	100.991
136.3	113.016	136.3	100.902
136.4	112.894	136.4	100.814
136.5	112.794	136.5	100.725
136.6	112.691	136.6	100.636
136.7	112.575	136.7	100.548
136.8	112.458	136.8	100.459
136.9	112.331	136.9	100.371
137	112.205	137	100.283
137.1	112.086	137.1	100.194
137.2	111.966	137.2	100.106
137.3	111.856	137.3	100.018
137.4	111.74	137.4	99.9302
137.5	111.647	137.5	99.8423
137.6	111.538	137.6	99.7545
137.7	111.433	137.7	99.6667
137.8	111.327	137.8	99.579
137.9	111.225	137.9	99.4914
138	111.123	138	99.4039
138.1	111.028	138.1	99.3164
138.2	110.942	138.2	99.229
138.3	110.845	138.3	99.1417
138.4	110.755	138.4	99.0545
138.5	110.665	138.5	98.9673
138.6	110.57	138.6	98.8803
138.7	110.466	138.7	98.7933
138.8	110.369	138.8	98.7064
138.9	110.274	138.9	98.6195
139	110.179	139	98.5328
139.1	110.086	139.1	98.4461
139.2	109.99	139.2	98.3595
139.3	109.887	139.3	98.2729
139.4	109.787	139.4	98.1865
139.5	109.686	139.5	98.1001
139.6	109.586	139.6	98.0137
139.7	109.487	139.7	97.9275
139.8	109.384	139.8	97.8414
139.9	109.281	139.9	97.7553
140	109.179	140	97.6693
140.1	109.072	140.1	97.5833
140.2	108.967	140.2	97.4975
140.3	108.867	140.3	97.4117
140.4	108.762	140.4	97.326
140.5	108.658	140.5	97.2404
140.6	108.562	140.6	97.1548
140.7	108.467	140.7	97.0694
140.8	108.369	140.8	96.9839
140.9	108.265	140.9	96.8986
141	108.16	141	96.8134
141.1	108.054	141.1	96.7282
141.2	107.949	141.2	96.6431
141.3	107.847	141.3	96.5581
141.4	107.745	141.4	96.4731
141.5	107.639	141.5	96.3882
141.6	107.536	141.6	96.3034
141.7	107.438	141.7	96.2187
141.8	107.335	141.8	96.134
141.9	107.236	141.9	96.0495
142	107.133	142	95.965
142.1	107.035	142.1	95.8805
142.2	106.936	142.2	95.7962
142.3	106.836	142.3	95.7119
142.4	106.737	142.4	95.6277
142.5	106.635	142.5	95.5435
142.6	106.532	142.6	95.4595
142.7	106.427	142.7	95.3755
142.8	106.326	142.8	95.2916
142.9	106.22	142.9	95.2078
143	106.12	143	95.124
143.1	106.023	143.1	95.0403
143.2	105.92	143.2	94.9567
143.3	105.818	143.3	94.8731
143.4	105.719	143.4	94.7897
143.5	105.622	143.5	94.7063
143.6	105.524	143.6	94.6229
143.7	105.423	143.7	94.5397
143.8	105.322	143.8	94.4565
143.9	105.225	143.9	94.3734
144	105.133	144	94.2904
144.1	105.04	144.1	94.2074
144.2	104.945	144.2	94.1245
144.3	104.85	144.3	94.0417
144.4	104.754	144.4	93.959
144.5	104.656	144.5	93.8763
144.6	104.557	144.6	93.7937
144.7	104.459	144.7	93.7112
144.8	104.365	144.8	93.6288
144.9	104.268	144.9	93.5464
145	104.173	145	93.4641
145.1	104.076	145.1	93.3818
145.2	103.977	145.2	93.2997
145.3	103.883	145.3	93.2176
145.4	103.789	145.4	93.1356
145.5	103.694	145.5	93.0536
145.6	103.6	145.6	92.9718
145.7	103.506	145.7	92.89
145.8	103.413	145.8	92.8083
145.9	103.322	145.9	92.7266
146	103.228	146	92.645
146.1	103.128	146.1	92.5635
146.2	103.029	146.2	92.4821
146.3	102.925	146.3	92.4007
146.4	102.829	146.4	92.3194
146.5	102.727	146.5	92.2382
146.6	102.623	146.6	92.157
146.7	102.528	146.7	92.076
146.8	102.43	146.8	91.9949
146.9	102.332	146.9	91.914
147	102.242	147	91.8331
147.1	102.154	147.1	91.7523
147.2	102.072	147.2	91.6716
147.3	101.977	147.3	91.591
147.4	101.886	147.4	91.5104
147.5	101.788	147.5	91.4299
147.6	101.695	147.6	91.3494
147.7	101.596	147.7	91.2691
147.8	101.494	147.8	91.1888
147.9	101.399	147.9	91.1085
148	101.302	148	91.0284
148.1	101.196	148.1	90.9483
148.2	101.093	148.2	90.8683
148.3	100.992	148.3	90.7883
148.4	100.893	148.4	90.7084
148.5	100.811	148.5	90.6286
148.6	100.712	148.6	90.5489
148.7	100.613	148.7	90.4692
148.8	100.533	148.8	90.3896
148.9	100.444	148.9	90.3101
149	100.356	149	90.2307
149.1	100.268	149.1	90.1513
149.2	100.173	149.2	90.072
149.3	100.078	149.3	89.9927
149.4	99.9837	149.4	89.9135
149.5	99.892	149.5	89.8344
149.6	99.8049	149.6	89.7554
149.7	99.7182	149.7	89.6764
149.8	99.6389	149.8	89.5975
149.9	99.5556	149.9	89.5187
150	99.458	150	89.4399
150.1	99.3513	150.1	89.3612
150.2	99.2524	150.2	89.2826
150.3	99.1605	150.3	89.2041
150.4	99.0565	150.4	89.1256
150.5	98.9458	150.5	89.0472
150.6	98.8548	150.6	88.9688
150.7	98.7755	150.7	88.8906
150.8	98.7032	150.8	88.8123
150.9	98.6351	150.9	88.7342
151	98.5608	151	88.6561
151.1	98.4884	151.1	88.5781
151.2	98.3952	151.2	88.5002
151.3	98.2914	151.3	88.4223
151.4	98.2095	151.4	88.3446
151.5	98.1334	151.5	88.2668
151.6	98.0696	151.6	88.1892
151.7	97.9679	151.7	88.1116
151.8	97.8755	151.8	88.0341
151.9	97.7852	151.9	87.9566
152	97.6868	152	87.8792
152.1	97.598	152.1	87.8019
152.2	97.4859	152.2	87.7247
152.3	97.3999	152.3	87.6475
152.4	97.3212	152.4	87.5704
152.5	97.2265	152.5	87.4933
152.6	97.1324	152.6	87.4163
152.7	97.0799	152.7	87.3394
152.8	97.0303	152.8	87.2626
152.9	96.9877	152.9	87.1858
153	96.9209	153	87.1091
153.1	96.8671	153.1	87.0325
153.2	96.7991	153.2	86.9559
153.3	96.6848	153.3	86.8794
153.4	96.5664	153.4	86.803
153.5	96.449	153.5	86.7266
153.6	96.3265	153.6	86.6503
153.7	96.1984	153.7	86.574
153.8	96.0874	153.8	86.4979
153.9	95.9877	153.9	86.4218
154	95.9053	154	86.3457
154.1	95.8239	154.1	86.2698
154.2	95.7332	154.2	86.1939
154.3	95.6332	154.3	86.118
154.4	95.531	154.4	86.0423
154.5	95.4259	154.5	85.9666
154.6	95.3285	154.6	85.8909
154.7	95.2262	154.7	85.8154
154.8	95.1318	154.8	85.7399
154.9	95.0313	154.9	85.6644
155	94.9261	155	85.5891
155.1	94.8331	155.1	85.5137
155.2	94.7396	155.2	85.4385
155.3	94.6771	155.3	85.3633
155.4	94.6128	155.4	85.2882
155.5	94.5492	155.5	85.2132
155.6	94.4856	155.6	85.1382
155.7	94.419	155.7	85.0633
155.8	94.3592	155.8	84.9885
155.9	94.2906	155.9	84.9137
156	94.2239	156	84.839
156.1	94.1455	156.1	84.7644
156.2	94.0786	156.2	84.6898
156.3	94.0016	156.3	84.6153
156.4	93.9479	156.4	84.5408
156.5	93.8836	156.5	84.4665
156.6	93.8072	156.6	84.3921
156.7	93.7193	156.7	84.3179
156.8	93.6345	156.8	84.2437
156.9	93.5329	156.9	84.1696
157	93.4287	157	84.0955
157.1	93.3268	157.1	84.0215
157.2	93.2284	157.2	83.9476
157.3	93.134	157.3	83.8738
157.4	93.0378	157.4	83.8
157.5	92.9344	157.5	83.7262
157.6	92.8367	157.6	83.6526
157.7	92.7346	157.7	83.579
157.8	92.6382	157.8	83.5054
157.9	92.5328	157.9	83.432
158	92.4173	158	83.3586
158.1	92.3111	158.1	83.2852
158.2	92.214	158.2	83.212
158.3	92.1159	158.3	83.1387
158.4	92.0104	158.4	83.0656
158.5	91.918	158.5	82.9925
158.6	91.8323	158.6	82.9195
158.7	91.7482	158.7	82.8466
158.8	91.6579	158.8	82.7737
158.9	91.5784	158.9	82.7008
159	91.4961	159	82.6281
159.1	91.4013	159.1	82.5554
159.2	91.3133	159.2	82.4827
159.3	91.2312	159.3	82.4102
159.4	91.1576	159.4	82.3377
159.5	91.0834	159.5	82.2652
159.6	91.0212	159.6	82.1928
159.7	90.9451	159.7	82.1205
159.8	90.8722	159.8	82.0483
159.9	90.7996	159.9	81.9761
160	90.7289	160	81.904
160.1	90.6639	160.1	81.8319
160.2	90.5935	160.2	81.7599
160.3	90.5114	160.3	81.688
160.4	90.4237	160.4	81.6161
[truncated: 10,876 more rows]
