# Supplementary material for: Key mechanistic features of the trade-off between antibody escape and host cell binding in the SARS-CoV-2 Omicron variant spike proteins
Source: EMBO J. 2024 Mar 11;43(8):5. doi: 10.1038/s44318-024-00062-z (PMC11021471; doi:10.1038/s44318-024-00062-z)
Supplement: Supplementary file 9 — Source Data Fig. 4 [file 44318_2024_62_MOESM9_ESM.zip]

Archive with 22 entries (20 files):
- Figure 4/
- __MACOSX/._Figure 4
- Figure 4/.DS_Store
- __MACOSX/Figure 4/._.DS_Store
- Figure 4/4C/
- __MACOSX/Figure 4/._4C
- Figure 4/4C/fig4-RBD BM.1.1.1 Q493R-hACE2.xlsx
- __MACOSX/Figure 4/4C/._fig4-RBD BM.1.1.1 Q493R-hACE2.xlsx
- Figure 4/4C/fig4-RBD BA.2.75 Q493R-hACE2.xlsx
- __MACOSX/Figure 4/4C/._fig4-RBD BA.2.75 Q493R-hACE2.xlsx
- Figure 4/4C/fig4-RBD BF.7-hACE2.xlsx
- __MACOSX/Figure 4/4C/._fig4-RBD BF.7-hACE2.xlsx
- Figure 4/4C/fig4-RBD BF.7 Q493R-hACE2.xlsx
- __MACOSX/Figure 4/4C/._fig4-RBD BF.7 Q493R-hACE2.xlsx
- Figure 4/4C/fig4-RBD BA.4-hACE2.xlsx
- __MACOSX/Figure 4/4C/._fig4-RBD BA.4-hACE2.xlsx
- Figure 4/4C/fig4-RBD BA.2.75-hACE2.xlsx
- __MACOSX/Figure 4/4C/._fig4-RBD BA.2.75-hACE2.xlsx
- Figure 4/4C/fig4-RBD BM.1.1.1-hACE2.xlsx
- __MACOSX/Figure 4/4C/._fig4-RBD BM.1.1.1-hACE2.xlsx
- Figure 4/4C/fig4-RBD BA.4 Q493R-hACE2.xlsx
- __MACOSX/Figure 4/4C/._fig4-RBD BA.4 Q493R-hACE2.xlsx
