# Supplementary material for: Key mechanistic features of the trade-off between antibody escape and host cell binding in the SARS-CoV-2 Omicron variant spike proteins
Source: EMBO J. 2024 Mar 11;43(8):5. doi: 10.1038/s44318-024-00062-z (PMC11021471; doi:10.1038/s44318-024-00062-z)
Supplement: Supplementary file 9 — Source Data Fig. 4 [file 44318_2024_62_MOESM9_ESM.zip › Figure 4/4C/fig4-RBD BM.1.1.1 Q493R-hACE2.xlsx]

## Sheet: RBD BM.1.1.1 Q493R-hACE2
Run 1; Ch 6; Fc 2-1; Cy 5; hA; Conc 12.5 25 50 100 200 nM_X	Run 1; Ch 6; Fc 2-1; Cy 5; hA; Conc 12.5 25 50 100 200 nM_Y	Run 1; Ch 6; Fc 2-1; Cy 5; hA; Conc 12.5 25 50 100 200 nM; Fitted_X	Run 1; Ch 6; Fc 2-1; Cy 5; hA; Conc 12.5 25 50 100 200 nM; Fitted_Y
-39.5	-0.1663	-39.5	0
-39.4	1.6829	-39.4	0
-39.3	-1.8699	-39.3	0
-39.2	-0.425823	-39.2	0
-39.1	-0.5998	-39.1	0
-39	-1.517	-39	0
-38.9	-0.9719	-38.9	0
-38.8	-0.789	-38.8	0
-38.7	-0.7919	-38.7	0
-38.6	-0.8103	-38.6	0
-38.5	-0.7864	-38.5	0
-38.4	-0.7345	-38.4	0
-38.3	-0.7439	-38.3	0
-38.2	-0.7829	-38.2	0
-38.1	-0.7768	-38.1	0
-38	-0.8081	-38	0
-37.9	-0.799	-37.9	0
-37.8	-0.8083	-37.8	0
-37.7	-0.7703	-37.7	0
-37.6	-0.7877	-37.6	0
-37.5	-0.7702	-37.5	0
-37.4	-0.7867	-37.4	0
-37.3	-0.7894	-37.3	0
-37.2	-0.816898	-37.2	0
-37.1	-0.7565	-37.1	0
-37	-0.6949	-37	0
-36.9	-0.8564	-36.9	0
-36.8	-0.9558	-36.8	0
-36.7	-0.897202	-36.7	0
-36.6	-0.834	-36.6	0
-36.5	-0.8214	-36.5	0
-36.4	-0.7839	-36.4	0
-36.3	-0.7068	-36.3	0
-36.2	-0.627395	-36.2	0
-36.1	-0.5392	-36.1	0
-36	-0.4611	-36	0
-35.9	-0.3592	-35.9	0
-35.8	-0.3531	-35.8	0
-35.7	-0.393895	-35.7	0
-35.6	-0.48	-35.6	0
-35.5	-0.5599	-35.5	0
-35.4	-0.6924	-35.4	0
-35.3	-0.7573	-35.3	0
-35.2	-0.816401	-35.2	0
-35.1	-0.8193	-35.1	0
-35	-0.8136	-35	0
-34.9	-0.7904	-34.9	0
-34.8	-0.7738	-34.8	0
-34.7	-0.769201	-34.7	0
-34.6	-0.7369	-34.6	0
-34.5	-0.6978	-34.5	0
-34.4	-0.6986	-34.4	0
-34.3	-0.6835	-34.3	0
-34.2	-0.6956	-34.2	0
-34.1	-0.6725	-34.1	0
-34	-0.6732	-34	0
-33.9	-0.6541	-33.9	0
-33.8	-0.6513	-33.8	0
-33.7	-0.646	-33.7	0
-33.6	-0.6376	-33.6	0
-33.5	-0.6353	-33.5	0
-33.4	-0.6326	-33.4	0
-33.3	-0.62	-33.3	0
-33.2	-0.6184	-33.2	0
-33.1	-0.6167	-33.1	0
-33	-0.6161	-33	0
-32.9	-0.6096	-32.9	0
-32.8	-0.6043	-32.8	0
-32.7	-0.5964	-32.7	0
-32.6	-0.5866	-32.6	0
-32.5	-0.5839	-32.5	0
-32.4	-0.5714	-32.4	0
-32.3	-0.5654	-32.3	0
-32.2	-0.5612	-32.2	0
-32.1	-0.5597	-32.1	0
-32	-0.5611	-32	0
-31.9	-0.5574	-31.9	0
-31.8	-0.5523	-31.8	0
-31.7	-0.5493	-31.7	0
-31.6	-0.546	-31.6	0
-31.5	-0.5393	-31.5	0
-31.4	-0.5289	-31.4	0
-31.3	-0.5218	-31.3	0
-31.2	-0.5174	-31.2	0
-31.1	-0.5107	-31.1	0
-31	-0.5062	-31	0
-30.9	-0.4993	-30.9	0
-30.8	-0.4984	-30.8	0
-30.7	-0.4959	-30.7	0
-30.6	-0.4899	-30.6	0
-30.5	-0.4851	-30.5	0
-30.4	-0.4833	-30.4	0
-30.3	-0.4816	-30.3	0
-30.2	-0.4772	-30.2	0
-30.1	-0.4741	-30.1	0
-30	-0.47	-30	0
-29.9	-0.4664	-29.9	0
-29.8	-0.4614	-29.8	0
-29.7	-0.46	-29.7	0
-29.6	-0.4564	-29.6	0
-29.5	-0.4487	-29.5	0
-29.4	-0.4455	-29.4	0
-29.3	-0.4422	-29.3	0
-29.2	-0.4369	-29.2	0
-29.1	-0.4294	-29.1	0
-29	-0.4202	-29	0
-28.9	-0.4174	-28.9	0
-28.8	-0.415	-28.8	0
-28.7	-0.4117	-28.7	0
-28.6	-0.4053	-28.6	0
-28.5	-0.4009	-28.5	0
-28.4	-0.3955	-28.4	0
-28.3	-0.3931	-28.3	0
-28.2	-0.3878	-28.2	0
-28.1	-0.385	-28.1	0
-28	-0.3805	-28	0
-27.9	-0.3788	-27.9	0
-27.8	-0.3768	-27.8	0
-27.7	-0.3726	-27.7	0
-27.6	-0.3724	-27.6	0
-27.5	-0.3683	-27.5	0
-27.4	-0.3636	-27.4	0
-27.3	-0.3619	-27.3	0
-27.2	-0.3627	-27.2	0
-27.1	-0.3615	-27.1	0
-27	-0.3607	-27	0
-26.9	-0.3602	-26.9	0
-26.8	-0.3564	-26.8	0
-26.7	-0.3518	-26.7	0
-26.6	-0.348	-26.6	0
-26.5	-0.3465	-26.5	0
-26.4	-0.3431	-26.4	0
-26.3	-0.3402	-26.3	0
-26.2	-0.3412	-26.2	0
-26.1	-0.3443	-26.1	0
-26	-0.3387	-26	0
-25.9	-0.3374	-25.9	0
-25.8	-0.3369	-25.8	0
-25.7	-0.3364	-25.7	0
-25.6	-0.3324	-25.6	0
-25.5	-0.3338	-25.5	0
-25.4	-0.3335	-25.4	0
-25.3	-0.3323	-25.3	0
-25.2	-0.3308	-25.2	0
-25.1	-0.3265	-25.1	0
-25	-0.326	-25	0
-24.9	-0.323	-24.9	0
-24.8	-0.3208	-24.8	0
-24.7	-0.317	-24.7	0
-24.6	-0.3119	-24.6	0
-24.5	-0.3092	-24.5	0
-24.4	-0.3085	-24.4	0
-24.3	-0.3081	-24.3	0
-24.2	-0.3022	-24.2	0
-24.1	-0.3	-24.1	0
-24	-0.3004	-24	0
-23.9	-0.2964	-23.9	0
-23.8	-0.2947	-23.8	0
-23.7	-0.2954	-23.7	0
-23.6	-0.289	-23.6	0
-23.5	-0.288	-23.5	0
-23.4	-0.2862	-23.4	0
-23.3	-0.2877	-23.3	0
-23.2	-0.2861	-23.2	0
-23.1	-0.2851	-23.1	0
-23	-0.2864	-23	0
-22.9	-0.2881	-22.9	0
-22.8	-0.2843	-22.8	0
-22.7	-0.2788	-22.7	0
-22.6	-0.2791	-22.6	0
-22.5	-0.2833	-22.5	0
-22.4	-0.2833	-22.4	0
-22.3	-0.274	-22.3	0
-22.2	-0.2752	-22.2	0
-22.1	-0.277	-22.1	0
-22	-0.2741	-22	0
-21.9	-0.2657	-21.9	0
-21.8	-0.2657	-21.8	0
-21.7	-0.2584	-21.7	0
-21.6	-0.2517	-21.6	0
-21.5	-0.245	-21.5	0
-21.4	-0.2427	-21.4	0
-21.3	-0.2462	-21.3	0
-21.2	-0.2476	-21.2	0
-21.1	-0.2517	-21.1	0
-21	-0.2467	-21	0
-20.9	-0.2404	-20.9	0
-20.8	-0.2349	-20.8	0
-20.7	-0.2286	-20.7	0
-20.6	-0.2219	-20.6	0
-20.5	-0.2098	-20.5	0
-20.4	-0.2107	-20.4	0
-20.3	-0.2089	-20.3	0
-20.2	-0.2045	-20.2	0
-20.1	-0.2014	-20.1	0
-20	-0.2075	-20	0
-19.9	-0.2165	-19.9	0
-19.8	-0.224	-19.8	0
-19.7	-0.2318	-19.7	0
-19.6	-0.2298	-19.6	0
-19.5	-0.2221	-19.5	0
-19.4	-0.2198	-19.4	0
-19.3	-0.2242	-19.3	0
-19.2	-0.2261	-19.2	0
-19.1	-0.2244	-19.1	0
-19	-0.2263	-19	0
-18.9	-0.2361	-18.9	0
-18.8	-0.2391	-18.8	0
-18.7	-0.2354	-18.7	0
-18.6	-0.2271	-18.6	0
-18.5	-0.204	-18.5	0
-18.4	-0.1869	-18.4	0
-18.3	-0.1751	-18.3	0
-18.2	-0.1706	-18.2	0
-18.1	-0.1699	-18.1	0
-18	-0.165	-18	0
-17.9	-0.1665	-17.9	0
-17.8	-0.1666	-17.8	0
-17.7	-0.1622	-17.7	0
-17.6	-0.1536	-17.6	0
-17.5	-0.1549	-17.5	0
-17.4	-0.1583	-17.4	0
-17.3	-0.1556	-17.3	0
-17.2	-0.1525	-17.2	0
-17.1	-0.1469	-17.1	0
-17	-0.1465	-17	0
-16.9	-0.1475	-16.9	0
-16.8	-0.1486	-16.8	0
-16.7	-0.1411	-16.7	0
-16.6	-0.131	-16.6	0
-16.5	-0.1305	-16.5	0
-16.4	-0.1316	-16.4	0
-16.3	-0.1309	-16.3	0
-16.2	-0.1322	-16.2	0
-16.1	-0.1336	-16.1	0
-16	-0.1327	-16	0
-15.9	-0.1322	-15.9	0
-15.8	-0.131	-15.8	0
-15.7	-0.1364	-15.7	0
-15.6	-0.1367	-15.6	0
-15.5	-0.1284	-15.5	0
-15.4	-0.1097	-15.4	0
-15.3	-0.1024	-15.3	0
-15.2	-0.0922	-15.2	0
-15.1	-0.0882	-15.1	0
-15	-0.0899001	-15	0
-14.9	-0.1007	-14.9	0
-14.8	-0.1059	-14.8	0
-14.7	-0.1165	-14.7	0
-14.6	-0.1198	-14.6	0
-14.5	-0.1181	-14.5	0
-14.4	-0.1115	-14.4	0
-14.3	-0.1094	-14.3	0
-14.2	-0.1075	-14.2	0
-14.1	-0.1115	-14.1	0
-14	-0.1146	-14	0
-13.9	-0.1186	-13.9	0
-13.8	-0.1202	-13.8	0
-13.7	-0.1194	-13.7	0
-13.6	-0.1119	-13.6	0
-13.5	-0.1023	-13.5	0
-13.4	-0.1045	-13.4	0
-13.3	-0.09	-13.3	0
-13.2	-0.0883	-13.2	0
-13.1	-0.091	-13.1	0
-13	-0.0967999	-13	0
-12.9	-0.0969999	-12.9	0
-12.8	-0.0966	-12.8	0
-12.7	-0.0972	-12.7	0
-12.6	-0.0928	-12.6	0
-12.5	-0.0881999	-12.5	0
-12.4	-0.0862	-12.4	0
-12.3	-0.0859	-12.3	0
-12.2	-0.0885	-12.2	0
-12.1	-0.0889	-12.1	0
-12	-0.0852999	-12	0
-11.9	-0.0935	-11.9	0
-11.8	-0.0986	-11.8	0
-11.7	-0.1042	-11.7	0
-11.6	-0.0998	-11.6	0
-11.5	-0.0951999	-11.5	0
-11.4	-0.0922999	-11.4	0
-11.3	-0.092	-11.3	0
-11.2	-0.0872	-11.2	0
-11.1	-0.0787	-11.1	0
-11	-0.0798999	-11	0
-10.9	-0.0829999	-10.9	0
-10.8	-0.0812	-10.8	0
-10.7	-0.077	-10.7	0
-10.6	-0.0741	-10.6	0
-10.5	-0.0738	-10.5	0
-10.4	-0.0748999	-10.4	0
-10.3	-0.079	-10.3	0
-10.2	-0.0809	-10.2	0
-10.1	-0.0761	-10.1	0
-10	-0.0742999	-10	0
-9.9	-0.0704999	-9.9	0
-9.8	-0.0635	-9.8	0
-9.7	-0.0622	-9.7	0
-9.6	-0.0594	-9.6	0
-9.5	-0.0562999	-9.5	0
-9.4	-0.0496999	-9.4	0
-9.3	-0.0505	-9.3	0
-9.2	-0.0501	-9.2	0
-9.1	-0.0465	-9.1	0
-9	-0.0422999	-9	0
-8.9	-0.0388999	-8.9	0
-8.8	-0.0358	-8.8	0
-8.7	-0.029	-8.7	0
-8.6	-0.0196	-8.6	0
-8.5	-0.0139001	-8.5	0
-8.4	-0.0188	-8.4	0
-8.3	-0.0169	-8.3	0
-8.2	-0.0176	-8.2	0
-8.1	-0.0221	-8.1	0
-8	-0.035	-8	0
-7.9	-0.0299	-7.9	0
-7.8	-0.0289	-7.8	0
-7.7	-0.0303	-7.7	0
-7.6	-0.0268	-7.6	0
-7.5	-0.0298	-7.5	0
-7.4	-0.0301	-7.4	0
-7.3	-0.035	-7.3	0
-7.2	-0.0345999	-7.2	0
-7.1	-0.0321	-7.1	0
-7	-0.0336	-7	0
-6.9	-0.0309	-6.9	0
-6.8	-0.0265	-6.8	0
-6.7	-0.0221	-6.7	0
-6.6	-0.0177	-6.6	0
-6.5	-0.0152	-6.5	0
-6.4	-0.0133	-6.4	0
-6.3	-0.0116	-6.3	0
-6.2	-0.0106999	-6.2	0
-6.1	-0.0061	-6.1	0
-6	-0.004	-6	0
-5.9	-0.006	-5.9	0
-5.8	-0.0057	-5.8	0
-5.7	-0.00630011	-5.7	0
-5.6	-0.0075	-5.6	0
-5.5	-0.0056	-5.5	0
-5.4	-0.0069	-5.4	0
-5.3	-0.0084	-5.3	0
-5.2	-0.00289998	-5.2	0
-5.1	-0.004	-5.1	0
-5	-0.0021	-5	0
-4.9	0.0008	-4.9	0
-4.8	0.001	-4.8	0
-4.7	0.000700031	-4.7	0
-4.6	-1.45519e-10	-4.6	0
-4.5	0.0023	-4.5	0
-4.4	0.0015	-4.4	0
-4.3	0.0024	-4.3	0
-4.2	0.00420001	-4.2	0
-4.1	0.0058	-4.1	0
-4	0.0033	-4	0
-3.9	0.006	-3.9	0
-3.8	0.0085	-3.8	0
-3.7	0.00770006	-3.7	0
-3.6	0.0088	-3.6	0
-3.5	0.0058	-3.5	0
-3.4	0.0095	-3.4	0
-3.3	0.0141	-3.3	0
-3.2	0.0110003	-3.2	0
-3.1	0.0184	-3.1	0
-3	0.0199	-3	0
-2.9	0.0221	-2.9	0
-2.8	0.0189	-2.8	0
-2.7	0.0237998	-2.7	0
-2.6	0.0163	-2.6	0
-2.5	0.0159	-2.5	0
-2.4	0.0244	-2.4	0
-2.3	0.0252	-2.3	0
-2.2	0.0207002	-2.2	0
-2.1	0.0211	-2.1	0
-2	0.029	-2	0
-1.9	0.0248	-1.9	0
-1.8	0.0176	-1.8	0
-1.7	0.0237004	-1.7	0
-1.6	0.0344	-1.6	0
-1.5	0.0409	-1.5	0
-1.4	0.042	-1.4	0
-1.3	0.0426999	-1.3	0
-1.2	0.0441	-1.2	0
-1.1	0.0426999	-1.1	0
-1	0.042	-1	0
-0.899998	0.0426999	-0.899998	0
-0.799999	0.0428	-0.799999	0
-0.699997		-0.699997	0
-0.599998		-0.599998	0
-0.5		-0.5	0
-0.399998		-0.399998	0
-0.299999		-0.299999	0
-0.199997		-0.199997	0
-0.0999985		-0.0999985	0
0		0	0
0.100002		0.100002	0
0.200001		0.200001	0.0322365
0.300003		0.300003	0.0644697
0.400002		0.400002	0.0966971
0.5		0.5	0.12892
0.600002		0.600002	0.161139
0.700001		0.700001	0.193353
0.800003		0.800003	0.225563
0.900002		0.900002	0.257767
1		1	0.289967
1.1		1.1	0.322164
1.2		1.2	0.354354
1.3		1.3	0.386542
1.4		1.4	0.418723
1.5		1.5	0.4509
1.6		1.6	0.483073
1.7		1.7	0.515241
1.8	0.1343	1.8	0.547405
1.9	0.2998	1.9	0.579564
2	0.3089	2	0.611718
2.1	0.3208	2.1	0.643868
2.2	0.3232	2.2	0.676013
2.3	0.395399	2.3	0.708154
2.4	0.405	2.4	0.74029
2.5	0.4574	2.5	0.772421
2.6	0.5171	2.6	0.804549
2.7	0.5615	2.7	0.836671
2.8	0.5731	2.8	0.868789
2.9	0.5776	2.9	0.900902
3	0.6308	3	0.93301
3.1	0.6401	3.1	0.965115
3.2	0.6799	3.2	0.997213
3.3	0.725699	3.3	1.02931
3.4	0.7522	3.4	1.0614
3.5	0.7934	3.5	1.09348
3.6	0.8363	3.6	1.12557
3.7	0.8776	3.7	1.15764
3.8	0.9154	3.8	1.18971
3.9	0.9491	3.9	1.22178
4	0.9879	4	1.25384
4.1	1.0198	4.1	1.2859
4.2	1.0591	4.2	1.31796
4.3	1.0991	4.3	1.35001
4.4	1.1268	4.4	1.38205
4.5	1.1505	4.5	1.41409
4.6	1.1873	4.6	1.44613
4.7	1.2326	4.7	1.47816
4.8	1.2684	4.8	1.51018
4.9	1.3015	4.9	1.5422
5	1.3337	5	1.57422
5.1	1.3685	5.1	1.60623
5.2	1.4036	5.2	1.63824
5.3	1.4347	5.3	1.67025
5.4	1.4683	5.4	1.70224
5.5	1.4999	5.5	1.73424
5.6	1.5331	5.6	1.76623
5.7	1.5707	5.7	1.79821
5.8	1.606	5.8	1.83019
5.9	1.6425	5.9	1.86217
6	1.678	6	1.89414
6.1	1.7086	6.1	1.92611
6.2	1.737	6.2	1.95807
6.3	1.7685	6.3	1.99003
6.4	1.8021	6.4	2.02198
6.5	1.8323	6.5	2.05393
6.6	1.8601	6.6	2.08588
6.7	1.8918	6.7	2.11781
6.8	1.9261	6.8	2.14975
6.9	1.9637	6.9	2.18168
7	1.9999	7	2.21361
7.1	2.035	7.1	2.24553
7.2	2.0692	7.2	2.27744
7.3	2.1056	7.3	2.30936
7.4	2.1408	7.4	2.34126
7.5	2.1738	7.5	2.37317
7.6	2.2098	7.6	2.40507
7.7	2.2424	7.7	2.43696
7.8	2.272	7.8	2.46885
7.9	2.3011	7.9	2.50074
8	2.3298	8	2.53261
8.1	2.3605	8.1	2.56449
8.2	2.3971	8.2	2.59636
8.3	2.4318	8.3	2.62823
8.4	2.4669	8.4	2.66009
8.5	2.5012	8.5	2.69195
8.6	2.5326	8.6	2.7238
8.7	2.5658	8.7	2.75565
8.8	2.5972	8.8	2.7875
8.9	2.6302	8.9	2.81933
9	2.6632	9	2.85117
9.1	2.6949	9.1	2.883
9.2	2.7278	9.2	2.91483
9.3	2.7538	9.3	2.94665
9.4	2.7895	9.4	2.97846
9.5	2.8207	9.5	3.01028
9.6	2.8508	9.6	3.04208
9.7	2.8788	9.7	3.07389
9.8	2.9091	9.8	3.10569
9.9	2.9397	9.9	3.13748
10	2.9688	10	3.16927
10.1	3.0039	10.1	3.20106
10.2	3.0368	10.2	3.23284
10.3	3.0683	10.3	3.26461
10.4	3.1028	10.4	3.29638
10.5	3.1342	10.5	3.32815
10.6	3.1685	10.6	3.35991
10.7	3.2013	10.7	3.39167
10.8	3.2324	10.8	3.42342
10.9	3.2686	10.9	3.45517
11	3.2955	11	3.48692
11.1	3.3327	11.1	3.51866
11.2	3.3634	11.2	3.55039
11.3	3.393	11.3	3.58212
11.4	3.4254	11.4	3.61385
11.5	3.4536	11.5	3.64557
11.6	3.4878	11.6	3.67729
11.7	3.5205	11.7	3.709
11.8	3.5566	11.8	3.74071
11.9	3.5915	11.9	3.77241
12	3.6241	12	3.80411
12.1	3.6579	12.1	3.83581
12.2	3.6906	12.2	3.8675
12.3	3.7244	12.3	3.89918
12.4	3.7562	12.4	3.93086
12.5	3.7915	12.5	3.96254
12.6	3.8228	12.6	3.99421
12.7	3.8529	12.7	4.02588
12.8	3.8849	12.8	4.05754
12.9	3.9182	12.9	4.0892
13	3.9474	13	4.12085
13.1	3.9788	13.1	4.1525
13.2	4.0071	13.2	4.18415
13.3	4.0393	13.3	4.21579
13.4	4.0713	13.4	4.24742
13.5	4.1094	13.5	4.27905
13.6	4.1376	13.6	4.31068
13.7	4.1672	13.7	4.3423
13.8	4.2016	13.8	4.37392
13.9	4.236	13.9	4.40553
14	4.2671	14	4.43714
14.1	4.3028	14.1	4.46875
14.2	4.3393	14.2	4.50035
14.3	4.3709	14.3	4.53194
14.4	4.4003	14.4	4.56353
14.5	4.4298	14.5	4.59512
14.6	4.4595	14.6	4.6267
14.7	4.4919	14.7	4.65828
14.8	4.5258	14.8	4.68985
14.9	4.5589	14.9	4.72142
15	4.5912	15	4.75298
15.1	4.6219	15.1	4.78454
15.2	4.6564	15.2	4.8161
15.3	4.6887	15.3	4.84765
15.4	4.7261	15.4	4.87919
15.5	4.7563	15.5	4.91073
15.6	4.7831	15.6	4.94227
15.7	4.8191	15.7	4.9738
15.8	4.8576	15.8	5.00533
15.9	4.8928	15.9	5.03685
16	4.9247	16	5.06837
16.1	4.9587	16.1	5.09989
16.2	4.994	16.2	5.1314
16.3	5.0268	16.3	5.1629
16.4	5.0644	16.4	5.1944
16.5	5.0958	16.5	5.2259
16.6	5.1286	16.6	5.25739
16.7	5.1586	16.7	5.28888
16.8	5.189	16.8	5.32036
16.9	5.2216	16.9	5.35184
17	5.2529	17	5.38331
17.1	5.2882	17.1	5.41478
17.2	5.313	17.2	5.44625
17.3	5.3453	17.3	5.47771
17.4	5.3764	17.4	5.50916
17.5	5.4098	17.5	5.54061
17.6	5.443	17.6	5.57206
17.7	5.4738	17.7	5.6035
17.8	5.504	17.8	5.63494
17.9	5.5312	17.9	5.66637
18	5.5613	18	5.6978
18.1	5.5915	18.1	5.72923
18.2	5.6187	18.2	5.76065
18.3	5.6463	18.3	5.79206
18.4	5.6753	18.4	5.82347
18.5	5.7067	18.5	5.85488
18.6	5.7401	18.6	5.88628
18.7	5.7723	18.7	5.91768
18.8	5.8074	18.8	5.94907
18.9	5.8377	18.9	5.98046
19	5.8631	19	6.01184
19.1	5.8956	19.1	6.04322
19.2	5.9263	19.2	6.0746
19.3	5.9588	19.3	6.10597
19.4	5.9926	19.4	6.13733
19.5	6.0255	19.5	6.1687
19.6	6.0511	19.6	6.20005
19.7	6.0799	19.7	6.23141
19.8	6.1084	19.8	6.26275
19.9	6.1354	19.9	6.2941
20	6.1641	20	6.32544
20.1	6.1945	20.1	6.35677
20.2	6.2244	20.2	6.3881
20.3	6.2496	20.3	6.41943
20.4	6.2783	20.4	6.45075
20.5	6.3084	20.5	6.48207
20.6	6.3425	20.6	6.51338
20.7	6.3707	20.7	6.54469
20.8	6.3997	20.8	6.57599
20.9	6.4283	20.9	6.60729
21	6.4576	21	6.63858
21.1	6.4893	21.1	6.66987
21.2	6.5216	21.2	6.70116
21.3	6.5486	21.3	6.73244
21.4	6.5757	21.4	6.76372
21.5	6.6044	21.5	6.79499
21.6	6.6305	21.6	6.82626
21.7	6.6663	21.7	6.85752
21.8	6.693	21.8	6.88878
21.9	6.7213	21.9	6.92003
22	6.749	22	6.95128
22.1	6.7813	22.1	6.98253
22.2	6.8074	22.2	7.01377
22.3	6.8316	22.3	7.04501
22.4	6.8589	22.4	7.07624
22.5	6.8846	22.5	7.10747
22.6	6.909	22.6	7.13869
22.7	6.9375	22.7	7.16991
22.8	6.9666	22.8	7.20112
22.9	7.0004	22.9	7.23233
23	7.0311	23	7.26354
23.1	7.0626	23.1	7.29474
23.2	7.0958	23.2	7.32594
23.3	7.1246	23.3	7.35713
23.4	7.1564	23.4	7.38832
23.5	7.1853	23.5	7.4195
23.6	7.2076	23.6	7.45068
23.7	7.2355	23.7	7.48185
23.8	7.2657	23.8	7.51302
23.9	7.2982	23.9	7.54419
24	7.3252	24	7.57535
24.1	7.3545	24.1	7.6065
24.2	7.3853	24.2	7.63766
24.3	7.4134	24.3	7.6688
24.4	7.4441	24.4	7.69995
24.5	7.4777	24.5	7.73108
24.6	7.5048	24.6	7.76222
24.7	7.5328	24.7	7.79335
24.8	7.5624	24.8	7.82447
24.9	7.588	24.9	7.85559
25	7.6178	25	7.88671
25.1	7.6507	25.1	7.91782
25.2	7.6769	25.2	7.94893
25.3	7.7051	25.3	7.98003
25.4	7.7323	25.4	8.01113
25.5	7.7613	25.5	8.04223
25.6	7.7897	25.6	8.07332
25.7	7.8172	25.7	8.1044
25.8	7.8485	25.8	8.13548
25.9	7.8773	25.9	8.16656
26	7.9066	26	8.19763
26.1	7.9352	26.1	8.2287
26.2	7.9628	26.2	8.25976
26.3	7.9942	26.3	8.29082
26.4	8.0272	26.4	8.32187
26.5	8.0615	26.5	8.35292
26.6	8.0925	26.6	8.38397
26.7	8.1217	26.7	8.41501
26.8	8.1539	26.8	8.44605
26.9	8.1849	26.9	8.47708
27	8.2136	27	8.50811
27.1	8.2452	27.1	8.53913
27.2	8.2716	27.2	8.57015
27.3	8.3014	27.3	8.60116
27.4	8.3334	27.4	8.63217
27.5	8.364	27.5	8.66318
27.6	8.394	27.6	8.69418
27.7	8.4242	27.7	8.72518
27.8	8.4511	27.8	8.75617
27.9	8.4841	27.9	8.78716
28	8.5125	28	8.81814
28.1	8.5383	28.1	8.84912
28.2	8.5669	28.2	8.88009
28.3	8.5947	28.3	8.91106
28.4	8.6266	28.4	8.94203
28.5	8.6571	28.5	8.97299
28.6	8.6838	28.6	9.00395
28.7	8.7167	28.7	9.0349
28.8	8.7458	28.8	9.06585
28.9	8.7772	28.9	9.09679
29	8.8046	29	9.12773
29.1	8.8359	29.1	9.15867
29.2	8.8634	29.2	9.1896
29.3	8.8881	29.3	9.22052
29.4	8.9218	29.4	9.25144
29.5	8.9496	29.5	9.28236
29.6	8.9808	29.6	9.31327
29.7	9.0145	29.7	9.34418
29.8	9.0434	29.8	9.37509
29.9	9.0711	29.9	9.40599
30	9.1004	30	9.43688
30.1	9.1366	30.1	9.46777
30.2	9.1647	30.2	9.49866
30.3	9.1899	30.3	9.52954
30.4	9.2169	30.4	9.56042
30.5	9.2481	30.5	9.59129
30.6	9.2759	30.6	9.62216
30.7	9.3039	30.7	9.65302
30.8	9.3318	30.8	9.68388
30.9	9.3606	30.9	9.71474
31	9.3913	31	9.74559
31.1	9.421	31.1	9.77643
31.2	9.4522	31.2	9.80728
31.3	9.4803	31.3	9.83812
31.4	9.5083	31.4	9.86895
31.5	9.5383	31.5	9.89978
31.6	9.5665	31.6	9.9306
31.7	9.5975	31.7	9.96142
31.8	9.6336	31.8	9.99224
31.9	9.6633	31.9	10.023
32	9.6961	32	10.0539
32.1	9.7262	32.1	10.0847
32.2	9.7567	32.2	10.1155
32.3	9.7839	32.3	10.1463
32.4	9.8092	32.4	10.177
32.5	9.8345	32.5	10.2078
32.6	9.857	32.6	10.2386
32.7	9.8847	32.7	10.2694
32.8	9.9095	32.8	10.3002
32.9	9.9442	32.9	10.3309
33	9.9737	33	10.3617
33.1	10.0019	33.1	10.3924
33.2	10.023	33.2	10.4232
33.3	10.0532	33.3	10.4539
33.4	10.0846	33.4	10.4847
33.5	10.1098	33.5	10.5154
33.6	10.1393	33.6	10.5462
33.7	10.1699	33.7	10.5769
33.8	10.1972	33.8	10.6076
33.9	10.2271	33.9	10.6384
34	10.2521	34	10.6691
34.1	10.2816	34.1	10.6998
34.2	10.3157	34.2	10.7305
34.3	10.3446	34.3	10.7612
34.4	10.3818	34.4	10.7919
34.5	10.4123	34.5	10.8226
34.6	10.4396	34.6	10.8533
34.7	10.4682	34.7	10.884
34.8	10.499	34.8	10.9147
34.9	10.5262	34.9	10.9453
35	10.5519	35	10.976
35.1	10.5825	35.1	11.0067
35.2	10.6076	35.2	11.0374
35.3	10.6348	35.3	11.068
35.4	10.6622	35.4	11.0987
35.5	10.6861	35.5	11.1293
35.6	10.715	35.6	11.16
35.7	10.7469	35.7	11.1906
35.8	10.7774	35.8	11.2213
35.9	10.8073	35.9	11.2519
36	10.8402	36	11.2825
36.1	10.8689	36.1	11.3132
36.2	10.8888	36.2	11.3438
36.3	10.9196	36.3	11.3744
36.4	10.9504	36.4	11.405
36.5	10.9876	36.5	11.4356
36.6	11.0161	36.6	11.4662
36.7	11.0447	36.7	11.4968
36.8	11.0764	36.8	11.5274
36.9	11.104	36.9	11.558
37	11.1348	37	11.5886
37.1	11.1618	37.1	11.6192
37.2	11.1832	37.2	11.6498
37.3	11.2063	37.3	11.6803
37.4	11.2342	37.4	11.7109
37.5	11.2639	37.5	11.7415
37.6	11.289	37.6	11.772
37.7	11.3201	37.7	11.8026
37.8	11.3453	37.8	11.8332
37.9	11.3688	37.9	11.8637
38	11.3978	38	11.8942
38.1	11.4285	38.1	11.9248
38.2	11.4611	38.2	11.9553
38.3	11.4919	38.3	11.9859
38.4	11.5232	38.4	12.0164
38.5	11.5491	38.5	12.0469
38.6	11.578	38.6	12.0774
38.7	11.6029	38.7	12.1079
38.8	11.6304	38.8	12.1384
38.9	11.6604	38.9	12.1689
39	11.688	39	12.1994
39.1	11.723	39.1	12.2299
39.2	11.7509	39.2	12.2604
39.3	11.7832	39.3	12.2909
39.4	11.8115	39.4	12.3214
39.5	11.8406	39.5	12.3519
39.6	11.8745	39.6	12.3824
39.7	11.9017	39.7	12.4128
39.8	11.9301	39.8	12.4433
39.9	11.9624	39.9	12.4738
40	11.9884	40	12.5042
40.1	12.0158	40.1	12.5347
40.2	12.0436	40.2	12.5651
40.3	12.0721	40.3	12.5956
40.4	12.1037	40.4	12.626
40.5	12.1273	40.5	12.6564
40.6	12.1522	40.6	12.6869
40.7	12.1788	40.7	12.7173
40.8	12.2081	40.8	12.7477
40.9	12.2349	40.9	12.7781
41	12.2657	41	12.8085
41.1	12.2949	41.1	12.839
41.2	12.3226	41.2	12.8694
41.3	12.3523	41.3	12.8998
41.4	12.3821	41.4	12.9302
41.5	12.4139	41.5	12.9605
41.6	12.4456	41.6	12.9909
41.7	12.4707	41.7	13.0213
41.8	12.4979	41.8	13.0517
41.9	12.5268	41.9	13.0821
42	12.5537	42	13.1124
42.1	12.577	42.1	13.1428
42.2	12.6052	42.2	13.1732
42.3	12.6398	42.3	13.2035
42.4	12.6655	42.4	13.2339
42.5	12.7004	42.5	13.2642
42.6	12.727	42.6	13.2946
42.7	12.7543	42.7	13.3249
42.8	12.7824	42.8	13.3552
42.9	12.8102	42.9	13.3856
43	12.8379	43	13.4159
43.1	12.8669	43.1	13.4462
43.2	12.8992	43.2	13.4765
43.3	12.9338	43.3	13.5069
43.4	12.9617	43.4	13.5372
43.5	12.9894	43.5	13.5675
43.6	13.018	43.6	13.5978
43.7	13.053	43.7	13.6281
43.8	13.0808	43.8	13.6584
43.9	13.1128	43.9	13.6886
44	13.1421	44	13.7189
44.1	13.1676	44.1	13.7492
44.2	13.1946	44.2	13.7795
44.3	13.2231	44.3	13.8098
44.4	13.2545	44.4	13.84
44.5	13.2887	44.5	13.8703
44.6	13.3186	44.6	13.9005
44.7	13.3446	44.7	13.9308
44.8	13.373	44.8	13.961
44.9	13.4003	44.9	13.9913
45	13.4333	45	14.0215
45.1	13.4665	45.1	14.0518
45.2	13.4899	45.2	14.082
45.3	13.5166	45.3	14.1122
45.4	13.5444	45.4	14.1424
45.5	13.5705	45.5	14.1727
45.6	13.6011	45.6	14.2029
45.7	13.6319	45.7	14.2331
45.8	13.661	45.8	14.2633
45.9	13.6883	45.9	14.2935
46	13.7156	46	14.3237
46.1	13.7465	46.1	14.3539
46.2	13.7793	46.2	14.3841
46.3	13.8126	46.3	14.4143
46.4	13.8426	46.4	14.4444
46.5	13.8696	46.5	14.4746
46.6	13.8987	46.6	14.5048
46.7	13.9228	46.7	14.535
46.8	13.9468	46.8	14.5651
46.9	13.9761	46.9	14.5953
47	14.0041	47	14.6254
47.1	14.0348	47.1	14.6556
47.2	14.0628	47.2	14.6857
47.3	14.0923	47.3	14.7159
47.4	14.1234	47.4	14.746
47.5	14.1483	47.5	14.7761
47.6	14.1772	47.6	14.8063
47.7	14.2064	47.7	14.8364
47.8	14.2359	47.8	14.8665
47.9	14.264	47.9	14.8966
48	14.2924	48	14.9267
48.1	14.3215	48.1	14.9568
48.2	14.3506	48.2	14.9869
48.3	14.3794	48.3	15.017
48.4	14.4103	48.4	15.0471
48.5	14.4387	48.5	15.0772
48.6	14.466	48.6	15.1073
48.7	14.4968	48.7	15.1374
48.8	14.5308	48.8	15.1675
48.9	14.5615	48.9	15.1975
49	14.5948	49	15.2276
49.1	14.6284	49.1	15.2577
49.2	14.6569	49.2	15.2877
49.3	14.6835	49.3	15.3178
49.4	14.7106	49.4	15.3478
49.5	14.7417	49.5	15.3779
49.6	14.7715	49.6	15.4079
49.7	14.8041	49.7	15.438
49.8	14.8387	49.8	15.468
49.9	14.8727	49.9	15.498
50	14.9057	50	15.528
50.1	14.9355	50.1	15.5581
50.2	14.9675	50.2	15.5881
50.3	14.9999	50.3	15.6181
50.4	15.0257	50.4	15.6481
50.5	15.052	50.5	15.6781
50.6	15.0771	50.6	15.7081
50.7	15.102	50.7	15.7381
50.8	15.128	50.8	15.7681
50.9	15.159	50.9	15.7981
51	15.1914	51	15.8281
51.1	15.22	51.1	15.858
51.2	15.2453	51.2	15.888
51.3	15.2766	51.3	15.918
51.4	15.3055	51.4	15.9479
51.5	15.3331	51.5	15.9779
51.6	15.3639	51.6	16.0079
51.7	15.3946	51.7	16.0378
51.8	15.421	51.8	16.0678
51.9	15.4505	51.9	16.0977
52	15.4817	52	16.1276
52.1	15.5128	52.1	16.1576
52.2	15.5428	52.2	16.1875
52.3	15.5721	52.3	16.2174
52.4	15.6001	52.4	16.2474
52.5	15.6276	52.5	16.2773
52.6	15.6538	52.6	16.3072
52.7	15.6816	52.7	16.3371
52.8	15.7126	52.8	16.367
52.9	15.7451	52.9	16.3969
53	15.7777	53	16.4268
53.1	15.8112	53.1	16.4567
53.2	15.838	53.2	16.4866
53.3	15.8662	53.3	16.5165
53.4	15.8968	53.4	16.5463
53.5	15.9241	53.5	16.5762
53.6	15.9596	53.6	16.6061
53.7	15.9889	53.7	16.636
53.8	16.02	53.8	16.6658
53.9	16.0498	53.9	16.6957
54	16.0782	54	16.7255
54.1	16.1041	54.1	16.7554
54.2	16.1355	54.2	16.7852
54.3	16.1647	54.3	16.8151
54.4	16.1935	54.4	16.8449
54.5	16.2233	54.5	16.8747
54.6	16.2576	54.6	16.9046
54.7	16.2892	54.7	16.9344
54.8	16.3169	54.8	16.9642
54.9	16.3378	54.9	16.994
55	16.362	55	17.0238
55.1	16.3806	55.1	17.0536
55.2	16.4049	55.2	17.0834
55.3	16.4325	55.3	17.1132
55.4	16.4617	55.4	17.143
55.5	16.4896	55.5	17.1728
55.6	16.5191	55.6	17.2026
55.7	16.55	55.7	17.2324
55.8	16.573	55.8	17.2622
55.9	16.5978	55.9	17.2919
56	16.6255	56	17.3217
56.1	16.6501	56.1	17.3515
56.2	16.6789	56.2	17.3812
56.3	16.7058	56.3	17.411
56.4	16.7311	56.4	17.4407
56.5	16.7591	56.5	17.4705
56.6	16.7893	56.6	17.5002
56.7	16.8176	56.7	17.53
56.8	16.8437	56.8	17.5597
56.9	16.8731	56.9	17.5894
57	16.9037	57	17.6192
57.1	16.9291	57.1	17.6489
57.2	16.9558	57.2	17.6786
57.3	16.9831	57.3	17.7083
57.4	17.0041	57.4	17.738
57.5	17.0327	57.5	17.7677
57.6	17.0633	57.6	17.7974
57.7	17.0923	57.7	17.8271
57.8	17.1193	57.8	17.8568
57.9	17.1452	57.9	17.8865
58	17.1741	58	17.9162
58.1	17.2055	58.1	17.9459
58.2	17.235	58.2	17.9755
58.3	17.2624	58.3	18.0052
58.4	17.289	58.4	18.0349
58.5	17.3157	58.5	18.0645
58.6	17.3454	58.6	18.0942
58.7	17.3714	58.7	18.1238
58.8	17.4036	58.8	18.1535
58.9	17.4323	58.9	18.1831
59	17.4614	59	18.2128
59.1	17.4848	59.1	18.2424
59.2	17.5105	59.2	18.2721
59.3	17.5404	59.3	18.3017
59.4	17.5707	59.4	18.3313
59.5	17.5998	59.5	18.3609
59.6	17.6271	59.6	18.3905
59.7	17.6514	59.7	18.4202
59.8	17.6788	59.8	18.4498
59.9	17.7102	59.9	18.4794
60	17.739	60	18.509
60.1	17.7673	60.1	18.5386
60.2	17.7989	60.2	18.5681
60.3	17.8258	60.3	18.5977
60.4	17.8547	60.4	18.6273
60.5	17.8824	60.5	18.6569
60.6	17.9106	60.6	18.6865
60.7	17.9353	60.7	18.716
60.8	17.9609	60.8	18.7456
60.9	17.9918	60.9	18.7752
61	18.0238	61	18.8047
61.1	18.054	61.1	18.8343
61.2	18.0796	61.2	18.8638
61.3	18.1031	61.3	18.8934
61.4	18.1315	61.4	18.9229
61.5	18.1541	61.5	18.9524
61.6	18.182	61.6	18.982
61.7	18.2114	61.7	19.0115
61.8	18.2409	61.8	19.041
61.9	18.2735	61.9	19.0705
62	18.3058	62	19.1
62.1	18.3353	62.1	19.1296
62.2	18.3656	62.2	19.1591
62.3	18.396	62.3	19.1886
62.4	18.4249	62.4	19.2181
62.5	18.452	62.5	19.2476
62.6	18.485	62.6	19.277
62.7	18.5167	62.7	19.3065
62.8	18.5459	62.8	19.336
62.9	18.579	62.9	19.3655
63	18.6134	63	19.395
63.1	18.6429	63.1	19.4244
63.2	18.6728	63.2	19.4539
63.3	18.6985	63.3	19.4833
63.4	18.7277	63.4	19.5128
63.5	18.7614	63.5	19.5423
63.6	18.7872	63.6	19.5717
63.7	18.8122	63.7	19.6011
63.8	18.8407	63.8	19.6306
63.9	18.8644	63.9	19.66
64	18.8906	64	19.6894
64.1	18.9187	64.1	19.7189
64.2	18.945	64.2	19.7483
64.3	18.9736	64.3	19.7777
64.4	19.0012	64.4	19.8071
64.5	19.0343	64.5	19.8365
64.6	19.0579	64.6	19.8659
64.7	19.0852	64.7	19.8953
64.8	19.1152	64.8	19.9247
64.9	19.1388	64.9	19.9541
65	19.1659	65	19.9835
65.1	19.1889	65.1	20.0129
65.2	19.2208	65.2	20.0423
65.3	19.2517	65.3	20.0717
65.4	19.2831	65.4	20.101
65.5	19.3131	65.5	20.1304
65.6	19.3436	65.6	20.1598
65.7	19.3715	65.7	20.1891
65.8	19.3983	65.8	20.2185
65.9	19.4331	65.9	20.2478
66	19.4614	66	20.2772
66.1	19.4906	66.1	20.3065
66.2	19.5169	66.2	20.3358
66.3	19.5404	66.3	20.3652
66.4	19.5689	66.4	20.3945
66.5	19.5957	66.5	20.4238
66.6	19.6206	66.6	20.4531
66.7	19.651	66.7	20.4825
66.8	19.6831	66.8	20.5118
66.9	19.7103	66.9	20.5411
67	19.7346	67	20.5704
67.1	19.7608	67.1	20.5997
67.2	19.7897	67.2	20.629
67.3	19.8206	67.3	20.6583
67.4	19.8549	67.4	20.6876
67.5	19.8823	67.5	20.7168
67.6	19.9146	67.6	20.7461
67.7	19.9403	67.7	20.7754
67.8	19.9648	67.8	20.8047
67.9	19.9895	67.9	20.8339
68	20.0132	68	20.8632
68.1	20.0376	68.1	20.8925
68.2	20.0638	68.2	20.9217
68.3	20.0932	68.3	20.951
68.4	20.1195	68.4	20.9802
68.5	20.1459	68.5	21.0094
68.6	20.1758	68.6	21.0387
68.7	20.2024	68.7	21.0679
68.8	20.2291	68.8	21.0971
68.9	20.2556	68.9	21.1264
69	20.2851	69	21.1556
69.1	20.3107	69.1	21.1848
69.2	20.338	69.2	21.214
69.3	20.3605	69.3	21.2432
69.4	20.3942	69.4	21.2724
69.5	20.4227	69.5	21.3016
69.6	20.451	69.6	21.3308
69.7	20.4825	69.7	21.36
69.8	20.5086	69.8	21.3892
69.9	20.5388	69.9	21.4184
70	20.5642	70	21.4476
70.1	20.5931	70.1	21.4767
70.2	20.6239	70.2	21.5059
70.3	20.6558	70.3	21.5351
70.4	20.6815	70.4	21.5642
70.5	20.7078	70.5	21.5934
70.6	20.7348	70.6	21.6225
70.7	20.7638	70.7	21.6517
70.8	20.793	70.8	21.6808
70.9	20.8259	70.9	21.71
71	20.8581	71	21.7391
71.1	20.8882	71.1	21.7682
71.2	20.9216	71.2	21.7974
71.3	20.9504	71.3	21.8265
71.4	20.9803	71.4	21.8556
71.5	21.0031	71.5	21.8847
71.6	21.0255	71.6	21.9138
71.7	21.0492	71.7	21.943
71.8	21.0728	71.8	21.9721
71.9	21.1033	71.9	22.0012
72	21.131	72	22.0303
72.1	21.1567	72.1	22.0593
72.2	21.1787	72.2	22.0884
72.3	21.2036	72.3	22.1175
72.4	21.232	72.4	22.1466
72.5	21.257	72.5	22.1757
72.6	21.2864	72.6	22.2047
72.7	21.3178	72.7	22.2338
72.8	21.3453	72.8	22.2629
72.9	21.3683	72.9	22.2919
73	21.3959	73	22.321
73.1	21.4255	73.1	22.35
73.2	21.4561	73.2	22.3791
73.3	21.4858	73.3	22.4081
73.4	21.5143	73.4	22.4372
73.5	21.543	73.5	22.4662
73.6	21.5761	73.6	22.4952
73.7	21.6008	73.7	22.5242
73.8	21.6278	73.8	22.5533
73.9	21.6552	73.9	22.5823
74	21.6862	74	22.6113
74.1	21.7176	74.1	22.6403
74.2	21.7468	74.2	22.6693
74.3	21.7788	74.3	22.6983
74.4	21.8068	74.4	22.7273
74.5	21.8369	74.5	22.7563
74.6	21.8648	74.6	22.7853
74.7	21.888	74.7	22.8143
74.8	21.9143	74.8	22.8432
74.9	21.9395	74.9	22.8722
75	21.9658	75	22.9012
75.1	21.9928	75.1	22.9301
75.2	22.0237	75.2	22.9591
75.3	22.0489	75.3	22.9881
75.4	22.075	75.4	23.017
75.5	22.0959	75.5	23.046
75.6	22.1207	75.6	23.0749
75.7	22.1498	75.7	23.1039
75.8	22.1779	75.8	23.1328
75.9	22.2054	75.9	23.1617
76	22.2313	76	23.1907
76.1	22.2653	76.1	23.2196
76.2	22.2955	76.2	23.2485
76.3	22.3207	76.3	23.2774
76.4	22.3417	76.4	23.3063
76.5	22.3709	76.5	23.3352
76.6	22.3978	76.6	23.3641
76.7	22.4208	76.7	23.393
76.8	22.4523	76.8	23.4219
76.9	22.4771	76.9	23.4508
77	22.4975	77	23.4797
77.1	22.525	77.1	23.5086
77.2	22.5546	77.2	23.5375
77.3	22.5879	77.3	23.5664
77.4	22.6181	77.4	23.5952
77.5	22.645	77.5	23.6241
77.6	22.6707	77.6	23.653
77.7	22.6922	77.7	23.6818
77.8	22.7197	77.8	23.7107
77.9	22.7517	77.9	23.7395
78	22.7788	78	23.7684
78.1	22.8077	78.1	23.7972
78.2	22.8403	78.2	23.826
78.3	22.8704	78.3	23.8549
78.4	22.8999	78.4	23.8837
78.5	22.9263	78.5	23.9125
78.6	22.9587	78.6	23.9414
78.7	22.9883	78.7	23.9702
78.8	23.0186	78.8	23.999
78.9	23.046	78.9	24.0278
79	23.0749	79	24.0566
79.1	23.1009	79.1	24.0854
79.2	23.1311	79.2	24.1142
79.3	23.1614	79.3	24.143
79.4	23.1874	79.4	24.1718
79.5	23.2167	79.5	24.2006
79.6	23.2432	79.6	24.2293
79.7	23.2685	79.7	24.2581
79.8	23.3007	79.8	24.2869
79.9	23.3292	79.9	24.3157
80	23.3614	80	24.3444
80.1	23.3892	80.1	24.3732
80.2	23.4157	80.2	24.4019
80.3	23.4408	80.3	24.4307
80.4	23.467	80.4	24.4594
80.5	23.4989	80.5	24.4882
80.6	23.5257	80.6	24.5169
80.7	23.5524	80.7	24.5457
80.8	23.5814	80.8	24.5744
80.9	23.6092	80.9	24.6031
81	23.638	81	24.6318
81.1	23.6662	81.1	24.6606
81.2	23.6903	81.2	24.6893
81.3	23.7174	81.3	24.718
81.4	23.7446	81.4	24.7467
81.5	23.7758	81.5	24.7754
81.6	23.8066	81.6	24.8041
81.7	23.8356	81.7	24.8328
81.8	23.8641	81.8	24.8615
81.9	23.8914	81.9	24.8902
82	23.9202	82	24.9188
82.1	23.951	82.1	24.9475
82.2	23.9771	82.2	24.9762
82.3	23.9996	82.3	25.0049
82.4	24.0278	82.4	25.0335
82.5	24.0596	82.5	25.0622
82.6	24.0896	82.6	25.0908
82.7	24.1174	82.7	25.1195
82.8	24.1432	82.8	25.1482
82.9	24.1712	82.9	25.1768
83	24.1993	83	25.2054
83.1	24.2306	83.1	25.2341
83.2	24.2575	83.2	25.2627
83.3	24.2823	83.3	25.2913
83.4	24.3034	83.4	25.32
83.5	24.3269	83.5	25.3486
83.6	24.3553	83.6	25.3772
83.7	24.3867	83.7	25.4058
83.8	24.4162	83.8	25.4344
83.9	24.4394	83.9	25.463
84	24.4648	84	25.4916
84.1	24.4948	84.1	25.5202
84.2	24.52	84.2	25.5488
84.3	24.5448	84.3	25.5774
84.4	24.5727	84.4	25.606
84.5	24.5966	84.5	25.6346
84.6	24.6223	84.6	25.6631
84.7	24.647	84.7	25.6917
84.8	24.6686	84.8	25.7203
84.9	24.6888	84.9	25.7488
85	24.7169	85	25.7774
85.1	24.7482	85.1	25.8059
85.2	24.7729	85.2	25.8345
85.3	24.7974	85.3	25.863
85.4	24.8215	85.4	25.8916
85.5	24.8488	85.5	25.9201
85.6	24.8772	85.6	25.9487
85.7	24.9037	85.7	25.9772
85.8	24.9338	85.8	26.0057
85.9	24.9557	85.9	26.0342
86	24.981	86	26.0628
86.1	25.0076	86.1	26.0913
86.2	25.0313	86.2	26.1198
86.3	25.0571	86.3	26.1483
86.4	25.0901	86.4	26.1768
86.5	25.1186	86.5	26.2053
86.6	25.1405	86.6	26.2338
86.7	25.1656	86.7	26.2623
86.8	25.1971	86.8	26.2908
86.9	25.2268	86.9	26.3192
87	25.2528	87	26.3477
87.1	25.279	87.1	26.3762
87.2	25.3062	87.2	26.4047
87.3	25.3347	87.3	26.4331
87.4	25.361	87.4	26.4616
87.5	25.39	87.5	26.49
87.6	25.4191	87.6	26.5185
87.7	25.4453	87.7	26.5469
87.8	25.4685	87.8	26.5754
87.9	25.4952	87.9	26.6038
88	25.524	88	26.6323
88.1	25.5506	88.1	26.6607
88.2	25.5746	88.2	26.6891
88.3	25.5993	88.3	26.7175
88.4	25.6332	88.4	26.746
88.5	25.6626	88.5	26.7744
88.6	25.6911	88.6	26.8028
88.7	25.7178	88.7	26.8312
88.8	25.7466	88.8	26.8596
88.9	25.7715	88.9	26.888
89	25.801	89	26.9164
89.1	25.8304	89.1	26.9448
89.2	25.8587	89.2	26.9732
89.3	25.8864	89.3	27.0016
89.4	25.9139	89.4	27.0299
89.5	25.9412	89.5	27.0583
89.6	25.9698	89.6	27.0867
89.7	25.9968	89.7	27.1151
89.8	26.0222	89.8	27.1434
89.9	26.051	89.9	27.1718
90	26.0815	90	27.2001
90.1	26.1091	90.1	27.2285
90.2	26.1383	90.2	27.2568
90.3	26.168	90.3	27.2852
90.4	26.1856	90.4	27.3135
90.5	26.2146	90.5	27.3418
90.6	26.2435	90.6	27.3702
90.7	26.2764	90.7	27.3985
90.8	26.3012	90.8	27.4268
90.9	26.3318	90.9	27.4551
91	26.3647	91	27.4835
91.1	26.3924	91.1	27.5118
91.2	26.4175	91.2	27.5401
91.3	26.4455	91.3	27.5684
91.4	26.4721	91.4	27.5967
91.5	26.506	91.5	27.625
91.6	26.5354	91.6	27.6533
91.7	26.5626	91.7	27.6816
91.8	26.5978	91.8	27.7098
91.9	26.6247	91.9	27.7381
92	26.6517	92	27.7664
92.1	26.6782	92.1	27.7947
92.2	26.6998	92.2	27.8229
92.3	26.7305	92.3	27.8512
92.4	26.7577	92.4	27.8794
92.5	26.7843	92.5	27.9077
92.6	26.8102	92.6	27.9359
92.7	26.8449	92.7	27.9642
92.8	26.8776	92.8	27.9924
92.9	26.91	92.9	28.0207
93	26.941	93	28.0489
93.1	26.9686	93.1	28.0771
93.2	26.9943	93.2	28.1054
93.3	27.0223	93.3	28.1336
93.4	27.0474	93.4	28.1618
93.5	27.0725	93.5	28.19
93.6	27.095	93.6	28.2182
93.7	27.12	93.7	28.2464
93.8	27.1464	93.8	28.2746
93.9	27.1724	93.9	28.3028
94	27.2013	94	28.331
94.1	27.2312	94.1	28.3592
94.2	27.2613	94.2	28.3874
94.3	27.2876	94.3	28.4156
94.4	27.3167	94.4	28.4437
94.5	27.3414	94.5	28.4719
94.6	27.3696	94.6	28.5001
94.7	27.3994	94.7	28.5283
94.8	27.4288	94.8	28.5564
94.9	27.4545	94.9	28.5846
95	27.4822	95	28.6127
95.1	27.5068	95.1	28.6409
95.2	27.5295	95.2	28.669
95.3	27.5543	95.3	28.6972
95.4	27.5796	95.4	28.7253
95.5	27.6059	95.5	28.7534
95.6	27.6319	95.6	28.7816
95.7	27.6611	95.7	28.8097
95.8	27.6933	95.8	28.8378
95.9	27.7195	95.9	28.8659
96	27.7433	96	28.894
96.1	27.7735	96.1	28.9221
96.2	27.7999	96.2	28.9502
96.3	27.8211	96.3	28.9783
96.4	27.85	96.4	29.0064
96.5	27.8827	96.5	29.0345
96.6	27.9053	96.6	29.0626
96.7	27.927	96.7	29.0907
96.8	27.9495	96.8	29.1188
96.9	27.9799	96.9	29.1469
97	28.0061	97	29.1749
97.1	28.0309	97.1	29.203
97.2	28.0559	97.2	29.2311
97.3	28.0826	97.3	29.2591
97.4	28.1111	97.4	29.2872
97.5	28.1357	97.5	29.3152
97.6	28.1567	97.6	29.3433
97.7	28.1864	97.7	29.3713
97.8	28.2179	97.8	29.3994
97.9	28.2475	97.9	29.4274
98	28.275	98	29.4554
98.1	28.2972	98.1	29.4835
98.2	28.3216	98.2	29.5115
98.3	28.352	98.3	29.5395
98.4	28.3822	98.4	29.5675
98.5	28.4111	98.5	29.5955
98.6	28.4374	98.6	29.6236
98.7	28.4665	98.7	29.6516
98.8	28.4899	98.8	29.6796
98.9	28.5125	98.9	29.7076
99	28.5413	99	29.7355
99.1	28.569	99.1	29.7635
99.2	28.5984	99.2	29.7915
99.3	28.6244	99.3	29.8195
99.4	28.6503	99.4	29.8475
99.5	28.6786	99.5	29.8754
99.6	28.7051	99.6	29.9034
99.7	28.7306	99.7	29.9314
99.8	28.7573	99.8	29.9593
99.9	28.7845	99.9	29.9873
100	28.8131	100	30.0152
100.1	28.8402	100.1	30.0432
100.2	28.8626	100.2	30.0711
100.3	28.8924	100.3	30.0991
100.4	28.9194	100.4	30.127
100.5	28.9474	100.5	30.1549
100.6	28.9734	100.6	30.1829
100.7	28.9972	100.7	30.2108
100.8	29.0241	100.8	30.2387
100.9	29.051	100.9	30.2666
101	29.0759	101	30.2945
101.1	29.1062	101.1	30.3225
101.2	29.1334	101.2	30.3504
101.3	29.1654	101.3	30.3783
101.4	29.1974	101.4	30.4062
101.5	29.2242	101.5	30.434
101.6	29.2494	101.6	30.4619
101.7	29.2783	101.7	30.4898
101.8	29.3025	101.8	30.5177
101.9	29.329	101.9	30.5456
102	29.3538	102	30.5734
102.1	29.3872	102.1	30.6013
102.2	29.4156	102.2	30.6292
102.3	29.4429	102.3	30.657
102.4	29.4711	102.4	30.6849
102.5	29.4941	102.5	30.7127
102.6	29.5237	102.6	30.7406
102.7	29.5536	102.7	30.7684
102.8	29.5812	102.8	30.7963
102.9	29.6084	102.9	30.8241
103	29.6319	103	30.8519
103.1	29.6596	103.1	30.8798
103.2	29.6863	103.2	30.9076
103.3	29.7119	103.3	30.9354
103.4	29.7402	103.4	30.9632
103.5	29.7626	103.5	30.991
103.6	29.7926	103.6	31.0189
103.7	29.824	103.7	31.0467
103.8	29.8504	103.8	31.0745
103.9	29.8734	103.9	31.1023
104	29.8966	104	31.1301
104.1	29.9209	104.1	31.1578
104.2	29.9452	104.2	31.1856
104.3	29.9724	104.3	31.2134
104.4	29.9974	104.4	31.2412
104.5	30.024	104.5	31.269
104.6	30.0471	104.6	31.2967
104.7	30.0709	104.7	31.3245
104.8	30.0988	104.8	31.3522
104.9	30.1285	104.9	31.38
105	30.1618	105	31.4078
105.1	30.1863	105.1	31.4355
105.2	30.2137	105.2	31.4632
105.3	30.2395	105.3	31.491
105.4	30.2681	105.4	31.5187
105.5	30.2925	105.5	31.5465
105.6	30.3165	105.6	31.5742
105.7	30.3462	105.7	31.6019
105.8	30.3745	105.8	31.6296
105.9	30.398	105.9	31.6573
106	30.4241	106	31.6851
106.1	30.451	106.1	31.7128
106.2	30.4789	106.2	31.7405
106.3	30.504	106.3	31.7682
106.4	30.5287	106.4	31.7959
106.5	30.5565	106.5	31.8236
106.6	30.5855	106.6	31.8513
106.7	30.6075	106.7	31.8789
106.8	30.6348	106.8	31.9066
106.9	30.6614	106.9	31.9343
107	30.6891	107	31.962
107.1	30.7121	107.1	31.9896
107.2	30.7353	107.2	32.0173
107.3	30.7621	107.3	32.045
107.4	30.7837	107.4	32.0726
107.5	30.8104	107.5	32.1003
107.6	30.8365	107.6	32.1279
107.7	30.8632	107.7	32.1556
107.8	30.8895	107.8	32.1832
107.9	30.9148	107.9	32.2108
108	30.9379	108	32.2385
108.1	30.9636	108.1	32.2661
108.2	30.9835	108.2	32.2937
108.3	31.0057	108.3	32.3214
108.4	31.0286	108.4	32.349
108.5	31.0575	108.5	32.3766
108.6	31.0906	108.6	32.4042
108.7	31.1163	108.7	32.4318
108.8	31.1427	108.8	32.4594
108.9	31.1696	108.9	32.487
109	31.1937	109	32.5146
109.1	31.2206	109.1	32.5422
109.2	31.246	109.2	32.5698
109.3	31.2682	109.3	32.5974
109.4	31.2966	109.4	32.6249
109.5	31.326	109.5	32.6525
109.6	31.3572	109.6	32.6801
109.7	31.3831	109.7	32.7076
109.8	31.4092	109.8	32.7352
109.9	31.4325	109.9	32.7628
110	31.4567	110	32.7903
110.1	31.4812	110.1	32.8179
110.2	31.5091	110.2	32.8454
110.3	31.5375	110.3	32.873
110.4	31.5631	110.4	32.9005
110.5	31.5911	110.5	32.928
110.6	31.6142	110.6	32.9556
110.7	31.6394	110.7	32.9831
110.8	31.6651	110.8	33.0106
110.9	31.6904	110.9	33.0381
111	31.7175	111	33.0657
111.1	31.7421	111.1	33.0932
111.2	31.7698	111.2	33.1207
111.3	31.7969	111.3	33.1482
111.4	31.8222	111.4	33.1757
111.5	31.8454	111.5	33.2032
111.6	31.8673	111.6	33.2307
111.7	31.8946	111.7	33.2581
111.8	31.9154	111.8	33.2856
111.9	31.9409	111.9	33.3131
112	31.9646	112	33.3406
112.1	31.9865	112.1	33.3681
112.2	32.0105	112.2	33.3955
112.3	32.0388	112.3	33.423
112.4	32.0654	112.4	33.4504
112.5	32.0885	112.5	33.4779
112.6	32.1125	112.6	33.5054
112.7	32.1347	112.7	33.5328
112.8	32.1644	112.8	33.5602
112.9	32.1914	112.9	33.5877
113	32.2175	113	33.6151
113.1	32.242	113.1	33.6426
113.2	32.2691	113.2	33.67
113.3	32.2977	113.3	33.6974
113.4	32.3247	113.4	33.7248
113.5	32.3537	113.5	33.7522
113.6	32.3783	113.6	33.7797
113.7	32.4034	113.7	33.8071
113.8	32.4279	113.8	33.8345
113.9	32.4549	113.9	33.8619
114	32.4823	114	33.8893
114.1	32.5093	114.1	33.9167
114.2	32.5363	114.2	33.9441
114.3	32.5638	114.3	33.9714
114.4	32.5893	114.4	33.9988
114.5	32.6153	114.5	34.0262
114.6	32.6374	114.6	34.0536
114.7	32.6573	114.7	34.0809
114.8	32.6821	114.8	34.1083
114.9	32.7089	114.9	34.1357
115	32.7342	115	34.163
115.1	32.7636	115.1	34.1904
115.2	32.7862	115.2	34.2177
115.3	32.8053	115.3	34.2451
115.4	32.8292	115.4	34.2724
115.5	32.8547	115.5	34.2998
115.6	32.8818	115.6	34.3271
115.7	32.9055	115.7	34.3544
115.8	32.93	115.8	34.3817
115.9	32.9559	115.9	34.4091
116	32.9815	116	34.4364
116.1	33.0044	116.1	34.4637
116.2	33.029	116.2	34.491
116.3	33.0553	116.3	34.5183
116.4	33.0832	116.4	34.5456
116.5	33.1117	116.5	34.5729
116.6	33.1344	116.6	34.6002
116.7	33.1443	116.7	34.6275
116.8	33.1669	116.8	34.6548
116.9	33.1919	116.9	34.6821
117	33.2207	117	34.7094
117.1	33.2483	117.1	34.7366
117.2	33.2749	117.2	34.7639
117.3	33.3021	117.3	34.7912
117.4	33.3257	117.4	34.8184
117.5	33.353	117.5	34.8457
117.6	33.3758	117.6	34.8729
117.7	33.3999	117.7	34.9002
117.8	33.429	117.8	34.9274
117.9	33.4627	117.9	34.9547
118	33.4741	118	34.9819
118.1	33.4957	118.1	35.0092
118.2	33.5209	118.2	35.0364
118.3	33.5496	118.3	35.0636
118.4	33.5703	118.4	35.0909
118.5	33.5993	118.5	35.1181
118.6	33.6283	118.6	35.1453
118.7	33.6525	118.7	35.1725
118.8	33.6774	118.8	35.1997
118.9	33.6925	118.9	35.2269
119	33.7116	119	35.2541
119.1	33.7116	119.1	35.2813
119.2	33.7598	119.2	35.3085
119.3		119.3	35.3357
119.4		119.4	35.3629
119.5		119.5	35.3901
119.6		119.6	35.4172
119.7		119.7	35.4444
119.8		119.8	35.4716
119.9		119.9	35.4988
120		120	35.4988
120.1		120.1	35.4952
120.2		120.2	35.4916
120.3		120.3	35.488
120.4		120.4	35.4843
120.5		120.5	35.4807
120.6		120.6	35.4771
120.7		120.7	35.4735
120.8		120.8	35.4699
120.9		120.9	35.4663
121		121	35.4627
121.1		121.1	35.4591
121.2		121.2	35.4555
121.3		121.3	35.4519
121.4		121.4	35.4483
121.5		121.5	35.4448
121.6		121.6	35.4412
121.7		121.7	35.4376
121.8	34.2395	121.8	35.434
121.9	34.2395	121.9	35.4304
122	34.2514	122	35.4268
122.1	34.2317	122.1	35.4232
122.2	34.1954	122.2	35.4196
122.3	34.1648	122.3	35.416
122.4	34.1954	122.4	35.4124
122.5	34.2317	122.5	35.4088
122.6	34.3024	122.6	35.4052
122.7	34.2778	122.7	35.4016
122.8	34.3566	122.8	35.398
122.9	34.2722	122.9	35.3944
123	34.3179	123	35.3908
123.1	34.326	123.1	35.3872
123.2	34.3153	123.2	35.3836
123.3	34.3158	123.3	35.3801
123.4	34.2922	123.4	35.3765
123.5	34.2892	123.5	35.3729
123.6	34.2998	123.6	35.3693
123.7	34.3133	123.7	35.3657
123.8	34.2871	123.8	35.3621
123.9	34.2725	123.9	35.3585
124	34.2809	124	35.3549
124.1	34.275	124.1	35.3513
124.2	34.2613	124.2	35.3477
124.3	34.2491	124.3	35.3442
124.4	34.2466	124.4	35.3406
124.5	34.2433	124.5	35.337
124.6	34.2407	124.6	35.3334
124.7	34.2385	124.7	35.3298
124.8	34.2351	124.8	35.3262
124.9	34.2363	124.9	35.3226
125	34.2235	125	35.3191
125.1	34.2237	125.1	35.3155
125.2	34.2234	125.2	35.3119
125.3	34.2129	125.3	35.3083
125.4	34.211	125.4	35.3047
125.5	34.2033	125.5	35.3011
125.6	34.1966	125.6	35.2976
125.7	34.1913	125.7	35.294
125.8	34.1881	125.8	35.2904
125.9	34.1866	125.9	35.2868
126	34.1833	126	35.2832
126.1	34.1802	126.1	35.2796
126.2	34.1693	126.2	35.2761
126.3	34.1643	126.3	35.2725
126.4	34.1624	126.4	35.2689
126.5	34.1567	126.5	35.2653
126.6	34.1563	126.6	35.2617
126.7	34.1547	126.7	35.2582
126.8	34.1443	126.8	35.2546
126.9	34.1382	126.9	35.251
127	34.1311	127	35.2474
127.1	34.1309	127.1	35.2439
127.2	34.12	127.2	35.2403
127.3	34.1041	127.3	35.2367
127.4	34.0894	127.4	35.2331
127.5	34.0705	127.5	35.2295
127.6	34.0868	127.6	35.226
127.7	34.1398	127.7	35.2224
127.8	34.1588	127.8	35.2188
127.9	34.1351	127.9	35.2152
128	34.1458	128	35.2117
128.1	34.1353	128.1	35.2081
128.2	34.1331	128.2	35.2045
128.3	34.1124	128.3	35.201
128.4	34.0983	128.4	35.1974
128.5	34.0929	128.5	35.1938
128.6	34.0743	128.6	35.1902
128.7	34.0641	128.7	35.1867
128.8	34.0614	128.8	35.1831
128.9	34.0558	128.9	35.1795
129	34.0551	129	35.176
129.1	34.0764	129.1	35.1724
129.2	34.1021	129.2	35.1688
129.3	34.0889	129.3	35.1652
129.4	34.0873	129.4	35.1617
129.5	34.1302	129.5	35.1581
129.6	34.1081	129.6	35.1545
129.7	34.0763	129.7	35.151
129.8	34.0632	129.8	35.1474
129.9	34.0124	129.9	35.1438
130	34.0006	130	35.1403
130.1	34.0112	130.1	35.1367
130.2	34.0365	130.2	35.1331
130.3	34.0778	130.3	35.1296
130.4	34.0959	130.4	35.126
130.5	34.1425	130.5	35.1224
130.6	34.172	130.6	35.1189
130.7	34.1506	130.7	35.1153
130.8	34.0783	130.8	35.1117
130.9	34.0595	130.9	35.1082
131	34.0464	131	35.1046
131.1	34.035	131.1	35.1011
131.2	34.0392	131.2	35.0975
131.3	34.0107	131.3	35.0939
131.4	34.0548	131.4	35.0904
131.5	34.1423	131.5	35.0868
131.6	34.1368	131.6	35.0832
131.7	34.0631	131.7	35.0797
131.8	34.0488	131.8	35.0761
131.9	34.0334	131.9	35.0726
132	34.0298	132	35.069
132.1	34.0185	132.1	35.0654
132.2	33.9979	132.2	35.0619
132.3	33.9741	132.3	35.0583
132.4	33.9608	132.4	35.0548
132.5	33.9545	132.5	35.0512
132.6	33.9212	132.6	35.0477
132.7	33.921	132.7	35.0441
132.8	33.9442	132.8	35.0405
132.9	33.964	132.9	35.037
133	33.9667	133	35.0334
133.1	33.9633	133.1	35.0299
133.2	33.9654	133.2	35.0263
133.3	33.9956	133.3	35.0228
133.4	34.0152	133.4	35.0192
133.5	34.0443	133.5	35.0157
133.6	34.0585	133.6	35.0121
133.7	34.0607	133.7	35.0085
133.8	34.067	133.8	35.005
133.9	34.0279	133.9	35.0014
134	33.9316	134	34.9979
134.1	33.8339	134.1	34.9943
134.2	33.7067	134.2	34.9908
134.3	33.5752	134.3	34.9872
134.4	33.6075	134.4	34.9837
134.5	33.5862	134.5	34.9801
134.6	33.5882	134.6	34.9766
134.7	33.5888	134.7	34.973
134.8	33.5944	134.8	34.9695
134.9	33.5871	134.9	34.9659
135	33.5654	135	34.9624
135.1	33.5648	135.1	34.9588
135.2	33.6152	135.2	34.9553
135.3	33.7164	135.3	34.9517
135.4	33.7638	135.4	34.9482
135.5	33.7901	135.5	34.9446
135.6	33.8012	135.6	34.9411
135.7	33.7981	135.7	34.9376
135.8	33.7804	135.8	34.934
135.9	33.7557	135.9	34.9305
136	33.7464	136	34.9269
136.1	33.7325	136.1	34.9234
136.2	33.7322	136.2	34.9198
136.3	33.7299	136.3	34.9163
136.4	33.7165	136.4	34.9127
136.5	33.7126	136.5	34.9092
136.6	33.7054	136.6	34.9057
136.7	33.6894	136.7	34.9021
136.8	33.6933	136.8	34.8986
136.9	33.682	136.9	34.895
137	33.676	137	34.8915
137.1	33.6786	137.1	34.8879
137.2	33.6766	137.2	34.8844
137.3	33.6728	137.3	34.8809
137.4	33.6731	137.4	34.8773
137.5	33.6624	137.5	34.8738
137.6	33.6573	137.6	34.8702
137.7	33.6558	137.7	34.8667
137.8	33.6512	137.8	34.8632
137.9	33.6508	137.9	34.8596
138	33.6449	138	34.8561
138.1	33.6388	138.1	34.8526
138.2	33.6288	138.2	34.849
138.3	33.6212	138.3	34.8455
138.4	33.6104	138.4	34.8419
138.5	33.6038	138.5	34.8384
138.6	33.5999	138.6	34.8349
138.7	33.5899	138.7	34.8313
138.8	33.5812	138.8	34.8278
138.9	33.5768	138.9	34.8243
139	33.5753	139	34.8207
139.1	33.5728	139.1	34.8172
139.2	33.5724	139.2	34.8137
139.3	33.5682	139.3	34.8101
139.4	33.5643	139.4	34.8066
139.5	33.555	139.5	34.8031
139.6	33.5517	139.6	34.7995
139.7	33.548	139.7	34.796
139.8	33.5431	139.8	34.7925
139.9	33.5364	139.9	34.7889
140	33.5368	140	34.7854
140.1	33.5303	140.1	34.7819
140.2	33.5283	140.2	34.7783
140.3	33.5227	140.3	34.7748
140.4	33.517	140.4	34.7713
140.5	33.5126	140.5	34.7678
140.6	33.5086	140.6	34.7642
140.7	33.5041	140.7	34.7607
140.8	33.5003	140.8	34.7572
140.9	33.4971	140.9	34.7536
141	33.494	141	34.7501
141.1	33.486	141.1	34.7466
141.2	33.4801	141.2	34.7431
141.3	33.475	141.3	34.7395
141.4	33.4738	141.4	34.736
141.5	33.471	141.5	34.7325
141.6	33.4719	141.6	34.729
141.7	33.4658	141.7	34.7254
141.8	33.4638	141.8	34.7219
141.9	33.4655	141.9	34.7184
142	33.4599	142	34.7149
142.1	33.4583	142.1	34.7113
142.2	33.4511	142.2	34.7078
142.3	33.4429	142.3	34.7043
142.4	33.438	142.4	34.7008
142.5	33.4337	142.5	34.6973
142.6	33.4268	142.6	34.6937
142.7	33.4185	142.7	34.6902
142.8	33.4133	142.8	34.6867
142.9	33.4076	142.9	34.6832
143	33.4066	143	34.6797
143.1	33.4018	143.1	34.6761
143.2	33.3939	143.2	34.6726
143.3	33.3886	143.3	34.6691
143.4	33.3821	143.4	34.6656
143.5	33.3748	143.5	34.6621
143.6	33.363	143.6	34.6585
143.7	33.3606	143.7	34.655
143.8	33.3541	143.8	34.6515
143.9	33.3478	143.9	34.648
144	33.3461	144	34.6445
144.1	33.3443	144.1	34.641
144.2	33.3412	144.2	34.6374
144.3	33.3361	144.3	34.6339
144.4	33.3325	144.4	34.6304
144.5	33.3324	144.5	34.6269
144.6	33.3338	144.6	34.6234
144.7	33.3273	144.7	34.6199
144.8	33.3259	144.8	34.6164
144.9	33.3233	144.9	34.6128
145	33.3181	145	34.6093
145.1	33.3101	145.1	34.6058
145.2	33.3041	145.2	34.6023
145.3	33.2939	145.3	34.5988
145.4	33.2861	145.4	34.5953
145.5	33.2791	145.5	34.5918
145.6	33.2785	145.6	34.5883
145.7	33.2758	145.7	34.5848
145.8	33.2682	145.8	34.5812
145.9	33.2628	145.9	34.5777
146	33.2605	146	34.5742
146.1	33.2485	146.1	34.5707
146.2	33.2447	146.2	34.5672
146.3	33.2383	146.3	34.5637
146.4	33.237	146.4	34.5602
146.5	33.2379	146.5	34.5567
146.6	33.2337	146.6	34.5532
146.7	33.2261	146.7	34.5497
146.8	33.2206	146.8	34.5462
146.9	33.2153	146.9	34.5427
147	33.2099	147	34.5391
147.1	33.2074	147.1	34.5356
147.2	33.2138	147.2	34.5321
147.3	33.2148	147.3	34.5286
147.4	33.2123	147.4	34.5251
147.5	33.2096	147.5	34.5216
147.6	33.2015	147.6	34.5181
147.7	33.192	147.7	34.5146
147.8	33.1934	147.8	34.5111
147.9	33.1869	147.9	34.5076
148	33.1777	148	34.5041
148.1	33.1722	148.1	34.5006
148.2	33.1784	148.2	34.4971
148.3	33.1748	148.3	34.4936
148.4	33.1644	148.4	34.4901
148.5	33.1585	148.5	34.4866
148.6	33.149	148.6	34.4831
148.7	33.1372	148.7	34.4796
148.8	33.1176	148.8	34.4761
148.9	33.0989	148.9	34.4726
149	33.0874	149	34.4691
149.1	33.0766	149.1	34.4656
149.2	33.0795	149.2	34.4621
149.3	33.0746	149.3	34.4586
149.4	33.0696	149.4	34.4551
149.5	33.0644	149.5	34.4516
149.6	33.0558	149.6	34.4481
149.7	33.0441	149.7	34.4446
149.8	33.0324	149.8	34.4411
149.9	33.0382	149.9	34.4376
150	33.0413	150	34.4341
150.1	33.0375	150.1	34.4306
150.2	33.0375	150.2	34.4272
150.3	33.0292	150.3	34.4237
150.4	33.0252	150.4	34.4202
150.5	33.0082	150.5	34.4167
150.6	32.9829	150.6	34.4132
150.7	32.9602	150.7	34.4097
150.8	32.9312	150.8	34.4062
150.9	32.9047	150.9	34.4027
151	32.9024	151	34.3992
151.1	32.9025	151.1	34.3957
151.2	32.9062	151.2	34.3922
151.3	32.9059	151.3	34.3887
151.4	32.8994	151.4	34.3853
151.5	32.8847	151.5	34.3818
151.6	32.8673	151.6	34.3783
151.7	32.8461	151.7	34.3748
151.8	32.8237	151.8	34.3713
151.9	32.8015	151.9	34.3678
152	32.7755	152	34.3643
152.1	32.7536	152.1	34.3608
152.2	32.7438	152.2	34.3573
152.3	32.7498	152.3	34.3539
152.4	32.7553	152.4	34.3504
152.5	32.7594	152.5	34.3469
152.6	32.7594	152.6	34.3434
152.7	32.7631	152.7	34.3399
152.8	32.7615	152.8	34.3364
152.9	32.7613	152.9	34.3329
153	32.7627	153	34.3295
153.1	32.7575	153.1	34.326
153.2	32.7438	153.2	34.3225
153.3	32.7312	153.3	34.319
153.4	32.7123	153.4	34.3155
153.5	32.6962	153.5	34.312
153.6	32.6761	153.6	34.3086
153.7	32.6678	153.7	34.3051
153.8	32.6627	153.8	34.3016
153.9	32.6709	153.9	34.2981
154	32.6701	154	34.2946
154.1	32.6783	154.1	34.2912
154.2	32.6741	154.2	34.2877
154.3	32.6723	154.3	34.2842
154.4	32.6659	154.4	34.2807
154.5	32.6624	154.5	34.2772
154.6	32.6553	154.6	34.2738
154.7	32.6425	154.7	34.2703
154.8	32.6383	154.8	34.2668
154.9	32.6377	154.9	34.2633
155	32.6344	155	34.2598
155.1	32.6287	155.1	34.2564
155.2	32.6337	155.2	34.2529
155.3	32.6488	155.3	34.2494
155.4	32.656	155.4	34.2459
155.5	32.6472	155.5	34.2425
155.6	32.6357	155.6	34.239
155.7	32.6198	155.7	34.2355
155.8	32.6125	155.8	34.232
155.9	32.6064	155.9	34.2286
156	32.5994	156	34.2251
156.1	32.5946	156.1	34.2216
156.2	32.5783	156.2	34.2181
156.3	32.5821	156.3	34.2147
156.4	32.5788	156.4	34.2112
156.5	32.5783	156.5	34.2077
156.6	32.5825	156.6	34.2043
156.7	32.5733	156.7	34.2008
156.8	32.5618	156.8	34.1973
156.9	32.5493	156.9	34.1938
157	32.5405	157	34.1904
157.1	32.5344	157.1	34.1869
157.2	32.5285	157.2	34.1834
157.3	32.5241	157.3	34.18
157.4	32.5205	157.4	34.1765
157.5	32.5167	157.5	34.173
157.6	32.5054	157.6	34.1696
157.7	32.4977	157.7	34.1661
157.8	32.4964	157.8	34.1626
157.9	32.492	157.9	34.1592
158	32.482	158	34.1557
158.1	32.4665	158.1	34.1522
158.2	32.4578	158.2	34.1488
158.3	32.447	158.3	34.1453
158.4	32.4395	158.4	34.1418
158.5	32.4348	158.5	34.1384
158.6	32.4293	158.6	34.1349
158.7	32.4254	158.7	34.1314
158.8	32.4188	158.8	34.128
158.9	32.412	158.9	34.1245
159	32.404	159	34.121
159.1	32.3938	159.1	34.1176
159.2	32.394	159.2	34.1141
159.3	32.3878	159.3	34.1107
159.4	32.3782	159.4	34.1072
159.5	32.3735	159.5	34.1037
159.6	32.363	159.6	34.1003
159.7	32.3479	159.7	34.0968
159.8	32.3339	159.8	34.0934
159.9	32.3239	159.9	34.0899
160	32.3161	160	34.0864
160.1	32.3105	160.1	34.083
160.2	32.3152	160.2	34.0795
160.3	32.3095	160.3	34.0761
[truncated: 9,875 more rows]
