# Supplementary material for: Key mechanistic features of the trade-off between antibody escape and host cell binding in the SARS-CoV-2 Omicron variant spike proteins
Source: EMBO J. 2024 Mar 11;43(8):5. doi: 10.1038/s44318-024-00062-z (PMC11021471; doi:10.1038/s44318-024-00062-z)
Supplement: Supplementary file 9 — Source Data Fig. 4 [file 44318_2024_62_MOESM9_ESM.zip › Figure 4/4C/fig4-RBD BA.2.75 Q493R-hACE2.xlsx]

## Sheet: RBD BA.2.75 Q493R-hACE2
Run 1; Ch 2; Fc 2-1; Cy 5; hA; Conc 12.5 25 50 100 200 nM_X	Run 1; Ch 2; Fc 2-1; Cy 5; hA; Conc 12.5 25 50 100 200 nM_Y	Run 1; Ch 2; Fc 2-1; Cy 5; hA; Conc 12.5 25 50 100 200 nM; Fitted_X	Run 1; Ch 2; Fc 2-1; Cy 5; hA; Conc 12.5 25 50 100 200 nM; Fitted_Y
-39.5	3.5704	-39.5	0
-39.4	0.5966	-39.4	0
-39.3	-2.5388	-39.3	0
-39.2	1.19164	-39.2	0
-39.1	-0.4715	-39.1	0
-39	-0.7867	-39	0
-38.9	0.3231	-38.9	0
-38.8	0.3368	-38.8	0
-38.7	0.3941	-38.7	0
-38.6	0.373	-38.6	0
-38.5	0.5423	-38.5	0
-38.4	0.2498	-38.4	0
-38.3	0.0988	-38.3	0
-38.2	0.3223	-38.2	0
-38.1	0.2944	-38.1	0
-38	0.2537	-38	0
-37.9	0.2082	-37.9	0
-37.8	0.2246	-37.8	0
-37.7	0.316601	-37.7	0
-37.6	0.3438	-37.6	0
-37.5	0.3705	-37.5	0
-37.4	0.5021	-37.4	0
-37.3	0.6306	-37.3	0
-37.2	0.6493	-37.2	0
-37.1	0.5651	-37.1	0
-37	0.4548	-37	0
-36.9	0.3852	-36.9	0
-36.8	0.3482	-36.8	0
-36.7	0.345799	-36.7	0
-36.6	0.3864	-36.6	0
-36.5	0.3867	-36.5	0
-36.4	0.4256	-36.4	0
-36.3	0.464	-36.3	0
-36.2	0.545902	-36.2	0
-36.1	0.6177	-36.1	0
-36	0.696	-36	0
-35.9	0.7821	-35.9	0
-35.8	0.7798	-35.8	0
-35.7	0.739205	-35.7	0
-35.6	0.7145	-35.6	0
-35.5	0.6422	-35.5	0
-35.4	0.571	-35.4	0
-35.3	0.503	-35.3	0
-35.2	0.411102	-35.2	0
-35.1	0.3588	-35.1	0
-35	0.357	-35	0
-34.9	0.3496	-34.9	0
-34.8	0.3297	-34.8	0
-34.7	0.2908	-34.7	0
-34.6	0.3123	-34.6	0
-34.5	0.2804	-34.5	0
-34.4	0.2913	-34.4	0
-34.3	0.2992	-34.3	0
-34.2	0.307099	-34.2	0
-34.1	0.3084	-34.1	0
-34	0.3003	-34	0
-33.9	0.3023	-33.9	0
-33.8	0.3027	-33.8	0
-33.7	0.3175	-33.7	0
-33.6	0.3242	-33.6	0
-33.5	0.3269	-33.5	0
-33.4	0.3191	-33.4	0
-33.3	0.3318	-33.3	0
-33.2	0.329	-33.2	0
-33.1	0.3236	-33.1	0
-33	0.3362	-33	0
-32.9	0.3288	-32.9	0
-32.8	0.334	-32.8	0
-32.7	0.3461	-32.7	0
-32.6	0.3526	-32.6	0
-32.5	0.3485	-32.5	0
-32.4	0.3518	-32.4	0
-32.3	0.3484	-32.3	0
-32.2	0.3553	-32.2	0
-32.1	0.3529	-32.1	0
-32	0.3512	-32	0
-31.9	0.363	-31.9	0
-31.8	0.3707	-31.8	0
-31.7	0.3718	-31.7	0
-31.6	0.3698	-31.6	0
-31.5	0.3735	-31.5	0
-31.4	0.3728	-31.4	0
-31.3	0.3713	-31.3	0
-31.2	0.3704	-31.2	0
-31.1	0.3727	-31.1	0
-31	0.374	-31	0
-30.9	0.3751	-30.9	0
-30.8	0.3711	-30.8	0
-30.7	0.3687	-30.7	0
-30.6	0.3662	-30.6	0
-30.5	0.3665	-30.5	0
-30.4	0.3613	-30.4	0
-30.3	0.3627	-30.3	0
-30.2	0.3646	-30.2	0
-30.1	0.3652	-30.1	0
-30	0.3629	-30	0
-29.9	0.3634	-29.9	0
-29.8	0.3667	-29.8	0
-29.7	0.3662	-29.7	0
-29.6	0.3637	-29.6	0
-29.5	0.3604	-29.5	0
-29.4	0.3608	-29.4	0
-29.3	0.3583	-29.3	0
-29.2	0.359	-29.2	0
-29.1	0.3607	-29.1	0
-29	0.3552	-29	0
-28.9	0.3519	-28.9	0
-28.8	0.3509	-28.8	0
-28.7	0.3425	-28.7	0
-28.6	0.3403	-28.6	0
-28.5	0.339	-28.5	0
-28.4	0.3403	-28.4	0
-28.3	0.338	-28.3	0
-28.2	0.3334	-28.2	0
-28.1	0.3377	-28.1	0
-28	0.3365	-28	0
-27.9	0.3346	-27.9	0
-27.8	0.3335	-27.8	0
-27.7	0.3357	-27.7	0
-27.6	0.3362	-27.6	0
-27.5	0.3353	-27.5	0
-27.4	0.3336	-27.4	0
-27.3	0.3322	-27.3	0
-27.2	0.3284	-27.2	0
-27.1	0.327	-27.1	0
-27	0.329	-27	0
-26.9	0.3259	-26.9	0
-26.8	0.3228	-26.8	0
-26.7	0.3224	-26.7	0
-26.6	0.3225	-26.6	0
-26.5	0.3197	-26.5	0
-26.4	0.3209	-26.4	0
-26.3	0.3183	-26.3	0
-26.2	0.3199	-26.2	0
-26.1	0.3198	-26.1	0
-26	0.3182	-26	0
-25.9	0.3194	-25.9	0
-25.8	0.3217	-25.8	0
-25.7	0.3187	-25.7	0
-25.6	0.3205	-25.6	0
-25.5	0.3142	-25.5	0
-25.4	0.3106	-25.4	0
-25.3	0.3052	-25.3	0
-25.2	0.3071	-25.2	0
-25.1	0.3073	-25.1	0
-25	0.307	-25	0
-24.9	0.3043	-24.9	0
-24.8	0.2984	-24.8	0
-24.7	0.3016	-24.7	0
-24.6	0.3005	-24.6	0
-24.5	0.2959	-24.5	0
-24.4	0.2951	-24.4	0
-24.3	0.2975	-24.3	0
-24.2	0.2923	-24.2	0
-24.1	0.2894	-24.1	0
-24	0.2865	-24	0
-23.9	0.2867	-23.9	0
-23.8	0.2821	-23.8	0
-23.7	0.278	-23.7	0
-23.6	0.2796	-23.6	0
-23.5	0.2812	-23.5	0
-23.4	0.2818	-23.4	0
-23.3	0.2771	-23.3	0
-23.2	0.2754	-23.2	0
-23.1	0.2711	-23.1	0
-23	0.2724	-23	0
-22.9	0.2725	-22.9	0
-22.8	0.2734	-22.8	0
-22.7	0.2712	-22.7	0
-22.6	0.2719	-22.6	0
-22.5	0.2686	-22.5	0
-22.4	0.269	-22.4	0
-22.3	0.2705	-22.3	0
-22.2	0.2632	-22.2	0
-22.1	0.2602	-22.1	0
-22	0.2534	-22	0
-21.9	0.2483	-21.9	0
-21.8	0.2558	-21.8	0
-21.7	0.2662	-21.7	0
-21.6	0.2646	-21.6	0
-21.5	0.2629	-21.5	0
-21.4	0.2602	-21.4	0
-21.3	0.2553	-21.3	0
-21.2	0.2483	-21.2	0
-21.1	0.2391	-21.1	0
-21	0.2331	-21	0
-20.9	0.226	-20.9	0
-20.8	0.2296	-20.8	0
-20.7	0.2304	-20.7	0
-20.6	0.2211	-20.6	0
-20.5	0.2171	-20.5	0
-20.4	0.2047	-20.4	0
-20.3	0.1938	-20.3	0
-20.2	0.1856	-20.2	0
-20.1	0.1843	-20.1	0
-20	0.1821	-20	0
-19.9	0.1853	-19.9	0
-19.8	0.1824	-19.8	0
-19.7	0.1883	-19.7	0
-19.6	0.1946	-19.6	0
-19.5	0.2063	-19.5	0
-19.4	0.2069	-19.4	0
-19.3	0.2031	-19.3	0
-19.2	0.2067	-19.2	0
-19.1	0.2047	-19.1	0
-19	0.2025	-19	0
-18.9	0.2024	-18.9	0
-18.8	0.2058	-18.8	0
-18.7	0.1988	-18.7	0
-18.6	0.2025	-18.6	0
-18.5	0.1898	-18.5	0
-18.4	0.1842	-18.4	0
-18.3	0.1812	-18.3	0
-18.2	0.173	-18.2	0
-18.1	0.1732	-18.1	0
-18	0.173	-18	0
-17.9	0.1668	-17.9	0
-17.8	0.1552	-17.8	0
-17.7	0.1634	-17.7	0
-17.6	0.166	-17.6	0
-17.5	0.1586	-17.5	0
-17.4	0.1584	-17.4	0
-17.3	0.1673	-17.3	0
-17.2	0.1642	-17.2	0
-17.1	0.1749	-17.1	0
-17	0.176	-17	0
-16.9	0.1796	-16.9	0
-16.8	0.1827	-16.8	0
-16.7	0.182	-16.7	0
-16.6	0.1897	-16.6	0
-16.5	0.1933	-16.5	0
-16.4	0.1922	-16.4	0
-16.3	0.1968	-16.3	0
-16.2	0.1953	-16.2	0
-16.1	0.1983	-16.1	0
-16	0.2086	-16	0
-15.9	0.208	-15.9	0
-15.8	0.2129	-15.8	0
-15.7	0.2261	-15.7	0
-15.6	0.2342	-15.6	0
-15.5	0.2364	-15.5	0
-15.4	0.2325	-15.4	0
-15.3	0.2322	-15.3	0
-15.2	0.2323	-15.2	0
-15.1	0.231	-15.1	0
-15	0.2285	-15	0
-14.9	0.2309	-14.9	0
-14.8	0.2287	-14.8	0
-14.7	0.2205	-14.7	0
-14.6	0.2127	-14.6	0
-14.5	0.2007	-14.5	0
-14.4	0.2065	-14.4	0
-14.3	0.2048	-14.3	0
-14.2	0.2104	-14.2	0
-14.1	0.2045	-14.1	0
-14	0.2012	-14	0
-13.9	0.1918	-13.9	0
-13.8	0.1797	-13.8	0
-13.7	0.1772	-13.7	0
-13.6	0.1794	-13.6	0
-13.5	0.1728	-13.5	0
-13.4	0.1658	-13.4	0
-13.3	0.1591	-13.3	0
-13.2	0.1578	-13.2	0
-13.1	0.1561	-13.1	0
-13	0.1643	-13	0
-12.9	0.1678	-12.9	0
-12.8	0.1654	-12.8	0
-12.7	0.1646	-12.7	0
-12.6	0.1498	-12.6	0
-12.5	0.1426	-12.5	0
-12.4	0.1379	-12.4	0
-12.3	0.1398	-12.3	0
-12.2	0.1407	-12.2	0
-12.1	0.1477	-12.1	0
-12	0.1465	-12	0
-11.9	0.149	-11.9	0
-11.8	0.1446	-11.8	0
-11.7	0.1425	-11.7	0
-11.6	0.1449	-11.6	0
-11.5	0.1455	-11.5	0
-11.4	0.1434	-11.4	0
-11.3	0.1336	-11.3	0
-11.2	0.1323	-11.2	0
-11.1	0.1318	-11.1	0
-11	0.1389	-11	0
-10.9	0.1329	-10.9	0
-10.8	0.1298	-10.8	0
-10.7	0.1327	-10.7	0
-10.6	0.1294	-10.6	0
-10.5	0.1196	-10.5	0
-10.4	0.1068	-10.4	0
-10.3	0.1101	-10.3	0
-10.2	0.1086	-10.2	0
-10.1	0.1058	-10.1	0
-10	0.1129	-10	0
-9.9	0.1103	-9.9	0
-9.8	0.1053	-9.8	0
-9.7	0.1061	-9.7	0
-9.6	0.1144	-9.6	0
-9.5	0.122	-9.5	0
-9.4	0.1252	-9.4	0
-9.3	0.1309	-9.3	0
-9.2	0.1228	-9.2	0
-9.1	0.1156	-9.1	0
-9	0.11	-9	0
-8.9	0.1105	-8.9	0
-8.8	0.1095	-8.8	0
-8.7	0.1102	-8.7	0
-8.6	0.1093	-8.6	0
-8.5	0.1078	-8.5	0
-8.4	0.0982999	-8.4	0
-8.3	0.0876	-8.3	0
-8.2	0.0782	-8.2	0
-8.1	0.0691	-8.1	0
-8	0.0592	-8	0
-7.9	0.0525001	-7.9	0
-7.8	0.051	-7.8	0
-7.7	0.0484001	-7.7	0
-7.6	0.0496	-7.6	0
-7.5	0.0487	-7.5	0
-7.4	0.0455	-7.4	0
-7.3	0.0461	-7.3	0
-7.2	0.0443	-7.2	0
-7.1	0.041	-7.1	0
-7	0.0376	-7	0
-6.9	0.0346	-6.9	0
-6.8	0.034	-6.8	0
-6.7	0.0358	-6.7	0
-6.6	0.0343	-6.6	0
-6.5	0.0301	-6.5	0
-6.4	0.0228	-6.4	0
-6.3	0.0146	-6.3	0
-6.2	0.00910008	-6.2	0
-6.1	0.006	-6.1	0
-6	0.0088	-6	0
-5.9	0.0101	-5.9	0
-5.8	0.0093	-5.8	0
-5.7	0.0132001	-5.7	0
-5.6	0.0125	-5.6	0
-5.5	0.0112	-5.5	0
-5.4	0.0092	-5.4	0
-5.3	0.008	-5.3	0
-5.2	0.00340011	-5.2	0
-5.1	0.0031	-5.1	0
-5	0	-5	0
-4.9	-0.0038	-4.9	0
-4.8	-0.0031	-4.8	0
-4.7	-0.00129988	-4.7	0
-4.6	0.0013	-4.6	0
-4.5	0.0024	-4.5	0
-4.4	0.0016	-4.4	0
-4.3	-0.0007	-4.3	0
-4.2	-0.00339995	-4.2	0
-4.1	-0.0066	-4.1	0
-4	-0.0084	-4	0
-3.9	-0.0106	-3.9	0
-3.8	-0.0161	-3.8	0
-3.7	-0.0147998	-3.7	0
-3.6	-0.0153	-3.6	0
-3.5	-0.0106	-3.5	0
-3.4	-0.0115	-3.4	0
-3.3	-0.008	-3.3	0
-3.2	-0.00509986	-3.2	0
-3.1	-0.0023	-3.1	0
-3	-0.0014	-3	0
-2.9	-0.0011	-2.9	0
-2.8	0.0031	-2.8	0
-2.7	0.00609999	-2.7	0
-2.6	0.0132	-2.6	0
-2.5	0.0085	-2.5	0
-2.4	0.0146	-2.4	0
-2.3	0.0147	-2.3	0
-2.2	0.0164	-2.2	0
-2.1	0.0168	-2.1	0
-2	0.0273	-2	0
-1.9	0.0359	-1.9	0
-1.8	0.0326	-1.8	0
-1.7	0.0295003	-1.7	0
-1.6	0.0322	-1.6	0
-1.5	0.0402	-1.5	0
-1.4	0.0495	-1.4	0
-1.3	0.0495	-1.3	0
-1.2	0.0447984	-1.2	0
-1.1	0.0402	-1.1	0
-1	0.023	-1	0
-0.899998	0.0063	-0.899998	0
-0.799999	0.0063	-0.799999	0
-0.699997		-0.699997	0
-0.599998		-0.599998	0
-0.5		-0.5	0
-0.399998		-0.399998	0
-0.299999		-0.299999	0
-0.199997		-0.199997	0
-0.0999985		-0.0999985	0
0		0	0
0.100002		0.100002	0
0.200001		0.200001	0.0345953
0.300003		0.300003	0.0691865
0.400002		0.400002	0.103771
0.5		0.5	0.13835
0.600002		0.600002	0.172925
0.700001		0.700001	0.207493
0.800003		0.800003	0.242057
0.900002		0.900002	0.276615
1		1	0.311167
1.1		1.1	0.345715
1.2		1.2	0.380256
1.3		1.3	0.414793
1.4		1.4	0.449324
1.5		1.5	0.483849
1.6		1.6	0.518369
1.7		1.7	0.552884
1.8	1.1746	1.8	0.587394
1.9	1.1931	1.9	0.621897
2	1.1746	2	0.656395
2.1	1.1746	2.1	0.690889
2.2	1.1931	2.2	0.725376
2.3	1.2152	2.3	0.75986
2.4	1.2611	2.4	0.794336
2.5	1.3257	2.5	0.828807
2.6	1.306	2.6	0.863274
2.7	1.3047	2.7	0.897734
2.8	1.3476	2.8	0.93219
2.9	1.4477	2.9	0.96664
3	1.5278	3	1.00108
3.1	1.5302	3.1	1.03552
3.2	1.5577	3.2	1.06996
3.3	1.6174	3.3	1.10439
3.4	1.6337	3.4	1.13881
3.5	1.6903	3.5	1.17323
3.6	1.7082	3.6	1.20764
3.7	1.7494	3.7	1.24205
3.8	1.8051	3.8	1.27645
3.9	1.8714	3.9	1.31084
4	1.9124	4	1.34523
4.1	1.961	4.1	1.37962
4.2	1.9928	4.2	1.414
4.3	2.0251	4.3	1.44838
4.4	2.0806	4.4	1.48274
4.5	2.1255	4.5	1.51711
4.6	2.1741	4.6	1.55147
4.7	2.2089	4.7	1.58582
4.8	2.253	4.8	1.62017
4.9	2.2971	4.9	1.65451
5	2.332	5	1.68885
5.1	2.3745	5.1	1.72318
5.2	2.4199	5.2	1.7575
5.3	2.4519	5.3	1.79183
5.4	2.5021	5.4	1.82614
5.5	2.5441	5.5	1.86045
5.6	2.5821	5.6	1.89476
5.7	2.6241	5.7	1.92906
5.8	2.6611	5.8	1.96335
5.9	2.695	5.9	1.99764
6	2.7273	6	2.03192
6.1	2.7677	6.1	2.0662
6.2	2.8122	6.2	2.10047
6.3	2.8463	6.3	2.13474
6.4	2.8832	6.4	2.169
6.5	2.9241	6.5	2.20326
6.6	2.9624	6.6	2.23751
6.7	3.0013	6.7	2.27175
6.8	3.0451	6.8	2.306
6.9	3.084	6.9	2.34023
7	3.1276	7	2.37446
7.1	3.1707	7.1	2.40869
7.2	3.2122	7.2	2.4429
7.3	3.2571	7.3	2.47712
7.4	3.2919	7.4	2.51133
7.5	3.3291	7.5	2.54553
7.6	3.364	7.6	2.57973
7.7	3.4019	7.7	2.61392
7.8	3.4434	7.8	2.64811
7.9	3.4806	7.9	2.68229
8	3.5254	8	2.71646
8.1	3.5692	8.1	2.75063
8.2	3.6087	8.2	2.7848
8.3	3.6481	8.3	2.81896
8.4	3.6872	8.4	2.85312
8.5	3.728	8.5	2.88726
8.6	3.7715	8.6	2.92141
8.7	3.8085	8.7	2.95555
8.8	3.8474	8.8	2.98968
8.9	3.8902	8.9	3.02381
9	3.9305	9	3.05793
9.1	3.9705	9.1	3.09205
9.2	4.0076	9.2	3.12616
9.3	4.0472	9.3	3.16027
9.4	4.084	9.4	3.19437
9.5	4.1242	9.5	3.22847
9.6	4.1633	9.6	3.26256
9.7	4.2074	9.7	3.29664
9.8	4.247	9.8	3.33072
9.9	4.2808	9.9	3.3648
10	4.3227	10	3.39887
10.1	4.3632	10.1	3.43293
10.2	4.4033	10.2	3.46699
10.3	4.4416	10.3	3.50104
10.4	4.4824	10.4	3.53509
10.5	4.5184	10.5	3.56913
10.6	4.5587	10.6	3.60317
10.7	4.5928	10.7	3.6372
10.8	4.6279	10.8	3.67123
10.9	4.6689	10.9	3.70525
11	4.7069	11	3.73927
11.1	4.7438	11.1	3.77328
11.2	4.7842	11.2	3.80729
11.3	4.8206	11.3	3.84129
11.4	4.8628	11.4	3.87528
11.5	4.9013	11.5	3.90927
11.6	4.9433	11.6	3.94326
11.7	4.9768	11.7	3.97723
11.8	5.0174	11.8	4.01121
11.9	5.0503	11.9	4.04518
12	5.0874	12	4.07914
12.1	5.1207	12.1	4.1131
12.2	5.164	12.2	4.14705
12.3	5.2021	12.3	4.181
12.4	5.2406	12.4	4.21494
12.5	5.2779	12.5	4.24887
12.6	5.3129	12.6	4.28281
12.7	5.3471	12.7	4.31673
12.8	5.3871	12.8	4.35065
12.9	5.4266	12.9	4.38457
13	5.4684	13	4.41848
13.1	5.5014	13.1	4.45238
13.2	5.542	13.2	4.48628
13.3	5.5859	13.3	4.52018
13.4	5.6246	13.4	4.55407
13.5	5.6684	13.5	4.58795
13.6	5.705	13.6	4.62183
13.7	5.7416	13.7	4.6557
13.8	5.781	13.8	4.68957
13.9	5.8183	13.9	4.72343
14	5.855	14	4.75729
14.1	5.8921	14.1	4.79114
14.2	5.9267	14.2	4.82498
14.3	5.9622	14.3	4.85883
14.4	6.0016	14.4	4.89266
14.5	6.0344	14.5	4.92649
14.6	6.0658	14.6	4.96032
14.7	6.0996	14.7	4.99414
14.8	6.1393	14.8	5.02795
14.9	6.1764	14.9	5.06176
15	6.2099	15	5.09557
15.1	6.2505	15.1	5.12936
15.2	6.2917	15.2	5.16316
15.3	6.3296	15.3	5.19695
15.4	6.371	15.4	5.23073
15.5	6.4131	15.5	5.26451
15.6	6.4492	15.6	5.29828
15.7	6.4873	15.7	5.33205
15.8	6.518	15.8	5.36581
15.9	6.5519	15.9	5.39956
16	6.5903	16	5.43332
16.1	6.6276	16.1	5.46706
16.2	6.6647	16.2	5.5008
16.3	6.7013	16.3	5.53454
16.4	6.7424	16.4	5.56827
16.5	6.7804	16.5	5.60199
16.6	6.8195	16.6	5.63571
16.7	6.8607	16.7	5.66943
16.8	6.8966	16.8	5.70314
16.9	6.9351	16.9	5.73684
17	6.9726	17	5.77054
17.1	7.0112	17.1	5.80423
17.2	7.0501	17.2	5.83792
17.3	7.0826	17.3	5.8716
17.4	7.1255	17.4	5.90528
17.5	7.1607	17.5	5.93895
17.6	7.1967	17.6	5.97262
17.7	7.2326	17.7	6.00628
17.8	7.2681	17.8	6.03994
17.9	7.3037	17.9	6.07359
18	7.3447	18	6.10723
18.1	7.3813	18.1	6.14087
18.2	7.4164	18.2	6.17451
18.3	7.4505	18.3	6.20814
18.4	7.4914	18.4	6.24176
18.5	7.5272	18.5	6.27538
18.6	7.5643	18.6	6.309
18.7	7.6028	18.7	6.34261
18.8	7.6411	18.8	6.37621
18.9	7.6761	18.9	6.40981
19	7.7099	19	6.4434
19.1	7.7428	19.1	6.47699
19.2	7.779	19.2	6.51057
19.3	7.8176	19.3	6.54415
19.4	7.8514	19.4	6.57772
19.5	7.8905	19.5	6.61129
19.6	7.9241	19.6	6.64485
19.7	7.9605	19.7	6.67841
19.8	7.9964	19.8	6.71196
19.9	8.0294	19.9	6.7455
20	8.0671	20	6.77904
20.1	8.1049	20.1	6.81258
20.2	8.1388	20.2	6.84611
20.3	8.1785	20.3	6.87964
20.4	8.2154	20.4	6.91316
20.5	8.2519	20.5	6.94667
20.6	8.2849	20.6	6.98018
20.7	8.3214	20.7	7.01368
20.8	8.3578	20.8	7.04718
20.9	8.3939	20.9	7.08068
21	8.4276	21	7.11416
21.1	8.4662	21.1	7.14765
21.2	8.4994	21.2	7.18112
21.3	8.5311	21.3	7.2146
21.4	8.5674	21.4	7.24806
21.5	8.6021	21.5	7.28153
21.6	8.6385	21.6	7.31498
21.7	8.6774	21.7	7.34843
21.8	8.7143	21.8	7.38188
21.9	8.751	21.9	7.41532
22	8.7893	22	7.44876
22.1	8.8266	22.1	7.48219
22.2	8.8628	22.2	7.51561
22.3	8.8992	22.3	7.54904
22.4	8.9359	22.4	7.58245
22.5	8.9709	22.5	7.61586
22.6	9.0041	22.6	7.64926
22.7	9.042	22.7	7.68266
22.8	9.0815	22.8	7.71606
22.9	9.1149	22.9	7.74945
23	9.1509	23	7.78283
23.1	9.1844	23.1	7.81621
23.2	9.2191	23.2	7.84958
23.3	9.2555	23.3	7.88295
23.4	9.2966	23.4	7.91631
23.5	9.3351	23.5	7.94967
23.6	9.3728	23.6	7.98302
23.7	9.4076	23.7	8.01637
23.8	9.4428	23.8	8.04971
23.9	9.4806	23.9	8.08305
24	9.5147	24	8.11638
24.1	9.5516	24.1	8.14971
24.2	9.5863	24.2	8.18303
24.3	9.6255	24.3	8.21634
24.4	9.6639	24.4	8.24965
24.5	9.6987	24.5	8.28296
24.6	9.7379	24.6	8.31626
24.7	9.7731	24.7	8.34956
24.8	9.8065	24.8	8.38284
24.9	9.8395	24.9	8.41613
25	9.8751	25	8.44941
25.1	9.9112	25.1	8.48268
25.2	9.9443	25.2	8.51595
25.3	9.9812	25.3	8.54922
25.4	10.0157	25.4	8.58247
25.5	10.0516	25.5	8.61573
25.6	10.0855	25.6	8.64897
25.7	10.12	25.7	8.68222
25.8	10.1552	25.8	8.71546
25.9	10.1939	25.9	8.74869
26	10.2289	26	8.78192
26.1	10.2663	26.1	8.81514
26.2	10.3009	26.2	8.84836
26.3	10.3376	26.3	8.88157
26.4	10.3674	26.4	8.91477
26.5	10.4021	26.5	8.94797
26.6	10.442	26.6	8.98117
26.7	10.4839	26.7	9.01436
26.8	10.5181	26.8	9.04755
26.9	10.5547	26.9	9.08073
27	10.5963	27	9.1139
27.1	10.6355	27.1	9.14707
27.2	10.6725	27.2	9.18024
27.3	10.7112	27.3	9.2134
27.4	10.7495	27.4	9.24655
27.5	10.7831	27.5	9.2797
27.6	10.8187	27.6	9.31285
27.7	10.8557	27.7	9.34599
27.8	10.8913	27.8	9.37912
27.9	10.9279	27.9	9.41225
28	10.9623	28	9.44537
28.1	10.9966	28.1	9.47849
28.2	11.0294	28.2	9.51161
28.3	11.0679	28.3	9.54471
28.4	11.1015	28.4	9.57782
28.5	11.1383	28.5	9.61091
28.6	11.1729	28.6	9.644
28.7	11.2121	28.7	9.67709
28.8	11.2492	28.8	9.71018
28.9	11.2836	28.9	9.74325
29	11.3231	29	9.77632
29.1	11.3628	29.1	9.80939
29.2	11.4008	29.2	9.84245
29.3	11.4352	29.3	9.87551
29.4	11.469	29.4	9.90856
29.5	11.5017	29.5	9.9416
29.6	11.5414	29.6	9.97465
29.7	11.5805	29.7	10.0077
29.8	11.6216	29.8	10.0407
29.9	11.6607	29.9	10.0737
30	11.6962	30	10.1068
30.1	11.7334	30.1	10.1398
30.2	11.7649	30.2	10.1728
30.3	11.8034	30.3	10.2058
30.4	11.8424	30.4	10.2388
30.5	11.8794	30.5	10.2718
30.6	11.9196	30.6	10.3048
30.7	11.9563	30.7	10.3378
30.8	11.9965	30.8	10.3707
30.9	12.0398	30.9	10.4037
31	12.0815	31	10.4367
31.1	12.1192	31.1	10.4696
31.2	12.1592	31.2	10.5026
31.3	12.2015	31.3	10.5355
31.4	12.2385	31.4	10.5685
31.5	12.2731	31.5	10.6014
31.6	12.3111	31.6	10.6344
31.7	12.3468	31.7	10.6673
31.8	12.3848	31.8	10.7002
31.9	12.4232	31.9	10.7332
32	12.4554	32	10.7661
32.1	12.4929	32.1	10.799
32.2	12.5282	32.2	10.8319
32.3	12.5614	32.3	10.8648
32.4	12.595	32.4	10.8977
32.5	12.6296	32.5	10.9306
32.6	12.6608	32.6	10.9635
32.7	12.6986	32.7	10.9964
32.8	12.7366	32.8	11.0292
32.9	12.7743	32.9	11.0621
33	12.8148	33	11.095
33.1	12.8543	33.1	11.1278
33.2	12.8935	33.2	11.1607
33.3	12.93	33.3	11.1935
33.4	12.9686	33.4	11.2264
33.5	13.0017	33.5	11.2592
33.6	13.0376	33.6	11.292
33.7	13.0736	33.7	11.3249
33.8	13.1121	33.8	11.3577
33.9	13.1503	33.9	11.3905
34	13.1831	34	11.4233
34.1	13.2171	34.1	11.4561
34.2	13.2548	34.2	11.4889
34.3	13.2904	34.3	11.5217
34.4	13.3246	34.4	11.5545
34.5	13.3644	34.5	11.5873
34.6	13.4014	34.6	11.6201
34.7	13.4367	34.7	11.6529
34.8	13.4693	34.8	11.6857
34.9	13.5025	34.9	11.7184
35	13.5392	35	11.7512
35.1	13.5728	35.1	11.784
35.2	13.6052	35.2	11.8167
35.3	13.6414	35.3	11.8495
35.4	13.6805	35.4	11.8822
35.5	13.7206	35.5	11.9149
35.6	13.7601	35.6	11.9477
35.7	13.7911	35.7	11.9804
35.8	13.8238	35.8	12.0131
35.9	13.8596	35.9	12.0458
36	13.9028	36	12.0785
36.1	13.94	36.1	12.1112
36.2	13.9747	36.2	12.144
36.3	14.0118	36.3	12.1766
36.4	14.0506	36.4	12.2093
36.5	14.0851	36.5	12.242
36.6	14.1219	36.6	12.2747
36.7	14.1568	36.7	12.3074
36.8	14.1949	36.8	12.3401
36.9	14.2339	36.9	12.3727
37	14.2691	37	12.4054
37.1	14.3079	37.1	12.438
37.2	14.3473	37.2	12.4707
37.3	14.3848	37.3	12.5033
37.4	14.4209	37.4	12.536
37.5	14.4594	37.5	12.5686
37.6	14.4987	37.6	12.6012
37.7	14.5349	37.7	12.6339
37.8	14.5716	37.8	12.6665
37.9	14.6064	37.9	12.6991
38	14.6422	38	12.7317
38.1	14.68	38.1	12.7643
38.2	14.7133	38.2	12.7969
38.3	14.7501	38.3	12.8295
38.4	14.7881	38.4	12.8621
38.5	14.8254	38.5	12.8947
38.6	14.8649	38.6	12.9273
38.7	14.9065	38.7	12.9598
38.8	14.9438	38.8	12.9924
38.9	14.9808	38.9	13.025
39	15.0171	39	13.0575
39.1	15.0532	39.1	13.0901
39.2	15.0875	39.2	13.1226
39.3	15.1274	39.3	13.1552
39.4	15.1643	39.4	13.1877
39.5	15.194	39.5	13.2202
39.6	15.229	39.6	13.2528
39.7	15.2637	39.7	13.2853
39.8	15.3015	39.8	13.3178
39.9	15.3355	39.9	13.3503
40	15.3709	40	13.3828
40.1	15.4099	40.1	13.4153
40.2	15.451	40.2	13.4478
40.3	15.4883	40.3	13.4803
40.4	15.5305	40.4	13.5128
40.5	15.5688	40.5	13.5453
40.6	15.6057	40.6	13.5778
40.7	15.641	40.7	13.6102
40.8	15.6773	40.8	13.6427
40.9	15.7134	40.9	13.6752
41	15.7515	41	13.7076
41.1	15.79	41.1	13.7401
41.2	15.8292	41.2	13.7725
41.3	15.8709	41.3	13.805
41.4	15.907	41.4	13.8374
41.5	15.9453	41.5	13.8698
41.6	15.9811	41.6	13.9023
41.7	16.0161	41.7	13.9347
41.8	16.0534	41.8	13.9671
41.9	16.0913	41.9	13.9995
42	16.1277	42	14.0319
42.1	16.1607	42.1	14.0643
42.2	16.1954	42.2	14.0967
42.3	16.2299	42.3	14.1291
42.4	16.2645	42.4	14.1615
42.5	16.2974	42.5	14.1939
42.6	16.3333	42.6	14.2262
42.7	16.3685	42.7	14.2586
42.8	16.4079	42.8	14.291
42.9	16.4469	42.9	14.3233
43	16.4858	43	14.3557
43.1	16.5199	43.1	14.388
43.2	16.553	43.2	14.4204
43.3	16.5898	43.3	14.4527
43.4	16.6247	43.4	14.4851
43.5	16.6596	43.5	14.5174
43.6	16.6967	43.6	14.5497
43.7	16.7348	43.7	14.582
43.8	16.7742	43.8	14.6143
43.9	16.8111	43.9	14.6467
44	16.852	44	14.679
44.1	16.8938	44.1	14.7113
44.2	16.9302	44.2	14.7436
44.3	16.9683	44.3	14.7758
44.4	17.0077	44.4	14.8081
44.5	17.0435	44.5	14.8404
44.6	17.0824	44.6	14.8727
44.7	17.1166	44.7	14.905
44.8	17.1472	44.8	14.9372
44.9	17.1802	44.9	14.9695
45	17.2141	45	15.0017
45.1	17.2536	45.1	15.034
45.2	17.291	45.2	15.0662
45.3	17.327	45.3	15.0985
45.4	17.3613	45.4	15.1307
45.5	17.3985	45.5	15.1629
45.6	17.4341	45.6	15.1952
45.7	17.4726	45.7	15.2274
45.8	17.511	45.8	15.2596
45.9	17.549	45.9	15.2918
46	17.5869	46	15.324
46.1	17.6195	46.1	15.3562
46.2	17.6558	46.2	15.3884
46.3	17.6942	46.3	15.4206
46.4	17.7298	46.4	15.4528
46.5	17.7607	46.5	15.4849
46.6	17.7972	46.6	15.5171
46.7	17.8326	46.7	15.5493
46.8	17.8666	46.8	15.5815
46.9	17.9078	46.9	15.6136
47	17.947	47	15.6458
47.1	17.9832	47.1	15.6779
47.2	18.0159	47.2	15.7101
47.3	18.0525	47.3	15.7422
47.4	18.0909	47.4	15.7743
47.5	18.1321	47.5	15.8065
47.6	18.1685	47.6	15.8386
47.7	18.2083	47.7	15.8707
47.8	18.2428	47.8	15.9028
47.9	18.2789	47.9	15.9349
48	18.3116	48	15.967
48.1	18.345	48.1	15.9991
48.2	18.3792	48.2	16.0312
48.3	18.413	48.3	16.0633
48.4	18.4476	48.4	16.0954
48.5	18.4835	48.5	16.1275
48.6	18.5196	48.6	16.1595
48.7	18.559	48.7	16.1916
48.8	18.5937	48.8	16.2237
48.9	18.6248	48.9	16.2557
49	18.6556	49	16.2878
49.1	18.6916	49.1	16.3198
49.2	18.7275	49.2	16.3519
49.3	18.763	49.3	16.3839
49.4	18.7977	49.4	16.4159
49.5	18.8319	49.5	16.448
49.6	18.869	49.6	16.48
49.7	18.9022	49.7	16.512
49.8	18.9356	49.8	16.544
49.9	18.9693	49.9	16.576
50	19.0049	50	16.608
50.1	19.0398	50.1	16.64
50.2	19.0708	50.2	16.672
50.3	19.1066	50.3	16.704
50.4	19.1439	50.4	16.736
50.5	19.1822	50.5	16.768
50.6	19.2212	50.6	16.7999
50.7	19.2568	50.7	16.8319
50.8	19.2927	50.8	16.8639
50.9	19.3345	50.9	16.8958
51	19.3715	51	16.9278
51.1	19.4106	51.1	16.9597
51.2	19.448	51.2	16.9917
51.3	19.4872	51.3	17.0236
51.4	19.5236	51.4	17.0556
51.5	19.5581	51.5	17.0875
51.6	19.5955	51.6	17.1194
51.7	19.633	51.7	17.1513
51.8	19.6688	51.8	17.1832
51.9	19.7035	51.9	17.2151
52	19.7358	52	17.247
52.1	19.7717	52.1	17.2789
52.2	19.8085	52.2	17.3108
52.3	19.8386	52.3	17.3427
52.4	19.8675	52.4	17.3746
52.5	19.9008	52.5	17.4065
52.6	19.9339	52.6	17.4384
52.7	19.9707	52.7	17.4702
52.8	20.0077	52.8	17.5021
52.9	20.0481	52.9	17.5339
53	20.0814	53	17.5658
53.1	20.1129	53.1	17.5976
53.2	20.1464	53.2	17.6295
53.3	20.1838	53.3	17.6613
53.4	20.2231	53.4	17.6932
53.5	20.2558	53.5	17.725
53.6	20.2863	53.6	17.7568
53.7	20.3191	53.7	17.7886
53.8	20.3549	53.8	17.8204
53.9	20.392	53.9	17.8523
54	20.426	54	17.8841
54.1	20.4544	54.1	17.9159
54.2	20.4899	54.2	17.9477
54.3	20.5283	54.3	17.9794
54.4	20.5648	54.4	18.0112
54.5	20.6046	54.5	18.043
54.6	20.6411	54.6	18.0748
54.7	20.6746	54.7	18.1065
54.8	20.7066	54.8	18.1383
54.9	20.7423	54.9	18.1701
55	20.7819	55	18.2018
55.1	20.8233	55.1	18.2336
55.2	20.8566	55.2	18.2653
55.3	20.8939	55.3	18.2971
55.4	20.9287	55.4	18.3288
55.5	20.9679	55.5	18.3605
55.6	21.0064	55.6	18.3922
55.7	21.0415	55.7	18.424
55.8	21.0785	55.8	18.4557
55.9	21.113	55.9	18.4874
56	21.1466	56	18.5191
56.1	21.1812	56.1	18.5508
56.2	21.2178	56.2	18.5825
56.3	21.255	56.3	18.6142
56.4	21.2889	56.4	18.6459
56.5	21.3252	56.5	18.6775
56.6	21.3597	56.6	18.7092
56.7	21.3927	56.7	18.7409
56.8	21.4269	56.8	18.7725
56.9	21.4635	56.9	18.8042
57	21.4981	57	18.8359
57.1	21.5377	57.1	18.8675
57.2	21.5725	57.2	18.8991
57.3	21.6112	57.3	18.9308
57.4	21.6534	57.4	18.9624
57.5	21.6932	57.5	18.9941
57.6	21.7282	57.6	19.0257
57.7	21.7621	57.7	19.0573
57.8	21.7995	57.8	19.0889
57.9	21.8385	57.9	19.1205
58	21.876	58	19.1521
58.1	21.911	58.1	19.1837
58.2	21.9487	58.2	19.2153
58.3	21.9836	58.3	19.2469
58.4	22.0172	58.4	19.2785
58.5	22.0517	58.5	19.3101
58.6	22.0898	58.6	19.3417
58.7	22.1314	58.7	19.3732
58.8	22.1671	58.8	19.4048
58.9	22.2042	58.9	19.4363
59	22.2396	59	19.4679
59.1	22.2777	59.1	19.4995
59.2	22.3205	59.2	19.531
59.3	22.3605	59.3	19.5625
59.4	22.3962	59.4	19.5941
59.5	22.4314	59.5	19.6256
59.6	22.4654	59.6	19.6571
59.7	22.5069	59.7	19.6887
59.8	22.5443	59.8	19.7202
59.9	22.5767	59.9	19.7517
60	22.6103	60	19.7832
60.1	22.6479	60.1	19.8147
60.2	22.6897	60.2	19.8462
60.3	22.7308	60.3	19.8777
60.4	22.768	60.4	19.9092
60.5	22.8006	60.5	19.9406
60.6	22.8372	60.6	19.9721
60.7	22.8725	60.7	20.0036
60.8	22.908	60.8	20.0351
60.9	22.9461	60.9	20.0665
61	22.9863	61	20.098
61.1	23.0186	61.1	20.1294
61.2	23.0544	61.2	20.1609
61.3	23.0914	61.3	20.1923
61.4	23.1244	61.4	20.2238
61.5	23.1631	61.5	20.2552
61.6	23.198	61.6	20.2866
61.7	23.234	61.7	20.318
61.8	23.2703	61.8	20.3495
61.9	23.3065	61.9	20.3809
62	23.3454	62	20.4123
62.1	23.3807	62.1	20.4437
62.2	23.4117	62.2	20.4751
62.3	23.4488	62.3	20.5065
62.4	23.4834	62.4	20.5379
62.5	23.52	62.5	20.5692
62.6	23.5537	62.6	20.6006
62.7	23.5873	62.7	20.632
62.8	23.6233	62.8	20.6634
62.9	23.6599	62.9	20.6947
63	23.7	63	20.7261
63.1	23.7366	63.1	20.7574
63.2	23.7686	63.2	20.7888
63.3	23.8021	63.3	20.8201
63.4	23.8346	63.4	20.8515
63.5	23.8652	63.5	20.8828
63.6	23.9001	63.6	20.9141
63.7	23.9368	63.7	20.9455
63.8	23.9716	63.8	20.9768
63.9	24.0038	63.9	21.0081
64	24.0361	64	21.0394
64.1	24.0711	64.1	21.0707
64.2	24.1073	64.2	21.102
64.3	24.1416	64.3	21.1333
64.4	24.1782	64.4	21.1646
64.5	24.214	64.5	21.1959
64.6	24.249	64.6	21.2272
64.7	24.2843	64.7	21.2584
64.8	24.3197	64.8	21.2897
64.9	24.3566	64.9	21.321
65	24.3889	65	21.3522
65.1	24.4213	65.1	21.3835
65.2	24.4548	65.2	21.4147
65.3	24.4843	65.3	21.446
65.4	24.5174	65.4	21.4772
65.5	24.5537	65.5	21.5085
65.6	24.5881	65.6	21.5397
65.7	24.621	65.7	21.5709
65.8	24.6527	65.8	21.6022
65.9	24.6872	65.9	21.6334
66	24.7253	66	21.6646
66.1	24.7596	66.1	21.6958
66.2	24.7926	66.2	21.727
66.3	24.8265	66.3	21.7582
66.4	24.8558	66.4	21.7894
66.5	24.8916	66.5	21.8206
66.6	24.9291	66.6	21.8517
66.7	24.9656	66.7	21.8829
66.8	25.0022	66.8	21.9141
66.9	25.0392	66.9	21.9453
67	25.0719	67	21.9764
67.1	25.1061	67.1	22.0076
67.2	25.145	67.2	22.0387
67.3	25.1783	67.3	22.0699
67.4	25.2098	67.4	22.101
67.5	25.2448	67.5	22.1322
67.6	25.2803	67.6	22.1633
67.7	25.3136	67.7	22.1944
67.8	25.3498	67.8	22.2256
67.9	25.3867	67.9	22.2567
68	25.4234	68	22.2878
68.1	25.459	68.1	22.3189
68.2	25.493	68.2	22.35
68.3	25.535	68.3	22.3811
68.4	25.5736	68.4	22.4122
68.5	25.6121	68.5	22.4433
68.6	25.6485	68.6	22.4744
68.7	25.6842	68.7	22.5055
68.8	25.7233	68.8	22.5365
68.9	25.7552	68.9	22.5676
69	25.7854	69	22.5987
69.1	25.8169	69.1	22.6297
69.2	25.85	69.2	22.6608
69.3	25.8846	69.3	22.6918
69.4	25.9185	69.4	22.7229
69.5	25.9569	69.5	22.7539
69.6	25.9914	69.6	22.785
69.7	26.0255	69.7	22.816
69.8	26.063	69.8	22.847
69.9	26.1017	69.9	22.878
70	26.1397	70	22.9091
70.1	26.175	70.1	22.9401
70.2	26.2092	70.2	22.9711
70.3	26.244	70.3	23.0021
70.4	26.2772	70.4	23.0331
70.5	26.3067	70.5	23.0641
70.6	26.3438	70.6	23.0951
70.7	26.3799	70.7	23.1261
70.8	26.4134	70.8	23.157
70.9	26.448	70.9	23.188
71	26.4785	71	23.219
71.1	26.514	71.1	23.2499
71.2	26.547	71.2	23.2809
71.3	26.5838	71.3	23.3118
71.4	26.6214	71.4	23.3428
71.5	26.6545	71.5	23.3737
71.6	26.6846	71.6	23.4047
71.7	26.7144	71.7	23.4356
71.8	26.746	71.8	23.4665
71.9	26.7763	71.9	23.4975
72	26.8087	72	23.5284
72.1	26.8434	72.1	23.5593
72.2	26.8789	72.2	23.5902
72.3	26.9129	72.3	23.6211
72.4	26.9488	72.4	23.652
72.5	26.9795	72.5	23.6829
72.6	27.0125	72.6	23.7138
72.7	27.0494	72.7	23.7447
72.8	27.0835	72.8	23.7756
72.9	27.1154	72.9	23.8065
73	27.1528	73	23.8373
73.1	27.1899	73.1	23.8682
73.2	27.2227	73.2	23.8991
73.3	27.2544	73.3	23.9299
73.4	27.2847	73.4	23.9608
73.5	27.3243	73.5	23.9916
73.6	27.3545	73.6	24.0225
73.7	27.3891	73.7	24.0533
73.8	27.4202	73.8	24.0841
73.9	27.4556	73.9	24.115
74	27.4871	74	24.1458
74.1	27.519	74.1	24.1766
74.2	27.5471	74.2	24.2074
74.3	27.5822	74.3	24.2382
74.4	27.6158	74.4	24.269
74.5	27.6499	74.5	24.2998
74.6	27.6827	74.6	24.3306
74.7	27.7147	74.7	24.3614
74.8	27.7478	74.8	24.3922
74.9	27.779	74.9	24.423
75	27.813	75	24.4538
75.1	27.8485	75.1	24.4845
75.2	27.8817	75.2	24.5153
75.3	27.9119	75.3	24.5461
75.4	27.9417	75.4	24.5768
75.5	27.9752	75.5	24.6076
75.6	28.0096	75.6	24.6383
75.7	28.0447	75.7	24.6691
75.8	28.0805	75.8	24.6998
75.9	28.1138	75.9	24.7305
76	28.1486	76	24.7613
76.1	28.18	76.1	24.792
76.2	28.2117	76.2	24.8227
76.3	28.2487	76.3	24.8534
76.4	28.2792	76.4	24.8841
76.5	28.3135	76.5	24.9148
76.6	28.3515	76.6	24.9455
76.7	28.3872	76.7	24.9762
76.8	28.4227	76.8	25.0069
76.9	28.4574	76.9	25.0376
77	28.4901	77	25.0683
77.1	28.5251	77.1	25.0989
77.2	28.5602	77.2	25.1296
77.3	28.5938	77.3	25.1603
77.4	28.6267	77.4	25.1909
77.5	28.6603	77.5	25.2216
77.6	28.6998	77.6	25.2522
77.7	28.7361	77.7	25.2829
77.8	28.773	77.8	25.3135
77.9	28.8123	77.9	25.3442
78	28.852	78	25.3748
78.1	28.8892	78.1	25.4054
78.2	28.9195	78.2	25.436
78.3	28.9562	78.3	25.4667
78.4	28.9888	78.4	25.4973
78.5	29.0181	78.5	25.5279
78.6	29.0587	78.6	25.5585
78.7	29.0947	78.7	25.5891
78.8	29.1322	78.8	25.6197
78.9	29.1664	78.9	25.6503
79	29.2007	79	25.6808
79.1	29.2316	79.1	25.7114
79.2	29.2703	79.2	25.742
79.3	29.302	79.3	25.7726
79.4	29.3327	79.4	25.8031
79.5	29.3691	79.5	25.8337
79.6	29.3999	79.6	25.8642
79.7	29.4351	79.7	25.8948
79.8	29.468	79.8	25.9253
79.9	29.5023	79.9	25.9559
80	29.5376	80	25.9864
80.1	29.5689	80.1	26.0169
80.2	29.6039	80.2	26.0475
80.3	29.6423	80.3	26.078
80.4	29.6765	80.4	26.1085
80.5	29.7113	80.5	26.139
80.6	29.7449	80.6	26.1695
80.7	29.7779	80.7	26.2
80.8	29.8114	80.8	26.2305
80.9	29.8429	80.9	26.261
81	29.8781	81	26.2915
81.1	29.9152	81.1	26.322
81.2	29.9471	81.2	26.3525
81.3	29.979	81.3	26.383
81.4	30.0156	81.4	26.4134
81.5	30.0524	81.5	26.4439
81.6	30.0905	81.6	26.4743
81.7	30.1236	81.7	26.5048
81.8	30.1627	81.8	26.5352
81.9	30.195	81.9	26.5657
82	30.2281	82	26.5961
82.1	30.2595	82.1	26.6266
82.2	30.2944	82.2	26.657
82.3	30.3287	82.3	26.6874
82.4	30.3619	82.4	26.7178
82.5	30.3969	82.5	26.7483
82.6	30.43	82.6	26.7787
82.7	30.4606	82.7	26.8091
82.8	30.4934	82.8	26.8395
82.9	30.5217	82.9	26.8699
83	30.552	83	26.9003
83.1	30.5898	83.1	26.9307
83.2	30.6233	83.2	26.9611
83.3	30.6566	83.3	26.9914
83.4	30.6878	83.4	27.0218
83.5	30.7172	83.5	27.0522
83.6	30.7496	83.6	27.0825
83.7	30.7795	83.7	27.1129
83.8	30.8099	83.8	27.1433
83.9	30.8452	83.9	27.1736
84	30.8784	84	27.2039
84.1	30.913	84.1	27.2343
84.2	30.9492	84.2	27.2646
84.3	30.984	84.3	27.295
84.4	31.0123	84.4	27.3253
84.5	31.0453	84.5	27.3556
84.6	31.0833	84.6	27.3859
84.7	31.114	84.7	27.4162
84.8	31.1488	84.8	27.4465
84.9	31.1808	84.9	27.4768
85	31.2154	85	27.5071
85.1	31.2499	85.1	27.5374
85.2	31.2843	85.2	27.5677
85.3	31.3164	85.3	27.598
85.4	31.3506	85.4	27.6283
85.5	31.3858	85.5	27.6586
85.6	31.421	85.6	27.6888
85.7	31.4518	85.7	27.7191
85.8	31.482	85.8	27.7494
85.9	31.5142	85.9	27.7796
86	31.5487	86	27.8099
86.1	31.5781	86.1	27.8401
86.2	31.6089	86.2	27.8703
86.3	31.639	86.3	27.9006
86.4	31.6776	86.4	27.9308
86.5	31.7123	86.5	27.961
86.6	31.7488	86.6	27.9913
86.7	31.782	86.7	28.0215
86.8	31.8154	86.8	28.0517
86.9	31.8454	86.9	28.0819
87	31.8765	87	28.1121
87.1	31.908	87.1	28.1423
87.2	31.9424	87.2	28.1725
87.3	31.9794	87.3	28.2027
87.4	32.0191	87.4	28.2329
87.5	32.0516	87.5	28.263
87.6	32.0835	87.6	28.2932
87.7	32.1161	87.7	28.3234
87.8	32.1489	87.8	28.3536
87.9	32.1796	87.9	28.3837
88	32.2117	88	28.4139
88.1	32.245	88.1	28.444
88.2	32.2816	88.2	28.4742
88.3	32.3141	88.3	28.5043
88.4	32.3437	88.4	28.5345
88.5	32.378	88.5	28.5646
88.6	32.4109	88.6	28.5947
88.7	32.4479	88.7	28.6248
88.8	32.4851	88.8	28.655
88.9	32.5151	88.9	28.6851
89	32.5481	89	28.7152
89.1	32.5765	89.1	28.7453
89.2	32.6017	89.2	28.7754
89.3	32.637	89.3	28.8055
89.4	32.6726	89.4	28.8356
89.5	32.7102	89.5	28.8657
89.6	32.7433	89.6	28.8957
89.7	32.7778	89.7	28.9258
89.8	32.8143	89.8	28.9559
89.9	32.8489	89.9	28.9859
90	32.8765	90	29.016
90.1	32.9057	90.1	29.0461
90.2	32.9345	90.2	29.0761
90.3	32.9646	90.3	29.1062
90.4	32.9995	90.4	29.1362
90.5	33.0302	90.5	29.1663
90.6	33.0625	90.6	29.1963
90.7	33.0959	90.7	29.2263
90.8	33.1328	90.8	29.2563
90.9	33.1681	90.9	29.2864
91	33.203	91	29.3164
91.1	33.2398	91.1	29.3464
91.2	33.2747	91.2	29.3764
91.3	33.3095	91.3	29.4064
91.4	33.3468	91.4	29.4364
91.5	33.3817	91.5	29.4664
91.6	33.4169	91.6	29.4964
91.7	33.4499	91.7	29.5263
91.8	33.4814	91.8	29.5563
91.9	33.5141	91.9	29.5863
92	33.5472	92	29.6163
92.1	33.5783	92.1	29.6462
92.2	33.6141	92.2	29.6762
92.3	33.6479	92.3	29.7061
92.4	33.6862	92.4	29.7361
92.5	33.7158	92.5	29.766
92.6	33.7467	92.6	29.796
92.7	33.7792	92.7	29.8259
92.8	33.8167	92.8	29.8558
92.9	33.8498	92.9	29.8858
93	33.8859	93	29.9157
93.1	33.9247	93.1	29.9456
93.2	33.9596	93.2	29.9755
93.3	33.9854	93.3	30.0054
93.4	34.0172	93.4	30.0353
93.5	34.0477	93.5	30.0652
93.6	34.0874	93.6	30.0951
93.7	34.1201	93.7	30.125
93.8	34.1512	93.8	30.1549
93.9	34.1852	93.9	30.1848
94	34.2163	94	30.2146
94.1	34.2486	94.1	30.2445
94.2	34.2861	94.2	30.2744
94.3	34.3187	94.3	30.3042
94.4	34.3518	94.4	30.3341
94.5	34.3908	94.5	30.3639
94.6	34.426	94.6	30.3938
94.7	34.4617	94.7	30.4236
94.8	34.4964	94.8	30.4535
94.9	34.5349	94.9	30.4833
95	34.5722	95	30.5131
95.1	34.6058	95.1	30.5429
95.2	34.6421	95.2	30.5728
95.3	34.6729	95.3	30.6026
95.4	34.7025	95.4	30.6324
95.5	34.7324	95.5	30.6622
95.6	34.7626	95.6	30.692
95.7	34.7975	95.7	30.7218
95.8	34.8308	95.8	30.7516
95.9	34.8632	95.9	30.7814
96	34.8961	96	30.8111
96.1	34.9319	96.1	30.8409
96.2	34.9639	96.2	30.8707
96.3	34.9975	96.3	30.9005
96.4	35.0305	96.4	30.9302
96.5	35.0633	96.5	30.96
96.6	35.0965	96.6	30.9897
96.7	35.1336	96.7	31.0195
96.8	35.1676	96.8	31.0492
96.9	35.2016	96.9	31.079
97	35.2319	97	31.1087
97.1	35.2662	97.1	31.1384
97.2	35.2958	97.2	31.1682
97.3	35.3278	97.3	31.1979
97.4	35.3584	97.4	31.2276
97.5	35.3915	97.5	31.2573
97.6	35.4244	97.6	31.287
97.7	35.4538	97.7	31.3167
97.8	35.4862	97.8	31.3464
97.9	35.5233	97.9	31.3761
98	35.5603	98	31.4058
98.1	35.5922	98.1	31.4355
98.2	35.6286	98.2	31.4652
98.3	35.6609	98.3	31.4948
98.4	35.6936	98.4	31.5245
98.5	35.724	98.5	31.5542
98.6	35.7559	98.6	31.5838
98.7	35.7866	98.7	31.6135
98.8	35.8171	98.8	31.6431
98.9	35.8515	98.9	31.6728
99	35.8856	99	31.7024
99.1	35.9186	99.1	31.7321
99.2	35.953	99.2	31.7617
99.3	35.9814	99.3	31.7913
99.4	36.0141	99.4	31.8209
99.5	36.044	99.5	31.8506
99.6	36.0757	99.6	31.8802
99.7	36.101	99.7	31.9098
99.8	36.1329	99.8	31.9394
99.9	36.1639	99.9	31.969
100	36.1914	100	31.9986
100.1	36.2244	100.1	32.0282
100.2	36.2549	100.2	32.0578
100.3	36.2838	100.3	32.0873
100.4	36.3136	100.4	32.1169
100.5	36.3452	100.5	32.1465
100.6	36.3779	100.6	32.1761
100.7	36.4068	100.7	32.2056
100.8	36.4399	100.8	32.2352
100.9	36.4733	100.9	32.2647
101	36.5021	101	32.2943
101.1	36.5311	101.1	32.3238
101.2	36.5614	101.2	32.3534
101.3	36.5899	101.3	32.3829
101.4	36.6272	101.4	32.4124
101.5	36.6592	101.5	32.442
101.6	36.6864	101.6	32.4715
101.7	36.718	101.7	32.501
101.8	36.7519	101.8	32.5305
101.9	36.7864	101.9	32.56
102	36.818	102	32.5895
102.1	36.8525	102.1	32.619
102.2	36.8839	102.2	32.6485
102.3	36.92	102.3	32.678
102.4	36.9515	102.4	32.7075
102.5	36.9856	102.5	32.737
102.6	37.0167	102.6	32.7664
102.7	37.0519	102.7	32.7959
102.8	37.081	102.8	32.8254
102.9	37.1115	102.9	32.8548
103	37.1413	103	32.8843
103.1	37.1732	103.1	32.9137
103.2	37.2025	103.2	32.9432
103.3	37.2335	103.3	32.9726
103.4	37.2681	103.4	33.0021
103.5	37.2979	103.5	33.0315
103.6	37.3283	103.6	33.0609
103.7	37.3604	103.7	33.0904
103.8	37.3926	103.8	33.1198
103.9	37.4225	103.9	33.1492
104	37.452	104	33.1786
104.1	37.483	104.1	33.208
104.2	37.5157	104.2	33.2374
104.3	37.5484	104.3	33.2668
104.4	37.5835	104.4	33.2962
104.5	37.619	104.5	33.3256
104.6	37.6533	104.6	33.355
104.7	37.6857	104.7	33.3844
104.8	37.7153	104.8	33.4137
104.9	37.7436	104.9	33.4431
105	37.7695	105	33.4725
105.1	37.8033	105.1	33.5018
105.2	37.8369	105.2	33.5312
105.3	37.8641	105.3	33.5605
105.4	37.8963	105.4	33.5899
105.5	37.9312	105.5	33.6192
105.6	37.9616	105.6	33.6485
105.7	37.9993	105.7	33.6779
105.8	38.0313	105.8	33.7072
105.9	38.0633	105.9	33.7365
106	38.0955	106	33.7659
106.1	38.13	106.1	33.7952
106.2	38.1596	106.2	33.8245
106.3	38.1946	106.3	33.8538
106.4	38.231	106.4	33.8831
106.5	38.2683	106.5	33.9124
106.6	38.3034	106.6	33.9417
106.7	38.3352	106.7	33.971
106.8	38.3716	106.8	34.0002
106.9	38.4044	106.9	34.0295
107	38.4382	107	34.0588
107.1	38.4693	107.1	34.0881
107.2	38.498	107.2	34.1173
107.3	38.5303	107.3	34.1466
107.4	38.5613	107.4	34.1758
107.5	38.5936	107.5	34.2051
107.6	38.6279	107.6	34.2343
107.7	38.6641	107.7	34.2636
107.8	38.7002	107.8	34.2928
107.9	38.7341	107.9	34.322
108	38.765	108	34.3513
108.1	38.7973	108.1	34.3805
108.2	38.8311	108.2	34.4097
108.3	38.8644	108.3	34.4389
108.4	38.8931	108.4	34.4681
108.5	38.9263	108.5	34.4973
108.6	38.959	108.6	34.5265
108.7	38.992	108.7	34.5557
108.8	39.0231	108.8	34.5849
108.9	39.056	108.9	34.6141
109	39.0913	109	34.6433
109.1	39.128	109.1	34.6725
109.2	39.1637	109.2	34.7016
109.3	39.1967	109.3	34.7308
109.4	39.2317	109.4	34.76
109.5	39.2658	109.5	34.7891
109.6	39.299	109.6	34.8183
109.7	39.3289	109.7	34.8474
109.8	39.3607	109.8	34.8766
109.9	39.3922	109.9	34.9057
110	39.4274	110	34.9349
110.1	39.4624	110.1	34.964
110.2	39.496	110.2	34.9931
110.3	39.5312	110.3	35.0222
110.4	39.5642	110.4	35.0514
110.5	39.5946	110.5	35.0805
110.6	39.6294	110.6	35.1096
110.7	39.6626	110.7	35.1387
110.8	39.6988	110.8	35.1678
110.9	39.7368	110.9	35.1969
111	39.7665	111	35.226
111.1	39.796	111.1	35.255
111.2	39.8255	111.2	35.2841
111.3	39.8536	111.3	35.3132
111.4	39.8828	111.4	35.3423
111.5	39.913	111.5	35.3713
111.6	39.9428	111.6	35.4004
111.7	39.9784	111.7	35.4295
111.8	40.0091	111.8	35.4585
111.9	40.0441	111.9	35.4876
112	40.074	112	35.5166
112.1	40.1067	112.1	35.5457
112.2	40.1399	112.2	35.5747
112.3	40.1721	112.3	35.6037
112.4	40.2076	112.4	35.6328
112.5	40.2426	112.5	35.6618
112.6	40.2729	112.6	35.6908
112.7	40.3001	112.7	35.7198
112.8	40.3296	112.8	35.7488
112.9	40.3593	112.9	35.7778
113	40.3944	113	35.8068
113.1	40.4261	113.1	35.8358
113.2	40.4571	113.2	35.8648
113.3	40.487	113.3	35.8938
113.4	40.52	113.4	35.9228
113.5	40.5543	113.5	35.9517
113.6	40.5828	113.6	35.9807
113.7	40.6154	113.7	36.0097
113.8	40.6452	113.8	36.0386
113.9	40.6724	113.9	36.0676
114	40.7014	114	36.0966
114.1	40.7321	114.1	36.1255
114.2	40.7608	114.2	36.1545
114.3	40.7885	114.3	36.1834
114.4	40.8243	114.4	36.2123
114.5	40.8568	114.5	36.2413
114.6	40.8887	114.6	36.2702
114.7	40.9201	114.7	36.2991
114.8	40.952	114.8	36.328
114.9	40.9817	114.9	36.3569
115	41.0153	115	36.3859
115.1	41.0446	115.1	36.4148
115.2	41.0725	115.2	36.4437
115.3	41.1039	115.3	36.4726
115.4	41.1366	115.4	36.5014
115.5	41.1697	115.5	36.5303
115.6	41.1957	115.6	36.5592
115.7	41.2249	115.7	36.5881
115.8	41.2611	115.8	36.617
115.9	41.2926	115.9	36.6458
116	41.3256	116	36.6747
116.1	41.3563	116.1	36.7036
116.2	41.3891	116.2	36.7324
116.3	41.4223	116.3	36.7613
116.4	41.4536	116.4	36.7901
116.5	41.4847	116.5	36.819
116.6	41.5151	116.6	36.8478
116.7	41.5402	116.7	36.8766
116.8	41.5715	116.8	36.9054
116.9	41.5983	116.9	36.9343
117	41.6283	117	36.9631
117.1	41.6606	117.1	36.9919
117.2	41.6934	117.2	37.0207
117.3	41.7288	117.3	37.0495
117.4	41.7591	117.4	37.0783
117.5	41.7872	117.5	37.1071
117.6	41.8217	117.6	37.1359
117.7	41.8521	117.7	37.1647
117.8	41.877	117.8	37.1935
117.9	41.9108	117.9	37.2223
118	41.9435	118	37.251
118.1	41.9758	118.1	37.2798
118.2	42.0095	118.2	37.3086
118.3	42.0305	118.3	37.3373
118.4	42.0578	118.4	37.3661
118.5	42.0802	118.5	37.3948
118.6	42.1072	118.6	37.4236
118.7	42.1328	118.7	37.4523
118.8	42.1628	118.8	37.4811
118.9	42.1992	118.9	37.5098
119	42.2394	119	37.5385
119.1	42.276	119.1	37.5672
119.2	42.2476	119.2	37.596
119.3		119.3	37.6247
119.4		119.4	37.6534
119.5		119.5	37.6821
119.6		119.6	37.7108
119.7		119.7	37.7395
119.8		119.8	37.7682
119.9		119.9	37.7969
120		120	37.7969
120.1		120.1	37.7932
120.2		120.2	37.7896
120.3		120.3	37.786
120.4		120.4	37.7823
120.5		120.5	37.7787
120.6		120.6	37.7751
120.7		120.7	37.7715
120.8		120.8	37.7678
120.9		120.9	37.7642
121		121	37.7606
121.1		121.1	37.7569
121.2		121.2	37.7533
121.3		121.3	37.7497
121.4		121.4	37.7461
121.5		121.5	37.7424
121.6		121.6	37.7388
121.7		121.7	37.7352
121.8	41.6753	121.8	37.7316
121.9	41.7021	121.9	37.7279
122	41.7031	122	37.7243
122.1	41.7503	122.1	37.7207
122.2	41.7564	122.2	37.7171
122.3	41.8022	122.3	37.7134
122.4	41.8613	122.4	37.7098
122.5	42.0449	122.5	37.7062
122.6	41.9155	122.6	37.7026
122.7	41.8637	122.7	37.6989
122.8	41.7532	122.8	37.6953
122.9	41.7771	122.9	37.6917
123	41.7964	123	37.6881
123.1	41.7894	123.1	37.6845
123.2	41.8293	123.2	37.6808
123.3	41.8022	123.3	37.6772
123.4	41.7781	123.4	37.6736
123.5	41.7845	123.5	37.67
123.6	41.7962	123.6	37.6664
123.7	41.7801	123.7	37.6627
123.8	41.7577	123.8	37.6591
123.9	41.7493	123.9	37.6555
124	41.7614	124	37.6519
124.1	41.7604	124.1	37.6483
124.2	41.7693	124.2	37.6447
124.3	41.76	124.3	37.641
124.4	41.7816	124.4	37.6374
124.5	41.785	124.5	37.6338
124.6	41.7699	124.6	37.6302
124.7	41.7683	124.7	37.6266
124.8	41.7635	124.8	37.623
124.9	41.7622	124.9	37.6193
125	41.7584	125	37.6157
125.1	41.7385	125.1	37.6121
125.2	41.7303	125.2	37.6085
125.3	41.7261	125.3	37.6049
125.4	41.7273	125.4	37.6013
125.5	41.7237	125.5	37.5977
125.6	41.7225	125.6	37.5941
125.7	41.721	125.7	37.5904
125.8	41.7177	125.8	37.5868
125.9	41.7189	125.9	37.5832
126	41.7107	126	37.5796
126.1	41.707	126.1	37.576
126.2	41.7034	126.2	37.5724
126.3	41.6997	126.3	37.5688
126.4	41.6918	126.4	37.5652
126.5	41.6901	126.5	37.5616
126.6	41.6808	126.6	37.558
126.7	41.6779	126.7	37.5543
126.8	41.6833	126.8	37.5507
126.9	41.6891	126.9	37.5471
127	41.6895	127	37.5435
127.1	41.6781	127.1	37.5399
127.2	41.6647	127.2	37.5363
127.3	41.6544	127.3	37.5327
127.4	41.646	127.4	37.5291
127.5	41.6393	127.5	37.5255
127.6	41.6385	127.6	37.5219
127.7	41.6337	127.7	37.5183
127.8	41.6283	127.8	37.5147
127.9	41.6218	127.9	37.5111
128	41.6199	128	37.5075
128.1	41.6144	128.1	37.5039
128.2	41.6071	128.2	37.5003
128.3	41.6	128.3	37.4967
128.4	41.5956	128.4	37.4931
128.5	41.5966	128.5	37.4895
128.6	41.5934	128.6	37.4858
128.7	41.5968	128.7	37.4822
128.8	41.5964	128.8	37.4786
128.9	41.5852	128.9	37.475
129	41.5783	129	37.4714
129.1	41.568	129.1	37.4678
129.2	41.5614	129.2	37.4642
129.3	41.546	129.3	37.4606
129.4	41.5392	129.4	37.457
129.5	41.5256	129.5	37.4534
129.6	41.516	129.6	37.4498
129.7	41.5359	129.7	37.4463
129.8	41.5825	129.8	37.4427
129.9	41.5539	129.9	37.4391
130	41.5315	130	37.4355
130.1	41.5419	130.1	37.4319
130.2	41.5082	130.2	37.4283
130.3	41.4634	130.3	37.4247
130.4	41.4955	130.4	37.4211
130.5	41.6329	130.5	37.4175
130.6	42.0685	130.6	37.4139
130.7	42.5932	130.7	37.4103
130.8	39.665	130.8	37.4067
130.9	36.4237	130.9	37.4031
131	41.7365	131	37.3995
131.1	46.2413	131.1	37.3959
131.2	43.1022	131.2	37.3923
131.3	41.8963	131.3	37.3887
131.4	41.7089	131.4	37.3851
131.5	41.7902	131.5	37.3815
131.6	41.6686	131.6	37.378
131.7	41.6838	131.7	37.3744
131.8	41.6347	131.8	37.3708
131.9	41.6277	131.9	37.3672
132	41.6328	132	37.3636
132.1	41.627	132.1	37.36
132.2	41.6127	132.2	37.3564
132.3	41.6434	132.3	37.3528
132.4	41.6604	132.4	37.3492
132.5	41.6091	132.5	37.3456
132.6	41.6177	132.6	37.3421
132.7	41.721	132.7	37.3385
132.8	41.7716	132.8	37.3349
132.9	41.7877	132.9	37.3313
133	41.7882	133	37.3277
133.1	41.7639	133.1	37.3241
133.2	41.7976	133.2	37.3205
133.3	41.7832	133.3	37.317
133.4	41.7699	133.4	37.3134
133.5	42.9064	133.5	37.3098
133.6	43.0234	133.6	37.3062
133.7	42.9319	133.7	37.3026
133.8	41.4644	133.8	37.299
133.9	40.6184	133.9	37.2954
134	40.4012	134	37.2919
134.1	40.9919	134.1	37.2883
134.2	41.7242	134.2	37.2847
134.3	41.7686	134.3	37.2811
134.4	41.5663	134.4	37.2775
134.5	41.2163	134.5	37.274
134.6	40.8756	134.6	37.2704
134.7	40.614	134.7	37.2668
134.8	40.887	134.8	37.2632
134.9	41.013	134.9	37.2596
135	41.368	135	37.2561
135.1	40.3606	135.1	37.2525
135.2	41.1351	135.2	37.2489
135.3	41.5731	135.3	37.2453
135.4	41.631	135.4	37.2417
135.5	41.3572	135.5	37.2382
135.6	41.3023	135.6	37.2346
135.7	41.189	135.7	37.231
135.8	41.1836	135.8	37.2274
135.9	41.19	135.9	37.2238
136	41.2028	136	37.2203
136.1	41.1841	136.1	37.2167
136.2	41.1824	136.2	37.2131
136.3	41.1724	136.3	37.2095
136.4	41.159	136.4	37.206
136.5	41.1572	136.5	37.2024
136.6	41.172	136.6	37.1988
136.7	41.1755	136.7	37.1952
136.8	41.1907	136.8	37.1917
136.9	41.2123	136.9	37.1881
137	41.2534	137	37.1845
137.1	41.2756	137.1	37.181
137.2	41.2857	137.2	37.1774
137.3	41.2927	137.3	37.1738
137.4	41.2949	137.4	37.1702
137.5	41.2965	137.5	37.1667
137.6	41.2977	137.6	37.1631
137.7	41.2965	137.7	37.1595
137.8	41.276	137.8	37.156
137.9	41.2389	137.9	37.1524
138	41.2506	138	37.1488
138.1	41.2089	138.1	37.1452
138.2	41.1835	138.2	37.1417
138.3	41.1827	138.3	37.1381
138.4	41.1756	138.4	37.1345
138.5	41.1651	138.5	37.131
138.6	41.1537	138.6	37.1274
138.7	41.1617	138.7	37.1238
138.8	41.1577	138.8	37.1203
138.9	41.1328	138.9	37.1167
139	41.1291	139	37.1131
139.1	41.1162	139.1	37.1096
139.2	41.1111	139.2	37.106
139.3	41.1125	139.3	37.1024
139.4	41.0951	139.4	37.0989
139.5	41.0863	139.5	37.0953
139.6	41.0954	139.6	37.0918
139.7	41.0892	139.7	37.0882
139.8	41.0877	139.8	37.0846
139.9	41.0846	139.9	37.0811
140	41.0812	140	37.0775
140.1	41.0675	140.1	37.0739
140.2	41.0568	140.2	37.0704
140.3	41.0467	140.3	37.0668
140.4	41.04	140.4	37.0633
140.5	41.0328	140.5	37.0597
140.6	41.026	140.6	37.0561
140.7	41.0213	140.7	37.0526
140.8	41.0185	140.8	37.049
140.9	41.013	140.9	37.0455
141	41.0112	141	37.0419
141.1	41.0064	141.1	37.0383
141.2	41.0039	141.2	37.0348
141.3	40.9996	141.3	37.0312
141.4	40.9956	141.4	37.0277
141.5	40.9901	141.5	37.0241
141.6	40.9856	141.6	37.0205
141.7	40.9777	141.7	37.017
141.8	40.9718	141.8	37.0134
141.9	40.9635	141.9	37.0099
142	40.9588	142	37.0063
142.1	40.9573	142.1	37.0028
142.2	40.9522	142.2	36.9992
142.3	40.9508	142.3	36.9957
142.4	40.9504	142.4	36.9921
142.5	40.9454	142.5	36.9885
142.6	40.9402	142.6	36.985
142.7	40.9407	142.7	36.9814
142.8	40.9372	142.8	36.9779
142.9	40.9371	142.9	36.9743
143	40.9285	143	36.9708
143.1	40.9258	143.1	36.9672
143.2	40.9226	143.2	36.9637
143.3	40.9159	143.3	36.9601
143.4	40.9136	143.4	36.9566
143.5	40.9085	143.5	36.953
143.6	40.9057	143.6	36.9495
143.7	40.8998	143.7	36.9459
143.8	40.8954	143.8	36.9424
143.9	40.8905	143.9	36.9388
144	40.8839	144	36.9353
144.1	40.884	144.1	36.9317
144.2	40.8817	144.2	36.9282
144.3	40.8739	144.3	36.9246
144.4	40.8703	144.4	36.9211
144.5	40.8713	144.5	36.9175
144.6	40.8676	144.6	36.914
144.7	40.8591	144.7	36.9104
144.8	40.8579	144.8	36.9069
144.9	40.8541	144.9	36.9034
145	40.8477	145	36.8998
145.1	40.8424	145.1	36.8963
145.2	40.8396	145.2	36.8927
145.3	40.8325	145.3	36.8892
145.4	40.8334	145.4	36.8856
145.5	40.8363	145.5	36.8821
145.6	40.8342	145.6	36.8785
145.7	40.8302	145.7	36.875
145.8	40.822	145.8	36.8715
145.9	40.8192	145.9	36.8679
146	40.8121	146	36.8644
146.1	40.8088	146.1	36.8608
146.2	40.8096	146.2	36.8573
146.3	40.8094	146.3	36.8537
146.4	40.8109	146.4	36.8502
146.5	40.8083	146.5	36.8467
146.6	40.8016	146.6	36.8431
146.7	40.7931	146.7	36.8396
146.8	40.7813	146.8	36.836
146.9	40.7678	146.9	36.8325
147	40.7677	147	36.829
147.1	40.7698	147.1	36.8254
147.2	40.7806	147.2	36.8219
147.3	40.781	147.3	36.8184
147.4	40.7881	147.4	36.8148
147.5	40.7924	147.5	36.8113
147.6	40.8004	147.6	36.8077
147.7	40.7924	147.7	36.8042
147.8	40.7846	147.8	36.8007
147.9	40.7846	147.9	36.7971
148	40.7881	148	36.7936
148.1	40.7729	148.1	36.7901
148.2	40.7546	148.2	36.7865
148.3	40.7336	148.3	36.783
148.4	40.7097	148.4	36.7795
148.5	40.6854	148.5	36.7759
148.6	40.6658	148.6	36.7724
148.7	40.6487	148.7	36.7689
148.8	40.6238	148.8	36.7653
148.9	40.6122	148.9	36.7618
149	40.5979	149	36.7583
149.1	40.5844	149.1	36.7547
149.2	40.5651	149.2	36.7512
149.3	40.553	149.3	36.7477
149.4	40.5469	149.4	36.7441
149.5	40.5315	149.5	36.7406
149.6	40.5291	149.6	36.7371
149.7	40.5233	149.7	36.7336
149.8	40.5273	149.8	36.73
149.9	40.5331	149.9	36.7265
150	40.5307	150	36.723
150.1	40.5151	150.1	36.7194
150.2	40.5066	150.2	36.7159
150.3	40.4971	150.3	36.7124
150.4	40.4834	150.4	36.7089
150.5	40.4697	150.5	36.7053
150.6	40.4685	150.6	36.7018
150.7	40.4536	150.7	36.6983
150.8	40.4419	150.8	36.6948
150.9	40.4357	150.9	36.6912
151	40.4134	151	36.6877
151.1	40.3918	151.1	36.6842
151.2	40.3905	151.2	36.6807
151.3	40.393	151.3	36.6771
151.4	40.4027	151.4	36.6736
151.5	40.4139	151.5	36.6701
151.6	40.4094	151.6	36.6666
151.7	40.4066	151.7	36.663
151.8	40.4089	151.8	36.6595
151.9	40.417	151.9	36.656
152	40.4171	152	36.6525
152.1	40.4234	152.1	36.6489
152.2	40.4298	152.2	36.6454
152.3	40.4242	152.3	36.6419
152.4	40.4057	152.4	36.6384
152.5	40.3931	152.5	36.6349
152.6	40.3583	152.6	36.6313
152.7	40.3452	152.7	36.6278
152.8	40.3402	152.8	36.6243
152.9	40.3416	152.9	36.6208
153	40.3438	153	36.6173
153.1	40.3444	153.1	36.6138
153.2	40.359	153.2	36.6102
153.3	40.3638	153.3	36.6067
153.4	40.3715	153.4	36.6032
153.5	40.3668	153.5	36.5997
153.6	40.3615	153.6	36.5962
153.7	40.3592	153.7	36.5927
153.8	40.352	153.8	36.5891
153.9	40.3519	153.9	36.5856
154	40.3562	154	36.5821
154.1	40.3636	154.1	36.5786
154.2	40.3645	154.2	36.5751
154.3	40.36	154.3	36.5716
154.4	40.3602	154.4	36.568
154.5	40.354	154.5	36.5645
154.6	40.3529	154.6	36.561
154.7	40.3503	154.7	36.5575
154.8	40.3492	154.8	36.554
154.9	40.3479	154.9	36.5505
155	40.3401	155	36.547
155.1	40.3364	155.1	36.5435
155.2	40.3375	155.2	36.54
155.3	40.3226	155.3	36.5364
155.4	40.3156	155.4	36.5329
155.5	40.3041	155.5	36.5294
155.6	40.3001	155.6	36.5259
155.7	40.2912	155.7	36.5224
155.8	40.2849	155.8	36.5189
155.9	40.2729	155.9	36.5154
156	40.2616	156	36.5119
156.1	40.2453	156.1	36.5084
156.2	40.2253	156.2	36.5049
156.3	40.2132	156.3	36.5014
156.4	40.2056	156.4	36.4978
156.5	40.2019	156.5	36.4943
156.6	40.2053	156.6	36.4908
156.7	40.2264	156.7	36.4873
156.8	40.237	156.8	36.4838
156.9	40.2319	156.9	36.4803
157	40.221	157	36.4768
157.1	40.2228	157.1	36.4733
157.2	40.2238	157.2	36.4698
157.3	40.2105	157.3	36.4663
157.4	40.2069	157.4	36.4628
157.5	40.1976	157.5	36.4593
157.6	40.1835	157.6	36.4558
157.7	40.1743	157.7	36.4523
157.8	40.1635	157.8	36.4488
157.9	40.1645	157.9	36.4453
158	40.1701	158	36.4418
158.1	40.1723	158.1	36.4383
158.2	40.172	158.2	36.4348
158.3	40.1823	158.3	36.4313
158.4	40.1939	158.4	36.4278
158.5	40.201	158.5	36.4243
158.6	40.2035	158.6	36.4208
158.7	40.1999	158.7	36.4173
158.8	40.1916	158.8	36.4138
158.9	40.1932	158.9	36.4103
159	40.1884	159	36.4068
159.1	40.1855	159.1	36.4033
159.2	40.189	159.2	36.3998
159.3	40.1799	159.3	36.3963
159.4	40.1739	159.4	36.3928
159.5	40.171	159.5	36.3893
159.6	40.1712	159.6	36.3858
159.7	40.1665	159.7	36.3823
159.8	40.1648	159.8	36.3788
159.9	40.1633	159.9	36.3753
160	40.1513	160	36.3718
160.1	40.1304	160.1	36.3683
160.2	40.1048	160.2	36.3648
160.3	40.0916	160.3	36.3613
[truncated: 9,875 more rows]
