# Supplementary material for: Key mechanistic features of the trade-off between antibody escape and host cell binding in the SARS-CoV-2 Omicron variant spike proteins
Source: EMBO J. 2024 Mar 11;43(8):5. doi: 10.1038/s44318-024-00062-z (PMC11021471; doi:10.1038/s44318-024-00062-z)
Supplement: Supplementary file 9 — Source Data Fig. 4 [file 44318_2024_62_MOESM9_ESM.zip › Figure 4/4C/fig4-RBD BF.7-hACE2.xlsx]

## Sheet: RBD BF.7-hACE2
Run 1; Ch 1; Fc 2-1; Cy 5; hACE2; Conc 12.5 25 50 100 200 nM_X	Run 1; Ch 1; Fc 2-1; Cy 5; hACE2; Conc 12.5 25 50 100 200 nM_Y	Run 1; Ch 1; Fc 2-1; Cy 5; hACE2; Conc 12.5 25 50 100 200 nM; Fitted_X	Run 1; Ch 1; Fc 2-1; Cy 5; hACE2; Conc 12.5 25 50 100 200 nM; Fitted_Y
-39.4	3.8	-39.4	0
-39.3	0.6647	-39.3	0
-39.2	-0.4408	-39.2	0
-39.1	2.06206	-39.1	0
-39	-0.1555	-39	0
-38.9	-0.3269	-38.9	0
-38.8	0.7591	-38.8	0
-38.7	0.7948	-38.7	0
-38.6	0.890799	-38.6	0
-38.5	0.7946	-38.5	0
-38.4	0.7723	-38.4	0
-38.3	1.0488	-38.3	0
-38.2	0.5899	-38.2	0
-38.1	0.209796	-38.1	0
-38	0.5946	-38	0
-37.9	0.182	-37.9	0
-37.8	-0.033	-37.8	0
-37.7	1.3594	-37.7	0
-37.6	1.4961	-37.6	0
-37.5	1.0218	-37.5	0
-37.4	1.5244	-37.4	0
-37.3	1.3669	-37.3	0
-37.2	1.0873	-37.2	0
-37.1	0.894901	-37.1	0
-37	0.9699	-37	0
-36.9	0.9351	-36.9	0
-36.8	0.9893	-36.8	0
-36.7	0.9411	-36.7	0
-36.6	0.9399	-36.6	0
-36.5	0.9388	-36.5	0
-36.4	0.9075	-36.4	0
-36.3	0.9117	-36.3	0
-36.2	0.8884	-36.2	0
-36.1	0.910199	-36.1	0
-36	0.9012	-36	0
-35.9	0.8746	-35.9	0
-35.8	0.8808	-35.8	0
-35.7	0.8769	-35.7	0
-35.6	0.8798	-35.6	0
-35.5	0.8775	-35.5	0
-35.4	0.8721	-35.4	0
-35.3	0.8661	-35.3	0
-35.2	0.8448	-35.2	0
-35.1	0.8471	-35.1	0
-35	0.8619	-35	0
-34.9	0.8564	-34.9	0
-34.8	0.8335	-34.8	0
-34.7	0.8427	-34.7	0
-34.6	0.8395	-34.6	0
-34.5	0.8379	-34.5	0
-34.4	0.8417	-34.4	0
-34.3	0.8404	-34.3	0
-34.2	0.8348	-34.2	0
-34.1	0.8384	-34.1	0
-34	0.8351	-34	0
-33.9	0.8302	-33.9	0
-33.8	0.8375	-33.8	0
-33.7	0.8345	-33.7	0
-33.6	0.824	-33.6	0
-33.5	0.8117	-33.5	0
-33.4	0.8083	-33.4	0
-33.3	0.8068	-33.3	0
-33.2	0.8085	-33.2	0
-33.1	0.81	-33.1	0
-33	0.8079	-33	0
-32.9	0.8043	-32.9	0
-32.8	0.7986	-32.8	0
-32.7	0.7931	-32.7	0
-32.6	0.7927	-32.6	0
-32.5	0.7908	-32.5	0
-32.4	0.7897	-32.4	0
-32.3	0.7915	-32.3	0
-32.2	0.791	-32.2	0
-32.1	0.7901	-32.1	0
-32	0.7872	-32	0
-31.9	0.7849	-31.9	0
-31.8	0.7859	-31.8	0
-31.7	0.7812	-31.7	0
-31.6	0.7792	-31.6	0
-31.5	0.7786	-31.5	0
-31.4	0.7708	-31.4	0
-31.3	0.7659	-31.3	0
-31.2	0.7652	-31.2	0
-31.1	0.765	-31.1	0
-31	0.7643	-31	0
-30.9	0.7558	-30.9	0
-30.8	0.7521	-30.8	0
-30.7	0.7499	-30.7	0
-30.6	0.7475	-30.6	0
-30.5	0.7477	-30.5	0
-30.4	0.7476	-30.4	0
-30.3	0.743	-30.3	0
-30.2	0.7417	-30.2	0
-30.1	0.7432	-30.1	0
-30	0.7472	-30	0
-29.9	0.7403	-29.9	0
-29.8	0.7393	-29.8	0
-29.7	0.7384	-29.7	0
-29.6	0.73	-29.6	0
-29.5	0.7233	-29.5	0
-29.4	0.7172	-29.4	0
-29.3	0.7157	-29.3	0
-29.2	0.7077	-29.2	0
-29.1	0.7018	-29.1	0
-29	0.6976	-29	0
-28.9	0.6933	-28.9	0
-28.8	0.6926	-28.8	0
-28.7	0.691	-28.7	0
-28.6	0.6895	-28.6	0
-28.5	0.6807	-28.5	0
-28.4	0.6735	-28.4	0
-28.3	0.6656	-28.3	0
-28.2	0.6592	-28.2	0
-28.1	0.654	-28.1	0
-28	0.6524	-28	0
-27.9	0.6506	-27.9	0
-27.8	0.6455	-27.8	0
-27.7	0.6402	-27.7	0
-27.6	0.6364	-27.6	0
-27.5	0.6354	-27.5	0
-27.4	0.6325	-27.4	0
-27.3	0.6287	-27.3	0
-27.2	0.6296	-27.2	0
-27.1	0.6253	-27.1	0
-27	0.6262	-27	0
-26.9	0.6248	-26.9	0
-26.8	0.6245	-26.8	0
-26.7	0.6275	-26.7	0
-26.6	0.627	-26.6	0
-26.5	0.6239	-26.5	0
-26.4	0.6225	-26.4	0
-26.3	0.6205	-26.3	0
-26.2	0.614	-26.2	0
-26.1	0.6034	-26.1	0
-26	0.5983	-26	0
-25.9	0.5948	-25.9	0
-25.8	0.5915	-25.8	0
-25.7	0.5885	-25.7	0
-25.6	0.5876	-25.6	0
-25.5	0.5849	-25.5	0
-25.4	0.5834	-25.4	0
-25.3	0.5847	-25.3	0
-25.2	0.5822	-25.2	0
-25.1	0.5787	-25.1	0
-25	0.5726	-25	0
-24.9	0.5694	-24.9	0
-24.8	0.5662	-24.8	0
-24.7	0.5644	-24.7	0
-24.6	0.5618	-24.6	0
-24.5	0.5624	-24.5	0
-24.4	0.5596	-24.4	0
-24.3	0.557	-24.3	0
-24.2	0.5572	-24.2	0
-24.1	0.5559	-24.1	0
-24	0.5517	-24	0
-23.9	0.5465	-23.9	0
-23.8	0.5473	-23.8	0
-23.7	0.5436	-23.7	0
-23.6	0.541	-23.6	0
-23.5	0.5357	-23.5	0
-23.4	0.5337	-23.4	0
-23.3	0.5328	-23.3	0
-23.2	0.532	-23.2	0
-23.1	0.5321	-23.1	0
-23	0.5316	-23	0
-22.9	0.5318	-22.9	0
-22.8	0.5278	-22.8	0
-22.7	0.5202	-22.7	0
-22.6	0.5178	-22.6	0
-22.5	0.5188	-22.5	0
-22.4	0.5171	-22.4	0
-22.3	0.521	-22.3	0
-22.2	0.5164	-22.2	0
-22.1	0.515	-22.1	0
-22	0.5174	-22	0
-21.9	0.5183	-21.9	0
-21.8	0.5176	-21.8	0
-21.7	0.51	-21.7	0
-21.6	0.4988	-21.6	0
-21.5	0.4967	-21.5	0
-21.4	0.4994	-21.4	0
-21.3	0.484	-21.3	0
-21.2	0.4845	-21.2	0
-21.1	0.4827	-21.1	0
-21	0.4595	-21	0
-20.9	0.4575	-20.9	0
-20.8	0.441	-20.8	0
-20.7	0.4122	-20.7	0
-20.6	0.3945	-20.6	0
-20.5	0.3935	-20.5	0
-20.4	0.3891	-20.4	0
-20.3	0.3883	-20.3	0
-20.2	0.3867	-20.2	0
-20.1	0.3806	-20.1	0
-20	0.3709	-20	0
-19.9	0.3532	-19.9	0
-19.8	0.354101	-19.8	0
-19.7	0.3593	-19.7	0
-19.6	0.3654	-19.6	0
-19.5	0.3841	-19.5	0
-19.4	0.406001	-19.4	0
-19.3	0.431701	-19.3	0
-19.2	0.4503	-19.2	0
-19.1	0.467	-19.1	0
-19	0.4617	-19	0
-18.9	0.4404	-18.9	0
-18.8	0.4128	-18.8	0
-18.7	0.4034	-18.7	0
-18.6	0.408	-18.6	0
-18.5	0.3849	-18.5	0
-18.4	0.4099	-18.4	0
-18.3	0.4494	-18.3	0
-18.2	0.482	-18.2	0
-18.1	0.4931	-18.1	0
-18	0.4883	-18	0
-17.9	0.4593	-17.9	0
-17.8	0.4273	-17.8	0
-17.7	0.3978	-17.7	0
-17.6	0.389	-17.6	0
-17.5	0.3783	-17.5	0
-17.4	0.3736	-17.4	0
-17.3	0.3645	-17.3	0
-17.2	0.3659	-17.2	0
-17.1	0.3821	-17.1	0
-17	0.3829	-17	0
-16.9	0.3712	-16.9	0
-16.8	0.323299	-16.8	0
-16.7	0.2635	-16.7	0
-16.6	0.2391	-16.6	0
-16.5	0.2192	-16.5	0
-16.4	0.216401	-16.4	0
-16.3	0.230401	-16.3	0
-16.2	0.2749	-16.2	0
-16.1	0.3197	-16.1	0
-16	0.3527	-16	0
-15.9	0.3482	-15.9	0
-15.8	0.3413	-15.8	0
-15.7	0.3219	-15.7	0
-15.6	0.3065	-15.6	0
-15.5	0.3148	-15.5	0
-15.4	0.3147	-15.4	0
-15.3	0.313	-15.3	0
-15.2	0.3183	-15.2	0
-15.1	0.3194	-15.1	0
-15	0.3165	-15	0
-14.9	0.3447	-14.9	0
-14.8	0.3504	-14.8	0
-14.7	0.3626	-14.7	0
-14.6	0.3584	-14.6	0
-14.5	0.3437	-14.5	0
-14.4	0.3233	-14.4	0
-14.3	0.349199	-14.3	0
-14.2	0.3169	-14.2	0
-14.1	0.3052	-14.1	0
-14	0.3311	-14	0
-13.9	0.3498	-13.9	0
-13.8	0.376	-13.8	0
-13.7	0.3995	-13.7	0
-13.6	0.3738	-13.6	0
-13.5	0.3398	-13.5	0
-13.4	0.310499	-13.4	0
-13.3	0.272299	-13.3	0
-13.2	0.2446	-13.2	0
-13.1	0.2139	-13.1	0
-13	0.2017	-13	0
-12.9	0.1892	-12.9	0
-12.8	0.1721	-12.8	0
-12.7	0.1716	-12.7	0
-12.6	0.1909	-12.6	0
-12.5	0.2232	-12.5	0
-12.4	0.257	-12.4	0
-12.3	0.2675	-12.3	0
-12.2	0.2707	-12.2	0
-12.1	0.2834	-12.1	0
-12	0.2801	-12	0
-11.9	0.2958	-11.9	0
-11.8	0.3041	-11.8	0
-11.7	0.2992	-11.7	0
-11.6	0.2878	-11.6	0
-11.5	0.2656	-11.5	0
-11.4	0.255499	-11.4	0
-11.3	0.2407	-11.3	0
-11.2	0.2285	-11.2	0
-11.1	0.2257	-11.1	0
-11	0.2364	-11	0
-10.9	0.2425	-10.9	0
-10.8	0.237799	-10.8	0
-10.7	0.2233	-10.7	0
-10.6	0.2217	-10.6	0
-10.5	0.2205	-10.5	0
-10.4	0.2136	-10.4	0
-10.3	0.2167	-10.3	0
-10.2	0.2225	-10.2	0
-10.1	0.2101	-10.1	0
-10	0.195	-10	0
-9.9	0.177399	-9.9	0
-9.8	0.1575	-9.8	0
-9.7	0.1581	-9.7	0
-9.6	0.1841	-9.6	0
-9.5	0.193	-9.5	0
-9.4	0.1984	-9.4	0
-9.3	0.1969	-9.3	0
-9.2	0.2016	-9.2	0
-9.1	0.209	-9.1	0
-9	0.2038	-9	0
-8.9	0.2002	-8.9	0
-8.8	0.2004	-8.8	0
-8.7	0.198	-8.7	0
-8.6	0.1877	-8.6	0
-8.5	0.1759	-8.5	0
-8.4	0.1666	-8.4	0
-8.3	0.1658	-8.3	0
-8.2	0.1577	-8.2	0
-8.1	0.1523	-8.1	0
-8	0.1401	-8	0
-7.9	0.1331	-7.9	0
-7.8	0.1263	-7.8	0
-7.7	0.1242	-7.7	0
-7.6	0.1223	-7.6	0
-7.5	0.1171	-7.5	0
-7.4	0.1155	-7.4	0
-7.3	0.1107	-7.3	0
-7.2	0.1057	-7.2	0
-7.1	0.0993998	-7.1	0
-7	0.0986	-7	0
-6.9	0.0957	-6.9	0
-6.8	0.0873	-6.8	0
-6.7	0.0789	-6.7	0
-6.6	0.0738996	-6.6	0
-6.5	0.0651	-6.5	0
-6.4	0.0564	-6.4	0
-6.3	0.0492	-6.3	0
-6.2	0.0497	-6.2	0
-6.1	0.0465999	-6.1	0
-6	0.041	-6	0
-5.9	0.0402	-5.9	0
-5.8	0.0412	-5.8	0
-5.7	0.0387	-5.7	0
-5.6	0.0378998	-5.6	0
-5.5	0.033	-5.5	0
-5.4	0.0348	-5.4	0
-5.3	0.0359	-5.3	0
-5.2	0.0349	-5.2	0
-5.1	0.0342999	-5.1	0
-5	0.0316	-5	0
-4.9	0.0361	-4.9	0
-4.8	0.0321	-4.8	0
-4.7	0.0279	-4.7	0
-4.6	0.0239996	-4.6	0
-4.5	0.0174	-4.5	0
-4.4	0.0093	-4.4	0
-4.3	0.0024	-4.3	0
-4.2	-0.0026	-4.2	0
-4.1	-0.0167002	-4.1	0
-4	-0.0307	-4	0
-3.9	-0.0349	-3.9	0
-3.8	-0.0416	-3.8	0
-3.7	-0.049	-3.7	0
-3.6	-0.0643998	-3.6	0
-3.5	-0.0691	-3.5	0
-3.4	-0.0749	-3.4	0
-3.3	-0.0797	-3.3	0
-3.2	-0.0794	-3.2	0
-3.1	-0.0829999	-3.1	0
-3	-0.0769	-3	0
-2.9	-0.0773	-2.9	0
-2.8	-0.0784	-2.8	0
-2.7	-0.0843	-2.7	0
-2.6	-0.0813001	-2.6	0
-2.5	-0.0843	-2.5	0
-2.4	-0.0946	-2.4	0
-2.3	-0.0955	-2.3	0
-2.2	-0.0971	-2.2	0
-2.1	-0.0945999	-2.1	0
-2	-0.0973	-2	0
-1.9	-0.0986	-1.9	0
-1.8	-0.1101	-1.8	0
-1.7	-0.1236	-1.7	0
-1.6	-0.1391	-1.6	0
-1.5	-0.1628	-1.5	0
-1.4	-0.1814	-1.4	0
-1.3	-0.178	-1.3	0
-1.2	-0.169501	-1.2	0
-1.1	-0.1628	-1.1	0
-1	-0.1484	-1	0
-0.900002	-0.1462	-0.900002	0
-0.799999	-0.1404	-0.799999	0
-0.700001		-0.700001	0
-0.599998		-0.599998	0
-0.5		-0.5	0
-0.400002		-0.400002	0
-0.299999		-0.299999	0
-0.200001		-0.200001	0
-0.0999985		-0.0999985	0
0		0	0
0.0999985		0.0999985	0
0.200001		0.200001	0.0123265
0.299999		0.299999	0.0246514
0.400002		0.400002	0.0369755
0.5		0.5	0.049298
0.599998		0.599998	0.0616193
0.700001		0.700001	0.0739398
0.799999		0.799999	0.0862587
0.900002		0.900002	0.0985768
1		1	0.110893
1.1		1.1	0.123209
1.2		1.2	0.135523
1.3		1.3	0.147836
1.4		1.4	0.160148
1.5		1.5	0.172459
1.6		1.6	0.184768
1.7		1.7	0.197077
1.8	1.9962	1.8	0.209383
1.9	1.69472	1.9	0.22169
2	1.1974	2	0.233994
2.1	0.9212	2.1	0.246298
2.2	0.6282	2.2	0.2586
2.3	0.6063	2.3	0.270901
2.4	0.4476	2.4	0.283201
2.5	0.4476	2.5	0.2955
2.6	0.374	2.6	0.307797
2.7	0.494	2.7	0.320094
2.8	0.3011	2.8	0.332389
2.9	0.237299	2.9	0.344683
3	0.1562	3	0.356975
3.1	0.1428	3.1	0.369267
3.2	0.1297	3.2	0.381557
3.3	0.173	3.3	0.393846
3.4	0.1754	3.4	0.406135
3.5	0.1459	3.5	0.418421
3.6	0.1333	3.6	0.430707
3.7	0.1444	3.7	0.442991
3.8	0.1549	3.8	0.455274
3.9	0.1743	3.9	0.467557
4	0.1789	4	0.479837
4.1	0.1777	4.1	0.492117
4.2	0.1823	4.2	0.504395
4.3	0.1976	4.3	0.516672
4.4	0.2045	4.4	0.528949
4.5	0.2181	4.5	0.541223
4.6	0.2258	4.6	0.553497
4.7	0.233	4.7	0.56577
4.8	0.2369	4.8	0.578041
4.9	0.2478	4.9	0.590311
5	0.2603	5	0.60258
5.1	0.259	5.1	0.614847
5.2	0.2728	5.2	0.627114
5.3	0.2788	5.3	0.639379
5.4	0.2916	5.4	0.651643
5.5	0.2969	5.5	0.663906
5.6	0.3006	5.6	0.676168
5.7	0.3125	5.7	0.688429
5.8	0.3219	5.8	0.700688
5.9	0.3302	5.9	0.712946
6	0.3427	6	0.725203
6.1	0.3545	6.1	0.737458
6.2	0.3663	6.2	0.749713
6.3	0.377	6.3	0.761967
6.4	0.3829	6.4	0.774219
6.5	0.3912	6.5	0.78647
6.6	0.4024	6.6	0.798719
6.7	0.4156	6.7	0.810968
6.8	0.4225	6.8	0.823216
6.9	0.4305	6.9	0.835462
7	0.4339	7	0.847707
7.1	0.4462	7.1	0.859951
7.2	0.4564	7.2	0.872194
7.3	0.466	7.3	0.884435
7.4	0.471	7.4	0.896675
7.5	0.4768	7.5	0.908914
7.6	0.4858	7.6	0.921152
7.7	0.4945	7.7	0.933389
7.8	0.5026	7.8	0.945624
7.9	0.5074	7.9	0.957859
8	0.5123	8	0.970092
8.1	0.5216	8.1	0.982324
8.2	0.5321	8.2	0.994555
8.3	0.5473	8.3	1.00678
8.4	0.5553	8.4	1.01901
8.5	0.5651	8.5	1.03124
8.6	0.5705	8.6	1.04347
8.7	0.5805	8.7	1.05569
8.8	0.5845	8.8	1.06791
8.9	0.5958	8.9	1.08014
9	0.6055	9	1.09236
9.1	0.6151	9.1	1.10458
9.2	0.6224	9.2	1.1168
9.3	0.6325	9.3	1.12901
9.4	0.6409	9.4	1.14123
9.5	0.6482	9.5	1.15345
9.6	0.6615	9.6	1.16566
9.7	0.6724	9.7	1.17787
9.8	0.6774	9.8	1.19009
9.9	0.6868	9.9	1.2023
10	0.6976	10	1.21451
10.1	0.7096	10.1	1.22671
10.2	0.7207	10.2	1.23892
10.3	0.7334	10.3	1.25113
10.4	0.7461	10.4	1.26333
10.5	0.7518	10.5	1.27553
10.6	0.758	10.6	1.28774
10.7	0.773	10.7	1.29994
10.8	0.7807	10.8	1.31214
10.9	0.7898	10.9	1.32434
11	0.8028	11	1.33653
11.1	0.8132	11.1	1.34873
11.2	0.822	11.2	1.36093
11.3	0.8343	11.3	1.37312
11.4	0.8445	11.4	1.38531
11.5	0.8539	11.5	1.3975
11.6	0.8659	11.6	1.40969
11.7	0.8768	11.7	1.42188
11.8	0.8839	11.8	1.43407
11.9	0.8919	11.9	1.44626
12	0.9046	12	1.45844
12.1	0.9117	12.1	1.47063
12.2	0.921	12.2	1.48281
12.3	0.9307	12.3	1.49499
12.4	0.9417	12.4	1.50718
12.5	0.952	12.5	1.51935
12.6	0.9643	12.6	1.53153
12.7	0.9713	12.7	1.54371
12.8	0.9785	12.8	1.55589
12.9	0.9893	12.9	1.56806
13	1.0003	13	1.58024
13.1	1.0139	13.1	1.59241
13.2	1.0207	13.2	1.60458
13.3	1.0356	13.3	1.61675
13.4	1.0436	13.4	1.62892
13.5	1.0615	13.5	1.64109
13.6	1.0752	13.6	1.65325
13.7	1.0818	13.7	1.66542
13.8	1.0907	13.8	1.67758
13.9	1.1025	13.9	1.68975
14	1.1154	14	1.70191
14.1	1.128	14.1	1.71407
14.2	1.1386	14.2	1.72623
14.3	1.1526	14.3	1.73839
14.4	1.163	14.4	1.75055
14.5	1.1758	14.5	1.7627
14.6	1.1862	14.6	1.77486
14.7	1.1964	14.7	1.78701
14.8	1.2048	14.8	1.79916
14.9	1.217	14.9	1.81131
15	1.2219	15	1.82346
15.1	1.2324	15.1	1.83561
15.2	1.2426	15.2	1.84776
15.3	1.2583	15.3	1.85991
15.4	1.2677	15.4	1.87205
15.5	1.2792	15.5	1.8842
15.6	1.294	15.6	1.89634
15.7	1.3066	15.7	1.90848
15.8	1.3206	15.8	1.92062
15.9	1.3326	15.9	1.93276
16	1.3413	16	1.9449
16.1	1.3527	16.1	1.95704
16.2	1.362	16.2	1.96917
16.3	1.3712	16.3	1.98131
16.4	1.3811	16.4	1.99344
16.5	1.389	16.5	2.00558
16.6	1.4047	16.6	2.01771
16.7	1.4196	16.7	2.02984
16.8	1.4253	16.8	2.04197
16.9	1.4358	16.9	2.05409
17	1.4468	17	2.06622
17.1	1.4576	17.1	2.07835
17.2	1.47	17.2	2.09047
17.3	1.4836	17.3	2.10259
17.4	1.4942	17.4	2.11472
17.5	1.5048	17.5	2.12684
17.6	1.5135	17.6	2.13896
17.7	1.5256	17.7	2.15107
17.8	1.538	17.8	2.16319
17.9	1.5523	17.9	2.17531
18	1.5641	18	2.18742
18.1	1.5743	18.1	2.19954
18.2	1.5899	18.2	2.21165
18.3	1.6049	18.3	2.22376
18.4	1.6163	18.4	2.23587
18.5	1.6313	18.5	2.24798
18.6	1.6431	18.6	2.26009
18.7	1.6541	18.7	2.27219
18.8	1.6653	18.8	2.2843
18.9	1.6779	18.9	2.2964
19	1.6932	19	2.30851
19.1	1.7064	19.1	2.32061
19.2	1.7149	19.2	2.33271
19.3	1.7268	19.3	2.34481
19.4	1.7366	19.4	2.35691
19.5	1.7495	19.5	2.369
19.6	1.7615	19.6	2.3811
19.7	1.7741	19.7	2.39319
19.8	1.7869	19.8	2.40529
19.9	1.7973	19.9	2.41738
20	1.8078	20	2.42947
20.1	1.8181	20.1	2.44156
20.2	1.8306	20.2	2.45365
20.3	1.8402	20.3	2.46574
20.4	1.8496	20.4	2.47782
20.5	1.8646	20.5	2.48991
20.6	1.8808	20.6	2.50199
20.7	1.8937	20.7	2.51408
20.8	1.9092	20.8	2.52616
20.9	1.9221	20.9	2.53824
21	1.9365	21	2.55032
21.1	1.9543	21.1	2.5624
21.2	1.9642	21.2	2.57448
21.3	1.976	21.3	2.58655
21.4	1.9846	21.4	2.59863
21.5	1.9949	21.5	2.6107
21.6	2.0061	21.6	2.62277
21.7	2.0146	21.7	2.63484
21.8	2.0242	21.8	2.64691
21.9	2.0375	21.9	2.65898
22	2.0497	22	2.67105
22.1	2.0643	22.1	2.68312
22.2	2.0738	22.2	2.69518
22.3	2.0875	22.3	2.70725
22.4	2.0963	22.4	2.71931
22.5	2.1078	22.5	2.73137
22.6	2.1239	22.6	2.74343
22.7	2.131	22.7	2.75549
22.8	2.1435	22.8	2.76755
22.9	2.1591	22.9	2.77961
23	2.1677	23	2.79166
23.1	2.1785	23.1	2.80372
23.2	2.1897	23.2	2.81577
23.3	2.2027	23.3	2.82783
23.4	2.2149	23.4	2.83988
23.5	2.2268	23.5	2.85193
23.6	2.2404	23.6	2.86398
23.7	2.2542	23.7	2.87602
23.8	2.2671	23.8	2.88807
23.9	2.2795	23.9	2.90012
24	2.2882	24	2.91216
24.1	2.2981	24.1	2.9242
24.2	2.3092	24.2	2.93625
24.3	2.3144	24.3	2.94829
24.4	2.3208	24.4	2.96033
24.5	2.3289	24.5	2.97236
24.6	2.3346	24.6	2.9844
24.7	2.3438	24.7	2.99644
24.8	2.3561	24.8	3.00847
24.9	2.3674	24.9	3.02051
25	2.3782	25	3.03254
25.1	2.3866	25.1	3.04457
25.2	2.3976	25.2	3.0566
25.3	2.4138	25.3	3.06863
25.4	2.4274	25.4	3.08066
25.5	2.4384	25.5	3.09269
25.6	2.4506	25.6	3.10471
25.7	2.4632	25.7	3.11674
25.8	2.4746	25.8	3.12876
25.9	2.4838	25.9	3.14078
26	2.4948	26	3.1528
26.1	2.5065	26.1	3.16482
26.2	2.5175	26.2	3.17684
26.3	2.5286	26.3	3.18886
26.4	2.5424	26.4	3.20087
26.5	2.5553	26.5	3.21289
26.6	2.5607	26.6	3.2249
26.7	2.5695	26.7	3.23692
26.8	2.5821	26.8	3.24893
26.9	2.5925	26.9	3.26094
27	2.6025	27	3.27295
27.1	2.6114	27.1	3.28496
27.2	2.6245	27.2	3.29696
27.3	2.6413	27.3	3.30897
27.4	2.6541	27.4	3.32097
27.5	2.667	27.5	3.33298
27.6	2.6808	27.6	3.34498
27.7	2.6921	27.7	3.35698
27.8	2.702	27.8	3.36898
27.9	2.7124	27.9	3.38098
28	2.7206	28	3.39298
28.1	2.7361	28.1	3.40497
28.2	2.7505	28.2	3.41697
28.3	2.7617	28.3	3.42896
28.4	2.7745	28.4	3.44096
28.5	2.7875	28.5	3.45295
28.6	2.8016	28.6	3.46494
28.7	2.8088	28.7	3.47693
28.8	2.8208	28.8	3.48892
28.9	2.8327	28.9	3.5009
29	2.8469	29	3.51289
29.1	2.8641	29.1	3.52487
29.2	2.8769	29.2	3.53686
29.3	2.8875	29.3	3.54884
29.4	2.8966	29.4	3.56082
29.5	2.9062	29.5	3.5728
29.6	2.9229	29.6	3.58478
29.7	2.9383	29.7	3.59676
29.8	2.9525	29.8	3.60874
29.9	2.961	29.9	3.62071
30	2.973	30	3.63268
30.1	2.9861	30.1	3.64466
30.2	2.9984	30.2	3.65663
30.3	3.0117	30.3	3.6686
30.4	3.0254	30.4	3.68057
30.5	3.0406	30.5	3.69254
30.6	3.0567	30.6	3.70451
30.7	3.0735	30.7	3.71647
30.8	3.085	30.8	3.72844
30.9	3.0952	30.9	3.7404
31	3.1119	31	3.75236
31.1	3.125	31.1	3.76433
31.2	3.1389	31.2	3.77629
31.3	3.1485	31.3	3.78825
31.4	3.1602	31.4	3.8002
31.5	3.1742	31.5	3.81216
31.6	3.1832	31.6	3.82412
31.7	3.1944	31.7	3.83607
31.8	3.2029	31.8	3.84802
31.9	3.2134	31.9	3.85998
32	3.2312	32	3.87193
32.1	3.2502	32.1	3.88388
32.2	3.2653	32.2	3.89583
32.3	3.279	32.3	3.90777
32.4	3.2933	32.4	3.91972
32.5	3.3071	32.5	3.93166
32.6	3.3211	32.6	3.94361
32.7	3.3371	32.7	3.95555
32.8	3.351	32.8	3.96749
32.9	3.3637	32.9	3.97943
33	3.3777	33	3.99137
33.1	3.3911	33.1	4.00331
33.2	3.4025	33.2	4.01525
33.3	3.4115	33.3	4.02719
33.4	3.4225	33.4	4.03912
33.5	3.4358	33.5	4.05105
33.6	3.4417	33.6	4.06299
33.7	3.4554	33.7	4.07492
33.8	3.4681	33.8	4.08685
33.9	3.4838	33.9	4.09878
34	3.4903	34	4.1107
34.1	3.5034	34.1	4.12263
34.2	3.5128	34.2	4.13456
34.3	3.5212	34.3	4.14648
34.4	3.5369	34.4	4.1584
34.5	3.5498	34.5	4.17033
34.6	3.5643	34.6	4.18225
34.7	3.5749	34.7	4.19417
34.8	3.5888	34.8	4.20609
34.9	3.6003	34.9	4.218
35	3.6118	35	4.22992
35.1	3.6228	35.1	4.24183
35.2	3.633	35.2	4.25375
35.3	3.646	35.3	4.26566
35.4	3.6595	35.4	4.27757
35.5	3.6763	35.5	4.28948
35.6	3.6886	35.6	4.30139
35.7	3.6953	35.7	4.3133
35.8	3.704	35.8	4.32521
35.9	3.7133	35.9	4.33711
36	3.7275	36	4.34902
36.1	3.7354	36.1	4.36092
36.2	3.7518	36.2	4.37282
36.3	3.7663	36.3	4.38473
36.4	3.7786	36.4	4.39663
36.5	3.7908	36.5	4.40853
36.6	3.8033	36.6	4.42042
36.7	3.8167	36.7	4.43232
36.8	3.8288	36.8	4.44422
36.9	3.8416	36.9	4.45611
37	3.8556	37	4.468
37.1	3.8675	37.1	4.47989
37.2	3.8778	37.2	4.49178
37.3	3.8878	37.3	4.50368
37.4	3.9029	37.4	4.51556
37.5	3.9134	37.5	4.52745
37.6	3.9253	37.6	4.53934
37.7	3.9396	37.7	4.55122
37.8	3.9483	37.8	4.56311
37.9	3.9651	37.9	4.57499
38	3.9765	38	4.58687
38.1	3.982	38.1	4.59875
38.2	3.991	38.2	4.61063
38.3	4.0001	38.3	4.62251
38.4	4.0125	38.4	4.63439
38.5	4.024	38.5	4.64626
38.6	4.0368	38.6	4.65814
38.7	4.0467	38.7	4.67001
38.8	4.0571	38.8	4.68188
38.9	4.0706	38.9	4.69375
39	4.0832	39	4.70562
39.1	4.0954	39.1	4.71749
39.2	4.1059	39.2	4.72936
39.3	4.1194	39.3	4.74123
39.4	4.1331	39.4	4.75309
39.5	4.1433	39.5	4.76496
39.6	4.1583	39.6	4.77682
39.7	4.1768	39.7	4.78868
39.8	4.1891	39.8	4.80054
39.9	4.2008	39.9	4.8124
40	4.2117	40	4.82426
40.1	4.2275	40.1	4.83612
40.2	4.2364	40.2	4.84797
40.3	4.2486	40.3	4.85983
40.4	4.2644	40.4	4.87168
40.5	4.2716	40.5	4.88353
40.6	4.2801	40.6	4.89539
40.7	4.2932	40.7	4.90724
40.8	4.3097	40.8	4.91909
40.9	4.3225	40.9	4.93093
41	4.3372	41	4.94278
41.1	4.3463	41.1	4.95463
41.2	4.3598	41.2	4.96647
41.3	4.3715	41.3	4.97832
41.4	4.3842	41.4	4.99016
41.5	4.3963	41.5	5.002
41.6	4.4088	41.6	5.01384
41.7	4.4259	41.7	5.02568
41.8	4.4408	41.8	5.03752
41.9	4.4544	41.9	5.04935
42	4.4693	42	5.06119
42.1	4.4849	42.1	5.07302
42.2	4.499	42.2	5.08485
42.3	4.508	42.3	5.09669
42.4	4.5215	42.4	5.10852
42.5	4.5325	42.5	5.12035
42.6	4.5427	42.6	5.13218
42.7	4.5509	42.7	5.144
42.8	4.5628	42.8	5.15583
42.9	4.5728	42.9	5.16766
43	4.5877	43	5.17948
43.1	4.5976	43.1	5.1913
43.2	4.6079	43.2	5.20312
43.3	4.6263	43.3	5.21494
43.4	4.6423	43.4	5.22676
43.5	4.6578	43.5	5.23858
43.6	4.6726	43.6	5.2504
43.7	4.682	43.7	5.26221
43.8	4.6929	43.8	5.27403
43.9	4.711	43.9	5.28584
44	4.7213	44	5.29766
44.1	4.7358	44.1	5.30947
44.2	4.752	44.2	5.32128
44.3	4.7628	44.3	5.33309
44.4	4.7766	44.4	5.34489
44.5	4.7892	44.5	5.3567
44.6	4.801	44.6	5.36851
44.7	4.8105	44.7	5.38031
44.8	4.8218	44.8	5.39211
44.9	4.8344	44.9	5.40392
45	4.8467	45	5.41572
45.1	4.8555	45.1	5.42752
45.2	4.8667	45.2	5.43932
45.3	4.8779	45.3	5.45111
45.4	4.8891	45.4	5.46291
45.5	4.9048	45.5	5.47471
45.6	4.9194	45.6	5.4865
45.7	4.9294	45.7	5.49829
45.8	4.9372	45.8	5.51008
45.9	4.9513	45.9	5.52188
46	4.9638	46	5.53366
46.1	4.9767	46.1	5.54545
46.2	4.9928	46.2	5.55724
46.3	5.0092	46.3	5.56903
46.4	5.0212	46.4	5.58081
46.5	5.0336	46.5	5.5926
46.6	5.0491	46.6	5.60438
46.7	5.0665	46.7	5.61616
46.8	5.0819	46.8	5.62794
46.9	5.0926	46.9	5.63972
47	5.1067	47	5.6515
47.1	5.1206	47.1	5.66327
47.2	5.1318	47.2	5.67505
47.3	5.1451	47.3	5.68682
47.4	5.1613	47.4	5.6986
47.5	5.1744	47.5	5.71037
47.6	5.1859	47.6	5.72214
47.7	5.1985	47.7	5.73391
47.8	5.2091	47.8	5.74568
47.9	5.2232	47.9	5.75745
48	5.2344	48	5.76922
48.1	5.246	48.1	5.78098
48.2	5.2576	48.2	5.79274
48.3	5.2737	48.3	5.80451
48.4	5.2884	48.4	5.81627
48.5	5.2984	48.5	5.82803
48.6	5.3125	48.6	5.83979
48.7	5.3326	48.7	5.85155
48.8	5.3503	48.8	5.86331
48.9	5.3612	48.9	5.87506
49	5.3765	49	5.88682
49.1	5.3925	49.1	5.89857
49.2	5.4074	49.2	5.91033
49.3	5.4235	49.3	5.92208
49.4	5.4318	49.4	5.93383
49.5	5.446	49.5	5.94558
49.6	5.4617	49.6	5.95733
49.7	5.4725	49.7	5.96907
49.8	5.4883	49.8	5.98082
49.9	5.5051	49.9	5.99256
50	5.5164	50	6.00431
50.1	5.5315	50.1	6.01605
50.2	5.5462	50.2	6.02779
50.3	5.5609	50.3	6.03953
50.4	5.5732	50.4	6.05127
50.5	5.588	50.5	6.06301
50.6	5.6031	50.6	6.07475
50.7	5.6187	50.7	6.08648
50.8	5.6344	50.8	6.09822
50.9	5.6512	50.9	6.10995
51	5.6626	51	6.12168
51.1	5.6759	51.1	6.13341
51.2	5.6939	51.2	6.14514
51.3	5.7079	51.3	6.15687
51.4	5.726	51.4	6.1686
51.5	5.7371	51.5	6.18033
51.6	5.7441	51.6	6.19205
51.7	5.7589	51.7	6.20378
51.8	5.7724	51.8	6.2155
51.9	5.7866	51.9	6.22722
52	5.8016	52	6.23894
52.1	5.8146	52.1	6.25066
52.2	5.8258	52.2	6.26238
52.3	5.8405	52.3	6.2741
52.4	5.8542	52.4	6.28582
52.5	5.8649	52.5	6.29753
52.6	5.8718	52.6	6.30925
52.7	5.8868	52.7	6.32096
52.8	5.8995	52.8	6.33267
52.9	5.9081	52.9	6.34438
53	5.9187	53	6.35609
53.1	5.9258	53.1	6.3678
53.2	5.9404	53.2	6.37951
53.3	5.9547	53.3	6.39121
53.4	5.9708	53.4	6.40292
53.5	5.9839	53.5	6.41462
53.6	5.9968	53.6	6.42633
53.7	6.0082	53.7	6.43803
53.8	6.0205	53.8	6.44973
53.9	6.0295	53.9	6.46143
54	6.0416	54	6.47313
54.1	6.0549	54.1	6.48482
54.2	6.0718	54.2	6.49652
54.3	6.0837	54.3	6.50821
54.4	6.0973	54.4	6.51991
54.5	6.1117	54.5	6.5316
54.6	6.1238	54.6	6.54329
54.7	6.1301	54.7	6.55498
54.8	6.1396	54.8	6.56667
54.9	6.1571	54.9	6.57836
55	6.1757	55	6.59005
55.1	6.1863	55.1	6.60173
55.2	6.1974	55.2	6.61342
55.3	6.2106	55.3	6.6251
55.4	6.2249	55.4	6.63678
55.5	6.2378	55.5	6.64846
55.6	6.2489	55.6	6.66014
55.7	6.2573	55.7	6.67182
55.8	6.2702	55.8	6.6835
55.9	6.2831	55.9	6.69518
56	6.2967	56	6.70685
56.1	6.31	56.1	6.71853
56.2	6.3228	56.2	6.7302
56.3	6.3369	56.3	6.74187
56.4	6.3489	56.4	6.75354
56.5	6.3618	56.5	6.76521
56.6	6.3764	56.6	6.77688
56.7	6.3893	56.7	6.78855
56.8	6.4007	56.8	6.80022
56.9	6.419	56.9	6.81188
57	6.4323	57	6.82354
57.1	6.4443	57.1	6.83521
57.2	6.4506	57.2	6.84687
57.3	6.4557	57.3	6.85853
57.4	6.469	57.4	6.87019
57.5	6.4809	57.5	6.88185
57.6	6.496	57.6	6.89351
57.7	6.5076	57.7	6.90516
57.8	6.5173	57.8	6.91682
57.9	6.5291	57.9	6.92847
58	6.5434	58	6.94012
58.1	6.5572	58.1	6.95178
58.2	6.5711	58.2	6.96343
58.3	6.5859	58.3	6.97508
58.4	6.5951	58.4	6.98672
58.5	6.6047	58.5	6.99837
58.6	6.6176	58.6	7.01002
58.7	6.6342	58.7	7.02166
58.8	6.6453	58.8	7.03331
58.9	6.6534	58.9	7.04495
59	6.6638	59	7.05659
59.1	6.679	59.1	7.06823
59.2	6.6926	59.2	7.07987
59.3	6.7032	59.3	7.09151
59.4	6.7173	59.4	7.10314
59.5	6.7285	59.5	7.11478
59.6	6.7391	59.6	7.12641
59.7	6.7562	59.7	7.13805
59.8	6.7687	59.8	7.14968
59.9	6.7786	59.9	7.16131
60	6.7891	60	7.17294
60.1	6.8041	60.1	7.18457
60.2	6.8206	60.2	7.1962
60.3	6.8312	60.3	7.20783
60.4	6.8425	60.4	7.21945
60.5	6.8587	60.5	7.23108
60.6	6.8749	60.6	7.2427
60.7	6.8848	60.7	7.25432
60.8	6.8924	60.8	7.26594
60.9	6.9058	60.9	7.27756
61	6.9157	61	7.28918
61.1	6.9252	61.1	7.3008
61.2	6.9348	61.2	7.31242
61.3	6.9491	61.3	7.32403
61.4	6.9614	61.4	7.33565
61.5	6.9692	61.5	7.34726
61.6	6.984	61.6	7.35887
61.7	6.9975	61.7	7.37048
61.8	7.0105	61.8	7.38209
61.9	7.0266	61.9	7.3937
62	7.0386	62	7.40531
62.1	7.0503	62.1	7.41692
62.2	7.0561	62.2	7.42852
62.3	7.068	62.3	7.44013
62.4	7.0777	62.4	7.45173
62.5	7.0935	62.5	7.46333
62.6	7.1101	62.6	7.47493
62.7	7.1273	62.7	7.48653
62.8	7.1393	62.8	7.49813
62.9	7.1498	62.9	7.50973
63	7.1599	63	7.52132
63.1	7.1743	63.1	7.53292
63.2	7.1859	63.2	7.54451
63.3	7.1994	63.3	7.55611
63.4	7.2116	63.4	7.5677
63.5	7.2251	63.5	7.57929
63.6	7.2383	63.6	7.59088
63.7	7.2526	63.7	7.60247
63.8	7.2683	63.8	7.61405
63.9	7.2823	63.9	7.62564
64	7.2934	64	7.63723
64.1	7.3044	64.1	7.64881
64.2	7.3145	64.2	7.66039
64.3	7.3319	64.3	7.67197
64.4	7.3442	64.4	7.68355
64.5	7.3553	64.5	7.69513
64.6	7.3621	64.6	7.70671
64.7	7.3756	64.7	7.71829
64.8	7.3897	64.8	7.72987
64.9	7.4046	64.9	7.74144
65	7.4216	65	7.75301
65.1	7.4344	65.1	7.76459
65.2	7.4495	65.2	7.77616
65.3	7.4629	65.3	7.78773
65.4	7.4733	65.4	7.7993
65.5	7.4852	65.5	7.81087
65.6	7.4996	65.6	7.82243
65.7	7.5103	65.7	7.834
65.8	7.5207	65.8	7.84556
65.9	7.5336	65.9	7.85713
66	7.543	66	7.86869
66.1	7.5536	66.1	7.88025
66.2	7.5707	66.2	7.89181
66.3	7.5846	66.3	7.90337
66.4	7.5958	66.4	7.91493
66.5	7.606	66.5	7.92649
66.6	7.6155	66.6	7.93804
66.7	7.6287	66.7	7.9496
66.8	7.6402	66.8	7.96115
66.9	7.6516	66.9	7.9727
67	7.6615	67	7.98425
67.1	7.6708	67.1	7.9958
67.2	7.6783	67.2	8.00735
67.3	7.6919	67.3	8.0189
67.4	7.7075	67.4	8.03045
67.5	7.726	67.5	8.04199
67.6	7.7449	67.6	8.05354
67.7	7.758	67.7	8.06508
67.8	7.7668	67.8	8.07663
67.9	7.7751	67.9	8.08817
68	7.7816	68	8.09971
68.1	7.7931	68.1	8.11124
68.2	7.8018	68.2	8.12278
68.3	7.8191	68.3	8.13432
68.4	7.8329	68.4	8.14586
68.5	7.8503	68.5	8.15739
68.6	7.8595	68.6	8.16892
68.7	7.8682	68.7	8.18046
68.8	7.878	68.8	8.19199
68.9	7.8899	68.9	8.20352
69	7.9035	69	8.21505
69.1	7.9173	69.1	8.22657
69.2	7.9304	69.2	8.2381
69.3	7.9502	69.3	8.24963
69.4	7.965	69.4	8.26115
69.5	7.9845	69.5	8.27267
69.6	7.9986	69.6	8.2842
69.7	8.0144	69.7	8.29572
69.8	8.0316	69.8	8.30724
69.9	8.0446	69.9	8.31876
70	8.054	70	8.33027
70.1	8.0665	70.1	8.34179
70.2	8.0782	70.2	8.3533
70.3	8.0918	70.3	8.36482
70.4	8.1026	70.4	8.37633
70.5	8.1142	70.5	8.38784
70.6	8.1286	70.6	8.39936
70.7	8.1412	70.7	8.41087
70.8	8.1527	70.8	8.42237
70.9	8.1635	70.9	8.43388
71	8.1705	71	8.44539
71.1	8.1817	71.1	8.45689
71.2	8.1953	71.2	8.4684
71.3	8.2035	71.3	8.4799
71.4	8.2127	71.4	8.4914
71.5	8.2266	71.5	8.5029
71.6	8.2373	71.6	8.5144
71.7	8.2475	71.7	8.5259
71.8	8.2625	71.8	8.5374
71.9	8.2768	71.9	8.5489
72	8.292	72	8.56039
72.1	8.3072	72.1	8.57189
72.2	8.3198	72.2	8.58338
72.3	8.3273	72.3	8.59487
72.4	8.3354	72.4	8.60636
72.5	8.3486	72.5	8.61785
72.6	8.3629	72.6	8.62934
72.7	8.3737	72.7	8.64083
72.8	8.3824	72.8	8.65232
72.9	8.3958	72.9	8.6638
73	8.4101	73	8.67528
73.1	8.4209	73.1	8.68677
73.2	8.4366	73.2	8.69825
73.3	8.4504	73.3	8.70973
73.4	8.4609	73.4	8.72121
73.5	8.4667	73.5	8.73269
73.6	8.4718	73.6	8.74417
73.7	8.4843	73.7	8.75564
73.8	8.4915	73.8	8.76712
73.9	8.5001	73.9	8.77859
74	8.51	74	8.79006
74.1	8.5262	74.1	8.80154
74.2	8.5372	74.2	8.81301
74.3	8.5489	74.3	8.82448
74.4	8.5591	74.4	8.83595
74.5	8.5727	74.5	8.84741
74.6	8.5873	74.6	8.85888
74.7	8.6008	74.7	8.87034
74.8	8.616	74.8	8.88181
74.9	8.6314	74.9	8.89327
75	8.6423	75	8.90473
75.1	8.6531	75.1	8.91619
75.2	8.6606	75.2	8.92765
75.3	8.6732	75.3	8.93911
75.4	8.6849	75.4	8.95057
75.5	8.6985	75.5	8.96203
75.6	8.7118	75.6	8.97348
75.7	8.7282	75.7	8.98494
75.8	8.7372	75.8	8.99639
75.9	8.7454	75.9	9.00784
76	8.7577	76	9.01929
76.1	8.7685	76.1	9.03074
76.2	8.7766	76.2	9.04219
76.3	8.7893	76.3	9.05364
76.4	8.8021	76.4	9.06508
76.5	8.8109	76.5	9.07653
76.6	8.82	76.6	9.08797
76.7	8.8339	76.7	9.09941
76.8	8.8482	76.8	9.11086
76.9	8.8632	76.9	9.1223
77	8.8858	77	9.13374
77.1	8.9031	77.1	9.14518
77.2	8.9141	77.2	9.15661
77.3	8.9228	77.3	9.16805
77.4	8.9343	77.4	9.17948
77.5	8.946	77.5	9.19092
77.6	8.9554	77.6	9.20235
77.7	8.9633	77.7	9.21378
77.8	8.9783	77.8	9.22521
77.9	8.9913	77.9	9.23664
78	9.0014	78	9.24807
78.1	9.0165	78.1	9.2595
78.2	9.0311	78.2	9.27093
78.3	9.0434	78.3	9.28235
78.4	9.0569	78.4	9.29378
78.5	9.071	78.5	9.3052
78.6	9.0835	78.6	9.31662
78.7	9.0936	78.7	9.32804
78.8	9.1077	78.8	9.33946
78.9	9.1213	78.9	9.35088
79	9.1307	79	9.3623
79.1	9.1408	79.1	9.37371
79.2	9.1553	79.2	9.38513
79.3	9.168	79.3	9.39654
79.4	9.1826	79.4	9.40795
79.5	9.196	79.5	9.41937
79.6	9.2124	79.6	9.43078
79.7	9.2285	79.7	9.44219
79.8	9.2408	79.8	9.4536
79.9	9.2552	79.9	9.465
80	9.271	80	9.47641
80.1	9.287	80.1	9.48781
80.2	9.2974	80.2	9.49922
80.3	9.3088	80.3	9.51062
80.4	9.3219	80.4	9.52202
80.5	9.3369	80.5	9.53342
80.6	9.3532	80.6	9.54482
80.7	9.3629	80.7	9.55622
80.8	9.3737	80.8	9.56762
80.9	9.3866	80.9	9.57902
81	9.3925	81	9.59041
81.1	9.4035	81.1	9.6018
81.2	9.4138	81.2	9.6132
81.3	9.4282	81.3	9.62459
81.4	9.4397	81.4	9.63598
81.5	9.4501	81.5	9.64737
81.6	9.4581	81.6	9.65876
81.7	9.4673	81.7	9.67015
81.8	9.4755	81.8	9.68153
81.9	9.4896	81.9	9.69292
82	9.5041	82	9.7043
82.1	9.5142	82.1	9.71569
82.2	9.5251	82.2	9.72707
82.3	9.5391	82.3	9.73845
82.4	9.5476	82.4	9.74983
82.5	9.5576	82.5	9.76121
82.6	9.5699	82.6	9.77258
82.7	9.5818	82.7	9.78396
82.8	9.5908	82.8	9.79534
82.9	9.6018	82.9	9.80671
83	9.6136	83	9.81808
83.1	9.6166	83.1	9.82945
83.2	9.6249	83.2	9.84083
83.3	9.6374	83.3	9.8522
83.4	9.6542	83.4	9.86356
83.5	9.6683	83.5	9.87493
83.6	9.6828	83.6	9.8863
83.7	9.6969	83.7	9.89766
83.8	9.715	83.8	9.90903
83.9	9.7255	83.9	9.92039
84	9.7395	84	9.93175
84.1	9.7521	84.1	9.94311
84.2	9.7624	84.2	9.95447
84.3	9.7729	84.3	9.96583
84.4	9.7847	84.4	9.97719
84.5	9.7991	84.5	9.98855
84.6	9.8141	84.6	9.9999
84.7	9.826	84.7	10.0113
84.8	9.8382	84.8	10.0226
84.9	9.8519	84.9	10.034
85	9.8644	85	10.0453
85.1	9.8791	85.1	10.0567
85.2	9.8959	85.2	10.068
85.3	9.9095	85.3	10.0794
85.4	9.9203	85.4	10.0907
85.5	9.9329	85.5	10.1021
85.6	9.9458	85.6	10.1134
85.7	9.9562	85.7	10.1247
85.8	9.9736	85.8	10.1361
85.9	9.988	85.9	10.1474
86	10.0053	86	10.1588
86.1	10.0163	86.1	10.1701
86.2	10.0263	86.2	10.1814
86.3	10.044	86.3	10.1928
86.4	10.0636	86.4	10.2041
86.5	10.0744	86.5	10.2154
86.6	10.081	86.6	10.2268
86.7	10.0889	86.7	10.2381
86.8	10.0998	86.8	10.2494
86.9	10.1163	86.9	10.2608
87	10.1299	87	10.2721
87.1	10.1474	87.1	10.2834
87.2	10.162	87.2	10.2948
87.3	10.1792	87.3	10.3061
87.4	10.1937	87.4	10.3174
87.5	10.2058	87.5	10.3287
87.6	10.2182	87.6	10.3401
87.7	10.2329	87.7	10.3514
87.8	10.2475	87.8	10.3627
87.9	10.2568	87.9	10.374
88	10.2659	88	10.3853
88.1	10.2784	88.1	10.3966
88.2	10.2899	88.2	10.408
88.3	10.3014	88.3	10.4193
88.4	10.3168	88.4	10.4306
88.5	10.3344	88.5	10.4419
88.6	10.3507	88.6	10.4532
88.7	10.3676	88.7	10.4645
88.8	10.385	88.8	10.4758
88.9	10.4003	88.9	10.4871
89	10.4126	89	10.4984
89.1	10.4245	89.1	10.5098
89.2	10.4406	89.2	10.5211
89.3	10.455	89.3	10.5324
89.4	10.4706	89.4	10.5437
89.5	10.4821	89.5	10.555
89.6	10.4956	89.6	10.5663
89.7	10.5125	89.7	10.5776
89.8	10.5271	89.8	10.5889
89.9	10.5396	89.9	10.6002
90	10.5485	90	10.6115
90.1	10.5577	90.1	10.6228
90.2	10.5725	90.2	10.634
90.3	10.5846	90.3	10.6453
90.4	10.5981	90.4	10.6566
90.5	10.6156	90.5	10.6679
90.6	10.6318	90.6	10.6792
90.7	10.6457	90.7	10.6905
90.8	10.6605	90.8	10.7018
90.9	10.6721	90.9	10.7131
91	10.6852	91	10.7244
91.1	10.6985	91.1	10.7356
91.2	10.7126	91.2	10.7469
91.3	10.7222	91.3	10.7582
91.4	10.7378	91.4	10.7695
91.5	10.7546	91.5	10.7808
91.6	10.7712	91.6	10.792
91.7	10.786	91.7	10.8033
91.8	10.8004	91.8	10.8146
91.9	10.8081	91.9	10.8259
92	10.8194	92	10.8371
92.1	10.8281	92.1	10.8484
92.2	10.8439	92.2	10.8597
92.3	10.8618	92.3	10.871
92.4	10.872	92.4	10.8822
92.5	10.8814	92.5	10.8935
92.6	10.8951	92.6	10.9048
92.7	10.9133	92.7	10.916
92.8	10.9264	92.8	10.9273
92.9	10.9405	92.9	10.9386
93	10.9529	93	10.9498
93.1	10.9651	93.1	10.9611
93.2	10.9749	93.2	10.9723
93.3	10.9882	93.3	10.9836
93.4	10.9967	93.4	10.9949
93.5	11.0073	93.5	11.0061
93.6	11.0237	93.6	11.0174
93.7	11.0432	93.7	11.0286
93.8	11.0594	93.8	11.0399
93.9	11.0701	93.9	11.0511
94	11.0851	94	11.0624
94.1	11.1052	94.1	11.0736
94.2	11.1201	94.2	11.0849
94.3	11.1327	94.3	11.0961
94.4	11.1504	94.4	11.1074
94.5	11.1639	94.5	11.1186
94.6	11.174	94.6	11.1299
94.7	11.1876	94.7	11.1411
94.8	11.1995	94.8	11.1524
94.9	11.2123	94.9	11.1636
95	11.2229	95	11.1749
95.1	11.2338	95.1	11.1861
95.2	11.2486	95.2	11.1973
95.3	11.2659	95.3	11.2086
95.4	11.2811	95.4	11.2198
95.5	11.2918	95.5	11.231
95.6	11.3016	95.6	11.2423
95.7	11.3121	95.7	11.2535
95.8	11.3236	95.8	11.2647
95.9	11.338	95.9	11.276
96	11.353	96	11.2872
96.1	11.3695	96.1	11.2984
96.2	11.3851	96.2	11.3097
96.3	11.398	96.3	11.3209
96.4	11.4119	96.4	11.3321
96.5	11.4241	96.5	11.3433
96.6	11.4371	96.6	11.3546
96.7	11.4489	96.7	11.3658
96.8	11.4595	96.8	11.377
96.9	11.468	96.9	11.3882
97	11.485	97	11.3995
97.1	11.4962	97.1	11.4107
97.2	11.5074	97.2	11.4219
97.3	11.5182	97.3	11.4331
97.4	11.5336	97.4	11.4443
97.5	11.5428	97.5	11.4555
97.6	11.5541	97.6	11.4667
97.7	11.5633	97.7	11.478
97.8	11.5766	97.8	11.4892
97.9	11.5872	97.9	11.5004
98	11.6024	98	11.5116
98.1	11.6172	98.1	11.5228
98.2	11.6302	98.2	11.534
98.3	11.6402	98.3	11.5452
98.4	11.6531	98.4	11.5564
98.5	11.6696	98.5	11.5676
98.6	11.6817	98.6	11.5788
98.7	11.6944	98.7	11.59
98.8	11.7081	98.8	11.6012
98.9	11.7222	98.9	11.6124
99	11.7401	99	11.6236
99.1	11.7548	99.1	11.6348
99.2	11.7723	99.2	11.646
99.3	11.7861	99.3	11.6572
99.4	11.801	99.4	11.6684
99.5	11.8195	99.5	11.6796
99.6	11.8285	99.6	11.6908
99.7	11.8362	99.7	11.702
99.8	11.8453	99.8	11.7132
99.9	11.8569	99.9	11.7243
100	11.8716	100	11.7355
100.1	11.8847	100.1	11.7467
100.2	11.8938	100.2	11.7579
100.3	11.9065	100.3	11.7691
100.4	11.9244	100.4	11.7803
100.5	11.9358	100.5	11.7914
100.6	11.9532	100.6	11.8026
100.7	11.9671	100.7	11.8138
100.8	11.9764	100.8	11.825
100.9	11.9909	100.9	11.8362
101	12.0038	101	11.8473
101.1	12.0212	101.1	11.8585
101.2	12.0355	101.2	11.8697
101.3	12.0469	101.3	11.8809
101.4	12.0602	101.4	11.892
101.5	12.0773	101.5	11.9032
101.6	12.0864	101.6	11.9144
101.7	12.1042	101.7	11.9255
101.8	12.1212	101.8	11.9367
101.9	12.1331	101.9	11.9479
102	12.1417	102	11.959
102.1	12.1545	102.1	11.9702
102.2	12.1691	102.2	11.9814
102.3	12.1827	102.3	11.9925
102.4	12.1945	102.4	12.0037
102.5	12.2093	102.5	12.0148
102.6	12.2239	102.6	12.026
102.7	12.2306	102.7	12.0372
102.8	12.2425	102.8	12.0483
102.9	12.2603	102.9	12.0595
103	12.2751	103	12.0706
103.1	12.2855	103.1	12.0818
103.2	12.2984	103.2	12.0929
103.3	12.3123	103.3	12.1041
103.4	12.3224	103.4	12.1152
103.5	12.3339	103.5	12.1264
103.6	12.347	103.6	12.1375
103.7	12.3634	103.7	12.1487
103.8	12.3769	103.8	12.1598
103.9	12.3901	103.9	12.171
104	12.4039	104	12.1821
104.1	12.4165	104.1	12.1932
104.2	12.4287	104.2	12.2044
104.3	12.4481	104.3	12.2155
104.4	12.4574	104.4	12.2267
104.5	12.4698	104.5	12.2378
104.6	12.4792	104.6	12.2489
104.7	12.4906	104.7	12.2601
104.8	12.5043	104.8	12.2712
104.9	12.5159	104.9	12.2823
105	12.5276	105	12.2935
105.1	12.5358	105.1	12.3046
105.2	12.5418	105.2	12.3157
105.3	12.5528	105.3	12.3269
105.4	12.5656	105.4	12.338
105.5	12.5753	105.5	12.3491
105.6	12.5887	105.6	12.3603
105.7	12.6031	105.7	12.3714
105.8	12.6167	105.8	12.3825
105.9	12.6303	105.9	12.3936
106	12.6419	106	12.4047
106.1	12.655	106.1	12.4159
106.2	12.6684	106.2	12.427
106.3	12.685	106.3	12.4381
106.4	12.6955	106.4	12.4492
106.5	12.7035	106.5	12.4603
106.6	12.7141	106.6	12.4715
106.7	12.7223	106.7	12.4826
106.8	12.737	106.8	12.4937
106.9	12.7505	106.9	12.5048
107	12.7614	107	12.5159
107.1	12.7678	107.1	12.527
107.2	12.7817	107.2	12.5381
107.3	12.7958	107.3	12.5492
107.4	12.8054	107.4	12.5603
107.5	12.8166	107.5	12.5714
107.6	12.8317	107.6	12.5825
107.7	12.8441	107.7	12.5936
107.8	12.8528	107.8	12.6047
107.9	12.8674	107.9	12.6158
108	12.8782	108	12.627
108.1	12.8943	108.1	12.6381
108.2	12.8994	108.2	12.6491
108.3	12.9139	108.3	12.6602
108.4	12.9262	108.4	12.6713
108.5	12.94	108.5	12.6824
108.6	12.9533	108.6	12.6935
108.7	12.9635	108.7	12.7046
108.8	12.979	108.8	12.7157
108.9	12.9894	108.9	12.7268
109	13.0024	109	12.7379
109.1	13.0134	109.1	12.749
109.2	13.0254	109.2	12.7601
109.3	13.0401	109.3	12.7712
109.4	13.0543	109.4	12.7822
109.5	13.0662	109.5	12.7933
109.6	13.0825	109.6	12.8044
109.7	13.091	109.7	12.8155
109.8	13.099	109.8	12.8266
109.9	13.1105	109.9	12.8376
110	13.124	110	12.8487
110.1	13.1366	110.1	12.8598
110.2	13.1475	110.2	12.8709
110.3	13.1557	110.3	12.882
110.4	13.1715	110.4	12.893
110.5	13.1844	110.5	12.9041
110.6	13.1951	110.6	12.9152
110.7	13.2088	110.7	12.9262
110.8	13.2224	110.8	12.9373
110.9	13.2365	110.9	12.9484
111	13.2475	111	12.9595
111.1	13.2647	111.1	12.9705
111.2	13.2794	111.2	12.9816
111.3	13.2976	111.3	12.9926
111.4	13.3125	111.4	13.0037
111.5	13.326	111.5	13.0148
111.6	13.34	111.6	13.0258
111.7	13.3522	111.7	13.0369
111.8	13.3623	111.8	13.048
111.9	13.3718	111.9	13.059
112	13.3835	112	13.0701
112.1	13.3993	112.1	13.0811
112.2	13.4105	112.2	13.0922
112.3	13.4205	112.3	13.1032
112.4	13.431	112.4	13.1143
112.5	13.4398	112.5	13.1253
112.6	13.4555	112.6	13.1364
112.7	13.4703	112.7	13.1474
112.8	13.4853	112.8	13.1585
112.9	13.4987	112.9	13.1695
113	13.5093	113	13.1806
113.1	13.5229	113.1	13.1916
113.2	13.5378	113.2	13.2027
113.3	13.5506	113.3	13.2137
113.4	13.5651	113.4	13.2248
113.5	13.5762	113.5	13.2358
113.6	13.5891	113.6	13.2468
113.7	13.601	113.7	13.2579
113.8	13.6159	113.8	13.2689
113.9	13.6313	113.9	13.2799
114	13.6412	114	13.291
114.1	13.6571	114.1	13.302
114.2	13.6661	114.2	13.3131
114.3	13.6851	114.3	13.3241
114.4	13.6961	114.4	13.3351
114.5	13.7061	114.5	13.3461
114.6	13.7171	114.6	13.3572
114.7	13.7251	114.7	13.3682
114.8	13.7379	114.8	13.3792
114.9	13.7445	114.9	13.3903
115	13.7608	115	13.4013
115.1	13.775	115.1	13.4123
115.2	13.7924	115.2	13.4233
115.3	13.8048	115.3	13.4343
115.4	13.8193	115.4	13.4454
115.5	13.8294	115.5	13.4564
115.6	13.8443	115.6	13.4674
115.7	13.858	115.7	13.4784
115.8	13.8673	115.8	13.4894
115.9	13.8796	115.9	13.5005
116	13.8953	116	13.5115
116.1	13.9078	116.1	13.5225
116.2	13.9169	116.2	13.5335
116.3	13.9254	116.3	13.5445
116.4	13.9427	116.4	13.5555
116.5	13.9512	116.5	13.5665
116.6	13.9643	116.6	13.5775
116.7	13.98	116.7	13.5885
116.8	13.9897	116.8	13.5995
116.9	14.002	116.9	13.6105
117	14.0141	117	13.6216
117.1	14.0296	117.1	13.6326
117.2	14.036	117.2	13.6436
117.3	14.0435	117.3	13.6546
117.4	14.0519	117.4	13.6656
117.5	14.0685	117.5	13.6766
117.6	14.0827	117.6	13.6875
117.7	14.0932	117.7	13.6985
117.8	14.1069	117.8	13.7095
117.9	14.1247	117.9	13.7205
118	14.1302	118	13.7315
118.1	14.1456	118.1	13.7425
118.2	14.1562	118.2	13.7535
118.3	14.1659	118.3	13.7645
118.4	14.1766	118.4	13.7755
118.5	14.1834	118.5	13.7865
118.6	14.1928	118.6	13.7975
118.7	14.2015	118.7	13.8084
118.8	14.2106	118.8	13.8194
118.9	14.2269	118.9	13.8304
119	14.2495	119	13.8414
119.1	14.2282	119.1	13.8524
119.2	14.2269	119.2	13.8634
119.3		119.3	13.8743
119.4		119.4	13.8853
119.5		119.5	13.8963
119.6		119.6	13.9073
119.7		119.7	13.9182
119.8		119.8	13.9292
119.9		119.9	13.9402
120		120	13.9512
120.1		120.1	13.9512
120.2		120.2	13.9505
120.3		120.3	13.9498
120.4		120.4	13.9492
120.5		120.5	13.9485
120.6		120.6	13.9479
120.7		120.7	13.9472
120.8		120.8	13.9466
120.9		120.9	13.9459
121		121	13.9452
121.1		121.1	13.9446
121.2		121.2	13.9439
121.3		121.3	13.9433
121.4		121.4	13.9426
121.5		121.5	13.942
121.6		121.6	13.9413
121.7		121.7	13.9407
121.8	12.9415	121.8	13.94
121.9	13.1078	121.9	13.9393
122	13.4547	122	13.9387
122.1	13.7641	122.1	13.938
122.2	13.9091	122.2	13.9374
122.3	14.1459	122.3	13.9367
122.4	14.2024	122.4	13.9361
122.5	14.2822	122.5	13.9354
122.6	14.342	122.6	13.9348
122.7	14.4056	122.7	13.9341
122.8	14.391	122.8	13.9334
122.9	14.4679	122.9	13.9328
123	14.488	123	13.9321
123.1	14.5232	123.1	13.9315
123.2	14.5441	123.2	13.9308
123.3	14.5126	123.3	13.9302
123.4	14.4972	123.4	13.9295
123.5	14.5208	123.5	13.9289
123.6	14.5399	123.6	13.9282
123.7	14.5275	123.7	13.9275
123.8	14.5461	123.8	13.9269
123.9	14.5651	123.9	13.9262
124	14.5848	124	13.9256
124.1	14.6007	124.1	13.9249
124.2	14.5988	124.2	13.9243
124.3	14.605	124.3	13.9236
124.4	14.6187	124.4	13.923
124.5	14.6247	124.5	13.9223
124.6	14.6249	124.6	13.9216
124.7	14.6401	124.7	13.921
124.8	14.6409	124.8	13.9203
124.9	14.6422	124.9	13.9197
125	14.6555	125	13.919
125.1	14.652	125.1	13.9184
125.2	14.6494	125.2	13.9177
125.3	14.655	125.3	13.9171
125.4	14.6571	125.4	13.9164
125.5	14.6547	125.5	13.9158
125.6	14.6588	125.6	13.9151
125.7	14.6492	125.7	13.9144
125.8	14.6524	125.8	13.9138
125.9	14.6503	125.9	13.9131
126	14.6485	126	13.9125
126.1	14.6634	126.1	13.9118
126.2	14.6633	126.2	13.9112
126.3	14.6614	126.3	13.9105
126.4	14.6657	126.4	13.9099
126.5	14.6612	126.5	13.9092
126.6	14.6643	126.6	13.9086
126.7	14.6685	126.7	13.9079
126.8	14.669	126.8	13.9072
126.9	14.6695	126.9	13.9066
127	14.669	127	13.9059
127.1	14.6667	127.1	13.9053
127.2	14.665	127.2	13.9046
127.3	14.6664	127.3	13.904
127.4	14.6659	127.4	13.9033
127.5	14.6703	127.5	13.9027
127.6	14.6729	127.6	13.902
127.7	14.6742	127.7	13.9014
127.8	14.6655	127.8	13.9007
127.9	14.6722	127.9	13.9
128	14.6922	128	13.8994
128.1	14.7004	128.1	13.8987
128.2	14.6969	128.2	13.8981
128.3	14.6803	128.3	13.8974
128.4	14.6744	128.4	13.8968
128.5	14.6535	128.5	13.8961
128.6	14.6543	128.6	13.8955
128.7	14.6753	128.7	13.8948
128.8	14.6748	128.8	13.8942
128.9	14.6876	128.9	13.8935
129	14.7	129	13.8929
129.1	14.7143	129.1	13.8922
129.2	14.7107	129.2	13.8915
129.3	14.7064	129.3	13.8909
129.4	14.723	129.4	13.8902
129.5	14.6488	129.5	13.8896
129.6	14.6782	129.6	13.8889
129.7	14.6876	129.7	13.8883
129.8	14.7764	129.8	13.8876
129.9	14.773	129.9	13.887
130	14.7532	130	13.8863
130.1	14.7351	130.1	13.8857
130.2	14.7317	130.2	13.885
130.3	14.7306	130.3	13.8844
130.4	14.7413	130.4	13.8837
130.5	15.0629	130.5	13.8831
130.6	14.9092	130.6	13.8824
130.7	14.5245	130.7	13.8817
130.8	14.7011	130.8	13.8811
130.9	14.3133	130.9	13.8804
131	15.1371	131	13.8798
131.1	15.4954	131.1	13.8791
131.2	14.7392	131.2	13.8785
131.3	14.9489	131.3	13.8778
131.4	14.9792	131.4	13.8772
131.5	15.0045	131.5	13.8765
131.6	14.9371	131.6	13.8759
131.7	14.9141	131.7	13.8752
131.8	14.9057	131.8	13.8746
131.9	14.9267	131.9	13.8739
132	14.9086	132	13.8733
132.1	14.871	132.1	13.8726
132.2	14.8417	132.2	13.872
132.3	14.8429	132.3	13.8713
132.4	14.8349	132.4	13.8707
132.5	14.8312	132.5	13.87
132.6	14.8357	132.6	13.8693
132.7	14.7553	132.7	13.8687
132.8	14.7494	132.8	13.868
132.9	14.7981	132.9	13.8674
133	15.012	133	13.8667
133.1	15.2311	133.1	13.8661
133.2	16.1994	133.2	13.8654
133.3	16.0203	133.3	13.8648
133.4	15.9873	133.4	13.8641
133.5	16.406	133.5	13.8635
133.6	15.7897	133.6	13.8628
133.7	15.3593	133.7	13.8622
133.8	15.0467	133.8	13.8615
133.9	14.6359	133.9	13.8609
134	14.1693	134	13.8602
134.1	14.0923	134.1	13.8596
134.2	14.0038	134.2	13.8589
134.3	13.8214	134.3	13.8583
134.4	13.8457	134.4	13.8576
134.5	13.9042	134.5	13.857
134.6	14.028	134.6	13.8563
134.7	14.1233	134.7	13.8556
134.8	14.2135	134.8	13.855
134.9	14.2398	134.9	13.8543
135	14.2705	135	13.8537
135.1	14.3177	135.1	13.853
135.2	14.3614	135.2	13.8524
135.3	14.4496	135.3	13.8517
135.4	14.511	135.4	13.8511
135.5	14.5813	135.5	13.8504
135.6	14.6482	135.6	13.8498
135.7	14.7049	135.7	13.8491
135.8	14.7296	135.8	13.8485
135.9	14.7508	135.9	13.8478
136	14.7632	136	13.8472
136.1	14.771	136.1	13.8465
136.2	14.7655	136.2	13.8459
136.3	14.7951	136.3	13.8452
136.4	14.8057	136.4	13.8446
136.5	14.8083	136.5	13.8439
136.6	14.8016	136.6	13.8433
136.7	14.7956	136.7	13.8426
136.8	14.7965	136.8	13.842
136.9	14.7805	136.9	13.8413
137	14.7719	137	13.8407
137.1	14.7616	137.1	13.84
137.2	14.7494	137.2	13.8394
137.3	14.7431	137.3	13.8387
137.4	14.7402	137.4	13.8381
137.5	14.7376	137.5	13.8374
137.6	14.7306	137.6	13.8368
137.7	14.7218	137.7	13.8361
137.8	14.716	137.8	13.8355
137.9	14.7174	137.9	13.8348
138	14.7191	138	13.8342
138.1	14.7186	138.1	13.8335
138.2	14.7141	138.2	13.8329
138.3	14.715	138.3	13.8322
138.4	14.7101	138.4	13.8315
138.5	14.7081	138.5	13.8309
138.6	14.7057	138.6	13.8302
138.7	14.7064	138.7	13.8296
138.8	14.7052	138.8	13.8289
138.9	14.7053	138.9	13.8283
139	14.7039	139	13.8276
139.1	14.7006	139.1	13.827
139.2	14.6953	139.2	13.8263
139.3	14.6955	139.3	13.8257
139.4	14.6893	139.4	13.825
139.5	14.6844	139.5	13.8244
139.6	14.6833	139.6	13.8237
139.7	14.6882	139.7	13.8231
139.8	14.6855	139.8	13.8224
139.9	14.685	139.9	13.8218
140	14.6854	140	13.8211
140.1	14.6829	140.1	13.8205
140.2	14.6775	140.2	13.8198
140.3	14.6756	140.3	13.8192
140.4	14.6742	140.4	13.8185
140.5	14.6753	140.5	13.8179
140.6	14.67	140.6	13.8172
140.7	14.6669	140.7	13.8166
140.8	14.6669	140.8	13.8159
140.9	14.6679	140.9	13.8153
141	14.6702	141	13.8146
141.1	14.6686	141.1	13.814
141.2	14.6625	141.2	13.8133
141.3	14.6598	141.3	13.8127
141.4	14.6624	141.4	13.812
141.5	14.6604	141.5	13.8114
141.6	14.6561	141.6	13.8107
141.7	14.6491	141.7	13.8101
141.8	14.6523	141.8	13.8094
141.9	14.6478	141.9	13.8088
142	14.6491	142	13.8081
142.1	14.6484	142.1	13.8075
142.2	14.647	142.2	13.8068
142.3	14.645	142.3	13.8062
142.4	14.6373	142.4	13.8055
142.5	14.6351	142.5	13.8049
142.6	14.635	142.6	13.8042
142.7	14.6341	142.7	13.8036
142.8	14.6304	142.8	13.8029
142.9	14.6305	142.9	13.8023
143	14.6279	143	13.8016
143.1	14.6266	143.1	13.801
143.2	14.6268	143.2	13.8003
143.3	14.6236	143.3	13.7997
143.4	14.6238	143.4	13.799
143.5	14.623	143.5	13.7984
143.6	14.6234	143.6	13.7977
143.7	14.6198	143.7	13.7971
143.8	14.6239	143.8	13.7965
143.9	14.6232	143.9	13.7958
144	14.6267	144	13.7952
144.1	14.6293	144.1	13.7945
144.2	14.6241	144.2	13.7939
144.3	14.6207	144.3	13.7932
144.4	14.6203	144.4	13.7926
144.5	14.624	144.5	13.7919
144.6	14.6228	144.6	13.7913
144.7	14.6188	144.7	13.7906
144.8	14.6135	144.8	13.79
144.9	14.6114	144.9	13.7893
145	14.6075	145	13.7887
145.1	14.6081	145.1	13.788
145.2	14.6092	145.2	13.7874
145.3	14.6101	145.3	13.7867
145.4	14.6065	145.4	13.7861
145.5	14.6039	145.5	13.7854
145.6	14.6013	145.6	13.7848
145.7	14.597	145.7	13.7841
145.8	14.5833	145.8	13.7835
145.9	14.5803	145.9	13.7828
146	14.5764	146	13.7822
146.1	14.5748	146.1	13.7815
146.2	14.5694	146.2	13.7809
146.3	14.5661	146.3	13.7802
146.4	14.566	146.4	13.7796
146.5	14.5659	146.5	13.7789
146.6	14.567	146.6	13.7783
146.7	14.5636	146.7	13.7776
146.8	14.5604	146.8	13.777
146.9	14.5559	146.9	13.7763
147	14.5516	147	13.7757
147.1	14.5505	147.1	13.775
147.2	14.5534	147.2	13.7744
147.3	14.5594	147.3	13.7738
147.4	14.5782	147.4	13.7731
147.5	14.5957	147.5	13.7725
147.6	14.6141	147.6	13.7718
147.7	14.6272	147.7	13.7712
147.8	14.6268	147.8	13.7705
147.9	14.6377	147.9	13.7699
148	14.624	148	13.7692
148.1	14.613	148.1	13.7686
148.2	14.6117	148.2	13.7679
148.3	14.5838	148.3	13.7673
148.4	14.5574	148.4	13.7666
148.5	14.5307	148.5	13.766
148.6	14.4908	148.6	13.7653
148.7	14.4492	148.7	13.7647
148.8	14.3907	148.8	13.764
148.9	14.3537	148.9	13.7634
149	14.3266	149	13.7627
149.1	14.2947	149.1	13.7621
149.2	14.2509	149.2	13.7614
149.3	14.2156	149.3	13.7608
149.4	14.1926	149.4	13.7601
149.5	14.1981	149.5	13.7595
149.6	14.2212	149.6	13.7589
149.7	14.2526	149.7	13.7582
149.8	14.2915	149.8	13.7576
149.9	14.3304	149.9	13.7569
150	14.3552	150	13.7563
150.1	14.367	150.1	13.7556
150.2	14.3941	150.2	13.755
150.3	14.4105	150.3	13.7543
150.4	14.4267	150.4	13.7537
150.5	14.4209	150.5	13.753
150.6	14.4121	150.6	13.7524
150.7	14.4206	150.7	13.7517
150.8	14.4499	150.8	13.7511
150.9	14.4734	150.9	13.7504
151	14.4945	151	13.7498
151.1	14.5098	151.1	13.7491
151.2	14.509	151.2	13.7485
151.3	14.4778	151.3	13.7479
151.4	14.4509	151.4	13.7472
151.5	14.4233	151.5	13.7466
151.6	14.3736	151.6	13.7459
151.7	14.3066	151.7	13.7453
151.8	14.2518	151.8	13.7446
151.9	14.2333	151.9	13.744
152	14.2349	152	13.7433
152.1	14.2603	152.1	13.7427
152.2	14.2986	152.2	13.742
152.3	14.3463	152.3	13.7414
152.4	14.3649	152.4	13.7407
152.5	14.3998	152.5	13.7401
152.6	14.4173	152.6	13.7394
152.7	14.4225	152.7	13.7388
152.8	14.4116	152.8	13.7382
152.9	14.389	152.9	13.7375
153	14.3623	153	13.7369
153.1	14.3515	153.1	13.7362
153.2	14.3425	153.2	13.7356
153.3	14.3561	153.3	13.7349
153.4	14.3872	153.4	13.7343
153.5	14.4568	153.5	13.7336
153.6	14.4915	153.6	13.733
153.7	14.5587	153.7	13.7323
153.8	14.5864	153.8	13.7317
153.9	14.5952	153.9	13.731
154	14.5822	154	13.7304
154.1	14.583	154.1	13.7298
154.2	14.5917	154.2	13.7291
154.3	14.5855	154.3	13.7285
154.4	14.5961	154.4	13.7278
154.5	14.6029	154.5	13.7272
154.6	14.5914	154.6	13.7265
154.7	14.5758	154.7	13.7259
154.8	14.5664	154.8	13.7252
154.9	14.5704	154.9	13.7246
155	14.5806	155	13.7239
155.1	14.6043	155.1	13.7233
155.2	14.5991	155.2	13.7226
155.3	14.6159	155.3	13.722
155.4	14.6319	155.4	13.7214
155.5	14.6282	155.5	13.7207
155.6	14.6202	155.6	13.7201
155.7	14.5889	155.7	13.7194
155.8	14.5607	155.8	13.7188
155.9	14.5219	155.9	13.7181
156	14.4882	156	13.7175
156.1	14.4472	156.1	13.7168
156.2	14.4005	156.2	13.7162
156.3	14.3635	156.3	13.7155
156.4	14.3512	156.4	13.7149
156.5	14.3118	156.5	13.7143
156.6	14.3159	156.6	13.7136
156.7	14.2989	156.7	13.713
156.8	14.3084	156.8	13.7123
156.9	14.317	156.9	13.7117
157	14.3235	157	13.711
157.1	14.3395	157.1	13.7104
157.2	14.361	157.2	13.7097
157.3	14.3753	157.3	13.7091
157.4	14.3862	157.4	13.7085
157.5	14.3954	157.5	13.7078
157.6	14.4109	157.6	13.7072
157.7	14.4192	157.7	13.7065
157.8	14.4206	157.8	13.7059
157.9	14.427	157.9	13.7052
158	14.4451	158	13.7046
158.1	14.442	158.1	13.7039
158.2	14.4402	158.2	13.7033
158.3	14.4518	158.3	13.7026
158.4	14.466	158.4	13.702
158.5	14.4861	158.5	13.7014
158.6	14.4914	158.6	13.7007
158.7	14.4816	158.7	13.7001
158.8	14.4662	158.8	13.6994
158.9	14.4551	158.9	13.6988
159	14.4548	159	13.6981
159.1	14.4437	159.1	13.6975
159.2	14.436	159.2	13.6968
159.3	14.4255	159.3	13.6962
159.4	14.4239	159.4	13.6956
159.5	14.4167	159.5	13.6949
159.6	14.404	159.6	13.6943
159.7	14.3921	159.7	13.6936
159.8	14.3914	159.8	13.693
159.9	14.3857	159.9	13.6923
160	14.3963	160	13.6917
160.1	14.3885	160.1	13.691
160.2	14.3814	160.2	13.6904
160.3	14.3807	160.3	13.6898
160.4	14.3784	160.4	13.6891
[truncated: 10,876 more rows]
