# Supplementary material for: Key mechanistic features of the trade-off between antibody escape and host cell binding in the SARS-CoV-2 Omicron variant spike proteins
Source: EMBO J. 2024 Mar 11;43(8):5. doi: 10.1038/s44318-024-00062-z (PMC11021471; doi:10.1038/s44318-024-00062-z)
Supplement: Supplementary file 9 — Source Data Fig. 4 [file 44318_2024_62_MOESM9_ESM.zip › Figure 4/4C/fig4-RBD BF.7 Q493R-hACE2.xlsx]

## Sheet: RBD BF.7 Q493R-hACE2
Run 1; Ch 2; Fc 2-1; Cy 5; hACE2; Conc 12.5 25 50 100 200 nM_X	Run 1; Ch 2; Fc 2-1; Cy 5; hACE2; Conc 12.5 25 50 100 200 nM_Y	Run 1; Ch 2; Fc 2-1; Cy 5; hACE2; Conc 12.5 25 50 100 200 nM; Fitted_X	Run 1; Ch 2; Fc 2-1; Cy 5; hACE2; Conc 12.5 25 50 100 200 nM; Fitted_Y
-39.4	1.595	-39.4	0
-39.3	-1.4051	-39.3	0
-39.2	-1.2517	-39.2	0
-39.1	0.415771	-39.1	0
-39	-1.124	-39	0
-38.9	-1.1505	-38.9	0
-38.8	-0.4376	-38.8	0
-38.7	-0.3413	-38.7	0
-38.6	-0.352399	-38.6	0
-38.5	-0.2829	-38.5	0
-38.4	-0.3222	-38.4	0
-38.3	-0.3222	-38.3	0
-38.2	-0.2882	-38.2	0
-38.1	-0.379904	-38.1	0
-38	-0.4494	-38	0
-37.9	-0.4539	-37.9	0
-37.8	-0.6697	-37.8	0
-37.7	0.0135	-37.7	0
-37.6	0.309306	-37.6	0
-37.5	-0.0628	-37.5	0
-37.4	0.1981	-37.4	0
-37.3	0.2028	-37.3	0
-37.2	0.0528	-37.2	0
-37.1	0.0554031	-37.1	0
-37	-0.0265	-37	0
-36.9	-0.1747	-36.9	0
-36.8	-0.2346	-36.8	0
-36.7	-0.162	-36.7	0
-36.6	-0.189001	-36.6	0
-36.5	-0.2075	-36.5	0
-36.4	-0.2406	-36.4	0
-36.3	-0.2397	-36.3	0
-36.2	-0.2215	-36.2	0
-36.1	-0.2508	-36.1	0
-36	-0.2438	-36	0
-35.9	-0.2648	-35.9	0
-35.8	-0.262	-35.8	0
-35.7	-0.2142	-35.7	0
-35.6	-0.2397	-35.6	0
-35.5	-0.229	-35.5	0
-35.4	-0.2254	-35.4	0
-35.3	-0.2218	-35.3	0
-35.2	-0.2219	-35.2	0
-35.1	-0.2183	-35.1	0
-35	-0.2288	-35	0
-34.9	-0.2255	-34.9	0
-34.8	-0.2328	-34.8	0
-34.7	-0.2385	-34.7	0
-34.6	-0.2196	-34.6	0
-34.5	-0.2235	-34.5	0
-34.4	-0.2272	-34.4	0
-34.3	-0.2107	-34.3	0
-34.2	-0.2063	-34.2	0
-34.1	-0.1913	-34.1	0
-34	-0.1788	-34	0
-33.9	-0.1804	-33.9	0
-33.8	-0.1779	-33.8	0
-33.7	-0.1803	-33.7	0
-33.6	-0.1774	-33.6	0
-33.5	-0.1704	-33.5	0
-33.4	-0.1653	-33.4	0
-33.3	-0.1474	-33.3	0
-33.2	-0.1473	-33.2	0
-33.1	-0.1346	-33.1	0
-33	-0.1408	-33	0
-32.9	-0.1436	-32.9	0
-32.8	-0.1435	-32.8	0
-32.7	-0.139	-32.7	0
-32.6	-0.1337	-32.6	0
-32.5	-0.1329	-32.5	0
-32.4	-0.1308	-32.4	0
-32.3	-0.1281	-32.3	0
-32.2	-0.1246	-32.2	0
-32.1	-0.1225	-32.1	0
-32	-0.1181	-32	0
-31.9	-0.1138	-31.9	0
-31.8	-0.1097	-31.8	0
-31.7	-0.108	-31.7	0
-31.6	-0.11	-31.6	0
-31.5	-0.1055	-31.5	0
-31.4	-0.1035	-31.4	0
-31.3	-0.103	-31.3	0
-31.2	-0.103	-31.2	0
-31.1	-0.0971	-31.1	0
-31	-0.0918	-31	0
-30.9	-0.0919	-30.9	0
-30.8	-0.0873	-30.8	0
-30.7	-0.0835	-30.7	0
-30.6	-0.0784	-30.6	0
-30.5	-0.0741	-30.5	0
-30.4	-0.0681	-30.4	0
-30.3	-0.065	-30.3	0
-30.2	-0.0643	-30.2	0
-30.1	-0.0642	-30.1	0
-30	-0.0614	-30	0
-29.9	-0.0598	-29.9	0
-29.8	-0.0534	-29.8	0
-29.7	-0.0542	-29.7	0
-29.6	-0.0526	-29.6	0
-29.5	-0.0439	-29.5	0
-29.4	-0.0412	-29.4	0
-29.3	-0.0386001	-29.3	0
-29.2	-0.0382	-29.2	0
-29.1	-0.0398	-29.1	0
-29	-0.037	-29	0
-28.9	-0.0363001	-28.9	0
-28.8	-0.0373001	-28.8	0
-28.7	-0.0397	-28.7	0
-28.6	-0.0379	-28.6	0
-28.5	-0.0431	-28.5	0
-28.4	-0.0402	-28.4	0
-28.3	-0.0403	-28.3	0
-28.2	-0.0427	-28.2	0
-28.1	-0.0401	-28.1	0
-28	-0.0374	-28	0
-27.9	-0.0398001	-27.9	0
-27.8	-0.0454	-27.8	0
-27.7	-0.0479	-27.7	0
-27.6	-0.0486	-27.6	0
-27.5	-0.0477	-27.5	0
-27.4	-0.0464	-27.4	0
-27.3	-0.0441	-27.3	0
-27.2	-0.042	-27.2	0
-27.1	-0.0374	-27.1	0
-27	-0.0407	-27	0
-26.9	-0.0369001	-26.9	0
-26.8	-0.0413	-26.8	0
-26.7	-0.045	-26.7	0
-26.6	-0.0445	-26.6	0
-26.5	-0.0427	-26.5	0
-26.4	-0.0406001	-26.4	0
-26.3	-0.0409	-26.3	0
-26.2	-0.0409	-26.2	0
-26.1	-0.0398	-26.1	0
-26	-0.036	-26	0
-25.9	-0.0347	-25.9	0
-25.8	-0.0324	-25.8	0
-25.7	-0.0307	-25.7	0
-25.6	-0.0265	-25.6	0
-25.5	-0.0255	-25.5	0
-25.4	-0.0257	-25.4	0
-25.3	-0.0241	-25.3	0
-25.2	-0.0192	-25.2	0
-25.1	-0.0173	-25.1	0
-25	-0.0148	-25	0
-24.9	-0.0106	-24.9	0
-24.8	-0.00960009	-24.8	0
-24.7	-0.00940001	-24.7	0
-24.6	-0.0105	-24.6	0
-24.5	-0.0123	-24.5	0
-24.4	-0.0141	-24.4	0
-24.3	-0.0153	-24.3	0
-24.2	-0.013	-24.2	0
-24.1	-0.0104	-24.1	0
-24	-0.00479999	-24	0
-23.9	-0.0029	-23.9	0
-23.8	-0.00250009	-23.8	0
-23.7	-0.00689999	-23.7	0
-23.6	-0.00209999	-23.6	0
-23.5	-0.00319999	-23.5	0
-23.4	-0.00860008	-23.4	0
-23.3	-0.00980001	-23.3	0
-23.2	-0.00709999	-23.2	0
-23.1	-0.00730001	-23.1	0
-23	-0.00619999	-23	0
-22.9	-0.00770004	-22.9	0
-22.8	-0.00620009	-22.8	0
-22.7	-0.00589999	-22.7	0
-22.6	-0.00310001	-22.6	0
-22.5	-0.0018	-22.5	0
-22.4	0.00369991	-22.4	0
-22.3	-0.00180001	-22.3	0
-22.2	-0.00209999	-22.2	0
-22.1	-0.00409999	-22.1	0
-22	-0.00499999	-22	0
-21.9	0.00249992	-21.9	0
-21.8	0.000999895	-21.8	0
-21.7	0.0038	-21.7	0
-21.6	0.00559999	-21.6	0
-21.5	0.0041	-21.5	0
-21.4	0.00439973	-21.4	0
-21.3	0.00419976	-21.3	0
-21.2	0.00340001	-21.2	0
-21.1	0.0107	-21.1	0
-21	0.0165	-21	0
-20.9	0.0165999	-20.9	0
-20.8	0.0177	-20.8	0
-20.7	0.0216	-20.7	0
-20.6	0.0314	-20.6	0
-20.5	0.0284	-20.5	0
-20.4	0.0294	-20.4	0
-20.3	0.0241001	-20.3	0
-20.2	0.0238	-20.2	0
-20.1	0.0249	-20.1	0
-20	0.0229	-20	0
-19.9	0.0297	-19.9	0
-19.8	0.0337999	-19.8	0
-19.7	0.038	-19.7	0
-19.6	0.0384	-19.6	0
-19.5	0.0321	-19.5	0
-19.4	0.0282999	-19.4	0
-19.3	0.0237	-19.3	0
-19.2	0.0227	-19.2	0
-19.1	0.0246	-19.1	0
-19	0.0256	-19	0
-18.9	0.0236001	-18.9	0
-18.8	0.0328001	-18.8	0
-18.7	0.0359	-18.7	0
-18.6	0.0372	-18.6	0
-18.5	0.0356	-18.5	0
-18.4	0.0351002	-18.4	0
-18.3	0.0364002	-18.3	0
-18.2	0.043	-18.2	0
-18.1	0.046	-18.1	0
-18	0.0474	-18	0
-17.9	0.0509002	-17.9	0
-17.8	0.0568003	-17.8	0
-17.7	0.0564	-17.7	0
-17.6	0.057	-17.6	0
-17.5	0.0582	-17.5	0
-17.4	0.0647003	-17.4	0
-17.3	0.0745003	-17.3	0
-17.2	0.0877	-17.2	0
-17.1	0.1092	-17.1	0
-17	0.1135	-17	0
-16.9	0.0943	-16.9	0
-16.8	0.0900001	-16.8	0
-16.7	0.0821	-16.7	0
-16.6	0.0956	-16.6	0
-16.5	0.095	-16.5	0
-16.4	0.1092	-16.4	0
-16.3	0.105	-16.3	0
-16.2	0.1001	-16.2	0
-16.1	0.0913	-16.1	0
-16	0.0982	-16	0
-15.9	0.104401	-15.9	0
-15.8	0.1211	-15.8	0
-15.7	0.1435	-15.7	0
-15.6	0.1511	-15.6	0
-15.5	0.1475	-15.5	0
-15.4	0.1505	-15.4	0
-15.3	0.1524	-15.3	0
-15.2	0.1399	-15.2	0
-15.1	0.1291	-15.1	0
-15	0.1252	-15	0
-14.9	0.1162	-14.9	0
-14.8	0.1101	-14.8	0
-14.7	0.1012	-14.7	0
-14.6	0.094	-14.6	0
-14.5	0.0899	-14.5	0
-14.4	0.0903998	-14.4	0
-14.3	0.0857998	-14.3	0
-14.2	0.0851	-14.2	0
-14.1	0.0816	-14.1	0
-14	0.0728	-14	0
-13.9	0.0520996	-13.9	0
-13.8	0.0363995	-13.8	0
-13.7	0.0191	-13.7	0
-13.6	0.0119	-13.6	0
-13.5	0.0123	-13.5	0
-13.4	0.0187001	-13.4	0
-13.3	0.0275001	-13.3	0
-13.2	0.0391	-13.2	0
-13.1	0.0508	-13.1	0
-13	0.0413	-13	0
-12.9	0.0341	-12.9	0
-12.8	0.0448998	-12.8	0
-12.7	0.0464	-12.7	0
-12.6	0.0319	-12.6	0
-12.5	0.0417	-12.5	0
-12.4	0.0499997	-12.4	0
-12.3	0.0323998	-12.3	0
-12.2	0.0067	-12.2	0
-12.1	-0.0064	-12.1	0
-12	-0.0089	-12	0
-11.9	-0.0127	-11.9	0
-11.8	-0.00460011	-11.8	0
-11.7	-0.00470001	-11.7	0
-11.6	0.0018	-11.6	0
-11.5	0.0101	-11.5	0
-11.4	0.0230999	-11.4	0
-11.3	0.0195	-11.3	0
-11.2	0.0213	-11.2	0
-11.1	0.0281	-11.1	0
-11	0.0241	-11	0
-10.9	0.027	-10.9	0
-10.8	0.0273999	-10.8	0
-10.7	0.0229	-10.7	0
-10.6	0.0106	-10.6	0
-10.5	0.0079	-10.5	0
-10.4	0.0111998	-10.4	0
-10.3	0.0104	-10.3	0
-10.2	0.016	-10.2	0
-10.1	0.0271	-10.1	0
-10	0.0467	-10	0
-9.9	0.0583999	-9.9	0
-9.8	0.0689999	-9.8	0
-9.7	0.0693	-9.7	0
-9.6	0.0764	-9.6	0
-9.5	0.083	-9.5	0
-9.4	0.0968	-9.4	0
-9.3	0.1013	-9.3	0
-9.2	0.0902	-9.2	0
-9.1	0.0804	-9.1	0
-9	0.0694	-9	0
-8.9	0.0512998	-8.9	0
-8.8	0.0385001	-8.8	0
-8.7	0.0401	-8.7	0
-8.6	0.0334	-8.6	0
-8.5	0.0262	-8.5	0
-8.4	0.0289	-8.4	0
-8.3	0.0274999	-8.3	0
-8.2	0.026	-8.2	0
-8.1	0.0331	-8.1	0
-8	0.0342	-8	0
-7.9	0.0322	-7.9	0
-7.8	0.0282	-7.8	0
-7.7	0.0262	-7.7	0
-7.6	0.0296	-7.6	0
-7.5	0.027	-7.5	0
-7.4	0.0277	-7.4	0
-7.3	0.0251	-7.3	0
-7.2	0.029	-7.2	0
-7.1	0.0290999	-7.1	0
-7	0.029	-7	0
-6.9	0.0259	-6.9	0
-6.8	0.0259	-6.8	0
-6.7	0.0264	-6.7	0
-6.6	0.0257999	-6.6	0
-6.5	0.0284	-6.5	0
-6.4	0.0275	-6.4	0
-6.3	0.0292	-6.3	0
-6.2	0.0305	-6.2	0
-6.1	0.0288998	-6.1	0
-6	0.0244	-6	0
-5.9	0.0206	-5.9	0
-5.8	0.016	-5.8	0
-5.7	0.0179	-5.7	0
-5.6	0.0175	-5.6	0
-5.5	0.0143	-5.5	0
-5.4	0.01	-5.4	0
-5.3	0.0046	-5.3	0
-5.2	0.0063	-5.2	0
-5.1	0.00519978	-5.1	0
-5	-0.0018	-5	0
-4.9	-0.0082	-4.9	0
-4.8	-0.0117	-4.8	0
-4.7	-0.0094	-4.7	0
-4.6	-0.0105001	-4.6	0
-4.5	-0.0122	-4.5	0
-4.4	-0.0162	-4.4	0
-4.3	-0.0179	-4.3	0
-4.2	-0.0169	-4.2	0
-4.1	-0.0213001	-4.1	0
-4	-0.0234	-4	0
-3.9	-0.0235	-3.9	0
-3.8	-0.0165	-3.8	0
-3.7	-0.0173	-3.7	0
-3.6	-0.0195998	-3.6	0
-3.5	-0.0204	-3.5	0
-3.4	-0.021	-3.4	0
-3.3	-0.0217	-3.3	0
-3.2	-0.0232	-3.2	0
-3.1	-0.0312998	-3.1	0
-3	-0.0289	-3	0
-2.9	-0.0246	-2.9	0
-2.8	-0.025	-2.8	0
-2.7	-0.0285	-2.7	0
-2.6	-0.0255	-2.6	0
-2.5	-0.0228	-2.5	0
-2.4	-0.0209	-2.4	0
-2.3	-0.0194	-2.3	0
-2.2	-0.0206	-2.2	0
-2.1	-0.0213001	-2.1	0
-2	-0.0296	-2	0
-1.9	-0.0275	-1.9	0
-1.8	-0.0382	-1.8	0
-1.7	-0.0278	-1.7	0
-1.6	-0.0373001	-1.6	0
-1.5	-0.0291	-1.5	0
-1.4	-0.0331	-1.4	0
-1.3	-0.0348	-1.3	0
-1.2	-0.0331	-1.2	0
-1.1	-0.0291	-1.1	0
-1	-0.0261	-1	0
-0.900002	-0.0261	-0.900002	0
-0.799999	-0.0261	-0.799999	0
-0.700001		-0.700001	0
-0.599998		-0.599998	0
-0.5		-0.5	0
-0.400002		-0.400002	0
-0.299999		-0.299999	0
-0.200001		-0.200001	0
-0.0999985		-0.0999985	0
0		0	0
0.0999985		0.0999985	0
0.200001		0.200001	0.0568146
0.299999		0.299999	0.113622
0.400002		0.400002	0.170425
0.5		0.5	0.227222
0.599998		0.599998	0.284012
0.700001		0.700001	0.3408
0.799999		0.799999	0.39758
0.900002		0.900002	0.454356
1		1	0.511125
1.1		1.1	0.567889
1.2		1.2	0.624649
1.3		1.3	0.681402
1.4		1.4	0.738152
1.5		1.5	0.794894
1.6		1.6	0.85163
1.7		1.7	0.908364
1.8	0.6387	1.8	0.965089
1.9	0.788595	1.9	1.02181
2	1.1886	2	1.07853
2.1	1.3772	2.1	1.13524
2.2	1.3833	2.2	1.19194
2.3	1.5768	2.3	1.24864
2.4	1.7288	2.4	1.30534
2.5	1.8011	2.5	1.36202
2.6	1.8726	2.6	1.41871
2.7	1.9967	2.7	1.47539
2.8	2.0776	2.8	1.53206
2.9	2.2126	2.9	1.58873
3	2.2971	3	1.64539
3.1	2.3343	3.1	1.70204
3.2	2.3669	3.2	1.75869
3.3	2.4403	3.3	1.81534
3.4	2.4974	3.4	1.87198
3.5	2.6044	3.5	1.92861
3.6	2.6919	3.6	1.98524
3.7	2.7748	3.7	2.04187
3.8	2.8624	3.8	2.09848
3.9	2.9499	3.9	2.1551
4	3.0323	4	2.2117
4.1	3.1138	4.1	2.26831
4.2	3.1926	4.2	2.3249
4.3	3.2755	4.3	2.38149
4.4	3.3458	4.4	2.43808
4.5	3.4279	4.5	2.49466
4.6	3.5028	4.6	2.55124
4.7	3.5764	4.7	2.60781
4.8	3.6565	4.8	2.66437
4.9	3.7331	4.9	2.72093
5	3.8136	5	2.77748
5.1	3.8938	5.1	2.83403
5.2	3.9624	5.2	2.89057
5.3	4.0375	5.3	2.94711
5.4	4.1086	5.4	3.00364
5.5	4.1823	5.5	3.06017
5.6	4.2659	5.6	3.11669
5.7	4.3446	5.7	3.17321
5.8	4.4261	5.8	3.22972
5.9	4.5091	5.9	3.28622
6	4.5829	6	3.34272
6.1	4.6662	6.1	3.39921
6.2	4.7443	6.2	3.4557
6.3	4.8248	6.3	3.51219
6.4	4.9022	6.4	3.56867
6.5	4.9818	6.5	3.62514
6.6	5.0586	6.6	3.6816
6.7	5.136	6.7	3.73807
6.8	5.2095	6.8	3.79452
6.9	5.2858	6.9	3.85097
7	5.3628	7	3.90742
7.1	5.4389	7.1	3.96386
7.2	5.5179	7.2	4.02029
7.3	5.5942	7.3	4.07672
7.4	5.6683	7.4	4.13315
7.5	5.7469	7.5	4.18957
7.6	5.8284	7.6	4.24598
7.7	5.9117	7.7	4.30239
7.8	5.9941	7.8	4.35879
7.9	6.0736	7.9	4.41519
8	6.1522	8	4.47158
8.1	6.231	8.1	4.52796
8.2	6.3076	8.2	4.58435
8.3	6.3818	8.3	4.64072
8.4	6.4565	8.4	4.69709
8.5	6.5367	8.5	4.75346
8.6	6.615	8.6	4.80981
8.7	6.6903	8.7	4.86617
8.8	6.7667	8.8	4.92252
8.9	6.8508	8.9	4.97886
9	6.9276	9	5.0352
9.1	7.0038	9.1	5.09153
9.2	7.0786	9.2	5.14786
9.3	7.159	9.3	5.20418
9.4	7.2363	9.4	5.2605
9.5	7.3151	9.5	5.31681
9.6	7.3957	9.6	5.37311
9.7	7.48	9.7	5.42941
9.8	7.5621	9.8	5.48571
9.9	7.6378	9.9	5.542
10	7.7183	10	5.59828
10.1	7.7931	10.1	5.65456
10.2	7.8701	10.2	5.71083
10.3	7.9464	10.3	5.7671
10.4	8.0267	10.4	5.82336
10.5	8.1063	10.5	5.87962
10.6	8.187	10.6	5.93587
10.7	8.2665	10.7	5.99212
10.8	8.3514	10.8	6.04836
10.9	8.4358	10.9	6.1046
11	8.515	11	6.16083
11.1	8.5958	11.1	6.21705
11.2	8.6765	11.2	6.27327
11.3	8.75	11.3	6.32948
11.4	8.8293	11.4	6.38569
11.5	8.9057	11.5	6.4419
11.6	8.9795	11.6	6.49809
11.7	9.0521	11.7	6.55429
11.8	9.1284	11.8	6.61048
11.9	9.2075	11.9	6.66666
12	9.2858	12	6.72283
12.1	9.3638	12.1	6.77901
12.2	9.4409	12.2	6.83517
12.3	9.5183	12.3	6.89133
12.4	9.5902	12.4	6.94749
12.5	9.6636	12.5	7.00364
12.6	9.7439	12.6	7.05978
12.7	9.8218	12.7	7.11592
12.8	9.9026	12.8	7.17205
12.9	9.981	12.9	7.22818
13	10.0582	13	7.28431
13.1	10.1401	13.1	7.34042
13.2	10.2176	13.2	7.39654
13.3	10.2963	13.3	7.45264
13.4	10.374	13.4	7.50875
13.5	10.4492	13.5	7.56484
13.6	10.5235	13.6	7.62093
13.7	10.5948	13.7	7.67702
13.8	10.6696	13.8	7.7331
13.9	10.7431	13.9	7.78917
14	10.8193	14	7.84524
14.1	10.8948	14.1	7.90131
14.2	10.9708	14.2	7.95737
14.3	11.0456	14.3	8.01342
14.4	11.122	14.4	8.06947
14.5	11.2004	14.5	8.12551
14.6	11.2757	14.6	8.18155
14.7	11.3526	14.7	8.23758
14.8	11.4267	14.8	8.29361
14.9	11.5057	14.9	8.34963
15	11.5795	15	8.40564
15.1	11.6545	15.1	8.46165
15.2	11.7274	15.2	8.51766
15.3	11.8065	15.3	8.57366
15.4	11.8804	15.4	8.62965
15.5	11.9546	15.5	8.68564
15.6	12.0281	15.6	8.74163
15.7	12.1035	15.7	8.79761
15.8	12.1756	15.8	8.85358
15.9	12.2506	15.9	8.90955
16	12.329	16	8.96551
16.1	12.4025	16.1	9.02146
16.2	12.4793	16.2	9.07742
16.3	12.5534	16.3	9.13336
16.4	12.6286	16.4	9.18931
16.5	12.7023	16.5	9.24524
16.6	12.7741	16.6	9.30117
16.7	12.8435	16.7	9.3571
16.8	12.9149	16.8	9.41302
16.9	12.9907	16.9	9.46893
17	13.06	17	9.52484
17.1	13.1309	17.1	9.58074
17.2	13.1992	17.2	9.63664
17.3	13.2709	17.3	9.69253
17.4	13.3479	17.4	9.74842
17.5	13.4247	17.5	9.8043
17.6	13.4992	17.6	9.86018
17.7	13.5709	17.7	9.91605
17.8	13.6467	17.8	9.97192
17.9	13.7244	17.9	10.0278
18	13.7962	18	10.0836
18.1	13.8653	18.1	10.1395
18.2	13.9357	18.2	10.1953
18.3	14.0091	18.3	10.2512
18.4	14.0835	18.4	10.307
18.5	14.1625	18.5	10.3628
18.6	14.2421	18.6	10.4187
18.7	14.3105	18.7	10.4745
18.8	14.3807	18.8	10.5303
18.9	14.4476	18.9	10.5861
19	14.5262	19	10.6419
19.1	14.603	19.1	10.6977
19.2	14.6713	19.2	10.7535
19.3	14.7436	19.3	10.8093
19.4	14.8143	19.4	10.8651
19.5	14.884	19.5	10.9208
19.6	14.9581	19.6	10.9766
19.7	15.0294	19.7	11.0324
19.8	15.1017	19.8	11.0881
19.9	15.1705	19.9	11.1439
20	15.2439	20	11.1996
20.1	15.3162	20.1	11.2554
20.2	15.392	20.2	11.3111
20.3	15.4665	20.3	11.3668
20.4	15.54	20.4	11.4226
20.5	15.6132	20.5	11.4783
20.6	15.6863	20.6	11.534
20.7	15.7635	20.7	11.5897
20.8	15.8377	20.8	11.6454
20.9	15.914	20.9	11.7011
21	15.9876	21	11.7568
21.1	16.062	21.1	11.8125
21.2	16.1377	21.2	11.8682
21.3	16.2103	21.3	11.9239
21.4	16.2827	21.4	11.9796
21.5	16.3584	21.5	12.0352
21.6	16.4336	21.6	12.0909
21.7	16.5071	21.7	12.1466
21.8	16.5776	21.8	12.2022
21.9	16.6508	21.9	12.2579
22	16.7217	22	12.3135
22.1	16.7962	22.1	12.3691
22.2	16.8677	22.2	12.4248
22.3	16.9389	22.3	12.4804
22.4	17.0128	22.4	12.536
22.5	17.0817	22.5	12.5916
22.6	17.1477	22.6	12.6472
22.7	17.2236	22.7	12.7028
22.8	17.2942	22.8	12.7584
22.9	17.3604	22.9	12.814
23	17.4278	23	12.8696
23.1	17.4983	23.1	12.9252
23.2	17.5705	23.2	12.9808
23.3	17.646	23.3	13.0364
23.4	17.7175	23.4	13.0919
23.5	17.7844	23.5	13.1475
23.6	17.8557	23.6	13.2031
23.7	17.9297	23.7	13.2586
23.8	17.9995	23.8	13.3142
23.9	18.0727	23.9	13.3697
24	18.1397	24	13.4252
24.1	18.2063	24.1	13.4808
24.2	18.2787	24.2	13.5363
24.3	18.348	24.3	13.5918
24.4	18.4159	24.4	13.6473
24.5	18.4865	24.5	13.7028
24.6	18.553	24.6	13.7583
24.7	18.6259	24.7	13.8138
24.8	18.7002	24.8	13.8693
24.9	18.7736	24.9	13.9248
25	18.8479	25	13.9803
25.1	18.9167	25.1	14.0358
25.2	18.9899	25.2	14.0913
25.3	19.0671	25.3	14.1467
25.4	19.137	25.4	14.2022
25.5	19.2079	25.5	14.2576
25.6	19.2791	25.6	14.3131
25.7	19.3489	25.7	14.3685
25.8	19.4207	25.8	14.424
25.9	19.4968	25.9	14.4794
26	19.5728	26	14.5349
26.1	19.6485	26.1	14.5903
26.2	19.725	26.2	14.6457
26.3	19.7988	26.3	14.7011
26.4	19.8739	26.4	14.7565
26.5	19.9489	26.5	14.8119
26.6	20.0198	26.6	14.8673
26.7	20.0896	26.7	14.9227
26.8	20.1594	26.8	14.9781
26.9	20.2312	26.9	15.0335
27	20.3078	27	15.0889
27.1	20.3811	27.1	15.1442
27.2	20.4583	27.2	15.1996
27.3	20.5295	27.3	15.255
27.4	20.6013	27.4	15.3103
27.5	20.6756	27.5	15.3657
27.6	20.7466	27.6	15.421
27.7	20.8173	27.7	15.4764
27.8	20.885	27.8	15.5317
27.9	20.9531	27.9	15.587
28	21.0268	28	15.6424
28.1	21.1043	28.1	15.6977
28.2	21.174	28.2	15.753
28.3	21.2451	28.3	15.8083
28.4	21.318	28.4	15.8636
28.5	21.3875	28.5	15.9189
28.6	21.4561	28.6	15.9742
28.7	21.5263	28.7	16.0295
28.8	21.5935	28.8	16.0848
28.9	21.6641	28.9	16.14
29	21.7401	29	16.1953
29.1	21.8117	29.1	16.2506
29.2	21.8839	29.2	16.3058
29.3	21.9507	29.3	16.3611
29.4	22.0132	29.4	16.4164
29.5	22.0797	29.5	16.4716
29.6	22.1496	29.6	16.5268
29.7	22.2212	29.7	16.5821
29.8	22.2906	29.8	16.6373
29.9	22.364	29.9	16.6925
30	22.4375	30	16.7477
30.1	22.5101	30.1	16.803
30.2	22.582	30.2	16.8582
30.3	22.6469	30.3	16.9134
30.4	22.7189	30.4	16.9686
30.5	22.7912	30.5	17.0238
30.6	22.8551	30.6	17.0789
30.7	22.9293	30.7	17.1341
30.8	22.9995	30.8	17.1893
30.9	23.0718	30.9	17.2445
31	23.147	31	17.2996
31.1	23.2234	31.1	17.3548
31.2	23.2943	31.2	17.41
31.3	23.362	31.3	17.4651
31.4	23.4288	31.4	17.5203
31.5	23.5055	31.5	17.5754
31.6	23.5794	31.6	17.6305
31.7	23.6501	31.7	17.6857
31.8	23.7272	31.8	17.7408
31.9	23.7991	31.9	17.7959
32	23.8657	32	17.851
32.1	23.941	32.1	17.9061
32.2	24.0142	32.2	17.9612
32.3	24.0859	32.3	18.0163
32.4	24.1549	32.4	18.0714
32.5	24.2258	32.5	18.1265
32.6	24.299	32.6	18.1816
32.7	24.3697	32.7	18.2367
32.8	24.4394	32.8	18.2917
32.9	24.5089	32.9	18.3468
33	24.5802	33	18.4019
33.1	24.6539	33.1	18.4569
33.2	24.7243	33.2	18.512
33.3	24.7954	33.3	18.567
33.4	24.8678	33.4	18.6221
33.5	24.9402	33.5	18.6771
33.6	25.0138	33.6	18.7321
33.7	25.084	33.7	18.7872
33.8	25.1526	33.8	18.8422
33.9	25.2181	33.9	18.8972
34	25.2823	34	18.9522
34.1	25.3498	34.1	19.0072
34.2	25.4179	34.2	19.0622
34.3	25.4881	34.3	19.1172
34.4	25.5569	34.4	19.1722
34.5	25.6328	34.5	19.2272
34.6	25.7031	34.6	19.2821
34.7	25.7725	34.7	19.3371
34.8	25.8429	34.8	19.3921
34.9	25.9087	34.9	19.447
35	25.9775	35	19.502
35.1	26.0453	35.1	19.5569
35.2	26.1185	35.2	19.6119
35.3	26.1916	35.3	19.6668
35.4	26.2624	35.4	19.7218
35.5	26.3314	35.5	19.7767
35.6	26.4024	35.6	19.8316
35.7	26.4732	35.7	19.8865
35.8	26.5417	35.8	19.9415
35.9	26.6117	35.9	19.9964
36	26.6805	36	20.0513
36.1	26.7485	36.1	20.1062
36.2	26.8199	36.2	20.1611
36.3	26.8905	36.3	20.2159
36.4	26.9602	36.4	20.2708
36.5	27.0284	36.5	20.3257
36.6	27.1022	36.6	20.3806
36.7	27.1836	36.7	20.4354
36.8	27.2655	36.8	20.4903
36.9	27.3305	36.9	20.5452
37	27.3996	37	20.6
37.1	27.4636	37.1	20.6549
37.2	27.525	37.2	20.7097
37.3	27.5951	37.3	20.7645
37.4	27.6698	37.4	20.8194
37.5	27.7409	37.5	20.8742
37.6	27.8129	37.6	20.929
37.7	27.8827	37.7	20.9838
37.8	27.953	37.8	21.0386
37.9	28.0263	37.9	21.0934
38	28.093	38	21.1482
38.1	28.161	38.1	21.203
38.2	28.2335	38.2	21.2578
38.3	28.3115	38.3	21.3126
38.4	28.384	38.4	21.3674
38.5	28.451	38.5	21.4222
38.6	28.5192	38.6	21.4769
38.7	28.5906	38.7	21.5317
38.8	28.6632	38.8	21.5864
38.9	28.7318	38.9	21.6412
39	28.797	39	21.6959
39.1	28.8644	39.1	21.7507
39.2	28.933	39.2	21.8054
39.3	29.0063	39.3	21.8602
39.4	29.0829	39.4	21.9149
39.5	29.1574	39.5	21.9696
39.6	29.2405	39.6	22.0243
39.7	29.3125	39.7	22.079
39.8	29.3794	39.8	22.1337
39.9	29.4524	39.9	22.1884
40	29.5257	40	22.2431
40.1	29.5967	40.1	22.2978
40.2	29.6684	40.2	22.3525
40.3	29.7341	40.3	22.4072
40.4	29.8013	40.4	22.4619
40.5	29.8716	40.5	22.5165
40.6	29.9341	40.6	22.5712
40.7	29.9996	40.7	22.6258
40.8	30.0736	40.8	22.6805
40.9	30.1505	40.9	22.7351
41	30.223	41	22.7898
41.1	30.2949	41.1	22.8444
41.2	30.3657	41.2	22.899
41.3	30.4425	41.3	22.9537
41.4	30.5226	41.4	23.0083
41.5	30.5958	41.5	23.0629
41.6	30.6791	41.6	23.1175
41.7	30.7524	41.7	23.1721
41.8	30.8227	41.8	23.2267
41.9	30.895	41.9	23.2813
42	30.9677	42	23.3359
42.1	31.0368	42.1	23.3905
42.2	31.1145	42.2	23.4451
42.3	31.1895	42.3	23.4997
42.4	31.2603	42.4	23.5542
42.5	31.3339	42.5	23.6088
42.6	31.4047	42.6	23.6633
42.7	31.4831	42.7	23.7179
42.8	31.5578	42.8	23.7725
42.9	31.6267	42.9	23.827
43	31.696	43	23.8815
43.1	31.7713	43.1	23.9361
43.2	31.8439	43.2	23.9906
43.3	31.9196	43.3	24.0451
43.4	31.9856	43.4	24.0996
43.5	32.049	43.5	24.1541
43.6	32.1107	43.6	24.2086
43.7	32.1777	43.7	24.2631
43.8	32.2423	43.8	24.3176
43.9	32.3114	43.9	24.3721
44	32.3745	44	24.4266
44.1	32.4459	44.1	24.4811
44.2	32.5174	44.2	24.5356
44.3	32.5778	44.3	24.5901
44.4	32.6453	44.4	24.6445
44.5	32.7187	44.5	24.699
44.6	32.7911	44.6	24.7534
44.7	32.8682	44.7	24.8079
44.8	32.9438	44.8	24.8623
44.9	33.0164	44.9	24.9168
45	33.0899	45	24.9712
45.1	33.1589	45.1	25.0256
45.2	33.2299	45.2	25.08
45.3	33.2937	45.3	25.1345
45.4	33.3599	45.4	25.1889
45.5	33.4257	45.5	25.2433
45.6	33.496	45.6	25.2977
45.7	33.5642	45.7	25.3521
45.8	33.6322	45.8	25.4065
45.9	33.7029	45.9	25.4609
46	33.7718	46	25.5153
46.1	33.845	46.1	25.5696
46.2	33.9177	46.2	25.624
46.3	33.9874	46.3	25.6784
46.4	34.062	46.4	25.7327
46.5	34.1299	46.5	25.7871
46.6	34.1988	46.6	25.8414
46.7	34.2725	46.7	25.8958
46.8	34.3401	46.8	25.9501
46.9	34.4106	46.9	26.0045
47	34.4767	47	26.0588
47.1	34.5492	47.1	26.1131
47.2	34.6159	47.2	26.1674
47.3	34.6837	47.3	26.2217
47.4	34.7549	47.4	26.2761
47.5	34.822	47.5	26.3304
47.6	34.8915	47.6	26.3847
47.7	34.9646	47.7	26.4389
47.8	35.0359	47.8	26.4932
47.9	35.1046	47.9	26.5475
48	35.1685	48	26.6018
48.1	35.2416	48.1	26.6561
48.2	35.3166	48.2	26.7103
48.3	35.3872	48.3	26.7646
48.4	35.4571	48.4	26.8189
48.5	35.5303	48.5	26.8731
48.6	35.6006	48.6	26.9274
48.7	35.6682	48.7	26.9816
48.8	35.7388	48.8	27.0358
48.9	35.8114	48.9	27.0901
49	35.8832	49	27.1443
49.1	35.9513	49.1	27.1985
49.2	36.0243	49.2	27.2527
49.3	36.1013	49.3	27.3069
49.4	36.1712	49.4	27.3612
49.5	36.2376	49.5	27.4154
49.6	36.3052	49.6	27.4695
49.7	36.3725	49.7	27.5237
49.8	36.4395	49.8	27.5779
49.9	36.5082	49.9	27.6321
50	36.5729	50	27.6863
50.1	36.6381	50.1	27.7404
50.2	36.7105	50.2	27.7946
50.3	36.7785	50.3	27.8488
50.4	36.851	50.4	27.9029
50.5	36.9262	50.5	27.9571
50.6	36.9893	50.6	28.0112
50.7	37.0658	50.7	28.0654
50.8	37.1386	50.8	28.1195
50.9	37.2088	50.9	28.1736
51	37.2774	51	28.2277
51.1	37.3512	51.1	28.2819
51.2	37.4213	51.2	28.336
51.3	37.4804	51.3	28.3901
51.4	37.5465	51.4	28.4442
51.5	37.6126	51.5	28.4983
51.6	37.6786	51.6	28.5524
51.7	37.7435	51.7	28.6065
51.8	37.8163	51.8	28.6605
51.9	37.8889	51.9	28.7146
52	37.9605	52	28.7687
52.1	38.029	52.1	28.8227
52.2	38.1066	52.2	28.8768
52.3	38.1712	52.3	28.9309
52.4	38.2387	52.4	28.9849
52.5	38.3037	52.5	29.039
52.6	38.378	52.6	29.093
52.7	38.4519	52.7	29.147
52.8	38.5235	52.8	29.2011
52.9	38.5922	52.9	29.2551
53	38.6654	53	29.3091
53.1	38.7285	53.1	29.3631
53.2	38.795	53.2	29.4171
53.3	38.86	53.3	29.4711
53.4	38.9252	53.4	29.5251
53.5	38.988	53.5	29.5791
53.6	39.0542	53.6	29.6331
53.7	39.1224	53.7	29.6871
53.8	39.1958	53.8	29.7411
53.9	39.2692	53.9	29.7951
54	39.3428	54	29.849
54.1	39.4146	54.1	29.903
54.2	39.4819	54.2	29.9569
54.3	39.5512	54.3	30.0109
54.4	39.6236	54.4	30.0648
54.5	39.6941	54.5	30.1188
54.6	39.7621	54.6	30.1727
54.7	39.8281	54.7	30.2267
54.8	39.9032	54.8	30.2806
54.9	39.9674	54.9	30.3345
55	40.0362	55	30.3884
55.1	40.1132	55.1	30.4423
55.2	40.1887	55.2	30.4962
55.3	40.2549	55.3	30.5501
55.4	40.3224	55.4	30.604
55.5	40.3883	55.5	30.6579
55.6	40.4568	55.6	30.7118
55.7	40.5257	55.7	30.7657
55.8	40.5901	55.8	30.8196
55.9	40.6612	55.9	30.8734
56	40.732	56	30.9273
56.1	40.7995	56.1	30.9812
56.2	40.8684	56.2	31.035
56.3	40.9298	56.3	31.0889
56.4	40.9971	56.4	31.1427
56.5	41.0657	56.5	31.1965
56.6	41.1304	56.6	31.2504
56.7	41.1986	56.7	31.3042
56.8	41.2661	56.8	31.358
56.9	41.3313	56.9	31.4119
57	41.3964	57	31.4657
57.1	41.4624	57.1	31.5195
57.2	41.5244	57.2	31.5733
57.3	41.5937	57.3	31.6271
57.4	41.6599	57.4	31.6809
57.5	41.7325	57.5	31.7347
57.6	41.8056	57.6	31.7884
57.7	41.8742	57.7	31.8422
57.8	41.943	57.8	31.896
57.9	42.013	57.9	31.9498
58	42.0852	58	32.0035
58.1	42.158	58.1	32.0573
58.2	42.2254	58.2	32.111
58.3	42.2919	58.3	32.1648
58.4	42.3555	58.4	32.2185
58.5	42.4276	58.5	32.2723
58.6	42.4989	58.6	32.326
58.7	42.5687	58.7	32.3797
58.8	42.636	58.8	32.4334
58.9	42.7096	58.9	32.4872
59	42.7738	59	32.5409
59.1	42.8396	59.1	32.5946
59.2	42.9056	59.2	32.6483
59.3	42.9705	59.3	32.702
59.4	43.0349	59.4	32.7557
59.5	43.1018	59.5	32.8093
59.6	43.1685	59.6	32.863
59.7	43.2362	59.7	32.9167
59.8	43.3039	59.8	32.9704
59.9	43.3685	59.9	33.024
60	43.4368	60	33.0777
60.1	43.5055	60.1	33.1313
60.2	43.5754	60.2	33.185
60.3	43.6457	60.3	33.2386
60.4	43.709	60.4	33.2923
60.5	43.7749	60.5	33.3459
60.6	43.8466	60.6	33.3995
60.7	43.9173	60.7	33.4532
60.8	43.9828	60.8	33.5068
60.9	44.0529	60.9	33.5604
61	44.1242	61	33.614
61.1	44.1864	61.1	33.6676
61.2	44.2577	61.2	33.7212
61.3	44.3247	61.3	33.7748
61.4	44.3942	61.4	33.8284
61.5	44.4563	61.5	33.882
61.6	44.5235	61.6	33.9355
61.7	44.5925	61.7	33.9891
61.8	44.6627	61.8	34.0427
61.9	44.7313	61.9	34.0963
62	44.8008	62	34.1498
62.1	44.8684	62.1	34.2034
62.2	44.9386	62.2	34.2569
62.3	45.0062	62.3	34.3105
62.4	45.0718	62.4	34.364
62.5	45.1363	62.5	34.4175
62.6	45.2027	62.6	34.471
62.7	45.2706	62.7	34.5246
62.8	45.3426	62.8	34.5781
62.9	45.415	62.9	34.6316
63	45.4803	63	34.6851
63.1	45.5451	63.1	34.7386
63.2	45.6077	63.2	34.7921
63.3	45.6757	63.3	34.8456
63.4	45.7432	63.4	34.8991
63.5	45.8079	63.5	34.9526
63.6	45.8741	63.6	35.006
63.7	45.9421	63.7	35.0595
63.8	46.008	63.8	35.113
63.9	46.0707	63.9	35.1664
64	46.1387	64	35.2199
64.1	46.2051	64.1	35.2733
64.2	46.2726	64.2	35.3268
64.3	46.3397	64.3	35.3802
64.4	46.4078	64.4	35.4337
64.5	46.4728	64.5	35.4871
64.6	46.5348	64.6	35.5405
64.7	46.5979	64.7	35.5939
64.8	46.6664	64.8	35.6473
64.9	46.7347	64.9	35.7007
65	46.8032	65	35.7542
65.1	46.8688	65.1	35.8076
65.2	46.9312	65.2	35.8609
65.3	47.0025	65.3	35.9143
65.4	47.0694	65.4	35.9677
65.5	47.1378	65.5	36.0211
65.6	47.2092	65.6	36.0745
65.7	47.2766	65.7	36.1278
65.8	47.3445	65.8	36.1812
65.9	47.4088	65.9	36.2346
66	47.4741	66	36.2879
66.1	47.5383	66.1	36.3413
66.2	47.6066	66.2	36.3946
66.3	47.6712	66.3	36.4479
66.4	47.7354	66.4	36.5013
66.5	47.7983	66.5	36.5546
66.6	47.862	66.6	36.6079
66.7	47.925	66.7	36.6612
66.8	47.9837	66.8	36.7146
66.9	48.0522	66.9	36.7679
67	48.1213	67	36.8212
67.1	48.1872	67.1	36.8745
67.2	48.2554	67.2	36.9278
67.3	48.3208	67.3	36.981
67.4	48.3891	67.4	37.0343
67.5	48.4491	67.5	37.0876
67.6	48.5214	67.6	37.1409
67.7	48.5842	67.7	37.1941
67.8	48.6498	67.8	37.2474
67.9	48.7133	67.9	37.3007
68	48.7806	68	37.3539
68.1	48.8447	68.1	37.4072
68.2	48.9073	68.2	37.4604
68.3	48.9721	68.3	37.5136
68.4	49.0336	68.4	37.5669
68.5	49.0946	68.5	37.6201
68.6	49.1623	68.6	37.6733
68.7	49.2315	68.7	37.7265
68.8	49.3008	68.8	37.7797
68.9	49.3642	68.9	37.8329
69	49.4331	69	37.8861
69.1	49.5018	69.1	37.9393
69.2	49.5699	69.2	37.9925
69.3	49.6367	69.3	38.0457
69.4	49.7012	69.4	38.0989
69.5	49.7677	69.5	38.1521
69.6	49.8325	69.6	38.2052
69.7	49.9027	69.7	38.2584
69.8	49.9672	69.8	38.3116
69.9	50.0343	69.9	38.3647
70	50.1011	70	38.4179
70.1	50.1681	70.1	38.471
70.2	50.2334	70.2	38.5241
70.3	50.2997	70.3	38.5773
70.4	50.3637	70.4	38.6304
70.5	50.4266	70.5	38.6835
70.6	50.4926	70.6	38.7367
70.7	50.559	70.7	38.7898
70.8	50.6253	70.8	38.8429
70.9	50.6887	70.9	38.896
71	50.7509	71	38.9491
71.1	50.8151	71.1	39.0022
71.2	50.8824	71.2	39.0553
71.3	50.9477	71.3	39.1084
71.4	51.0107	71.4	39.1614
71.5	51.0787	71.5	39.2145
71.6	51.1414	71.6	39.2676
71.7	51.2032	71.7	39.3206
71.8	51.2672	71.8	39.3737
71.9	51.331	71.9	39.4267
72	51.399	72	39.4798
72.1	51.4655	72.1	39.5328
72.2	51.5294	72.2	39.5859
72.3	51.5968	72.3	39.6389
72.4	51.6667	72.4	39.6919
72.5	51.7324	72.5	39.745
72.6	51.798	72.6	39.798
72.7	51.8623	72.7	39.851
72.8	51.9282	72.8	39.904
72.9	51.9973	72.9	39.957
73	52.0637	73	40.01
73.1	52.1291	73.1	40.063
73.2	52.1906	73.2	40.116
73.3	52.25	73.3	40.169
73.4	52.3197	73.4	40.2219
73.5	52.3847	73.5	40.2749
73.6	52.4439	73.6	40.3279
73.7	52.5051	73.7	40.3808
73.8	52.5686	73.8	40.4338
73.9	52.6282	73.9	40.4867
74	52.6951	74	40.5397
74.1	52.76	74.1	40.5926
74.2	52.8261	74.2	40.6456
74.3	52.8901	74.3	40.6985
74.4	52.9576	74.4	40.7514
74.5	53.0223	74.5	40.8044
74.6	53.0844	74.6	40.8573
74.7	53.1419	74.7	40.9102
74.8	53.2108	74.8	40.9631
74.9	53.276	74.9	41.016
75	53.339	75	41.0689
75.1	53.4077	75.1	41.1218
75.2	53.4776	75.2	41.1747
75.3	53.5404	75.3	41.2275
75.4	53.6031	75.4	41.2804
75.5	53.6678	75.5	41.3333
75.6	53.7358	75.6	41.3862
75.7	53.8018	75.7	41.439
75.8	53.8678	75.8	41.4919
75.9	53.9305	75.9	41.5447
76	53.9967	76	41.5976
76.1	54.0627	76.1	41.6504
76.2	54.1274	76.2	41.7032
76.3	54.1954	76.3	41.7561
76.4	54.2597	76.4	41.8089
76.5	54.3238	76.5	41.8617
76.6	54.3945	76.6	41.9145
76.7	54.4602	76.7	41.9674
76.8	54.5274	76.8	42.0202
76.9	54.5974	76.9	42.073
77	54.6638	77	42.1258
77.1	54.7333	77.1	42.1785
77.2	54.8	77.2	42.2313
77.3	54.8654	77.3	42.2841
77.4	54.9285	77.4	42.3369
77.5	54.9927	77.5	42.3897
77.6	55.0619	77.6	42.4424
77.7	55.1296	77.7	42.4952
77.8	55.2008	77.8	42.5479
77.9	55.2707	77.9	42.6007
78	55.3292	78	42.6534
78.1	55.3941	78.1	42.7062
78.2	55.4578	78.2	42.7589
78.3	55.5233	78.3	42.8116
78.4	55.5821	78.4	42.8644
78.5	55.6488	78.5	42.9171
78.6	55.7121	78.6	42.9698
78.7	55.7768	78.7	43.0225
78.8	55.8439	78.8	43.0752
78.9	55.9081	78.9	43.1279
79	55.9715	79	43.1806
79.1	56.0323	79.1	43.2333
79.2	56.092	79.2	43.286
79.3	56.1548	79.3	43.3387
79.4	56.2184	79.4	43.3913
79.5	56.2835	79.5	43.444
79.6	56.344	79.6	43.4967
79.7	56.4081	79.7	43.5493
79.8	56.469	79.8	43.602
79.9	56.5324	79.9	43.6546
80	56.5938	80	43.7073
80.1	56.6542	80.1	43.7599
80.2	56.7183	80.2	43.8126
80.3	56.7802	80.3	43.8652
80.4	56.843	80.4	43.9178
80.5	56.9057	80.5	43.9704
80.6	56.9712	80.6	44.023
80.7	57.0358	80.7	44.0757
80.8	57.1029	80.8	44.1283
80.9	57.1705	80.9	44.1809
81	57.2383	81	44.2335
81.1	57.3007	81.1	44.286
81.2	57.3652	81.2	44.3386
81.3	57.4284	81.3	44.3912
81.4	57.4872	81.4	44.4438
81.5	57.549	81.5	44.4963
81.6	57.6105	81.6	44.5489
81.7	57.6721	81.7	44.6015
81.8	57.7349	81.8	44.654
81.9	57.7991	81.9	44.7066
82	57.8601	82	44.7591
82.1	57.9184	82.1	44.8117
82.2	57.9796	82.2	44.8642
82.3	58.0411	82.3	44.9167
82.4	58.1058	82.4	44.9692
82.5	58.1687	82.5	45.0218
82.6	58.2277	82.6	45.0743
82.7	58.2884	82.7	45.1268
82.8	58.3478	82.8	45.1793
82.9	58.4086	82.9	45.2318
83	58.476	83	45.2843
83.1	58.5431	83.1	45.3368
83.2	58.6111	83.2	45.3893
83.3	58.6749	83.3	45.4417
83.4	58.742	83.4	45.4942
83.5	58.8071	83.5	45.5467
83.6	58.8666	83.6	45.5991
83.7	58.9242	83.7	45.6516
83.8	58.9839	83.8	45.7041
83.9	59.05	83.9	45.7565
84	59.1166	84	45.8089
84.1	59.1807	84.1	45.8614
84.2	59.2447	84.2	45.9138
84.3	59.3082	84.3	45.9662
84.4	59.3723	84.4	46.0187
84.5	59.4339	84.5	46.0711
84.6	59.5017	84.6	46.1235
84.7	59.5612	84.7	46.1759
84.8	59.6246	84.8	46.2283
84.9	59.6871	84.9	46.2807
85	59.7511	85	46.3331
85.1	59.8147	85.1	46.3855
85.2	59.8813	85.2	46.4379
85.3	59.9473	85.3	46.4903
85.4	60.0114	85.4	46.5426
85.5	60.0724	85.5	46.595
85.6	60.1349	85.6	46.6474
85.7	60.1974	85.7	46.6997
85.8	60.2583	85.8	46.7521
85.9	60.3201	85.9	46.8044
86	60.3833	86	46.8568
86.1	60.4486	86.1	46.9091
86.2	60.5139	86.2	46.9614
86.3	60.5788	86.3	47.0138
86.4	60.645	86.4	47.0661
86.5	60.7064	86.5	47.1184
86.6	60.7693	86.6	47.1707
86.7	60.8334	86.7	47.223
86.8	60.8942	86.8	47.2753
86.9	60.9525	86.9	47.3276
87	61.012	87	47.3799
87.1	61.0748	87.1	47.4322
87.2	61.138	87.2	47.4845
87.3	61.1981	87.3	47.5368
87.4	61.2572	87.4	47.5891
87.5	61.3218	87.5	47.6413
87.6	61.3852	87.6	47.6936
87.7	61.4484	87.7	47.7458
87.8	61.5122	87.8	47.7981
87.9	61.5755	87.9	47.8504
88	61.6376	88	47.9026
88.1	61.702	88.1	47.9548
88.2	61.7674	88.2	48.0071
88.3	61.8277	88.3	48.0593
88.4	61.8906	88.4	48.1115
88.5	61.9524	88.5	48.1637
88.6	62.012	88.6	48.216
88.7	62.0747	88.7	48.2682
88.8	62.1369	88.8	48.3204
88.9	62.2028	88.9	48.3726
89	62.2662	89	48.4248
89.1	62.3249	89.1	48.477
89.2	62.383	89.2	48.5291
89.3	62.4458	89.3	48.5813
89.4	62.5098	89.4	48.6335
89.5	62.571	89.5	48.6857
89.6	62.6317	89.6	48.7378
89.7	62.6971	89.7	48.79
89.8	62.7641	89.8	48.8421
89.9	62.8256	89.9	48.8943
90	62.8862	90	48.9464
90.1	62.9444	90.1	48.9986
90.2	63.0083	90.2	49.0507
90.3	63.0719	90.3	49.1028
90.4	63.1388	90.4	49.1549
90.5	63.205	90.5	49.2071
90.6	63.2691	90.6	49.2592
90.7	63.3311	90.7	49.3113
90.8	63.3985	90.8	49.3634
90.9	63.4587	90.9	49.4155
91	63.5165	91	49.4676
91.1	63.5824	91.1	49.5197
91.2	63.6476	91.2	49.5718
91.3	63.7072	91.3	49.6238
91.4	63.7704	91.4	49.6759
91.5	63.8303	91.5	49.728
91.6	63.8934	91.6	49.7801
91.7	63.9532	91.7	49.8321
91.8	64.0147	91.8	49.8842
91.9	64.0809	91.9	49.9362
92	64.1437	92	49.9883
92.1	64.2076	92.1	50.0403
92.2	64.2715	92.2	50.0923
92.3	64.3276	92.3	50.1444
92.4	64.3854	92.4	50.1964
92.5	64.4496	92.5	50.2484
92.6	64.5132	92.6	50.3004
92.7	64.5752	92.7	50.3524
92.8	64.632	92.8	50.4044
92.9	64.6911	92.9	50.4564
93	64.7543	93	50.5084
93.1	64.8187	93.1	50.5604
93.2	64.8842	93.2	50.6124
93.3	64.946	93.3	50.6644
93.4	65.0029	93.4	50.7164
93.5	65.0629	93.5	50.7683
93.6	65.1283	93.6	50.8203
93.7	65.188	93.7	50.8723
93.8	65.2495	93.8	50.9242
93.9	65.3077	93.9	50.9762
94	65.3703	94	51.0281
94.1	65.4384	94.1	51.0801
94.2	65.5013	94.2	51.132
94.3	65.5617	94.3	51.1839
94.4	65.6286	94.4	51.2358
94.5	65.6962	94.5	51.2878
94.6	65.7635	94.6	51.3397
94.7	65.8305	94.7	51.3916
94.8	65.8926	94.8	51.4435
94.9	65.9581	94.9	51.4954
95	66.0167	95	51.5473
95.1	66.0754	95.1	51.5992
95.2	66.1364	95.2	51.6511
95.3	66.1972	95.3	51.703
95.4	66.2561	95.4	51.7548
95.5	66.3134	95.5	51.8067
95.6	66.3714	95.6	51.8586
95.7	66.4286	95.7	51.9104
95.8	66.4876	95.8	51.9623
95.9	66.5449	95.9	52.0141
96	66.6088	96	52.066
96.1	66.6689	96.1	52.1178
96.2	66.734	96.2	52.1697
96.3	66.801	96.3	52.2215
96.4	66.8642	96.4	52.2733
96.5	66.924	96.5	52.3251
96.6	66.9837	96.6	52.377
96.7	67.0468	96.7	52.4288
96.8	67.1086	96.8	52.4806
96.9	67.1679	96.9	52.5324
97	67.232	97	52.5842
97.1	67.2964	97.1	52.636
97.2	67.355	97.2	52.6877
97.3	67.418	97.3	52.7395
97.4	67.4776	97.4	52.7913
97.5	67.5361	97.5	52.8431
97.6	67.6024	97.6	52.8948
97.7	67.6661	97.7	52.9466
97.8	67.7261	97.8	52.9984
97.9	67.7886	97.9	53.0501
98	67.851	98	53.1019
98.1	67.9112	98.1	53.1536
98.2	67.9748	98.2	53.2053
98.3	68.0371	98.3	53.2571
98.4	68.0968	98.4	53.3088
98.5	68.1622	98.5	53.3605
98.6	68.2218	98.6	53.4122
98.7	68.2845	98.7	53.464
98.8	68.3495	98.8	53.5157
98.9	68.4123	98.9	53.5674
99	68.476	99	53.6191
99.1	68.5395	99.1	53.6708
99.2	68.6012	99.2	53.7224
99.3	68.6617	99.3	53.7741
99.4	68.7214	99.4	53.8258
99.5	68.7821	99.5	53.8775
99.6	68.8476	99.6	53.9292
99.7	68.9117	99.7	53.9808
99.8	68.9782	99.8	54.0325
99.9	69.048	99.9	54.0841
100	69.1165	100	54.1358
100.1	69.176	100.1	54.1874
100.2	69.2343	100.2	54.2391
100.3	69.2962	100.3	54.2907
100.4	69.3622	100.4	54.3423
100.5	69.4248	100.5	54.3939
100.6	69.4839	100.6	54.4456
100.7	69.5452	100.7	54.4972
100.8	69.6063	100.8	54.5488
100.9	69.6679	100.9	54.6004
101	69.7266	101	54.652
101.1	69.7896	101.1	54.7036
101.2	69.8526	101.2	54.7552
101.3	69.9141	101.3	54.8068
101.4	69.9748	101.4	54.8583
101.5	70.035	101.5	54.9099
101.6	70.099	101.6	54.9615
101.7	70.1632	101.7	55.013
101.8	70.2281	101.8	55.0646
101.9	70.287	101.9	55.1162
102	70.3517	102	55.1677
102.1	70.4128	102.1	55.2193
102.2	70.4729	102.2	55.2708
102.3	70.5298	102.3	55.3223
102.4	70.5878	102.4	55.3739
102.5	70.6486	102.5	55.4254
102.6	70.7096	102.6	55.4769
102.7	70.7702	102.7	55.5284
102.8	70.8299	102.8	55.5799
102.9	70.8949	102.9	55.6314
103	70.9558	103	55.6829
103.1	71.0134	103.1	55.7344
103.2	71.074	103.2	55.7859
103.3	71.1375	103.3	55.8374
103.4	71.192	103.4	55.8889
103.5	71.2557	103.5	55.9404
103.6	71.3231	103.6	55.9918
103.7	71.3847	103.7	56.0433
103.8	71.4446	103.8	56.0948
103.9	71.5096	103.9	56.1462
104	71.5717	104	56.1977
104.1	71.6337	104.1	56.2491
104.2	71.696	104.2	56.3006
104.3	71.756	104.3	56.352
104.4	71.8143	104.4	56.4034
104.5	71.8784	104.5	56.4549
104.6	71.9426	104.6	56.5063
104.7	72.0083	104.7	56.5577
104.8	72.0727	104.8	56.6091
104.9	72.1306	104.9	56.6605
105	72.1886	105	56.7119
105.1	72.2455	105.1	56.7633
105.2	72.3059	105.2	56.8147
105.3	72.366	105.3	56.8661
105.4	72.4247	105.4	56.9175
105.5	72.4875	105.5	56.9689
105.6	72.5533	105.6	57.0202
105.7	72.614	105.7	57.0716
105.8	72.6787	105.8	57.123
105.9	72.7371	105.9	57.1743
106	72.7946	106	57.2257
106.1	72.8582	106.1	57.277
106.2	72.9233	106.2	57.3284
106.3	72.9861	106.3	57.3797
106.4	73.0451	106.4	57.431
106.5	73.1075	106.5	57.4824
106.6	73.167	106.6	57.5337
106.7	73.2284	106.7	57.585
106.8	73.2846	106.8	57.6363
106.9	73.346	106.9	57.6876
107	73.4093	107	57.7389
107.1	73.4716	107.1	57.7902
107.2	73.5318	107.2	57.8415
107.3	73.588	107.3	57.8928
107.4	73.6471	107.4	57.9441
107.5	73.7083	107.5	57.9954
107.6	73.7698	107.6	58.0467
107.7	73.8274	107.7	58.0979
107.8	73.885	107.8	58.1492
107.9	73.9446	107.9	58.2005
108	74.0066	108	58.2517
108.1	74.0636	108.1	58.303
108.2	74.1241	108.2	58.3542
108.3	74.1868	108.3	58.4055
108.4	74.2468	108.4	58.4567
108.5	74.3064	108.5	58.5079
108.6	74.3661	108.6	58.5592
108.7	74.4252	108.7	58.6104
108.8	74.4817	108.8	58.6616
108.9	74.5427	108.9	58.7128
109	74.5986	109	58.764
109.1	74.6604	109.1	58.8152
109.2	74.7235	109.2	58.8664
109.3	74.7868	109.3	58.9176
109.4	74.8539	109.4	58.9688
109.5	74.9236	109.5	59.02
109.6	74.9823	109.6	59.0711
109.7	75.0408	109.7	59.1223
109.8	75.1006	109.8	59.1735
109.9	75.1574	109.9	59.2246
110	75.2132	110	59.2758
110.1	75.2742	110.1	59.327
110.2	75.3366	110.2	59.3781
110.3	75.3955	110.3	59.4292
110.4	75.4546	110.4	59.4804
110.5	75.5185	110.5	59.5315
110.6	75.5759	110.6	59.5826
110.7	75.6334	110.7	59.6338
110.8	75.6938	110.8	59.6849
110.9	75.7546	110.9	59.736
111	75.8185	111	59.7871
111.1	75.8812	111.1	59.8382
111.2	75.9429	111.2	59.8893
111.3	76.0006	111.3	59.9404
111.4	76.0589	111.4	59.9915
111.5	76.12	111.5	60.0426
111.6	76.1825	111.6	60.0937
111.7	76.2424	111.7	60.1447
111.8	76.3026	111.8	60.1958
111.9	76.3619	111.9	60.2469
112	76.42	112	60.2979
112.1	76.4817	112.1	60.349
112.2	76.5425	112.2	60.4
112.3	76.5975	112.3	60.4511
112.4	76.6571	112.4	60.5021
112.5	76.7196	112.5	60.5532
112.6	76.7831	112.6	60.6042
112.7	76.8462	112.7	60.6552
112.8	76.9071	112.8	60.7062
112.9	76.9683	112.9	60.7572
113	77.026	113	60.8083
113.1	77.0861	113.1	60.8593
113.2	77.1509	113.2	60.9103
113.3	77.2143	113.3	60.9613
113.4	77.2779	113.4	61.0123
113.5	77.3381	113.5	61.0632
113.6	77.3992	113.6	61.1142
113.7	77.4606	113.7	61.1652
113.8	77.5216	113.8	61.2162
113.9	77.5794	113.9	61.2671
114	77.6384	114	61.3181
114.1	77.6998	114.1	61.3691
114.2	77.7609	114.2	61.42
114.3	77.8237	114.3	61.471
114.4	77.887	114.4	61.5219
114.5	77.9492	114.5	61.5728
114.6	78.0096	114.6	61.6238
114.7	78.069	114.7	61.6747
114.8	78.1316	114.8	61.7256
114.9	78.1944	114.9	61.7765
115	78.2532	115	61.8275
115.1	78.3149	115.1	61.8784
115.2	78.3761	115.2	61.9293
115.3	78.4357	115.3	61.9802
115.4	78.4976	115.4	62.0311
115.5	78.5569	115.5	62.082
115.6	78.6168	115.6	62.1328
115.7	78.6729	115.7	62.1837
115.8	78.7308	115.8	62.2346
115.9	78.7885	115.9	62.2855
116	78.8484	116	62.3363
116.1	78.905	116.1	62.3872
116.2	78.965	116.2	62.4381
116.3	79.0224	116.3	62.4889
116.4	79.0834	116.4	62.5397
116.5	79.1425	116.5	62.5906
116.6	79.1996	116.6	62.6414
116.7	79.2611	116.7	62.6923
116.8	79.3201	116.8	62.7431
116.9	79.3772	116.9	62.7939
117	79.4293	117	62.8447
117.1	79.4819	117.1	62.8955
117.2	79.5417	117.2	62.9463
117.3	79.6082	117.3	62.9971
117.4	79.669	117.4	63.0479
117.5	79.7191	117.5	63.0987
117.6	79.7813	117.6	63.1495
117.7	79.84	117.7	63.2003
117.8	79.8993	117.8	63.2511
117.9	79.9567	117.9	63.3019
118	80.0139	118	63.3526
118.1	80.0729	118.1	63.4034
118.2	80.1307	118.2	63.4541
118.3	80.1899	118.3	63.5049
118.4	80.2505	118.4	63.5556
118.5	80.3021	118.5	63.6064
118.6	80.348	118.6	63.6571
118.7	80.4139	118.7	63.7079
118.8	80.4757	118.8	63.7586
118.9	80.5122	118.9	63.8093
119	80.5663	119	63.86
119.1	80.6262	119.1	63.9108
119.2	80.6851	119.2	63.9615
119.3		119.3	64.0122
119.4		119.4	64.0629
119.5		119.5	64.1136
119.6		119.6	64.1643
119.7		119.7	64.2149
119.8		119.8	64.2656
119.9		119.9	64.3163
120		120	64.367
120.1		120.1	64.367
120.2		120.2	64.3653
120.3		120.3	64.3636
120.4		120.4	64.362
120.5		120.5	64.3603
120.6		120.6	64.3586
120.7		120.7	64.3569
120.8		120.8	64.3553
120.9		120.9	64.3536
121		121	64.3519
121.1		121.1	64.3502
121.2		121.2	64.3486
121.3		121.3	64.3469
121.4		121.4	64.3452
121.5		121.5	64.3435
121.6		121.6	64.3419
121.7		121.7	64.3402
121.8	81.0731	121.8	64.3385
121.9	81.0283	121.9	64.3369
122	80.9421	122	64.3352
122.1	80.7875	122.1	64.3335
122.2	80.707	122.2	64.3318
122.3	80.707	122.3	64.3302
122.4	80.707	122.4	64.3285
122.5	80.707	122.5	64.3268
122.6	80.6238	122.6	64.3251
122.7	80.635	122.7	64.3235
122.8	80.5841	122.8	64.3218
122.9	80.5697	122.9	64.3201
123	80.5595	123	64.3185
123.1	80.5456	123.1	64.3168
123.2	80.5631	123.2	64.3151
123.3	80.5724	123.3	64.3134
123.4	80.5708	123.4	64.3118
123.5	80.5368	123.5	64.3101
123.6	80.5459	123.6	64.3084
123.7	80.5379	123.7	64.3068
123.8	80.5287	123.8	64.3051
123.9	80.5275	123.9	64.3034
124	80.5149	124	64.3017
124.1	80.5342	124.1	64.3001
124.2	80.524	124.2	64.2984
124.3	80.5204	124.3	64.2967
124.4	80.5302	124.4	64.2951
124.5	80.5387	124.5	64.2934
124.6	80.5384	124.6	64.2917
124.7	80.5359	124.7	64.29
124.8	80.5367	124.8	64.2884
124.9	80.5358	124.9	64.2867
125	80.534	125	64.285
125.1	80.53	125.1	64.2834
125.2	80.5261	125.2	64.2817
125.3	80.5187	125.3	64.28
125.4	80.5221	125.4	64.2783
125.5	80.5201	125.5	64.2767
125.6	80.5191	125.6	64.275
125.7	80.5194	125.7	64.2733
125.8	80.5175	125.8	64.2717
125.9	80.5171	125.9	64.27
126	80.5129	126	64.2683
126.1	80.5177	126.1	64.2666
126.2	80.5117	126.2	64.265
126.3	80.5089	126.3	64.2633
126.4	80.5157	126.4	64.2616
126.5	80.5157	126.5	64.26
126.6	80.5067	126.6	64.2583
126.7	80.5031	126.7	64.2566
126.8	80.5051	126.8	64.2549
126.9	80.5106	126.9	64.2533
127	80.5063	127	64.2516
127.1	80.5235	127.1	64.2499
127.2	80.5299	127.2	64.2483
127.3	80.5306	127.3	64.2466
127.4	80.525	127.4	64.2449
127.5	80.5231	127.5	64.2433
127.6	80.5236	127.6	64.2416
127.7	80.5234	127.7	64.2399
127.8	80.5284	127.8	64.2382
127.9	80.5285	127.9	64.2366
128	80.5282	128	64.2349
128.1	80.5303	128.1	64.2332
128.2	80.5238	128.2	64.2316
128.3	80.5256	128.3	64.2299
128.4	80.5236	128.4	64.2282
128.5	80.5186	128.5	64.2266
128.6	80.5224	128.6	64.2249
128.7	80.542	128.7	64.2232
128.8	80.5452	128.8	64.2215
128.9	80.5477	128.9	64.2199
129	80.547	129	64.2182
129.1	80.5465	129.1	64.2165
129.2	80.561	129.2	64.2149
129.3	80.5671	129.3	64.2132
129.4	80.5728	129.4	64.2115
129.5	80.5921	129.5	64.2099
129.6	80.5868	129.6	64.2082
129.7	80.5692	129.7	64.2065
129.8	80.5769	129.8	64.2048
129.9	80.5729	129.9	64.2032
130	80.5802	130	64.2015
130.1	80.5977	130.1	64.1998
130.2	80.7289	130.2	64.1982
130.3	80.6575	130.3	64.1965
130.4	80.4142	130.4	64.1948
130.5	80.4012	130.5	64.1932
130.6	80.5424	130.6	64.1915
130.7	80.6291	130.7	64.1898
130.8	80.1245	130.8	64.1882
130.9	80.2375	130.9	64.1865
131	81.6086	131	64.1848
131.1	81.6678	131.1	64.1831
131.2	80.8011	131.2	64.1815
131.3	80.603	131.3	64.1798
131.4	80.646	131.4	64.1781
131.5	80.6714	131.5	64.1765
131.6	80.6379	131.6	64.1748
131.7	80.656	131.7	64.1731
131.8	80.6377	131.8	64.1715
131.9	80.6512	131.9	64.1698
132	80.6651	132	64.1681
132.1	80.6487	132.1	64.1665
132.2	80.6689	132.2	64.1648
132.3	80.6698	132.3	64.1631
132.4	80.5648	132.4	64.1615
132.5	80.5464	132.5	64.1598
132.6	80.6359	132.6	64.1581
132.7	80.6502	132.7	64.1565
132.8	80.856	132.8	64.1548
132.9	80.9119	132.9	64.1531
133	80.9635	133	64.1514
133.1	80.7736	133.1	64.1498
133.2	80.77	133.2	64.1481
133.3	80.8749	133.3	64.1464
133.4	81.0319	133.4	64.1448
133.5	81.4678	133.5	64.1431
133.6	80.5654	133.6	64.1414
133.7	80.4439	133.7	64.1398
133.8	80.4023	133.8	64.1381
133.9	80.3982	133.9	64.1364
134	80.0194	134	64.1348
134.1	80.0523	134.1	64.1331
134.2	80.0656	134.2	64.1314
134.3	79.8899	134.3	64.1298
134.4	79.6587	134.4	64.1281
134.5	79.6478	134.5	64.1264
134.6	79.666	134.6	64.1248
134.7	79.7329	134.7	64.1231
134.8	80.0643	134.8	64.1214
134.9	80.1888	134.9	64.1198
135	80.4965	135	64.1181
135.1	80.6811	135.1	64.1164
135.2	80.7639	135.2	64.1148
135.3	80.7705	135.3	64.1131
135.4	80.7831	135.4	64.1114
135.5	80.7328	135.5	64.1098
135.6	80.6604	135.6	64.1081
135.7	80.6556	135.7	64.1064
135.8	80.5981	135.8	64.1048
135.9	80.5732	135.9	64.1031
136	80.5657	136	64.1014
136.1	80.564	136.1	64.0998
136.2	80.5689	136.2	64.0981
136.3	80.5632	136.3	64.0964
136.4	80.5593	136.4	64.0948
136.5	80.5552	136.5	64.0931
136.6	80.5525	136.6	64.0914
136.7	80.5432	136.7	64.0898
136.8	80.5312	136.8	64.0881
136.9	80.5358	136.9	64.0864
137	80.5343	137	64.0848
137.1	80.5226	137.1	64.0831
137.2	80.5211	137.2	64.0814
137.3	80.508	137.3	64.0798
137.4	80.5051	137.4	64.0781
137.5	80.5056	137.5	64.0764
137.6	80.5004	137.6	64.0748
137.7	80.4924	137.7	64.0731
137.8	80.4957	137.8	64.0714
137.9	80.4964	137.9	64.0698
138	80.4946	138	64.0681
138.1	80.4909	138.1	64.0664
138.2	80.4863	138.2	64.0648
138.3	80.4837	138.3	64.0631
138.4	80.4762	138.4	64.0614
138.5	80.4752	138.5	64.0598
138.6	80.4733	138.6	64.0581
138.7	80.468	138.7	64.0564
138.8	80.4717	138.8	64.0548
138.9	80.4729	138.9	64.0531
139	80.4669	139	64.0515
139.1	80.4612	139.1	64.0498
139.2	80.4578	139.2	64.0481
139.3	80.4568	139.3	64.0465
139.4	80.456	139.4	64.0448
139.5	80.452	139.5	64.0431
139.6	80.4469	139.6	64.0415
139.7	80.445	139.7	64.0398
139.8	80.4425	139.8	64.0381
139.9	80.4425	139.9	64.0365
140	80.4379	140	64.0348
140.1	80.4324	140.1	64.0331
140.2	80.4332	140.2	64.0315
140.3	80.4291	140.3	64.0298
140.4	80.424	140.4	64.0281
140.5	80.4225	140.5	64.0265
140.6	80.4144	140.6	64.0248
140.7	80.41	140.7	64.0231
140.8	80.4109	140.8	64.0215
140.9	80.4105	140.9	64.0198
141	80.4076	141	64.0182
141.1	80.4082	141.1	64.0165
141.2	80.4044	141.2	64.0148
141.3	80.4014	141.3	64.0132
141.4	80.3986	141.4	64.0115
141.5	80.398	141.5	64.0098
141.6	80.3975	141.6	64.0082
141.7	80.3964	141.7	64.0065
141.8	80.3964	141.8	64.0048
141.9	80.3916	141.9	64.0032
142	80.3864	142	64.0015
142.1	80.3834	142.1	63.9998
142.2	80.3838	142.2	63.9982
142.3	80.385	142.3	63.9965
142.4	80.3835	142.4	63.9949
142.5	80.3792	142.5	63.9932
142.6	80.378	142.6	63.9915
142.7	80.3786	142.7	63.9899
142.8	80.3791	142.8	63.9882
142.9	80.3727	142.9	63.9865
143	80.3743	143	63.9849
143.1	80.3714	143.1	63.9832
143.2	80.3652	143.2	63.9815
143.3	80.3606	143.3	63.9799
143.4	80.3581	143.4	63.9782
143.5	80.3566	143.5	63.9766
143.6	80.3511	143.6	63.9749
143.7	80.3482	143.7	63.9732
143.8	80.3448	143.8	63.9716
143.9	80.3439	143.9	63.9699
144	80.3399	144	63.9682
144.1	80.3402	144.1	63.9666
144.2	80.3395	144.2	63.9649
144.3	80.3342	144.3	63.9632
144.4	80.3312	144.4	63.9616
144.5	80.3304	144.5	63.9599
144.6	80.3245	144.6	63.9583
144.7	80.3224	144.7	63.9566
144.8	80.3202	144.8	63.9549
144.9	80.3171	144.9	63.9533
145	80.312	145	63.9516
145.1	80.3079	145.1	63.9499
145.2	80.3067	145.2	63.9483
145.3	80.3058	145.3	63.9466
145.4	80.3012	145.4	63.945
145.5	80.2975	145.5	63.9433
145.6	80.2944	145.6	63.9416
145.7	80.294	145.7	63.94
145.8	80.2909	145.8	63.9383
145.9	80.2928	145.9	63.9366
146	80.2907	146	63.935
146.1	80.2917	146.1	63.9333
146.2	80.2817	146.2	63.9317
146.3	80.2739	146.3	63.93
146.4	80.2745	146.4	63.9283
146.5	80.2762	146.5	63.9267
146.6	80.2691	146.6	63.925
146.7	80.265	146.7	63.9233
146.8	80.2683	146.8	63.9217
146.9	80.2672	146.9	63.92
147	80.2715	147	63.9184
147.1	80.2874	147.1	63.9167
147.2	80.293	147.2	63.915
147.3	80.3026	147.3	63.9134
147.4	80.3096	147.4	63.9117
147.5	80.3191	147.5	63.9101
147.6	80.3268	147.6	63.9084
147.7	80.3338	147.7	63.9067
147.8	80.3307	147.8	63.9051
147.9	80.324	147.9	63.9034
148	80.3052	148	63.9017
148.1	80.2887	148.1	63.9001
148.2	80.2668	148.2	63.8984
148.3	80.2395	148.3	63.8968
148.4	80.214	148.4	63.8951
148.5	80.1891	148.5	63.8934
148.6	80.1733	148.6	63.8918
148.7	80.1677	148.7	63.8901
148.8	80.1648	148.8	63.8885
148.9	80.1552	148.9	63.8868
149	80.1588	149	63.8851
149.1	80.1557	149.1	63.8835
149.2	80.1552	149.2	63.8818
149.3	80.1525	149.3	63.8802
149.4	80.1561	149.4	63.8785
149.5	80.1485	149.5	63.8768
149.6	80.1429	149.6	63.8752
149.7	80.1338	149.7	63.8735
149.8	80.1221	149.8	63.8718
149.9	80.1093	149.9	63.8702
150	80.0974	150	63.8685
150.1	80.0966	150.1	63.8669
150.2	80.0861	150.2	63.8652
150.3	80.0664	150.3	63.8635
150.4	80.045	150.4	63.8619
150.5	80.0194	150.5	63.8602
150.6	79.9955	150.6	63.8586
150.7	79.9796	150.7	63.8569
150.8	79.9746	150.8	63.8552
150.9	79.9707	150.9	63.8536
151	79.9484	151	63.8519
151.1	79.9494	151.1	63.8503
151.2	79.9554	151.2	63.8486
151.3	79.9638	151.3	63.8469
151.4	79.9819	151.4	63.8453
151.5	79.9905	151.5	63.8436
151.6	79.9997	151.6	63.842
151.7	80.004	151.7	63.8403
151.8	79.9976	151.8	63.8386
151.9	79.9853	151.9	63.837
152	79.9718	152	63.8353
152.1	79.957	152.1	63.8337
152.2	79.9431	152.2	63.832
152.3	79.9168	152.3	63.8303
152.4	79.9036	152.4	63.8287
152.5	79.9006	152.5	63.827
152.6	79.9147	152.6	63.8254
152.7	79.924	152.7	63.8237
152.8	79.9431	152.8	63.822
152.9	79.9443	152.9	63.8204
153	79.9438	153	63.8187
153.1	79.9493	153.1	63.8171
153.2	79.9689	153.2	63.8154
153.3	79.9886	153.3	63.8138
153.4	79.9991	153.4	63.8121
153.5	80.0007	153.5	63.8104
153.6	80.0274	153.6	63.8088
153.7	80.0449	153.7	63.8071
153.8	80.0397	153.8	63.8055
153.9	80.0402	153.9	63.8038
154	80.0563	154	63.8021
154.1	80.0595	154.1	63.8005
154.2	80.0554	154.2	63.7988
154.3	80.0541	154.3	63.7972
154.4	80.046	154.4	63.7955
154.5	80.0342	154.5	63.7938
154.6	80.0238	154.6	63.7922
154.7	80.0155	154.7	63.7905
154.8	80.0164	154.8	63.7889
154.9	80.004	154.9	63.7872
155	79.9939	155	63.7856
155.1	79.9774	155.1	63.7839
155.2	79.9635	155.2	63.7822
155.3	79.9512	155.3	63.7806
155.4	79.9393	155.4	63.7789
155.5	79.9281	155.5	63.7773
155.6	79.9097	155.6	63.7756
155.7	79.9133	155.7	63.7739
155.8	79.8961	155.8	63.7723
155.9	79.8778	155.9	63.7706
156	79.8683	156	63.769
156.1	79.8678	156.1	63.7673
156.2	79.8725	156.2	63.7657
156.3	79.8782	156.3	63.764
156.4	79.8677	156.4	63.7623
156.5	79.8671	156.5	63.7607
156.6	79.8642	156.6	63.759
156.7	79.8638	156.7	63.7574
156.8	79.8726	156.8	63.7557
156.9	79.8635	156.9	63.754
157	79.8547	157	63.7524
157.1	79.8525	157.1	63.7507
157.2	79.8477	157.2	63.7491
157.3	79.8493	157.3	63.7474
157.4	79.8518	157.4	63.7458
157.5	79.8506	157.5	63.7441
157.6	79.8494	157.6	63.7424
157.7	79.8451	157.7	63.7408
157.8	79.8372	157.8	63.7391
157.9	79.8405	157.9	63.7375
158	79.8457	158	63.7358
158.1	79.8504	158.1	63.7342
158.2	79.8542	158.2	63.7325
158.3	79.86	158.3	63.7308
158.4	79.8638	158.4	63.7292
158.5	79.8697	158.5	63.7275
158.6	79.8667	158.6	63.7259
158.7	79.8689	158.7	63.7242
158.8	79.8706	158.8	63.7226
158.9	79.8629	158.9	63.7209
159	79.8627	159	63.7192
159.1	79.8635	159.1	63.7176
159.2	79.8528	159.2	63.7159
159.3	79.8488	159.3	63.7143
159.4	79.8486	159.4	63.7126
159.5	79.8361	159.5	63.711
159.6	79.8238	159.6	63.7093
159.7	79.822	159.7	63.7077
159.8	79.8128	159.8	63.706
159.9	79.8035	159.9	63.7043
160	79.7884	160	63.7027
160.1	79.7794	160.1	63.701
160.2	79.7602	160.2	63.6994
160.3	79.7431	160.3	63.6977
160.4	79.7272	160.4	63.6961
[truncated: 10,876 more rows]
