# Supplementary material for: Key mechanistic features of the trade-off between antibody escape and host cell binding in the SARS-CoV-2 Omicron variant spike proteins
Source: EMBO J. 2024 Mar 11;43(8):5. doi: 10.1038/s44318-024-00062-z (PMC11021471; doi:10.1038/s44318-024-00062-z)
Supplement: Supplementary file 9 — Source Data Fig. 4 [file 44318_2024_62_MOESM9_ESM.zip › Figure 4/4C/fig4-RBD BA.4-hACE2.xlsx]

## Sheet: RBD BA.4-hACE2
Run 1; Ch 4; Fc 2-1; Cy 5; hACE2; Conc 12.5 25 50 100 200 nM_X	Run 1; Ch 4; Fc 2-1; Cy 5; hACE2; Conc 12.5 25 50 100 200 nM_Y	Run 1; Ch 4; Fc 2-1; Cy 5; hACE2; Conc 12.5 25 50 100 200 nM; Fitted_X	Run 1; Ch 4; Fc 2-1; Cy 5; hACE2; Conc 12.5 25 50 100 200 nM; Fitted_Y
-39.4	0.9991	-39.4	0
-39.3	-1.2362	-39.3	0
-39.2	-0.6629	-39.2	0
-39.1	-0.637815	-39.1	0
-39	-1.2938	-39	0
-38.9	-0.695	-38.9	0
-38.8	-0.4634	-38.8	0
-38.7	-0.4921	-38.7	0
-38.6	-0.4255	-38.6	0
-38.5	-0.4308	-38.5	0
-38.4	-0.2884	-38.4	0
-38.3	-0.4332	-38.3	0
-38.2	-0.5758	-38.2	0
-38.1	-0.520403	-38.1	0
-38	-0.5982	-38	0
-37.9	-0.518	-37.9	0
-37.8	-0.4327	-37.8	0
-37.7	-0.3617	-37.7	0
-37.6	-0.300597	-37.6	0
-37.5	-0.2538	-37.5	0
-37.4	-0.1027	-37.4	0
-37.3	-0.2859	-37.3	0
-37.2	-0.3102	-37.2	0
-37.1	-0.319098	-37.1	0
-37	-0.3395	-37	0
-36.9	-0.401	-36.9	0
-36.8	-0.4122	-36.8	0
-36.7	-0.4177	-36.7	0
-36.6	-0.4211	-36.6	0
-36.5	-0.4322	-36.5	0
-36.4	-0.3797	-36.4	0
-36.3	-0.3886	-36.3	0
-36.2	-0.4001	-36.2	0
-36.1	-0.392999	-36.1	0
-36	-0.3658	-36	0
-35.9	-0.353	-35.9	0
-35.8	-0.3387	-35.8	0
-35.7	-0.353	-35.7	0
-35.6	-0.3423	-35.6	0
-35.5	-0.3338	-35.5	0
-35.4	-0.3617	-35.4	0
-35.3	-0.3652	-35.3	0
-35.2	-0.3532	-35.2	0
-35.1	-0.3458	-35.1	0
-35	-0.3442	-35	0
-34.9	-0.3341	-34.9	0
-34.8	-0.3436	-34.8	0
-34.7	-0.3273	-34.7	0
-34.6	-0.337	-34.6	0
-34.5	-0.3505	-34.5	0
-34.4	-0.3429	-34.4	0
-34.3	-0.3454	-34.3	0
-34.2	-0.3359	-34.2	0
-34.1	-0.3456	-34.1	0
-34	-0.3434	-34	0
-33.9	-0.3487	-33.9	0
-33.8	-0.342	-33.8	0
-33.7	-0.346	-33.7	0
-33.6	-0.3453	-33.6	0
-33.5	-0.3446	-33.5	0
-33.4	-0.3464	-33.4	0
-33.3	-0.3438	-33.3	0
-33.2	-0.3401	-33.2	0
-33.1	-0.3378	-33.1	0
-33	-0.3342	-33	0
-32.9	-0.3326	-32.9	0
-32.8	-0.3291	-32.8	0
-32.7	-0.3295	-32.7	0
-32.6	-0.3277	-32.6	0
-32.5	-0.3251	-32.5	0
-32.4	-0.3214	-32.4	0
-32.3	-0.3206	-32.3	0
-32.2	-0.3238	-32.2	0
-32.1	-0.3266	-32.1	0
-32	-0.3279	-32	0
-31.9	-0.3284	-31.9	0
-31.8	-0.3222	-31.8	0
-31.7	-0.3197	-31.7	0
-31.6	-0.322	-31.6	0
-31.5	-0.3267	-31.5	0
-31.4	-0.3261	-31.4	0
-31.3	-0.3262	-31.3	0
-31.2	-0.3271	-31.2	0
-31.1	-0.3215	-31.1	0
-31	-0.3177	-31	0
-30.9	-0.3156	-30.9	0
-30.8	-0.3111	-30.8	0
-30.7	-0.3076	-30.7	0
-30.6	-0.3048	-30.6	0
-30.5	-0.3018	-30.5	0
-30.4	-0.2978	-30.4	0
-30.3	-0.2986	-30.3	0
-30.2	-0.299	-30.2	0
-30.1	-0.2979	-30.1	0
-30	-0.2956	-30	0
-29.9	-0.2979	-29.9	0
-29.8	-0.3002	-29.8	0
-29.7	-0.2982	-29.7	0
-29.6	-0.2966	-29.6	0
-29.5	-0.2951	-29.5	0
-29.4	-0.2962	-29.4	0
-29.3	-0.2978	-29.3	0
-29.2	-0.3005	-29.2	0
-29.1	-0.2976	-29.1	0
-29	-0.295	-29	0
-28.9	-0.2902	-28.9	0
-28.8	-0.2892	-28.8	0
-28.7	-0.2881	-28.7	0
-28.6	-0.2914	-28.6	0
-28.5	-0.287	-28.5	0
-28.4	-0.2817	-28.4	0
-28.3	-0.2778	-28.3	0
-28.2	-0.2781	-28.2	0
-28.1	-0.2782	-28.1	0
-28	-0.2762	-28	0
-27.9	-0.2746	-27.9	0
-27.8	-0.275	-27.8	0
-27.7	-0.2717	-27.7	0
-27.6	-0.2716	-27.6	0
-27.5	-0.2717	-27.5	0
-27.4	-0.2682	-27.4	0
-27.3	-0.2649	-27.3	0
-27.2	-0.2641	-27.2	0
-27.1	-0.2664	-27.1	0
-27	-0.2663	-27	0
-26.9	-0.263	-26.9	0
-26.8	-0.2595	-26.8	0
-26.7	-0.257	-26.7	0
-26.6	-0.2541	-26.6	0
-26.5	-0.2557	-26.5	0
-26.4	-0.2593	-26.4	0
-26.3	-0.2596	-26.3	0
-26.2	-0.2616	-26.2	0
-26.1	-0.2539	-26.1	0
-26	-0.2499	-26	0
-25.9	-0.2462	-25.9	0
-25.8	-0.2434	-25.8	0
-25.7	-0.2477	-25.7	0
-25.6	-0.2477	-25.6	0
-25.5	-0.2436	-25.5	0
-25.4	-0.2384	-25.4	0
-25.3	-0.2334	-25.3	0
-25.2	-0.2291	-25.2	0
-25.1	-0.2255	-25.1	0
-25	-0.2245	-25	0
-24.9	-0.2223	-24.9	0
-24.8	-0.224	-24.8	0
-24.7	-0.2276	-24.7	0
-24.6	-0.2259	-24.6	0
-24.5	-0.2247	-24.5	0
-24.4	-0.2241	-24.4	0
-24.3	-0.2228	-24.3	0
-24.2	-0.2185	-24.2	0
-24.1	-0.2161	-24.1	0
-24	-0.2137	-24	0
-23.9	-0.2173	-23.9	0
-23.8	-0.2156	-23.8	0
-23.7	-0.2097	-23.7	0
-23.6	-0.2081	-23.6	0
-23.5	-0.2076	-23.5	0
-23.4	-0.2018	-23.4	0
-23.3	-0.1935	-23.3	0
-23.2	-0.188	-23.2	0
-23.1	-0.1798	-23.1	0
-23	-0.1772	-23	0
-22.9	-0.178	-22.9	0
-22.8	-0.177	-22.8	0
-22.7	-0.1754	-22.7	0
-22.6	-0.1725	-22.6	0
-22.5	-0.1694	-22.5	0
-22.4	-0.1634	-22.4	0
-22.3	-0.1585	-22.3	0
-22.2	-0.1547	-22.2	0
-22.1	-0.1503	-22.1	0
-22	-0.1483	-22	0
-21.9	-0.1478	-21.9	0
-21.8	-0.1407	-21.8	0
-21.7	-0.1382	-21.7	0
-21.6	-0.1405	-21.6	0
-21.5	-0.1471	-21.5	0
-21.4	-0.1597	-21.4	0
-21.3	-0.1663	-21.3	0
-21.2	-0.1628	-21.2	0
-21.1	-0.1499	-21.1	0
-21	-0.1359	-21	0
-20.9	-0.1207	-20.9	0
-20.8	-0.1042	-20.8	0
-20.7	-0.0995	-20.7	0
-20.6	-0.0945	-20.6	0
-20.5	-0.095	-20.5	0
-20.4	-0.0899	-20.4	0
-20.3	-0.0874001	-20.3	0
-20.2	-0.0956	-20.2	0
-20.1	-0.1038	-20.1	0
-20	-0.1111	-20	0
-19.9	-0.113	-19.9	0
-19.8	-0.1149	-19.8	0
-19.7	-0.1169	-19.7	0
-19.6	-0.1118	-19.6	0
-19.5	-0.1189	-19.5	0
-19.4	-0.1199	-19.4	0
-19.3	-0.1164	-19.3	0
-19.2	-0.1117	-19.2	0
-19.1	-0.1204	-19.1	0
-19	-0.1163	-19	0
-18.9	-0.1149	-18.9	0
-18.8	-0.1153	-18.8	0
-18.7	-0.1114	-18.7	0
-18.6	-0.1145	-18.6	0
-18.5	-0.1303	-18.5	0
-18.4	-0.1463	-18.4	0
-18.3	-0.1432	-18.3	0
-18.2	-0.14	-18.2	0
-18.1	-0.1462	-18.1	0
-18	-0.1428	-18	0
-17.9	-0.1409	-17.9	0
-17.8	-0.1347	-17.8	0
-17.7	-0.1259	-17.7	0
-17.6	-0.1149	-17.6	0
-17.5	-0.1082	-17.5	0
-17.4	-0.1196	-17.4	0
-17.3	-0.1246	-17.3	0
-17.2	-0.1221	-17.2	0
-17.1	-0.122	-17.1	0
-17	-0.1145	-17	0
-16.9	-0.1192	-16.9	0
-16.8	-0.1118	-16.8	0
-16.7	-0.1046	-16.7	0
-16.6	-0.103	-16.6	0
-16.5	-0.1021	-16.5	0
-16.4	-0.1085	-16.4	0
-16.3	-0.1114	-16.3	0
-16.2	-0.1166	-16.2	0
-16.1	-0.1208	-16.1	0
-16	-0.1319	-16	0
-15.9	-0.1348	-15.9	0
-15.8	-0.1364	-15.8	0
-15.7	-0.1368	-15.7	0
-15.6	-0.1349	-15.6	0
-15.5	-0.1299	-15.5	0
-15.4	-0.1139	-15.4	0
-15.3	-0.1026	-15.3	0
-15.2	-0.106	-15.2	0
-15.1	-0.0722	-15.1	0
-15	-0.071	-15	0
-14.9	-0.0677997	-14.9	0
-14.8	-0.0542	-14.8	0
-14.7	-0.0473	-14.7	0
-14.6	-0.0547	-14.6	0
-14.5	-0.0702	-14.5	0
-14.4	-0.0743001	-14.4	0
-14.3	-0.0773	-14.3	0
-14.2	-0.0757	-14.2	0
-14.1	-0.081	-14.1	0
-14	-0.0864	-14	0
-13.9	-0.0871002	-13.9	0
-13.8	-0.0835999	-13.8	0
-13.7	-0.0698	-13.7	0
-13.6	-0.073	-13.6	0
-13.5	-0.0729	-13.5	0
-13.4	-0.0663	-13.4	0
-13.3	-0.0543001	-13.3	0
-13.2	-0.0532	-13.2	0
-13.1	-0.0631	-13.1	0
-13	-0.0727	-13	0
-12.9	-0.0791	-12.9	0
-12.8	-0.0817997	-12.8	0
-12.7	-0.0707	-12.7	0
-12.6	-0.0825	-12.6	0
-12.5	-0.0813	-12.5	0
-12.4	-0.0848998	-12.4	0
-12.3	-0.0861999	-12.3	0
-12.2	-0.093	-12.2	0
-12.1	-0.0929	-12.1	0
-12	-0.0788	-12	0
-11.9	-0.0687	-11.9	0
-11.8	-0.0596001	-11.8	0
-11.7	-0.0586	-11.7	0
-11.6	-0.0602	-11.6	0
-11.5	-0.0502	-11.5	0
-11.4	-0.0526	-11.4	0
-11.3	-0.0501999	-11.3	0
-11.2	-0.0398	-11.2	0
-11.1	-0.0341	-11.1	0
-11	-0.0321	-11	0
-10.9	-0.0246001	-10.9	0
-10.8	-0.0307	-10.8	0
-10.7	-0.0284	-10.7	0
-10.6	-0.0313	-10.6	0
-10.5	-0.0385	-10.5	0
-10.4	-0.0305001	-10.4	0
-10.3	-0.0298	-10.3	0
-10.2	-0.0223	-10.2	0
-10.1	-0.0226	-10.1	0
-10	-0.0205	-10	0
-9.9	-0.0106	-9.9	0
-9.8	-0.000900231	-9.8	0
-9.7	-0.0051	-9.7	0
-9.6	-0.0011	-9.6	0
-9.5	0.0042	-9.5	0
-9.4	0.0070997	-9.4	0
-9.3	-0.00160008	-9.3	0
-9.2	-0.0042	-9.2	0
-9.1	-0.0101	-9.1	0
-9	-0.0127	-9	0
-8.9	-0.0198001	-8.9	0
-8.8	-0.018	-8.8	0
-8.7	-0.0182	-8.7	0
-8.6	-0.0225	-8.6	0
-8.5	-0.0255	-8.5	0
-8.4	-0.0281999	-8.4	0
-8.3	-0.0216	-8.3	0
-8.2	-0.0159	-8.2	0
-8.1	-0.0189	-8.1	0
-8	-0.0108	-8	0
-7.9	-0.0104001	-7.9	0
-7.8	-0.0142002	-7.8	0
-7.7	-0.0234	-7.7	0
-7.6	-0.0208	-7.6	0
-7.5	-0.0195	-7.5	0
-7.4	-0.0182	-7.4	0
-7.3	-0.0152	-7.3	0
-7.2	-0.0204	-7.2	0
-7.1	-0.023	-7.1	0
-7	-0.0206	-7	0
-6.9	-0.0217	-6.9	0
-6.8	-0.019	-6.8	0
-6.7	-0.0196	-6.7	0
-6.6	-0.0160999	-6.6	0
-6.5	-0.0085	-6.5	0
-6.4	-0.003	-6.4	0
-6.3	-0.0043	-6.3	0
-6.2	-0.0038	-6.2	0
-6.1	-0.00059992	-6.1	0
-6	-0.0017	-6	0
-5.9	0.0019	-5.9	0
-5.8	0.0045	-5.8	0
-5.7	0.0016	-5.7	0
-5.6	-0.000199947	-5.6	0
-5.5	0.0026	-5.5	0
-5.4	0.0021	-5.4	0
-5.3	0.0015	-5.3	0
-5.2	-0.0029	-5.2	0
-5.1	-0.0018999	-5.1	0
-5	-0.0005	-5	0
-4.9	-0.0004	-4.9	0
-4.8	0.0007	-4.8	0
-4.7	0.0011	-4.7	0
-4.6	0.000900096	-4.6	0
-4.5	0.003	-4.5	0
-4.4	0.0027	-4.4	0
-4.3	0.0075	-4.3	0
-4.2	0.0077	-4.2	0
-4.1	0.00749998	-4.1	0
-4	0.0081	-4	0
-3.9	0.011	-3.9	0
-3.8	0.012	-3.8	0
-3.7	0.0139	-3.7	0
-3.6	0.0142001	-3.6	0
-3.5	0.018	-3.5	0
-3.4	0.0235	-3.4	0
-3.3	0.0187	-3.3	0
-3.2	0.0091	-3.2	0
-3.1	0.00499984	-3.1	0
-3	0.0003	-3	0
-2.9	-0.0002	-2.9	0
-2.8	-0.0021	-2.8	0
-2.7	0.0017	-2.7	0
-2.6	0.0107	-2.6	0
-2.5	0.0119	-2.5	0
-2.4	0.0174	-2.4	0
-2.3	0.0211	-2.3	0
-2.2	0.019	-2.2	0
-2.1	0.00950002	-2.1	0
-2	0.0098	-2	0
-1.9	0.0106	-1.9	0
-1.8	0.0057	-1.8	0
-1.7	0.0015	-1.7	0
-1.6	-0.00100012	-1.6	0
-1.5	-0.003	-1.5	0
-1.4	-0.003	-1.4	0
-1.3	0.0075	-1.3	0
-1.2	0.00959983	-1.2	0
-1.1	0.0161	-1.1	0
-1	0.0504	-1	0
-0.900002	0.0504	-0.900002	0
-0.799999	0.0196	-0.799999	0
-0.700001		-0.700001	0
-0.599998		-0.599998	0
-0.5		-0.5	0
-0.400002		-0.400002	0
-0.299999		-0.299999	0
-0.200001		-0.200001	0
-0.0999985		-0.0999985	0
0		0	0
0.0999985		0.0999985	0
0.200001		0.200001	0.0160946
0.299999		0.299999	0.032186
0.400002		0.400002	0.0482754
0.5		0.5	0.0643617
0.599998		0.599998	0.0804454
0.700001		0.700001	0.0965271
0.799999		0.799999	0.112606
0.900002		0.900002	0.128682
1		1	0.144756
1.1		1.1	0.160827
1.2		1.2	0.176896
1.3		1.3	0.192961
1.4		1.4	0.209025
1.5		1.5	0.225086
1.6		1.6	0.241144
1.7		1.7	0.2572
1.8	-0.2124	1.8	0.273253
1.9	0.0455867	1.9	0.289304
2	0.0937	2	0.305352
2.1	0.1858	2.1	0.321397
2.2	0.225596	2.2	0.33744
2.3	0.2883	2.3	0.35348
2.4	0.2883	2.4	0.369519
2.5	0.427	2.5	0.385554
2.6	0.4116	2.6	0.401586
2.7	0.441	2.7	0.417617
2.8	0.6314	2.8	0.433644
2.9	0.605299	2.9	0.44967
3	0.7504	3	0.465692
3.1	0.7785	3.1	0.481711
3.2	0.7745	3.2	0.497729
3.3	0.8125	3.3	0.513744
3.4	0.830499	3.4	0.529756
3.5	0.8287	3.5	0.545766
3.6	0.8324	3.6	0.561773
3.7	0.8343	3.7	0.577778
3.8	0.8833	3.8	0.59378
3.9	0.9081	3.9	0.60978
4	0.9083	4	0.625776
4.1	0.9382	4.1	0.64177
4.2	0.9647	4.2	0.657763
4.3	0.9677	4.3	0.673752
4.4	0.9877	4.4	0.689739
4.5	1.0119	4.5	0.705723
4.6	1.0356	4.6	0.721704
4.7	1.0494	4.7	0.737684
4.8	1.0729	4.8	0.75366
4.9	1.0882	4.9	0.769634
5	1.1114	5	0.785606
5.1	1.1394	5.1	0.801574
5.2	1.1648	5.2	0.817541
5.3	1.1908	5.3	0.833505
5.4	1.208	5.4	0.849466
5.5	1.2267	5.5	0.865425
5.6	1.2466	5.6	0.881381
5.7	1.2647	5.7	0.897335
5.8	1.2835	5.8	0.913286
5.9	1.2994	5.9	0.929234
6	1.3215	6	0.94518
6.1	1.3477	6.1	0.961123
6.2	1.3636	6.2	0.977065
6.3	1.3874	6.3	0.993003
6.4	1.4089	6.4	1.00894
6.5	1.4262	6.5	1.02487
6.6	1.4435	6.6	1.0408
6.7	1.4593	6.7	1.05673
6.8	1.4794	6.8	1.07266
6.9	1.4996	6.9	1.08858
7	1.5179	7	1.1045
7.1	1.5391	7.1	1.12042
7.2	1.5653	7.2	1.13633
7.3	1.5837	7.3	1.15225
7.4	1.6023	7.4	1.16816
7.5	1.6237	7.5	1.18407
7.6	1.6403	7.6	1.19997
7.7	1.6626	7.7	1.21587
7.8	1.6822	7.8	1.23177
7.9	1.7025	7.9	1.24767
8	1.7182	8	1.26357
8.1	1.7376	8.1	1.27946
8.2	1.7609	8.2	1.29535
8.3	1.7824	8.3	1.31124
8.4	1.8028	8.4	1.32712
8.5	1.8257	8.5	1.34301
8.6	1.8483	8.6	1.35888
8.7	1.8692	8.7	1.37476
8.8	1.8877	8.8	1.39064
8.9	1.9119	8.9	1.40651
9	1.9331	9	1.42238
9.1	1.9535	9.1	1.43825
9.2	1.9742	9.2	1.45411
9.3	1.9929	9.3	1.46997
9.4	2.0134	9.4	1.48583
9.5	2.0369	9.5	1.50169
9.6	2.0574	9.6	1.51755
9.7	2.0743	9.7	1.5334
9.8	2.0947	9.8	1.54925
9.9	2.1127	9.9	1.5651
10	2.1309	10	1.58094
10.1	2.1517	10.1	1.59678
10.2	2.175	10.2	1.61262
10.3	2.1921	10.3	1.62846
10.4	2.2117	10.4	1.64429
10.5	2.2332	10.5	1.66012
10.6	2.2546	10.6	1.67595
10.7	2.2766	10.7	1.69178
10.8	2.2961	10.8	1.70761
10.9	2.3193	10.9	1.72343
11	2.339	11	1.73925
11.1	2.3611	11.1	1.75506
11.2	2.38	11.2	1.77088
11.3	2.4007	11.3	1.78669
11.4	2.4249	11.4	1.8025
11.5	2.4483	11.5	1.81831
11.6	2.4676	11.6	1.83411
11.7	2.4861	11.7	1.84991
11.8	2.5054	11.8	1.86571
11.9	2.5286	11.9	1.88151
12	2.5512	12	1.8973
12.1	2.5675	12.1	1.91309
12.2	2.5845	12.2	1.92888
12.3	2.5992	12.3	1.94467
12.4	2.6194	12.4	1.96045
12.5	2.6398	12.5	1.97623
12.6	2.6636	12.6	1.99201
12.7	2.6824	12.7	2.00779
12.8	2.7076	12.8	2.02356
12.9	2.7302	12.9	2.03934
13	2.753	13	2.0551
13.1	2.7739	13.1	2.07087
13.2	2.7913	13.2	2.08664
13.3	2.807	13.3	2.1024
13.4	2.8298	13.4	2.11816
13.5	2.8515	13.5	2.13391
13.6	2.8723	13.6	2.14967
13.7	2.8945	13.7	2.16542
13.8	2.9115	13.8	2.18117
13.9	2.9312	13.9	2.19691
14	2.9535	14	2.21266
14.1	2.9764	14.1	2.2284
14.2	2.9965	14.2	2.24414
14.3	3.0185	14.3	2.25987
14.4	3.0402	14.4	2.27561
14.5	3.0628	14.5	2.29134
14.6	3.0797	14.6	2.30707
14.7	3.1006	14.7	2.32279
14.8	3.1162	14.8	2.33852
14.9	3.1365	14.9	2.35424
15	3.1542	15	2.36996
15.1	3.1754	15.1	2.38567
15.2	3.1968	15.2	2.40139
15.3	3.2147	15.3	2.4171
15.4	3.2335	15.4	2.43281
15.5	3.2492	15.5	2.44851
15.6	3.2676	15.6	2.46422
15.7	3.2867	15.7	2.47992
15.8	3.3093	15.8	2.49562
15.9	3.3283	15.9	2.51131
16	3.3471	16	2.52701
16.1	3.3676	16.1	2.5427
16.2	3.386	16.2	2.55839
16.3	3.4034	16.3	2.57407
16.4	3.4237	16.4	2.58976
16.5	3.4477	16.5	2.60544
16.6	3.4675	16.6	2.62112
16.7	3.4898	16.7	2.63679
16.8	3.5067	16.8	2.65247
16.9	3.5287	16.9	2.66814
17	3.5473	17	2.68381
17.1	3.5698	17.1	2.69947
17.2	3.5895	17.2	2.71514
17.3	3.6099	17.3	2.7308
17.4	3.6315	17.4	2.74646
17.5	3.6522	17.5	2.76211
17.6	3.6731	17.6	2.77776
17.7	3.6891	17.7	2.79342
17.8	3.706	17.8	2.80906
17.9	3.7271	17.9	2.82471
18	3.7488	18	2.84035
18.1	3.7683	18.1	2.856
18.2	3.7912	18.2	2.87163
18.3	3.8138	18.3	2.88727
18.4	3.8394	18.4	2.9029
18.5	3.8628	18.5	2.91854
18.6	3.8817	18.6	2.93416
18.7	3.9022	18.7	2.94979
18.8	3.924	18.8	2.96541
18.9	3.9419	18.9	2.98104
19	3.9625	19	2.99665
19.1	3.9794	19.1	3.01227
19.2	3.9971	19.2	3.02789
19.3	4.0197	19.3	3.0435
19.4	4.044	19.4	3.05911
19.5	4.0631	19.5	3.07471
19.6	4.0823	19.6	3.09031
19.7	4.1036	19.7	3.10592
19.8	4.1275	19.8	3.12152
19.9	4.1519	19.9	3.13711
20	4.1712	20	3.15271
20.1	4.1922	20.1	3.1683
20.2	4.2106	20.2	3.18389
20.3	4.2268	20.3	3.19947
20.4	4.2467	20.4	3.21506
20.5	4.2658	20.5	3.23064
20.6	4.2861	20.6	3.24622
20.7	4.3085	20.7	3.26179
20.8	4.3265	20.8	3.27737
20.9	4.3476	20.9	3.29294
21	4.3678	21	3.30851
21.1	4.388	21.1	3.32407
21.2	4.409	21.2	3.33964
21.3	4.4302	21.3	3.3552
21.4	4.4534	21.4	3.37076
21.5	4.472	21.5	3.38632
21.6	4.4922	21.6	3.40187
21.7	4.5106	21.7	3.41742
21.8	4.5305	21.8	3.43297
21.9	4.5482	21.9	3.44852
22	4.5678	22	3.46406
22.1	4.5892	22.1	3.4796
22.2	4.6095	22.2	3.49514
22.3	4.6305	22.3	3.51068
22.4	4.648	22.4	3.52621
22.5	4.6674	22.5	3.54175
22.6	4.6874	22.6	3.55727
22.7	4.7114	22.7	3.5728
22.8	4.7279	22.8	3.58833
22.9	4.7483	22.9	3.60385
23	4.7649	23	3.61937
23.1	4.7816	23.1	3.63488
23.2	4.7958	23.2	3.6504
23.3	4.8128	23.3	3.66591
23.4	4.8308	23.4	3.68142
23.5	4.8506	23.5	3.69693
23.6	4.8656	23.6	3.71243
23.7	4.881	23.7	3.72793
23.8	4.9024	23.8	3.74343
23.9	4.9234	23.9	3.75893
24	4.942	24	3.77443
24.1	4.9534	24.1	3.78992
24.2	4.9685	24.2	3.80541
24.3	4.9841	24.3	3.8209
24.4	5.0011	24.4	3.83638
24.5	5.0189	24.5	3.85186
24.6	5.0362	24.6	3.86734
24.7	5.0556	24.7	3.88282
24.8	5.072	24.8	3.8983
24.9	5.0924	24.9	3.91377
25	5.1096	25	3.92924
25.1	5.1258	25.1	3.9447
25.2	5.1444	25.2	3.96017
25.3	5.1653	25.3	3.97563
25.4	5.1823	25.4	3.99109
25.5	5.1978	25.5	4.00655
25.6	5.2158	25.6	4.02201
25.7	5.2312	25.7	4.03746
25.8	5.2465	25.8	4.05291
25.9	5.2642	25.9	4.06836
26	5.2793	26	4.0838
26.1	5.2976	26.1	4.09924
26.2	5.3105	26.2	4.11468
26.3	5.3273	26.3	4.13012
26.4	5.3471	26.4	4.14556
26.5	5.3575	26.5	4.16099
26.6	5.3782	26.6	4.17642
26.7	5.3956	26.7	4.19185
26.8	5.4136	26.8	4.20728
26.9	5.4294	26.9	4.2227
27	5.4461	27	4.23812
27.1	5.4586	27.1	4.25354
27.2	5.4762	27.2	4.26895
27.3	5.4962	27.3	4.28437
27.4	5.5129	27.4	4.29978
27.5	5.527	27.5	4.31519
27.6	5.5462	27.6	4.33059
27.7	5.561	27.7	4.346
27.8	5.5797	27.8	4.3614
27.9	5.6025	27.9	4.3768
28	5.6194	28	4.39219
28.1	5.6429	28.1	4.40759
28.2	5.6652	28.2	4.42298
28.3	5.6842	28.3	4.43837
28.4	5.6984	28.4	4.45375
28.5	5.7149	28.5	4.46914
28.6	5.7362	28.6	4.48452
28.7	5.7523	28.7	4.4999
28.8	5.7648	28.8	4.51527
28.9	5.7834	28.9	4.53065
29	5.8018	29	4.54602
29.1	5.8238	29.1	4.56139
29.2	5.85	29.2	4.57675
29.3	5.873	29.3	4.59212
29.4	5.891	29.4	4.60748
29.5	5.9105	29.5	4.62284
29.6	5.9292	29.6	4.6382
29.7	5.9555	29.7	4.65355
29.8	5.9757	29.8	4.6689
29.9	5.9954	29.9	4.68425
30	6.0125	30	4.6996
30.1	6.0295	30.1	4.71495
30.2	6.0539	30.2	4.73029
30.3	6.0742	30.3	4.74563
30.4	6.0927	30.4	4.76097
30.5	6.1112	30.5	4.7763
30.6	6.1303	30.6	4.79163
30.7	6.1499	30.7	4.80696
30.8	6.1685	30.8	4.82229
30.9	6.1894	30.9	4.83762
31	6.2069	31	4.85294
31.1	6.228	31.1	4.86826
31.2	6.2469	31.2	4.88358
31.3	6.2687	31.3	4.89889
31.4	6.2853	31.4	4.9142
31.5	6.3089	31.5	4.92951
31.6	6.3334	31.6	4.94482
31.7	6.3525	31.7	4.96013
31.8	6.3738	31.8	4.97543
31.9	6.3974	31.9	4.99073
32	6.418	32	5.00603
32.1	6.4377	32.1	5.02133
32.2	6.4599	32.2	5.03662
32.3	6.4829	32.3	5.05191
32.4	6.5063	32.4	5.0672
32.5	6.5275	32.5	5.08249
32.6	6.55	32.6	5.09777
32.7	6.566	32.7	5.11305
32.8	6.586	32.8	5.12833
32.9	6.6018	32.9	5.14361
33	6.6208	33	5.15888
33.1	6.6419	33.1	5.17415
33.2	6.6651	33.2	5.18942
33.3	6.6872	33.3	5.20469
33.4	6.7084	33.4	5.21995
33.5	6.7258	33.5	5.23521
33.6	6.7437	33.6	5.25047
33.7	6.7651	33.7	5.26573
33.8	6.79	33.8	5.28098
33.9	6.8118	33.9	5.29623
34	6.8332	34	5.31148
34.1	6.8576	34.1	5.32673
34.2	6.8737	34.2	5.34198
34.3	6.8873	34.3	5.35722
34.4	6.8978	34.4	5.37246
34.5	6.9209	34.5	5.3877
34.6	6.9426	34.6	5.40293
34.7	6.9666	34.7	5.41816
34.8	6.9865	34.8	5.43339
34.9	7.0039	34.9	5.44862
35	7.0223	35	5.46385
35.1	7.0422	35.1	5.47907
35.2	7.0607	35.2	5.49429
35.3	7.0821	35.3	5.50951
35.4	7.1015	35.4	5.52472
35.5	7.1195	35.5	5.53994
35.6	7.1353	35.6	5.55515
35.7	7.1513	35.7	5.57035
35.8	7.1663	35.8	5.58556
35.9	7.188	35.9	5.60076
36	7.205	36	5.61596
36.1	7.2298	36.1	5.63116
36.2	7.2513	36.2	5.64636
36.3	7.2689	36.3	5.66155
36.4	7.29	36.4	5.67674
36.5	7.3087	36.5	5.69193
36.6	7.329	36.6	5.70712
36.7	7.346	36.7	5.7223
36.8	7.3636	36.8	5.73749
36.9	7.3805	36.9	5.75266
37	7.3996	37	5.76784
37.1	7.417	37.1	5.78302
37.2	7.4366	37.2	5.79819
37.3	7.4582	37.3	5.81336
37.4	7.476	37.4	5.82852
37.5	7.497	37.5	5.84369
37.6	7.5119	37.6	5.85885
37.7	7.525	37.7	5.87401
37.8	7.5435	37.8	5.88917
37.9	7.563	37.9	5.90432
38	7.5836	38	5.91948
38.1	7.6033	38.1	5.93463
38.2	7.6245	38.2	5.94977
38.3	7.6406	38.3	5.96492
38.4	7.6601	38.4	5.98006
38.5	7.6809	38.5	5.9952
38.6	7.7019	38.6	6.01034
38.7	7.7205	38.7	6.02548
38.8	7.7426	38.8	6.04061
38.9	7.7646	38.9	6.05574
39	7.7848	39	6.07087
39.1	7.804	39.1	6.08599
39.2	7.8213	39.2	6.10112
39.3	7.839	39.3	6.11624
39.4	7.8579	39.4	6.13136
39.5	7.8751	39.5	6.14647
39.6	7.896	39.6	6.16159
39.7	7.9178	39.7	6.1767
39.8	7.9326	39.8	6.19181
39.9	7.9512	39.9	6.20692
40	7.9713	40	6.22202
40.1	7.9879	40.1	6.23712
40.2	8.0061	40.2	6.25222
40.3	8.0242	40.3	6.26732
40.4	8.0427	40.4	6.28241
40.5	8.0631	40.5	6.29751
40.6	8.0803	40.6	6.31259
40.7	8.1014	40.7	6.32768
40.8	8.118	40.8	6.34277
40.9	8.1425	40.9	6.35785
41	8.1643	41	6.37293
41.1	8.1837	41.1	6.38801
41.2	8.2032	41.2	6.40308
41.3	8.225	41.3	6.41816
41.4	8.2402	41.4	6.43323
41.5	8.2627	41.5	6.4483
41.6	8.2848	41.6	6.46336
41.7	8.3009	41.7	6.47842
41.8	8.3195	41.8	6.49349
41.9	8.3415	41.9	6.50854
42	8.361	42	6.5236
42.1	8.3811	42.1	6.53865
42.2	8.3982	42.2	6.55371
42.3	8.4159	42.3	6.56876
42.4	8.4316	42.4	6.5838
42.5	8.451	42.5	6.59885
42.6	8.4726	42.6	6.61389
42.7	8.4926	42.7	6.62893
42.8	8.51	42.8	6.64396
42.9	8.5265	42.9	6.659
43	8.547	43	6.67403
43.1	8.5637	43.1	6.68906
43.2	8.5861	43.2	6.70409
43.3	8.6039	43.3	6.71911
43.4	8.6165	43.4	6.73414
43.5	8.6372	43.5	6.74916
43.6	8.6566	43.6	6.76417
43.7	8.6746	43.7	6.77919
43.8	8.6959	43.8	6.7942
43.9	8.7126	43.9	6.80921
44	8.7283	44	6.82422
44.1	8.7404	44.1	6.83923
44.2	8.7589	44.2	6.85423
44.3	8.7782	44.3	6.86923
44.4	8.7992	44.4	6.88423
44.5	8.8155	44.5	6.89923
44.6	8.8293	44.6	6.91422
44.7	8.8466	44.7	6.92921
44.8	8.865	44.8	6.9442
44.9	8.8826	44.9	6.95919
45	8.8989	45	6.97417
45.1	8.9136	45.1	6.98915
45.2	8.9279	45.2	7.00413
45.3	8.9498	45.3	7.01911
45.4	8.9633	45.4	7.03409
45.5	8.9821	45.5	7.04906
45.6	9.0036	45.6	7.06403
45.7	9.0231	45.7	7.07899
45.8	9.0402	45.8	7.09396
45.9	9.0606	45.9	7.10892
46	9.0828	46	7.12388
46.1	9.0991	46.1	7.13884
46.2	9.1151	46.2	7.1538
46.3	9.1294	46.3	7.16875
46.4	9.1435	46.4	7.1837
46.5	9.1578	46.5	7.19865
46.6	9.1756	46.6	7.2136
46.7	9.1922	46.7	7.22854
46.8	9.2031	46.8	7.24348
46.9	9.2215	46.9	7.25842
47	9.2351	47	7.27336
47.1	9.2529	47.1	7.28829
47.2	9.2752	47.2	7.30322
47.3	9.292	47.3	7.31815
47.4	9.3086	47.4	7.33308
47.5	9.3284	47.5	7.348
47.6	9.3449	47.6	7.36293
47.7	9.3593	47.7	7.37785
47.8	9.3805	47.8	7.39276
47.9	9.401	47.9	7.40768
48	9.4163	48	7.42259
48.1	9.4327	48.1	7.4375
48.2	9.45	48.2	7.45241
48.3	9.4666	48.3	7.46732
48.4	9.4851	48.4	7.48222
48.5	9.5065	48.5	7.49712
48.6	9.5239	48.6	7.51202
48.7	9.5391	48.7	7.52691
48.8	9.556	48.8	7.54181
48.9	9.5747	48.9	7.5567
49	9.5916	49	7.57159
49.1	9.6062	49.1	7.58648
49.2	9.6241	49.2	7.60136
49.3	9.6384	49.3	7.61624
49.4	9.652	49.4	7.63112
49.5	9.6709	49.5	7.646
49.6	9.6904	49.6	7.66087
49.7	9.7087	49.7	7.67575
49.8	9.7255	49.8	7.69062
49.9	9.7435	49.9	7.70548
50	9.7633	50	7.72035
50.1	9.7807	50.1	7.73521
50.2	9.8	50.2	7.75007
50.3	9.818	50.3	7.76493
50.4	9.8341	50.4	7.77979
50.5	9.8512	50.5	7.79464
50.6	9.8715	50.6	7.80949
50.7	9.8902	50.7	7.82434
50.8	9.9079	50.8	7.83919
50.9	9.9245	50.9	7.85403
51	9.9446	51	7.86887
51.1	9.9628	51.1	7.88371
51.2	9.9824	51.2	7.89855
51.3	10.0055	51.3	7.91338
51.4	10.021	51.4	7.92821
51.5	10.0413	51.5	7.94304
51.6	10.0584	51.6	7.95787
51.7	10.0772	51.7	7.9727
51.8	10.0963	51.8	7.98752
51.9	10.1168	51.9	8.00234
52	10.1361	52	8.01716
52.1	10.1524	52.1	8.03197
52.2	10.171	52.2	8.04679
52.3	10.1949	52.3	8.0616
52.4	10.2156	52.4	8.07641
52.5	10.2361	52.5	8.09121
52.6	10.2556	52.6	8.10602
52.7	10.2788	52.7	8.12082
52.8	10.2991	52.8	8.13562
52.9	10.3201	52.9	8.15041
53	10.3366	53	8.16521
53.1	10.3572	53.1	8.18
53.2	10.3792	53.2	8.19479
53.3	10.3932	53.3	8.20958
53.4	10.4104	53.4	8.22436
53.5	10.4287	53.5	8.23914
53.6	10.4456	53.6	8.25392
53.7	10.4621	53.7	8.2687
53.8	10.4826	53.8	8.28348
53.9	10.5015	53.9	8.29825
54	10.5159	54	8.31302
54.1	10.5326	54.1	8.32779
54.2	10.5497	54.2	8.34256
54.3	10.568	54.3	8.35732
54.4	10.5877	54.4	8.37208
54.5	10.6082	54.5	8.38684
54.6	10.6278	54.6	8.4016
54.7	10.6448	54.7	8.41635
54.8	10.6631	54.8	8.4311
54.9	10.6832	54.9	8.44585
55	10.7041	55	8.4606
55.1	10.7171	55.1	8.47534
55.2	10.731	55.2	8.49009
55.3	10.7495	55.3	8.50483
55.4	10.7702	55.4	8.51957
55.5	10.7892	55.5	8.5343
55.6	10.8072	55.6	8.54903
55.7	10.8287	55.7	8.56376
55.8	10.8488	55.8	8.57849
55.9	10.8685	55.9	8.59322
56	10.886	56	8.60794
56.1	10.9024	56.1	8.62266
56.2	10.9224	56.2	8.63738
56.3	10.945	56.3	8.6521
56.4	10.9655	56.4	8.66681
56.5	10.981	56.5	8.68153
56.6	10.9996	56.6	8.69624
56.7	11.0165	56.7	8.71094
56.8	11.0365	56.8	8.72565
56.9	11.0532	56.9	8.74035
57	11.0779	57	8.75505
57.1	11.096	57.1	8.76975
57.2	11.1107	57.2	8.78444
57.3	11.1295	57.3	8.79914
57.4	11.1463	57.4	8.81383
57.5	11.1657	57.5	8.82852
57.6	11.1831	57.6	8.8432
57.7	11.2035	57.7	8.85789
57.8	11.2223	57.8	8.87257
57.9	11.2406	57.9	8.88725
58	11.2634	58	8.90192
58.1	11.2839	58.1	8.9166
58.2	11.2994	58.2	8.93127
58.3	11.3162	58.3	8.94594
58.4	11.3292	58.4	8.96061
58.5	11.347	58.5	8.97527
58.6	11.364	58.6	8.98994
58.7	11.3792	58.7	9.0046
58.8	11.3928	58.8	9.01926
58.9	11.4072	58.9	9.03391
59	11.4238	59	9.04856
59.1	11.4404	59.1	9.06322
59.2	11.4549	59.2	9.07786
59.3	11.4698	59.3	9.09251
59.4	11.4875	59.4	9.10715
59.5	11.5053	59.5	9.1218
59.6	11.5209	59.6	9.13644
59.7	11.5371	59.7	9.15107
59.8	11.5564	59.8	9.16571
59.9	11.5762	59.9	9.18034
60	11.5929	60	9.19497
60.1	11.6096	60.1	9.2096
60.2	11.625	60.2	9.22422
60.3	11.6451	60.3	9.23885
60.4	11.6613	60.4	9.25347
60.5	11.6775	60.5	9.26809
60.6	11.689	60.6	9.2827
60.7	11.7062	60.7	9.29731
60.8	11.7282	60.8	9.31193
60.9	11.7464	60.9	9.32654
61	11.7635	61	9.34114
61.1	11.7783	61.1	9.35575
61.2	11.7972	61.2	9.37035
61.3	11.8182	61.3	9.38495
61.4	11.8374	61.4	9.39955
61.5	11.8548	61.5	9.41414
61.6	11.8748	61.6	9.42873
61.7	11.8943	61.7	9.44332
61.8	11.9109	61.8	9.45791
61.9	11.9241	61.9	9.4725
62	11.9416	62	9.48708
62.1	11.9557	62.1	9.50166
62.2	11.9749	62.2	9.51624
62.3	11.9942	62.3	9.53082
62.4	12.014	62.4	9.54539
62.5	12.0314	62.5	9.55996
62.6	12.0511	62.6	9.57453
62.7	12.0656	62.7	9.5891
62.8	12.0831	62.8	9.60367
62.9	12.102	62.9	9.61823
63	12.1229	63	9.63279
63.1	12.1377	63.1	9.64735
63.2	12.1548	63.2	9.6619
63.3	12.1728	63.3	9.67646
63.4	12.1883	63.4	9.69101
63.5	12.2068	63.5	9.70556
63.6	12.2214	63.6	9.7201
63.7	12.2395	63.7	9.73465
63.8	12.2535	63.8	9.74919
63.9	12.2694	63.9	9.76373
64	12.2856	64	9.77826
64.1	12.3032	64.1	9.7928
64.2	12.3216	64.2	9.80733
64.3	12.3412	64.3	9.82186
64.4	12.3563	64.4	9.83639
64.5	12.3734	64.5	9.85091
64.6	12.3939	64.6	9.86544
64.7	12.41	64.7	9.87996
64.8	12.4295	64.8	9.89448
64.9	12.4459	64.9	9.90899
65	12.4611	65	9.92351
65.1	12.4797	65.1	9.93802
65.2	12.4997	65.2	9.95253
65.3	12.5166	65.3	9.96704
65.4	12.5337	65.4	9.98154
65.5	12.5539	65.5	9.99604
65.6	12.5708	65.6	10.0105
65.7	12.5927	65.7	10.025
65.8	12.613	65.8	10.0395
65.9	12.6324	65.9	10.054
66	12.6482	66	10.0685
66.1	12.6646	66.1	10.083
66.2	12.6849	66.2	10.0975
66.3	12.7051	66.3	10.112
66.4	12.7198	66.4	10.1265
66.5	12.7365	66.5	10.1409
66.6	12.752	66.6	10.1554
66.7	12.7745	66.7	10.1699
66.8	12.7938	66.8	10.1844
66.9	12.8118	66.9	10.1988
67	12.8282	67	10.2133
67.1	12.8442	67.1	10.2278
67.2	12.8625	67.2	10.2422
67.3	12.879	67.3	10.2567
67.4	12.897	67.4	10.2711
67.5	12.917	67.5	10.2856
67.6	12.9332	67.6	10.3001
67.7	12.9503	67.7	10.3145
67.8	12.9642	67.8	10.329
67.9	12.9778	67.9	10.3434
68	12.9943	68	10.3578
68.1	13.0112	68.1	10.3723
68.2	13.0293	68.2	10.3867
68.3	13.048	68.3	10.4012
68.4	13.068	68.4	10.4156
68.5	13.0871	68.5	10.43
68.6	13.107	68.6	10.4445
68.7	13.1221	68.7	10.4589
68.8	13.1395	68.8	10.4733
68.9	13.1564	68.9	10.4877
69	13.1724	69	10.5022
69.1	13.1882	69.1	10.5166
69.2	13.2038	69.2	10.531
69.3	13.2266	69.3	10.5454
69.4	13.2458	69.4	10.5598
69.5	13.2667	69.5	10.5742
69.6	13.2831	69.6	10.5886
69.7	13.3039	69.7	10.6031
69.8	13.3243	69.8	10.6175
69.9	13.3415	69.9	10.6319
70	13.3598	70	10.6463
70.1	13.382	70.1	10.6607
70.2	13.3989	70.2	10.675
70.3	13.4115	70.3	10.6894
70.4	13.4323	70.4	10.7038
70.5	13.4579	70.5	10.7182
70.6	13.4764	70.6	10.7326
70.7	13.4934	70.7	10.747
70.8	13.513	70.8	10.7614
70.9	13.5314	70.9	10.7757
71	13.552	71	10.7901
71.1	13.571	71.1	10.8045
71.2	13.5889	71.2	10.8189
71.3	13.6042	71.3	10.8332
71.4	13.621	71.4	10.8476
71.5	13.6403	71.5	10.862
71.6	13.6597	71.6	10.8763
71.7	13.6787	71.7	10.8907
71.8	13.6953	71.8	10.905
71.9	13.7162	71.9	10.9194
72	13.7335	72	10.9337
72.1	13.7481	72.1	10.9481
72.2	13.7696	72.2	10.9624
72.3	13.7913	72.3	10.9768
72.4	13.8101	72.4	10.9911
72.5	13.832	72.5	11.0055
72.6	13.848	72.6	11.0198
72.7	13.8648	72.7	11.0342
72.8	13.8814	72.8	11.0485
72.9	13.9017	72.9	11.0628
73	13.9199	73	11.0771
73.1	13.938	73.1	11.0915
73.2	13.9559	73.2	11.1058
73.3	13.9698	73.3	11.1201
73.4	13.9836	73.4	11.1344
73.5	14.0006	73.5	11.1488
73.6	14.0194	73.6	11.1631
73.7	14.0382	73.7	11.1774
73.8	14.0566	73.8	11.1917
73.9	14.0798	73.9	11.206
74	14.0973	74	11.2203
74.1	14.1145	74.1	11.2346
74.2	14.1255	74.2	11.2489
74.3	14.1406	74.3	11.2632
74.4	14.1561	74.4	11.2775
74.5	14.1717	74.5	11.2918
74.6	14.1871	74.6	11.3061
74.7	14.2045	74.7	11.3204
74.8	14.2207	74.8	11.3347
74.9	14.2417	74.9	11.349
75	14.2615	75	11.3633
75.1	14.2784	75.1	11.3775
75.2	14.2959	75.2	11.3918
75.3	14.3146	75.3	11.4061
75.4	14.33	75.4	11.4204
75.5	14.3513	75.5	11.4347
75.6	14.3722	75.6	11.4489
75.7	14.3917	75.7	11.4632
75.8	14.4093	75.8	11.4775
75.9	14.4244	75.9	11.4917
76	14.4404	76	11.506
76.1	14.4568	76.1	11.5202
76.2	14.4687	76.2	11.5345
76.3	14.4827	76.3	11.5488
76.4	14.4995	76.4	11.563
76.5	14.5136	76.5	11.5773
76.6	14.53	76.6	11.5915
76.7	14.5521	76.7	11.6058
76.8	14.5656	76.8	11.62
76.9	14.5838	76.9	11.6342
77	14.6022	77	11.6485
77.1	14.6159	77.1	11.6627
77.2	14.6307	77.2	11.6769
77.3	14.6482	77.3	11.6912
77.4	14.6672	77.4	11.7054
77.5	14.6862	77.5	11.7196
77.6	14.7021	77.6	11.7339
77.7	14.7137	77.7	11.7481
77.8	14.7308	77.8	11.7623
77.9	14.7435	77.9	11.7765
78	14.7575	78	11.7907
78.1	14.7744	78.1	11.8049
78.2	14.7952	78.2	11.8192
78.3	14.8073	78.3	11.8334
78.4	14.8171	78.4	11.8476
78.5	14.8299	78.5	11.8618
78.6	14.8427	78.6	11.876
78.7	14.8618	78.7	11.8902
78.8	14.8812	78.8	11.9044
78.9	14.9003	78.9	11.9186
79	14.9159	79	11.9328
79.1	14.9329	79.1	11.947
79.2	14.948	79.2	11.9612
79.3	14.9637	79.3	11.9753
79.4	14.9843	79.4	11.9895
79.5	15.0053	79.5	12.0037
79.6	15.0224	79.6	12.0179
79.7	15.0366	79.7	12.0321
79.8	15.0558	79.8	12.0462
79.9	15.0705	79.9	12.0604
80	15.0841	80	12.0746
80.1	15.101	80.1	12.0887
80.2	15.1166	80.2	12.1029
80.3	15.1351	80.3	12.1171
80.4	15.1544	80.4	12.1312
80.5	15.1695	80.5	12.1454
80.6	15.1843	80.6	12.1596
80.7	15.1983	80.7	12.1737
80.8	15.2136	80.8	12.1879
80.9	15.2302	80.9	12.202
81	15.2456	81	12.2162
81.1	15.2586	81.1	12.2303
81.2	15.2749	81.2	12.2445
81.3	15.2892	81.3	12.2586
81.4	15.3032	81.4	12.2727
81.5	15.3171	81.5	12.2869
81.6	15.3331	81.6	12.301
81.7	15.351	81.7	12.3151
81.8	15.3641	81.8	12.3293
81.9	15.3803	81.9	12.3434
82	15.3994	82	12.3575
82.1	15.4179	82.1	12.3716
82.2	15.4344	82.2	12.3858
82.3	15.4537	82.3	12.3999
82.4	15.4692	82.4	12.414
82.5	15.4855	82.5	12.4281
82.6	15.5027	82.6	12.4422
82.7	15.5179	82.7	12.4563
82.8	15.5288	82.8	12.4704
82.9	15.5462	82.9	12.4846
83	15.5592	83	12.4987
83.1	15.577	83.1	12.5128
83.2	15.5983	83.2	12.5269
83.3	15.6166	83.3	12.541
83.4	15.6307	83.4	12.555
83.5	15.6473	83.5	12.5691
83.6	15.6663	83.6	12.5832
83.7	15.6839	83.7	12.5973
83.8	15.7027	83.8	12.6114
83.9	15.7187	83.9	12.6255
84	15.7393	84	12.6396
84.1	15.7581	84.1	12.6536
84.2	15.7746	84.2	12.6677
84.3	15.7899	84.3	12.6818
84.4	15.8093	84.4	12.6959
84.5	15.8298	84.5	12.7099
84.6	15.8453	84.6	12.724
84.7	15.8624	84.7	12.7381
84.8	15.879	84.8	12.7521
84.9	15.8952	84.9	12.7662
85	15.9149	85	12.7802
85.1	15.9323	85.1	12.7943
85.2	15.945	85.2	12.8084
85.3	15.9604	85.3	12.8224
85.4	15.9755	85.4	12.8365
85.5	15.9911	85.5	12.8505
85.6	16.0059	85.6	12.8645
85.7	16.0254	85.7	12.8786
85.8	16.0403	85.8	12.8926
85.9	16.0547	85.9	12.9067
86	16.0741	86	12.9207
86.1	16.0909	86.1	12.9347
86.2	16.1071	86.2	12.9488
86.3	16.1237	86.3	12.9628
86.4	16.1398	86.4	12.9768
86.5	16.1554	86.5	12.9908
86.6	16.176	86.6	13.0049
86.7	16.1944	86.7	13.0189
86.8	16.2118	86.8	13.0329
86.9	16.2258	86.9	13.0469
87	16.2433	87	13.0609
87.1	16.2571	87.1	13.0749
87.2	16.2725	87.2	13.089
87.3	16.2923	87.3	13.103
87.4	16.311	87.4	13.117
87.5	16.3279	87.5	13.131
87.6	16.3408	87.6	13.145
87.7	16.3564	87.7	13.159
87.8	16.3681	87.8	13.173
87.9	16.3837	87.9	13.187
88	16.3992	88	13.201
88.1	16.4111	88.1	13.2149
88.2	16.4298	88.2	13.2289
88.3	16.4506	88.3	13.2429
88.4	16.4694	88.4	13.2569
88.5	16.4849	88.5	13.2709
88.6	16.5027	88.6	13.2849
88.7	16.5209	88.7	13.2988
88.8	16.5384	88.8	13.3128
88.9	16.5568	88.9	13.3268
89	16.5719	89	13.3407
89.1	16.5925	89.1	13.3547
89.2	16.607	89.2	13.3687
89.3	16.6198	89.3	13.3826
89.4	16.6343	89.4	13.3966
89.5	16.65	89.5	13.4105
89.6	16.6669	89.6	13.4245
89.7	16.6809	89.7	13.4385
89.8	16.6983	89.8	13.4524
89.9	16.715	89.9	13.4664
90	16.7306	90	13.4803
90.1	16.7462	90.1	13.4942
90.2	16.7617	90.2	13.5082
90.3	16.7753	90.3	13.5221
90.4	16.7928	90.4	13.5361
90.5	16.8094	90.5	13.55
90.6	16.8254	90.6	13.5639
90.7	16.8452	90.7	13.5779
90.8	16.8582	90.8	13.5918
90.9	16.8733	90.9	13.6057
91	16.8882	91	13.6196
91.1	16.9015	91.1	13.6336
91.2	16.9213	91.2	13.6475
91.3	16.9391	91.3	13.6614
91.4	16.9544	91.4	13.6753
91.5	16.9702	91.5	13.6892
91.6	16.9873	91.6	13.7031
91.7	17.0053	91.7	13.7171
91.8	17.017	91.8	13.731
91.9	17.0359	91.9	13.7449
92	17.0516	92	13.7588
92.1	17.0684	92.1	13.7727
92.2	17.0822	92.2	13.7866
92.3	17.0984	92.3	13.8005
92.4	17.1113	92.4	13.8144
92.5	17.1282	92.5	13.8282
92.6	17.1435	92.6	13.8421
92.7	17.1584	92.7	13.856
92.8	17.1768	92.8	13.8699
92.9	17.1932	92.9	13.8838
93	17.2113	93	13.8977
93.1	17.2262	93.1	13.9115
93.2	17.2435	93.2	13.9254
93.3	17.2596	93.3	13.9393
93.4	17.2714	93.4	13.9532
93.5	17.287	93.5	13.967
93.6	17.3052	93.6	13.9809
93.7	17.3235	93.7	13.9948
93.8	17.3356	93.8	14.0086
93.9	17.3511	93.9	14.0225
94	17.3678	94	14.0363
94.1	17.3835	94.1	14.0502
94.2	17.4006	94.2	14.0641
94.3	17.4121	94.3	14.0779
94.4	17.4262	94.4	14.0918
94.5	17.4405	94.5	14.1056
94.6	17.4554	94.6	14.1194
94.7	17.47	94.7	14.1333
94.8	17.4857	94.8	14.1471
94.9	17.5048	94.9	14.161
95	17.5197	95	14.1748
95.1	17.5372	95.1	14.1886
95.2	17.5507	95.2	14.2025
95.3	17.5676	95.3	14.2163
95.4	17.5871	95.4	14.2301
95.5	17.6054	95.5	14.2439
95.6	17.6219	95.6	14.2578
95.7	17.6396	95.7	14.2716
95.8	17.6557	95.8	14.2854
95.9	17.6694	95.9	14.2992
96	17.6861	96	14.313
96.1	17.6978	96.1	14.3269
96.2	17.7132	96.2	14.3407
96.3	17.7254	96.3	14.3545
96.4	17.7399	96.4	14.3683
96.5	17.7552	96.5	14.3821
96.6	17.7705	96.6	14.3959
96.7	17.7885	96.7	14.4097
96.8	17.8	96.8	14.4235
96.9	17.8169	96.9	14.4373
97	17.8325	97	14.4511
97.1	17.8479	97.1	14.4648
97.2	17.866	97.2	14.4786
97.3	17.8785	97.3	14.4924
97.4	17.8946	97.4	14.5062
97.5	17.9084	97.5	14.52
97.6	17.9229	97.6	14.5338
97.7	17.9396	97.7	14.5475
97.8	17.9533	97.8	14.5613
97.9	17.97	97.9	14.5751
98	17.9808	98	14.5889
98.1	17.9951	98.1	14.6026
98.2	18.0129	98.2	14.6164
98.3	18.0306	98.3	14.6301
98.4	18.0477	98.4	14.6439
98.5	18.0665	98.5	14.6577
98.6	18.0837	98.6	14.6714
98.7	18.1029	98.7	14.6852
98.8	18.1225	98.8	14.6989
98.9	18.1385	98.9	14.7127
99	18.1569	99	14.7264
99.1	18.1746	99.1	14.7402
99.2	18.1945	99.2	14.7539
99.3	18.2117	99.3	14.7677
99.4	18.2313	99.4	14.7814
99.5	18.2492	99.5	14.7951
99.6	18.2675	99.6	14.8089
99.7	18.2854	99.7	14.8226
99.8	18.3023	99.8	14.8363
99.9	18.3183	99.9	14.8501
100	18.3349	100	14.8638
100.1	18.3525	100.1	14.8775
100.2	18.3675	100.2	14.8912
100.3	18.3849	100.3	14.9049
100.4	18.4065	100.4	14.9187
100.5	18.423	100.5	14.9324
100.6	18.439	100.6	14.9461
100.7	18.4569	100.7	14.9598
100.8	18.4713	100.8	14.9735
100.9	18.4873	100.9	14.9872
101	18.499	101	15.0009
101.1	18.5124	101.1	15.0146
101.2	18.5252	101.2	15.0283
101.3	18.539	101.3	15.042
101.4	18.5515	101.4	15.0557
101.5	18.565	101.5	15.0694
101.6	18.579	101.6	15.0831
101.7	18.5931	101.7	15.0968
101.8	18.6068	101.8	15.1105
101.9	18.6204	101.9	15.1242
102	18.6364	102	15.1378
102.1	18.6525	102.1	15.1515
102.2	18.6697	102.2	15.1652
102.3	18.6804	102.3	15.1789
102.4	18.696	102.4	15.1925
102.5	18.7135	102.5	15.2062
102.6	18.7292	102.6	15.2199
102.7	18.7498	102.7	15.2336
102.8	18.7644	102.8	15.2472
102.9	18.7821	102.9	15.2609
103	18.7991	103	15.2745
103.1	18.8163	103.1	15.2882
103.2	18.8363	103.2	15.3019
103.3	18.8522	103.3	15.3155
103.4	18.8678	103.4	15.3292
103.5	18.8847	103.5	15.3428
103.6	18.9034	103.6	15.3565
103.7	18.9209	103.7	15.3701
103.8	18.9372	103.8	15.3837
103.9	18.9545	103.9	15.3974
104	18.9731	104	15.411
104.1	18.9938	104.1	15.4247
104.2	19.0139	104.2	15.4383
104.3	19.0289	104.3	15.4519
104.4	19.0452	104.4	15.4656
104.5	19.0572	104.5	15.4792
104.6	19.0718	104.6	15.4928
104.7	19.0867	104.7	15.5064
104.8	19.1007	104.8	15.5201
104.9	19.1089	104.9	15.5337
105	19.1225	105	15.5473
105.1	19.1378	105.1	15.5609
105.2	19.1502	105.2	15.5745
105.3	19.1623	105.3	15.5881
105.4	19.1739	105.4	15.6017
105.5	19.1872	105.5	15.6153
105.6	19.2047	105.6	15.6289
105.7	19.2171	105.7	15.6425
105.8	19.2278	105.8	15.6561
105.9	19.242	105.9	15.6697
106	19.2567	106	15.6833
106.1	19.2725	106.1	15.6969
106.2	19.2896	106.2	15.7105
106.3	19.3084	106.3	15.7241
106.4	19.3239	106.4	15.7377
106.5	19.3374	106.5	15.7513
106.6	19.3553	106.6	15.7649
106.7	19.3715	106.7	15.7784
106.8	19.3877	106.8	15.792
106.9	19.4054	106.9	15.8056
107	19.4211	107	15.8192
107.1	19.4415	107.1	15.8327
107.2	19.4585	107.2	15.8463
107.3	19.4748	107.3	15.8599
107.4	19.4936	107.4	15.8734
107.5	19.5123	107.5	15.887
107.6	19.532	107.6	15.9006
107.7	19.5503	107.7	15.9141
107.8	19.5675	107.8	15.9277
107.9	19.5825	107.9	15.9412
108	19.5998	108	15.9548
108.1	19.6131	108.1	15.9683
108.2	19.6274	108.2	15.9819
108.3	19.6439	108.3	15.9954
108.4	19.663	108.4	16.009
108.5	19.6821	108.5	16.0225
108.6	19.6977	108.6	16.0361
108.7	19.7104	108.7	16.0496
108.8	19.7218	108.8	16.0631
108.9	19.7385	108.9	16.0767
109	19.753	109	16.0902
109.1	19.7696	109.1	16.1037
109.2	19.7856	109.2	16.1172
109.3	19.8015	109.3	16.1308
109.4	19.8192	109.4	16.1443
109.5	19.8386	109.5	16.1578
109.6	19.8534	109.6	16.1713
109.7	19.8692	109.7	16.1848
109.8	19.884	109.8	16.1984
109.9	19.8983	109.9	16.2119
110	19.9149	110	16.2254
110.1	19.9305	110.1	16.2389
110.2	19.9427	110.2	16.2524
110.3	19.9575	110.3	16.2659
110.4	19.9713	110.4	16.2794
110.5	19.9863	110.5	16.2929
110.6	20.0025	110.6	16.3064
110.7	20.021	110.7	16.3199
110.8	20.0402	110.8	16.3334
110.9	20.0547	110.9	16.3469
111	20.0736	111	16.3603
111.1	20.0892	111.1	16.3738
111.2	20.1056	111.2	16.3873
111.3	20.1226	111.3	16.4008
111.4	20.1371	111.4	16.4143
111.5	20.155	111.5	16.4277
111.6	20.17	111.6	16.4412
111.7	20.1823	111.7	16.4547
111.8	20.2007	111.8	16.4682
111.9	20.221	111.9	16.4816
112	20.2415	112	16.4951
112.1	20.2605	112.1	16.5086
112.2	20.2742	112.2	16.522
112.3	20.2876	112.3	16.5355
112.4	20.2998	112.4	16.5489
112.5	20.3151	112.5	16.5624
112.6	20.3305	112.6	16.5758
112.7	20.3454	112.7	16.5893
112.8	20.3643	112.8	16.6027
112.9	20.3833	112.9	16.6162
113	20.3998	113	16.6296
113.1	20.4163	113.1	16.6431
113.2	20.4296	113.2	16.6565
113.3	20.4417	113.3	16.67
113.4	20.4565	113.4	16.6834
113.5	20.4702	113.5	16.6968
113.6	20.4899	113.6	16.7103
113.7	20.4999	113.7	16.7237
113.8	20.5127	113.8	16.7371
113.9	20.529	113.9	16.7505
114	20.5443	114	16.764
114.1	20.5598	114.1	16.7774
114.2	20.5781	114.2	16.7908
114.3	20.5911	114.3	16.8042
114.4	20.6055	114.4	16.8176
114.5	20.6236	114.5	16.831
114.6	20.6356	114.6	16.8444
114.7	20.6547	114.7	16.8579
114.8	20.6748	114.8	16.8713
114.9	20.6947	114.9	16.8847
115	20.7091	115	16.8981
115.1	20.7269	115.1	16.9115
115.2	20.7392	115.2	16.9249
115.3	20.7552	115.3	16.9383
115.4	20.7696	115.4	16.9516
115.5	20.7825	115.5	16.965
115.6	20.7988	115.6	16.9784
115.7	20.8165	115.7	16.9918
115.8	20.8292	115.8	17.0052
115.9	20.8438	115.9	17.0186
116	20.8596	116	17.032
116.1	20.8719	116.1	17.0453
116.2	20.8896	116.2	17.0587
116.3	20.9054	116.3	17.0721
116.4	20.9176	116.4	17.0855
116.5	20.9325	116.5	17.0988
116.6	20.9499	116.6	17.1122
116.7	20.9671	116.7	17.1256
116.8	20.9841	116.8	17.1389
116.9	20.999	116.9	17.1523
117	21.0162	117	17.1656
117.1	21.0318	117.1	17.179
117.2	21.0464	117.2	17.1924
117.3	21.0667	117.3	17.2057
117.4	21.0859	117.4	17.2191
117.5	21.0988	117.5	17.2324
117.6	21.1098	117.6	17.2458
117.7	21.1287	117.7	17.2591
117.8	21.1463	117.8	17.2724
117.9	21.1591	117.9	17.2858
118	21.1679	118	17.2991
118.1	21.1773	118.1	17.3125
118.2	21.1922	118.2	17.3258
118.3	21.2137	118.3	17.3391
118.4	21.2245	118.4	17.3524
118.5	21.2457	118.5	17.3658
118.6	21.2635	118.6	17.3791
118.7	21.2813	118.7	17.3924
118.8	21.302	118.8	17.4057
118.9	21.3155	118.9	17.4191
119	21.3256	119	17.4324
119.1	21.3384	119.1	17.4457
119.2	21.3574	119.2	17.459
119.3		119.3	17.4723
119.4		119.4	17.4856
119.5		119.5	17.4989
119.6		119.6	17.5122
119.7		119.7	17.5255
119.8		119.8	17.5388
119.9		119.9	17.5521
120		120	17.5654
120.1		120.1	17.5654
120.2		120.2	17.564
120.3		120.3	17.5627
120.4		120.4	17.5613
120.5		120.5	17.5599
120.6		120.6	17.5586
120.7		120.7	17.5572
120.8		120.8	17.5558
120.9		120.9	17.5545
121		121	17.5531
121.1		121.1	17.5517
121.2		121.2	17.5504
121.3		121.3	17.549
121.4		121.4	17.5476
121.5		121.5	17.5463
121.6		121.6	17.5449
121.7		121.7	17.5435
121.8	21.6615	121.8	17.5422
121.9	21.6615	121.9	17.5408
122	21.6312	122	17.5394
122.1	21.3993	122.1	17.5381
122.2	21.3347	122.2	17.5367
122.3	21.283	122.3	17.5353
122.4	21.283	122.4	17.5339
122.5	21.2757	122.5	17.5326
122.6	21.1967	122.6	17.5312
122.7	21.2795	122.7	17.5298
122.8	21.2403	122.8	17.5285
122.9	21.2036	122.9	17.5271
123	21.1177	123	17.5257
123.1	21.0882	123.1	17.5244
123.2	21.0593	123.2	17.523
123.3	21.0972	123.3	17.5217
123.4	21.0469	123.4	17.5203
123.5	21.083	123.5	17.5189
123.6	21.0997	123.6	17.5176
123.7	21.1086	123.7	17.5162
123.8	21.1455	123.8	17.5148
123.9	21.1467	123.9	17.5135
124	21.1546	124	17.5121
124.1	21.1522	124.1	17.5107
124.2	21.1425	124.2	17.5094
124.3	21.1478	124.3	17.508
124.4	21.1669	124.4	17.5066
124.5	21.1745	124.5	17.5053
124.6	21.1834	124.6	17.5039
124.7	21.1818	124.7	17.5025
124.8	21.1653	124.8	17.5012
124.9	21.1715	124.9	17.4998
125	21.1634	125	17.4984
125.1	21.158	125.1	17.4971
125.2	21.1662	125.2	17.4957
125.3	21.1598	125.3	17.4944
125.4	21.1575	125.4	17.493
125.5	21.1477	125.5	17.4916
125.6	21.1426	125.6	17.4903
125.7	21.1405	125.7	17.4889
125.8	21.1322	125.8	17.4875
125.9	21.1311	125.9	17.4862
126	21.1303	126	17.4848
126.1	21.1288	126.1	17.4834
126.2	21.1274	126.2	17.4821
126.3	21.1321	126.3	17.4807
126.4	21.1393	126.4	17.4794
126.5	21.1334	126.5	17.478
126.6	21.1242	126.6	17.4766
126.7	21.1042	126.7	17.4753
126.8	21.0892	126.8	17.4739
126.9	21.0789	126.9	17.4725
127	21.0753	127	17.4712
127.1	21.0766	127.1	17.4698
127.2	21.0867	127.2	17.4685
127.3	21.09	127.3	17.4671
127.4	21.0943	127.4	17.4657
127.5	21.0938	127.5	17.4644
127.6	21.09	127.6	17.463
127.7	21.0852	127.7	17.4616
127.8	21.0784	127.8	17.4603
127.9	21.073	127.9	17.4589
128	21.0676	128	17.4576
128.1	21.0659	128.1	17.4562
128.2	21.0686	128.2	17.4548
128.3	21.0701	128.3	17.4535
128.4	21.0736	128.4	17.4521
128.5	21.0726	128.5	17.4508
128.6	21.0625	128.6	17.4494
128.7	21.0582	128.7	17.448
128.8	21.0519	128.8	17.4467
128.9	21.0452	128.9	17.4453
129	21.0528	129	17.444
129.1	21.0452	129.1	17.4426
129.2	21.0466	129.2	17.4412
129.3	21.0383	129.3	17.4399
129.4	21.0409	129.4	17.4385
129.5	21.0442	129.5	17.4372
129.6	21.0482	129.6	17.4358
129.7	21.052	129.7	17.4344
129.8	21.0843	129.8	17.4331
129.9	21.1929	129.9	17.4317
130	21.0907	130	17.4304
130.1	21.1143	130.1	17.429
130.2	21.1495	130.2	17.4277
130.3	21.1354	130.3	17.4263
130.4	21.1029	130.4	17.4249
130.5	21.0613	130.5	17.4236
130.6	21.1642	130.6	17.4222
130.7	20.9896	130.7	17.4209
130.8	21.0549	130.8	17.4195
130.9	21.1318	130.9	17.4181
131	21.4223	131	17.4168
131.1	21.6826	131.1	17.4154
131.2	21.6342	131.2	17.4141
131.3	21.2148	131.3	17.4127
131.4	20.8712	131.4	17.4114
131.5	20.9511	131.5	17.41
131.6	21.0562	131.6	17.4086
131.7	21.0632	131.7	17.4073
131.8	21.082	131.8	17.4059
131.9	21.0925	131.9	17.4046
132	21.0906	132	17.4032
132.1	21.0842	132.1	17.4019
132.2	21.0946	132.2	17.4005
132.3	21.0672	132.3	17.3991
132.4	21.0076	132.4	17.3978
132.5	21.0261	132.5	17.3964
132.6	21.1157	132.6	17.3951
132.7	21.1357	132.7	17.3937
132.8	21.2087	132.8	17.3924
132.9	21.2124	132.9	17.391
133	21.2025	133	17.3896
133.1	21.2242	133.1	17.3883
133.2	21.2839	133.2	17.3869
133.3	21.3675	133.3	17.3856
133.4	21.5144	133.4	17.3842
133.5	21.5221	133.5	17.3829
133.6	21.5057	133.6	17.3815
133.7	21.0799	133.7	17.3802
133.8	20.9968	133.8	17.3788
133.9	20.9028	133.9	17.3775
134	20.6465	134	17.3761
134.1	20.4145	134.1	17.3747
134.2	20.2634	134.2	17.3734
134.3	20.3412	134.3	17.372
134.4	20.3328	134.4	17.3707
134.5	20.4107	134.5	17.3693
134.6	19.2295	134.6	17.368
134.7	20.2301	134.7	17.3666
134.8	20.8974	134.8	17.3653
134.9	21.0528	134.9	17.3639
135	21.1642	135	17.3626
135.1	21.323	135.1	17.3612
135.2	21.4205	135.2	17.3598
135.3	21.3122	135.3	17.3585
135.4	20.7812	135.4	17.3571
135.5	20.9243	135.5	17.3558
135.6	20.912	135.6	17.3544
135.7	20.9268	135.7	17.3531
135.8	20.8609	135.8	17.3517
135.9	20.8793	135.9	17.3504
136	20.8777	136	17.349
136.1	20.9239	136.1	17.3477
136.2	20.8955	136.2	17.3463
136.3	20.884	136.3	17.345
136.4	20.8754	136.4	17.3436
136.5	20.8663	136.5	17.3423
136.6	20.8472	136.6	17.3409
136.7	20.8612	136.7	17.3396
136.8	20.873	136.8	17.3382
136.9	20.8848	136.9	17.3369
137	20.8762	137	17.3355
137.1	20.9262	137.1	17.3342
137.2	20.9442	137.2	17.3328
137.3	20.9716	137.3	17.3315
137.4	20.9417	137.4	17.3301
137.5	20.9768	137.5	17.3287
137.6	20.9696	137.6	17.3274
137.7	20.9678	137.7	17.326
137.8	20.9597	137.8	17.3247
137.9	20.973	137.9	17.3233
138	20.949	138	17.322
138.1	20.948	138.1	17.3206
138.2	20.9362	138.2	17.3193
138.3	20.9275	138.3	17.3179
138.4	20.9299	138.4	17.3166
138.5	20.929	138.5	17.3152
138.6	20.9214	138.6	17.3139
138.7	20.9229	138.7	17.3125
138.8	20.9323	138.8	17.3112
138.9	20.9405	138.9	17.3098
139	20.9461	139	17.3085
139.1	20.9498	139.1	17.3071
139.2	20.9503	139.2	17.3058
139.3	20.9513	139.3	17.3044
139.4	20.9585	139.4	17.3031
139.5	20.9502	139.5	17.3018
139.6	20.9492	139.6	17.3004
139.7	20.9436	139.7	17.2991
139.8	20.9453	139.8	17.2977
139.9	20.9478	139.9	17.2964
140	20.9529	140	17.295
140.1	20.9461	140.1	17.2937
140.2	20.9427	140.2	17.2923
140.3	20.9429	140.3	17.291
140.4	20.9382	140.4	17.2896
140.5	20.9359	140.5	17.2883
140.6	20.9357	140.6	17.2869
140.7	20.9364	140.7	17.2856
140.8	20.9339	140.8	17.2842
140.9	20.9291	140.9	17.2829
141	20.9297	141	17.2815
141.1	20.931	141.1	17.2802
141.2	20.9323	141.2	17.2788
141.3	20.9292	141.3	17.2775
141.4	20.9272	141.4	17.2761
141.5	20.9221	141.5	17.2748
141.6	20.9153	141.6	17.2734
141.7	20.9112	141.7	17.2721
141.8	20.9076	141.8	17.2708
141.9	20.9033	141.9	17.2694
142	20.902	142	17.2681
142.1	20.8988	142.1	17.2667
142.2	20.8917	142.2	17.2654
142.3	20.891	142.3	17.264
142.4	20.893	142.4	17.2627
142.5	20.888	142.5	17.2613
142.6	20.8878	142.6	17.26
142.7	20.8884	142.7	17.2586
142.8	20.8852	142.8	17.2573
142.9	20.8849	142.9	17.256
143	20.8847	143	17.2546
143.1	20.882	143.1	17.2533
143.2	20.8832	143.2	17.2519
143.3	20.8825	143.3	17.2506
143.4	20.8798	143.4	17.2492
143.5	20.8737	143.5	17.2479
143.6	20.8686	143.6	17.2465
143.7	20.8639	143.7	17.2452
143.8	20.8635	143.8	17.2438
143.9	20.8559	143.9	17.2425
144	20.8517	144	17.2412
144.1	20.8472	144.1	17.2398
144.2	20.8467	144.2	17.2385
144.3	20.84	144.3	17.2371
144.4	20.8354	144.4	17.2358
144.5	20.8344	144.5	17.2344
144.6	20.8338	144.6	17.2331
144.7	20.8342	144.7	17.2318
144.8	20.8372	144.8	17.2304
144.9	20.8366	144.9	17.2291
145	20.8307	145	17.2277
145.1	20.827	145.1	17.2264
145.2	20.8237	145.2	17.225
145.3	20.8177	145.3	17.2237
145.4	20.8129	145.4	17.2224
145.5	20.8101	145.5	17.221
145.6	20.8087	145.6	17.2197
145.7	20.8016	145.7	17.2183
145.8	20.8022	145.8	17.217
145.9	20.8064	145.9	17.2156
146	20.8102	146	17.2143
146.1	20.8067	146.1	17.213
146.2	20.8017	146.2	17.2116
146.3	20.8003	146.3	17.2103
146.4	20.7975	146.4	17.2089
146.5	20.7947	146.5	17.2076
146.6	20.7952	146.6	17.2062
146.7	20.7929	146.7	17.2049
146.8	20.7872	146.8	17.2036
146.9	20.781	146.9	17.2022
147	20.7803	147	17.2009
147.1	20.7853	147.1	17.1995
147.2	20.7834	147.2	17.1982
147.3	20.793	147.3	17.1969
147.4	20.8057	147.4	17.1955
147.5	20.8135	147.5	17.1942
147.6	20.8207	147.6	17.1928
147.7	20.8334	147.7	17.1915
147.8	20.8421	147.8	17.1902
147.9	20.8385	147.9	17.1888
148	20.8264	148	17.1875
148.1	20.8132	148.1	17.1861
148.2	20.7915	148.2	17.1848
148.3	20.7694	148.3	17.1835
148.4	20.7534	148.4	17.1821
148.5	20.7332	148.5	17.1808
148.6	20.7226	148.6	17.1794
148.7	20.7151	148.7	17.1781
148.8	20.7054	148.8	17.1768
148.9	20.7004	148.9	17.1754
149	20.6968	149	17.1741
149.1	20.6992	149.1	17.1727
149.2	20.7014	149.2	17.1714
149.3	20.7005	149.3	17.1701
149.4	20.7022	149.4	17.1687
149.5	20.7094	149.5	17.1674
149.6	20.7331	149.6	17.1661
149.7	20.7525	149.7	17.1647
149.8	20.7557	149.8	17.1634
149.9	20.7485	149.9	17.162
150	20.7375	150	17.1607
150.1	20.7195	150.1	17.1594
150.2	20.6893	150.2	17.158
150.3	20.6668	150.3	17.1567
150.4	20.6442	150.4	17.1554
150.5	20.628	150.5	17.154
150.6	20.6317	150.6	17.1527
150.7	20.6453	150.7	17.1513
150.8	20.6633	150.8	17.15
150.9	20.6732	150.9	17.1487
151	20.6758	151	17.1473
151.1	20.672	151.1	17.146
151.2	20.6683	151.2	17.1447
151.3	20.66	151.3	17.1433
151.4	20.6554	151.4	17.142
151.5	20.6615	151.5	17.1406
151.6	20.6654	151.6	17.1393
151.7	20.6679	151.7	17.138
151.8	20.6726	151.8	17.1366
151.9	20.6878	151.9	17.1353
152	20.6917	152	17.134
152.1	20.6894	152.1	17.1326
152.2	20.6727	152.2	17.1313
152.3	20.6566	152.3	17.13
152.4	20.6491	152.4	17.1286
152.5	20.652	152.5	17.1273
152.6	20.6517	152.6	17.126
152.7	20.6456	152.7	17.1246
152.8	20.6415	152.8	17.1233
152.9	20.6304	152.9	17.1219
153	20.6232	153	17.1206
153.1	20.593	153.1	17.1193
153.2	20.5865	153.2	17.1179
153.3	20.5928	153.3	17.1166
153.4	20.5909	153.4	17.1153
153.5	20.583	153.5	17.1139
153.6	20.5906	153.6	17.1126
153.7	20.5953	153.7	17.1113
153.8	20.5866	153.8	17.1099
153.9	20.5872	153.9	17.1086
154	20.6007	154	17.1073
154.1	20.6014	154.1	17.1059
154.2	20.6109	154.2	17.1046
154.3	20.5988	154.3	17.1033
154.4	20.5868	154.4	17.1019
154.5	20.581	154.5	17.1006
154.6	20.595	154.6	17.0993
154.7	20.607	154.7	17.0979
154.8	20.6115	154.8	17.0966
154.9	20.613	154.9	17.0953
155	20.6206	155	17.0939
155.1	20.6295	155.1	17.0926
155.2	20.6343	155.2	17.0913
155.3	20.6356	155.3	17.0899
155.4	20.6293	155.4	17.0886
155.5	20.6208	155.5	17.0873
155.6	20.6041	155.6	17.0859
155.7	20.6092	155.7	17.0846
155.8	20.6055	155.8	17.0833
155.9	20.593	155.9	17.0819
156	20.5767	156	17.0806
156.1	20.5639	156.1	17.0793
156.2	20.5588	156.2	17.078
156.3	20.5576	156.3	17.0766
156.4	20.5679	156.4	17.0753
156.5	20.5766	156.5	17.074
156.6	20.5857	156.6	17.0726
156.7	20.5878	156.7	17.0713
156.8	20.5875	156.8	17.07
156.9	20.5825	156.9	17.0686
157	20.5858	157	17.0673
157.1	20.5875	157.1	17.066
157.2	20.5783	157.2	17.0646
157.3	20.575	157.3	17.0633
157.4	20.5742	157.4	17.062
157.5	20.5764	157.5	17.0607
157.6	20.5787	157.6	17.0593
157.7	20.5793	157.7	17.058
157.8	20.5781	157.8	17.0567
157.9	20.574	157.9	17.0553
158	20.5655	158	17.054
158.1	20.5629	158.1	17.0527
158.2	20.5679	158.2	17.0513
158.3	20.5738	158.3	17.05
158.4	20.5723	158.4	17.0487
158.5	20.5711	158.5	17.0474
158.6	20.579	158.6	17.046
158.7	20.5873	158.7	17.0447
158.8	20.5937	158.8	17.0434
158.9	20.5979	158.9	17.042
159	20.5932	159	17.0407
159.1	20.5927	159.1	17.0394
159.2	20.5938	159.2	17.0381
159.3	20.5817	159.3	17.0367
159.4	20.5741	159.4	17.0354
159.5	20.565	159.5	17.0341
159.6	20.5717	159.6	17.0327
159.7	20.5689	159.7	17.0314
159.8	20.5618	159.8	17.0301
159.9	20.5664	159.9	17.0288
160	20.5707	160	17.0274
160.1	20.549	160.1	17.0261
160.2	20.5444	160.2	17.0248
160.3	20.5381	160.3	17.0235
160.4	20.5328	160.4	17.0221
[truncated: 10,876 more rows]
