# Supplementary material for: Key mechanistic features of the trade-off between antibody escape and host cell binding in the SARS-CoV-2 Omicron variant spike proteins
Source: EMBO J. 2024 Mar 11;43(8):5. doi: 10.1038/s44318-024-00062-z (PMC11021471; doi:10.1038/s44318-024-00062-z)
Supplement: Supplementary file 9 — Source Data Fig. 4 [file 44318_2024_62_MOESM9_ESM.zip › Figure 4/4C/fig4-RBD BA.2.75-hACE2.xlsx]

## Sheet: RBD BA.2.75-hACE2
Run 1; Ch 1; Fc 2-1; Cy 5; hA; Conc 12.5 25 50 100 200 nM_X	Run 1; Ch 1; Fc 2-1; Cy 5; hA; Conc 12.5 25 50 100 200 nM_Y	Run 1; Ch 1; Fc 2-1; Cy 5; hA; Conc 12.5 25 50 100 200 nM; Fitted_X	Run 1; Ch 1; Fc 2-1; Cy 5; hA; Conc 12.5 25 50 100 200 nM; Fitted_Y
-39.5	2.3009	-39.5	0
-39.4	1.8553	-39.4	0
-39.3	-1.0667	-39.3	0
-39.2	1.58687	-39.2	0
-39.1	0.5079	-39.1	0
-39	-0.6629	-39	0
-38.9	0.3434	-38.9	0
-38.8	0.5872	-38.8	0
-38.7	0.4737	-38.7	0
-38.6	0.5122	-38.6	0
-38.5	0.4525	-38.5	0
-38.4	0.6845	-38.4	0
-38.3	0.4829	-38.3	0
-38.2	0.2265	-38.2	0
-38.1	0.3918	-38.1	0
-38	0.2958	-38	0
-37.9	0.2933	-37.9	0
-37.8	0.3195	-37.8	0
-37.7	0.283295	-37.7	0
-37.6	0.1427	-37.6	0
-37.5	0.2738	-37.5	0
-37.4	0.5043	-37.4	0
-37.3	0.7115	-37.3	0
-37.2	0.431799	-37.2	0
-37.1	0.3923	-37.1	0
-37	0.4157	-37	0
-36.9	0.4185	-36.9	0
-36.8	0.4277	-36.8	0
-36.7	0.421399	-36.7	0
-36.6	0.3882	-36.6	0
-36.5	0.3538	-36.5	0
-36.4	0.3078	-36.4	0
-36.3	0.2979	-36.3	0
-36.2	0.350402	-36.2	0
-36.1	0.4402	-36.1	0
-36	0.4664	-36	0
-35.9	0.5045	-35.9	0
-35.8	0.509	-35.8	0
-35.7	0.510704	-35.7	0
-35.6	0.506	-35.6	0
-35.5	0.4858	-35.5	0
-35.4	0.5067	-35.4	0
-35.3	0.5149	-35.3	0
-35.2	0.515602	-35.2	0
-35.1	0.4831	-35.1	0
-35	0.4158	-35	0
-34.9	0.3886	-34.9	0
-34.8	0.3347	-34.8	0
-34.7	0.306	-34.7	0
-34.6	0.3061	-34.6	0
-34.5	0.3136	-34.5	0
-34.4	0.3208	-34.4	0
-34.3	0.3038	-34.3	0
-34.2	0.3011	-34.2	0
-34.1	0.3189	-34.1	0
-34	0.3242	-34	0
-33.9	0.316	-33.9	0
-33.8	0.3091	-33.8	0
-33.7	0.3083	-33.7	0
-33.6	0.3065	-33.6	0
-33.5	0.3188	-33.5	0
-33.4	0.3046	-33.4	0
-33.3	0.3052	-33.3	0
-33.2	0.3101	-33.2	0
-33.1	0.3114	-33.1	0
-33	0.2942	-33	0
-32.9	0.2968	-32.9	0
-32.8	0.3059	-32.8	0
-32.7	0.2974	-32.7	0
-32.6	0.2876	-32.6	0
-32.5	0.2776	-32.5	0
-32.4	0.2731	-32.4	0
-32.3	0.2789	-32.3	0
-32.2	0.2951	-32.2	0
-32.1	0.3039	-32.1	0
-32	0.3144	-32	0
-31.9	0.3118	-31.9	0
-31.8	0.3103	-31.8	0
-31.7	0.3154	-31.7	0
-31.6	0.3093	-31.6	0
-31.5	0.3115	-31.5	0
-31.4	0.3136	-31.4	0
-31.3	0.3077	-31.3	0
-31.2	0.3059	-31.2	0
-31.1	0.3038	-31.1	0
-31	0.3054	-31	0
-30.9	0.3055	-30.9	0
-30.8	0.3042	-30.8	0
-30.7	0.3021	-30.7	0
-30.6	0.2963	-30.6	0
-30.5	0.2955	-30.5	0
-30.4	0.2931	-30.4	0
-30.3	0.2947	-30.3	0
-30.2	0.2947	-30.2	0
-30.1	0.2914	-30.1	0
-30	0.29	-30	0
-29.9	0.2902	-29.9	0
-29.8	0.2912	-29.8	0
-29.7	0.2918	-29.7	0
-29.6	0.2925	-29.6	0
-29.5	0.2937	-29.5	0
-29.4	0.2961	-29.4	0
-29.3	0.2964	-29.3	0
-29.2	0.2962	-29.2	0
-29.1	0.2927	-29.1	0
-29	0.2927	-29	0
-28.9	0.2919	-28.9	0
-28.8	0.2887	-28.8	0
-28.7	0.2887	-28.7	0
-28.6	0.2892	-28.6	0
-28.5	0.2927	-28.5	0
-28.4	0.2891	-28.4	0
-28.3	0.2863	-28.3	0
-28.2	0.2848	-28.2	0
-28.1	0.2867	-28.1	0
-28	0.2894	-28	0
-27.9	0.2845	-27.9	0
-27.8	0.2842	-27.8	0
-27.7	0.2874	-27.7	0
-27.6	0.2866	-27.6	0
-27.5	0.2879	-27.5	0
-27.4	0.2867	-27.4	0
-27.3	0.2839	-27.3	0
-27.2	0.2806	-27.2	0
-27.1	0.2822	-27.1	0
-27	0.2837	-27	0
-26.9	0.2839	-26.9	0
-26.8	0.2829	-26.8	0
-26.7	0.2792	-26.7	0
-26.6	0.2773	-26.6	0
-26.5	0.2761	-26.5	0
-26.4	0.2744	-26.4	0
-26.3	0.2749	-26.3	0
-26.2	0.2695	-26.2	0
-26.1	0.2701	-26.1	0
-26	0.2685	-26	0
-25.9	0.2691	-25.9	0
-25.8	0.2731	-25.8	0
-25.7	0.2718	-25.7	0
-25.6	0.2758	-25.6	0
-25.5	0.2773	-25.5	0
-25.4	0.2732	-25.4	0
-25.3	0.2694	-25.3	0
-25.2	0.2706	-25.2	0
-25.1	0.2728	-25.1	0
-25	0.276	-25	0
-24.9	0.2781	-24.9	0
-24.8	0.2742	-24.8	0
-24.7	0.2755	-24.7	0
-24.6	0.2773	-24.6	0
-24.5	0.2784	-24.5	0
-24.4	0.2781	-24.4	0
-24.3	0.2786	-24.3	0
-24.2	0.2792	-24.2	0
-24.1	0.2785	-24.1	0
-24	0.2791	-24	0
-23.9	0.2826	-23.9	0
-23.8	0.2816	-23.8	0
-23.7	0.277	-23.7	0
-23.6	0.2722	-23.6	0
-23.5	0.2721	-23.5	0
-23.4	0.2672	-23.4	0
-23.3	0.2626	-23.3	0
-23.2	0.2607	-23.2	0
-23.1	0.2613	-23.1	0
-23	0.2608	-23	0
-22.9	0.2567	-22.9	0
-22.8	0.2608	-22.8	0
-22.7	0.2606	-22.7	0
-22.6	0.2614	-22.6	0
-22.5	0.264	-22.5	0
-22.4	0.2638	-22.4	0
-22.3	0.2626	-22.3	0
-22.2	0.2617	-22.2	0
-22.1	0.2597	-22.1	0
-22	0.2625	-22	0
-21.9	0.268	-21.9	0
-21.8	0.2684	-21.8	0
-21.7	0.2658	-21.7	0
-21.6	0.2606	-21.6	0
-21.5	0.253	-21.5	0
-21.4	0.2394	-21.4	0
-21.3	0.2375	-21.3	0
-21.2	0.2436	-21.2	0
-21.1	0.2483	-21.1	0
-21	0.2457	-21	0
-20.9	0.2426	-20.9	0
-20.8	0.2373	-20.8	0
-20.7	0.2343	-20.7	0
-20.6	0.2281	-20.6	0
-20.5	0.2275	-20.5	0
-20.4	0.2212	-20.4	0
-20.3	0.2118	-20.3	0
-20.2	0.2074	-20.2	0
-20.1	0.2082	-20.1	0
-20	0.2094	-20	0
-19.9	0.2121	-19.9	0
-19.8	0.2115	-19.8	0
-19.7	0.2191	-19.7	0
-19.6	0.2253	-19.6	0
-19.5	0.2244	-19.5	0
-19.4	0.2227	-19.4	0
-19.3	0.2185	-19.3	0
-19.2	0.2155	-19.2	0
-19.1	0.2216	-19.1	0
-19	0.2285	-19	0
-18.9	0.2317	-18.9	0
-18.8	0.234	-18.8	0
-18.7	0.2256	-18.7	0
-18.6	0.2204	-18.6	0
-18.5	0.2065	-18.5	0
-18.4	0.1943	-18.4	0
-18.3	0.1811	-18.3	0
-18.2	0.1644	-18.2	0
-18.1	0.1557	-18.1	0
-18	0.1639	-18	0
-17.9	0.1804	-17.9	0
-17.8	0.1852	-17.8	0
-17.7	0.1879	-17.7	0
-17.6	0.1865	-17.6	0
-17.5	0.181	-17.5	0
-17.4	0.1744	-17.4	0
-17.3	0.1592	-17.3	0
-17.2	0.1432	-17.2	0
-17.1	0.1298	-17.1	0
-17	0.1127	-17	0
-16.9	0.1161	-16.9	0
-16.8	0.1093	-16.8	0
-16.7	0.0989	-16.7	0
-16.6	0.104	-16.6	0
-16.5	0.11	-16.5	0
-16.4	0.1153	-16.4	0
-16.3	0.1178	-16.3	0
-16.2	0.1157	-16.2	0
-16.1	0.1004	-16.1	0
-16	0.0920999	-16	0
-15.9	0.0905	-15.9	0
-15.8	0.09	-15.8	0
-15.7	0.0924	-15.7	0
-15.6	0.0942	-15.6	0
-15.5	0.0956003	-15.5	0
-15.4	0.1011	-15.4	0
-15.3	0.1049	-15.3	0
-15.2	0.097	-15.2	0
-15.1	0.1154	-15.1	0
-15	0.1116	-15	0
-14.9	0.1068	-14.9	0
-14.8	0.1017	-14.8	0
-14.7	0.1027	-14.7	0
-14.6	0.0992	-14.6	0
-14.5	0.0991001	-14.5	0
-14.4	0.1006	-14.4	0
-14.3	0.0936	-14.3	0
-14.2	0.0947	-14.2	0
-14.1	0.0944	-14.1	0
-14	0.0912001	-14	0
-13.9	0.0947	-13.9	0
-13.8	0.0906	-13.8	0
-13.7	0.0842	-13.7	0
-13.6	0.0834	-13.6	0
-13.5	0.0975001	-13.5	0
-13.4	0.0998	-13.4	0
-13.3	0.0948	-13.3	0
-13.2	0.0992	-13.2	0
-13.1	0.0819	-13.1	0
-13	0.0618001	-13	0
-12.9	0.0403002	-12.9	0
-12.8	0.0439	-12.8	0
-12.7	0.0652	-12.7	0
-12.6	0.0771	-12.6	0
-12.5	0.0956001	-12.5	0
-12.4	0.1026	-12.4	0
-12.3	0.0973	-12.3	0
-12.2	0.0995	-12.2	0
-12.1	0.0994	-12.1	0
-12	0.0984001	-12	0
-11.9	0.0981001	-11.9	0
-11.8	0.0966	-11.8	0
-11.7	0.0939	-11.7	0
-11.6	0.0924	-11.6	0
-11.5	0.0942	-11.5	0
-11.4	0.0865001	-11.4	0
-11.3	0.0877	-11.3	0
-11.2	0.0914	-11.2	0
-11.1	0.0898	-11.1	0
-11	0.0943001	-11	0
-10.9	0.0962001	-10.9	0
-10.8	0.0963	-10.8	0
-10.7	0.0969	-10.7	0
-10.6	0.106	-10.6	0
-10.5	0.1022	-10.5	0
-10.4	0.1015	-10.4	0
-10.3	0.1063	-10.3	0
-10.2	0.108	-10.2	0
-10.1	0.1059	-10.1	0
-10	0.1057	-10	0
-9.9	0.1091	-9.9	0
-9.8	0.1175	-9.8	0
-9.7	0.1265	-9.7	0
-9.6	0.1267	-9.6	0
-9.5	0.128	-9.5	0
-9.4	0.1261	-9.4	0
-9.3	0.1282	-9.3	0
-9.2	0.1319	-9.2	0
-9.1	0.1286	-9.1	0
-9	0.1339	-9	0
-8.9	0.1216	-8.9	0
-8.8	0.0988	-8.8	0
-8.7	0.0829	-8.7	0
-8.6	0.0673	-8.6	0
-8.5	0.0629999	-8.5	0
-8.4	0.0670999	-8.4	0
-8.3	0.061	-8.3	0
-8.2	0.057	-8.2	0
-8.1	0.0576	-8.1	0
-8	0.0568999	-8	0
-7.9	0.0569	-7.9	0
-7.8	0.0578	-7.8	0
-7.7	0.0615	-7.7	0
-7.6	0.06	-7.6	0
-7.5	0.0535	-7.5	0
-7.4	0.0451	-7.4	0
-7.3	0.0415	-7.3	0
-7.2	0.0405999	-7.2	0
-7.1	0.0386	-7.1	0
-7	0.0338	-7	0
-6.9	0.0347	-6.9	0
-6.8	0.0367	-6.8	0
-6.7	0.035	-6.7	0
-6.6	0.0371	-6.6	0
-6.5	0.0357	-6.5	0
-6.4	0.034	-6.4	0
-6.3	0.0307	-6.3	0
-6.2	0.0275	-6.2	0
-6.1	0.0286	-6.1	0
-6	0.0234	-6	0
-5.9	0.0214	-5.9	0
-5.8	0.0198	-5.8	0
-5.7	0.0211999	-5.7	0
-5.6	0.0206	-5.6	0
-5.5	0.0215	-5.5	0
-5.4	0.0175	-5.4	0
-5.3	0.0153	-5.3	0
-5.2	0.0146999	-5.2	0
-5.1	0.0134	-5.1	0
-5	0.0126	-5	0
-4.9	0.0106	-4.9	0
-4.8	0.0092	-4.8	0
-4.7	0.00789995	-4.7	0
-4.6	0.0079	-4.6	0
-4.5	0.0052	-4.5	0
-4.4	0.0037	-4.4	0
-4.3	0.0052	-4.3	0
-4.2	0.00339998	-4.2	0
-4.1	0.0017	-4.1	0
-4	-0.004	-4	0
-3.9	-0.0067	-3.9	0
-3.8	-0.0073	-3.8	0
-3.7	-0.00610014	-3.7	0
-3.6	-0.0118	-3.6	0
-3.5	-0.0107	-3.5	0
-3.4	-0.0171	-3.4	0
-3.3	-0.0167	-3.3	0
-3.2	-0.0217	-3.2	0
-3.1	-0.0247	-3.1	0
-3	-0.0385	-3	0
-2.9	-0.0496	-2.9	0
-2.8	-0.0565	-2.8	0
-2.7	-0.0625002	-2.7	0
-2.6	-0.0677	-2.6	0
-2.5	-0.0717	-2.5	0
-2.4	-0.0702	-2.4	0
-2.3	-0.0662	-2.3	0
-2.2	-0.0666003	-2.2	0
-2.1	-0.0698	-2.1	0
-2	-0.0696	-2	0
-1.9	-0.0762	-1.9	0
-1.8	-0.0844	-1.8	0
-1.7	-0.0838001	-1.7	0
-1.6	-0.0934	-1.6	0
-1.5	-0.0968	-1.5	0
-1.4	-0.0968	-1.4	0
-1.3	-0.1022	-1.3	0
-1.2	-0.1075	-1.2	0
-1.1	-0.1076	-1.1	0
-1	-0.1076	-1	0
-0.899998	-0.1076	-0.899998	0
-0.799999	-0.1076	-0.799999	0
-0.699997		-0.699997	0
-0.599998		-0.599998	0
-0.5		-0.5	0
-0.399998		-0.399998	0
-0.299999		-0.299999	0
-0.199997		-0.199997	0
-0.0999985		-0.0999985	0
0		0	0
0.100002		0.100002	0
0.200001		0.200001	0.0191177
0.300003		0.300003	0.0382352
0.400002		0.400002	0.0573509
0.5		0.5	0.0764656
0.600002		0.600002	0.0955799
0.700001		0.700001	0.114693
0.800003		0.800003	0.133805
0.900002		0.900002	0.152915
1		1	0.172025
1.1		1.1	0.191134
1.2		1.2	0.210242
1.3		1.3	0.229349
1.4		1.4	0.248454
1.5		1.5	0.267559
1.6		1.6	0.286663
1.7		1.7	0.305765
1.8	-0.0479	1.8	0.324868
1.9	-0.0479	1.9	0.343968
2	-0.1215	2	0.363067
2.1	-0.1215	2.1	0.382166
2.2	-0.0415	2.2	0.401264
2.3	0.0607989	2.3	0.420361
2.4	0.0658	2.4	0.439456
2.5	0.0658	2.5	0.45855
2.6	0.2766	2.6	0.477644
2.7	0.2611	2.7	0.496736
2.8	0.244698	2.8	0.515828
2.9	0.3036	2.9	0.534918
3	0.381	3	0.554007
3.1	0.394	3.1	0.573096
3.2	0.4727	3.2	0.592183
3.3	0.4769	3.3	0.61127
3.4	0.4635	3.4	0.630355
3.5	0.5013	3.5	0.649439
3.6	0.5231	3.6	0.668522
3.7	0.5409	3.7	0.687604
3.8	0.556401	3.8	0.706686
3.9	0.5864	3.9	0.725766
4	0.5953	4	0.744845
4.1	0.6218	4.1	0.763923
4.2	0.6421	4.2	0.783
4.3	0.683501	4.3	0.802077
4.4	0.7164	4.4	0.821152
4.5	0.7417	4.5	0.840225
4.6	0.7671	4.6	0.859299
4.7	0.7835	4.7	0.878371
4.8	0.8015	4.8	0.897442
4.9	0.8201	4.9	0.916512
5	0.845	5	0.93558
5.1	0.8633	5.1	0.954649
5.2	0.8886	5.2	0.973715
5.3	0.917	5.3	0.992782
5.4	0.9372	5.4	1.01185
5.5	0.9642	5.5	1.03091
5.6	0.9925	5.6	1.04997
5.7	1.0062	5.7	1.06903
5.8	1.0284	5.8	1.0881
5.9	1.0516	5.9	1.10716
6	1.0693	6	1.12621
6.1	1.0907	6.1	1.14527
6.2	1.1164	6.2	1.16433
6.3	1.1345	6.3	1.18338
6.4	1.1542	6.4	1.20244
6.5	1.1773	6.5	1.22149
6.6	1.1979	6.6	1.24055
6.7	1.223	6.7	1.2596
6.8	1.2411	6.8	1.27865
6.9	1.2652	6.9	1.2977
7	1.2861	7	1.31675
7.1	1.3069	7.1	1.33579
7.2	1.3273	7.2	1.35484
7.3	1.3497	7.3	1.37389
7.4	1.3698	7.4	1.39293
7.5	1.3924	7.5	1.41197
7.6	1.4141	7.6	1.43102
7.7	1.4363	7.7	1.45006
7.8	1.4576	7.8	1.4691
7.9	1.4795	7.9	1.48814
8	1.5	8	1.50717
8.1	1.5205	8.1	1.52621
8.2	1.5413	8.2	1.54525
8.3	1.5583	8.3	1.56428
8.4	1.5712	8.4	1.58332
8.5	1.588	8.5	1.60235
8.6	1.6078	8.6	1.62138
8.7	1.6239	8.7	1.64041
8.8	1.6462	8.8	1.65945
8.9	1.6668	8.9	1.67847
9	1.6851	9	1.6975
9.1	1.703	9.1	1.71653
9.2	1.7245	9.2	1.73556
9.3	1.7492	9.3	1.75458
9.4	1.7699	9.4	1.7736
9.5	1.7908	9.5	1.79263
9.6	1.8189	9.6	1.81165
9.7	1.8433	9.7	1.83067
9.8	1.8641	9.8	1.84969
9.9	1.8842	9.9	1.86871
10	1.9074	10	1.88773
10.1	1.9269	10.1	1.90675
10.2	1.9505	10.2	1.92576
10.3	1.9769	10.3	1.94478
10.4	1.9965	10.4	1.96379
10.5	2.017	10.5	1.9828
10.6	2.04	10.6	2.00181
10.7	2.0586	10.7	2.02083
10.8	2.0782	10.8	2.03984
10.9	2.099	10.9	2.05884
11	2.1206	11	2.07785
11.1	2.1467	11.1	2.09686
11.2	2.1689	11.2	2.11586
11.3	2.1854	11.3	2.13487
11.4	2.2047	11.4	2.15387
11.5	2.2235	11.5	2.17288
11.6	2.2449	11.6	2.19188
11.7	2.2666	11.7	2.21088
11.8	2.2912	11.8	2.22988
11.9	2.3051	11.9	2.24888
12	2.3209	12	2.26787
12.1	2.3409	12.1	2.28687
12.2	2.3589	12.2	2.30587
12.3	2.3797	12.3	2.32486
12.4	2.3976	12.4	2.34385
12.5	2.4201	12.5	2.36285
12.6	2.4399	12.6	2.38184
12.7	2.4571	12.7	2.40083
12.8	2.4755	12.8	2.41982
12.9	2.4981	12.9	2.43881
13	2.5127	13	2.45779
13.1	2.5309	13.1	2.47678
13.2	2.553	13.2	2.49577
13.3	2.5728	13.3	2.51475
13.4	2.5923	13.4	2.53373
13.5	2.6153	13.5	2.55272
13.6	2.637	13.6	2.5717
13.7	2.6602	13.7	2.59068
13.8	2.6825	13.8	2.60966
13.9	2.7052	13.9	2.62864
14	2.7244	14	2.64761
14.1	2.7466	14.1	2.66659
14.2	2.7672	14.2	2.68556
14.3	2.7876	14.3	2.70454
14.4	2.814	14.4	2.72351
14.5	2.8387	14.5	2.74248
14.6	2.862	14.6	2.76146
14.7	2.882	14.7	2.78042
14.8	2.9071	14.8	2.79939
14.9	2.9235	14.9	2.81836
15	2.9406	15	2.83733
15.1	2.9616	15.1	2.8563
15.2	2.9843	15.2	2.87526
15.3	3.0049	15.3	2.89423
15.4	3.0215	15.4	2.91319
15.5	3.0408	15.5	2.93215
15.6	3.0604	15.6	2.95111
15.7	3.0744	15.7	2.97007
15.8	3.0905	15.8	2.98903
15.9	3.1066	15.9	3.00799
16	3.1222	16	3.02694
16.1	3.1359	16.1	3.0459
16.2	3.1503	16.2	3.06486
16.3	3.1646	16.3	3.08381
16.4	3.1791	16.4	3.10276
16.5	3.2005	16.5	3.12171
16.6	3.2151	16.6	3.14067
16.7	3.2255	16.7	3.15962
16.8	3.238	16.8	3.17856
16.9	3.2527	16.9	3.19751
17	3.2701	17	3.21646
17.1	3.2905	17.1	3.2354
17.2	3.3124	17.2	3.25435
17.3	3.3303	17.3	3.27329
17.4	3.3454	17.4	3.29224
17.5	3.3633	17.5	3.31118
17.6	3.3818	17.6	3.33012
17.7	3.4004	17.7	3.34906
17.8	3.4207	17.8	3.368
17.9	3.4393	17.9	3.38693
18	3.4618	18	3.40587
18.1	3.4784	18.1	3.42481
18.2	3.4975	18.2	3.44374
18.3	3.5146	18.3	3.46268
18.4	3.5313	18.4	3.48161
18.5	3.551	18.5	3.50054
18.6	3.5672	18.6	3.51947
18.7	3.5821	18.7	3.5384
18.8	3.6041	18.8	3.55733
18.9	3.6193	18.9	3.57626
19	3.6323	19	3.59518
19.1	3.6509	19.1	3.61411
19.2	3.6707	19.2	3.63303
19.3	3.6837	19.3	3.65196
19.4	3.7003	19.4	3.67088
19.5	3.7182	19.5	3.6898
19.6	3.7301	19.6	3.70872
19.7	3.7451	19.7	3.72764
19.8	3.766	19.8	3.74656
19.9	3.7783	19.9	3.76548
20	3.7961	20	3.78439
20.1	3.8136	20.1	3.80331
20.2	3.8282	20.2	3.82222
20.3	3.8448	20.3	3.84114
20.4	3.8644	20.4	3.86005
20.5	3.8768	20.5	3.87896
20.6	3.8948	20.6	3.89787
20.7	3.9155	20.7	3.91678
20.8	3.9319	20.8	3.93569
20.9	3.9478	20.9	3.95459
21	3.9676	21	3.9735
21.1	3.9866	21.1	3.99241
21.2	4.0011	21.2	4.01131
21.3	4.0177	21.3	4.03021
21.4	4.035	21.4	4.04912
21.5	4.054	21.5	4.06802
21.6	4.0701	21.6	4.08692
21.7	4.0861	21.7	4.10582
21.8	4.1042	21.8	4.12471
21.9	4.1253	21.9	4.14361
22	4.142	22	4.16251
22.1	4.1629	22.1	4.1814
22.2	4.1829	22.2	4.2003
22.3	4.2011	22.3	4.21919
22.4	4.2184	22.4	4.23808
22.5	4.2375	22.5	4.25697
22.6	4.2544	22.6	4.27586
22.7	4.2739	22.7	4.29475
22.8	4.2935	22.8	4.31364
22.9	4.3132	22.9	4.33253
23	4.3304	23	4.35141
23.1	4.3494	23.1	4.3703
23.2	4.368	23.2	4.38918
23.3	4.3811	23.3	4.40807
23.4	4.397	23.4	4.42695
23.5	4.4179	23.5	4.44583
23.6	4.4335	23.6	4.46471
23.7	4.4475	23.7	4.48359
23.8	4.4688	23.8	4.50247
23.9	4.4855	23.9	4.52134
24	4.5035	24	4.54022
24.1	4.5163	24.1	4.55909
24.2	4.5332	24.2	4.57797
24.3	4.5458	24.3	4.59684
24.4	4.5672	24.4	4.61571
24.5	4.5874	24.5	4.63458
24.6	4.6044	24.6	4.65345
24.7	4.6208	24.7	4.67232
24.8	4.6367	24.8	4.69119
24.9	4.6496	24.9	4.71006
25	4.6677	25	4.72892
25.1	4.6898	25.1	4.74779
25.2	4.7074	25.2	4.76665
25.3	4.7244	25.3	4.78551
25.4	4.7448	25.4	4.80438
25.5	4.7634	25.5	4.82324
25.6	4.7796	25.6	4.8421
25.7	4.8007	25.7	4.86096
25.8	4.8189	25.8	4.87981
25.9	4.8294	25.9	4.89867
26	4.8502	26	4.91753
26.1	4.8669	26.1	4.93638
26.2	4.8811	26.2	4.95523
26.3	4.9015	26.3	4.97409
26.4	4.9204	26.4	4.99294
26.5	4.9346	26.5	5.01179
26.6	4.9527	26.6	5.03064
26.7	4.9661	26.7	5.04949
26.8	4.9795	26.8	5.06834
26.9	4.9982	26.9	5.08718
27	5.0151	27	5.10603
27.1	5.0333	27.1	5.12487
27.2	5.0495	27.2	5.14372
27.3	5.0684	27.3	5.16256
27.4	5.0866	27.4	5.1814
27.5	5.1044	27.5	5.20024
27.6	5.121	27.6	5.21908
27.7	5.1378	27.7	5.23792
27.8	5.1546	27.8	5.25676
27.9	5.1724	27.9	5.27559
28	5.186	28	5.29443
28.1	5.2037	28.1	5.31326
28.2	5.214	28.2	5.3321
28.3	5.226	28.3	5.35093
28.4	5.2412	28.4	5.36976
28.5	5.2574	28.5	5.38859
28.6	5.2731	28.6	5.40742
28.7	5.2872	28.7	5.42625
28.8	5.3036	28.8	5.44508
28.9	5.3241	28.9	5.4639
29	5.34	29	5.48273
29.1	5.3571	29.1	5.50155
29.2	5.3743	29.2	5.52038
29.3	5.3891	29.3	5.5392
29.4	5.4042	29.4	5.55802
29.5	5.423	29.5	5.57684
29.6	5.4434	29.6	5.59566
29.7	5.4645	29.7	5.61448
29.8	5.4791	29.8	5.6333
29.9	5.4925	29.9	5.65211
30	5.5127	30	5.67093
30.1	5.5354	30.1	5.68974
30.2	5.5576	30.2	5.70856
30.3	5.5777	30.3	5.72737
30.4	5.5994	30.4	5.74618
30.5	5.6134	30.5	5.76499
30.6	5.6309	30.6	5.7838
30.7	5.648	30.7	5.80261
30.8	5.6694	30.8	5.82141
30.9	5.6865	30.9	5.84022
31	5.7022	31	5.85903
31.1	5.7163	31.1	5.87783
31.2	5.7327	31.2	5.89663
31.3	5.7492	31.3	5.91544
31.4	5.7676	31.4	5.93424
31.5	5.7838	31.5	5.95304
31.6	5.8011	31.6	5.97184
31.7	5.8208	31.7	5.99064
31.8	5.8397	31.8	6.00943
31.9	5.8563	31.9	6.02823
32	5.8715	32	6.04702
32.1	5.8876	32.1	6.06582
32.2	5.9033	32.2	6.08461
32.3	5.923	32.3	6.1034
32.4	5.9383	32.4	6.1222
32.5	5.954	32.5	6.14099
32.6	5.9755	32.6	6.15977
32.7	5.9929	32.7	6.17856
32.8	6.0135	32.8	6.19735
32.9	6.0314	32.9	6.21614
33	6.0473	33	6.23492
33.1	6.0615	33.1	6.25371
33.2	6.0769	33.2	6.27249
33.3	6.0956	33.3	6.29127
33.4	6.1118	33.4	6.31005
33.5	6.1276	33.5	6.32883
33.6	6.15	33.6	6.34761
33.7	6.1701	33.7	6.36639
33.8	6.1914	33.8	6.38517
33.9	6.21	33.9	6.40394
34	6.2287	34	6.42272
34.1	6.247	34.1	6.44149
34.2	6.262	34.2	6.46027
34.3	6.2873	34.3	6.47904
34.4	6.3092	34.4	6.49781
34.5	6.3288	34.5	6.51658
34.6	6.3483	34.6	6.53535
34.7	6.3659	34.7	6.55412
34.8	6.3862	34.8	6.57288
34.9	6.407	34.9	6.59165
35	6.4244	35	6.61041
35.1	6.4411	35.1	6.62918
35.2	6.4607	35.2	6.64794
35.3	6.4779	35.3	6.6667
35.4	6.497	35.4	6.68546
35.5	6.5104	35.5	6.70422
35.6	6.5256	35.6	6.72298
35.7	6.5418	35.7	6.74174
35.8	6.5597	35.8	6.7605
35.9	6.5816	35.9	6.77925
36	6.5969	36	6.79801
36.1	6.6085	36.1	6.81676
36.2	6.6224	36.2	6.83552
36.3	6.6374	36.3	6.85427
36.4	6.6523	36.4	6.87302
36.5	6.6688	36.5	6.89177
36.6	6.6911	36.6	6.91052
36.7	6.7089	36.7	6.92927
36.8	6.7248	36.8	6.94801
36.9	6.7415	36.9	6.96676
37	6.7619	37	6.9855
37.1	6.7822	37.1	7.00425
37.2	6.8034	37.2	7.02299
37.3	6.8233	37.3	7.04173
37.4	6.8394	37.4	7.06048
37.5	6.8549	37.5	7.07921
37.6	6.8724	37.6	7.09795
37.7	6.8914	37.7	7.11669
37.8	6.9107	37.8	7.13543
37.9	6.9268	37.9	7.15416
38	6.944	38	7.1729
38.1	6.9662	38.1	7.19163
38.2	6.9831	38.2	7.21037
38.3	7.0017	38.3	7.2291
38.4	7.0208	38.4	7.24783
38.5	7.0365	38.5	7.26656
38.6	7.054	38.6	7.28529
38.7	7.0722	38.7	7.30402
38.8	7.0928	38.8	7.32274
38.9	7.1105	38.9	7.34147
39	7.1249	39	7.36019
39.1	7.1465	39.1	7.37892
39.2	7.1657	39.2	7.39764
39.3	7.1801	39.3	7.41636
39.4	7.1971	39.4	7.43508
39.5	7.2162	39.5	7.4538
39.6	7.2372	39.6	7.47252
39.7	7.2531	39.7	7.49124
39.8	7.2702	39.8	7.50996
39.9	7.2889	39.9	7.52867
40	7.3075	40	7.54739
40.1	7.3242	40.1	7.5661
40.2	7.3452	40.2	7.58482
40.3	7.3651	40.3	7.60353
40.4	7.3858	40.4	7.62224
40.5	7.4078	40.5	7.64095
40.6	7.4273	40.6	7.65966
40.7	7.4461	40.7	7.67837
40.8	7.4657	40.8	7.69707
40.9	7.4819	40.9	7.71578
41	7.5001	41	7.73448
41.1	7.5166	41.1	7.75319
41.2	7.5369	41.2	7.77189
41.3	7.5554	41.3	7.79059
41.4	7.5736	41.4	7.80929
41.5	7.5914	41.5	7.82799
41.6	7.6116	41.6	7.84669
41.7	7.6332	41.7	7.86539
41.8	7.6514	41.8	7.88409
41.9	7.6695	41.9	7.90278
42	7.6854	42	7.92148
42.1	7.7063	42.1	7.94017
42.2	7.7269	42.2	7.95886
42.3	7.7431	42.3	7.97756
42.4	7.7586	42.4	7.99625
42.5	7.7777	42.5	8.01494
42.6	7.797	42.6	8.03362
42.7	7.8127	42.7	8.05231
42.8	7.831	42.8	8.071
42.9	7.8561	42.9	8.08969
43	7.8714	43	8.10837
43.1	7.8888	43.1	8.12705
43.2	7.9073	43.2	8.14574
43.3	7.9242	43.3	8.16442
43.4	7.9414	43.4	8.1831
43.5	7.9621	43.5	8.20178
43.6	7.9799	43.6	8.22046
43.7	7.9971	43.7	8.23914
43.8	8.0191	43.8	8.25781
43.9	8.0393	43.9	8.27649
44	8.0568	44	8.29516
44.1	8.0753	44.1	8.31384
44.2	8.095	44.2	8.33251
44.3	8.1131	44.3	8.35118
44.4	8.1338	44.4	8.36985
44.5	8.1483	44.5	8.38852
44.6	8.1726	44.6	8.40719
44.7	8.1959	44.7	8.42586
44.8	8.2131	44.8	8.44453
44.9	8.2315	44.9	8.46319
45	8.2538	45	8.48186
45.1	8.2749	45.1	8.50052
45.2	8.2893	45.2	8.51919
45.3	8.3077	45.3	8.53785
45.4	8.3291	45.4	8.55651
45.5	8.3475	45.5	8.57517
45.6	8.3709	45.6	8.59383
45.7	8.3851	45.7	8.61248
45.8	8.4036	45.8	8.63114
45.9	8.4191	45.9	8.6498
46	8.4366	46	8.66845
46.1	8.4548	46.1	8.68711
46.2	8.4703	46.2	8.70576
46.3	8.4881	46.3	8.72441
46.4	8.5113	46.4	8.74306
46.5	8.5301	46.5	8.76171
46.6	8.5488	46.6	8.78036
46.7	8.5664	46.7	8.79901
46.8	8.5842	46.8	8.81766
46.9	8.6018	46.9	8.8363
47	8.6238	47	8.85495
47.1	8.6416	47.1	8.87359
47.2	8.6626	47.2	8.89223
47.3	8.685	47.3	8.91087
47.4	8.7025	47.4	8.92952
47.5	8.7212	47.5	8.94816
47.6	8.7409	47.6	8.96679
47.7	8.7636	47.7	8.98543
47.8	8.784	47.8	9.00407
47.9	8.8014	47.9	9.0227
48	8.8182	48	9.04134
48.1	8.8346	48.1	9.05997
48.2	8.8508	48.2	9.07861
48.3	8.8723	48.3	9.09724
48.4	8.8936	48.4	9.11587
48.5	8.9149	48.5	9.1345
48.6	8.9362	48.6	9.15313
48.7	8.9554	48.7	9.17176
48.8	8.9744	48.8	9.19038
48.9	8.9921	48.9	9.20901
49	9.01	49	9.22763
49.1	9.0363	49.1	9.24626
49.2	9.0556	49.2	9.26488
49.3	9.0749	49.3	9.2835
49.4	9.0992	49.4	9.30212
49.5	9.1218	49.5	9.32074
49.6	9.1432	49.6	9.33936
49.7	9.1631	49.7	9.35798
49.8	9.1789	49.8	9.3766
49.9	9.1925	49.9	9.39521
50	9.2094	50	9.41383
50.1	9.2255	50.1	9.43244
50.2	9.2463	50.2	9.45106
50.3	9.2611	50.3	9.46967
50.4	9.2782	50.4	9.48828
50.5	9.293	50.5	9.50689
50.6	9.3128	50.6	9.5255
50.7	9.3314	50.7	9.54411
50.8	9.3509	50.8	9.56271
50.9	9.3679	50.9	9.58132
51	9.3876	51	9.59992
51.1	9.4073	51.1	9.61853
51.2	9.4293	51.2	9.63713
51.3	9.4514	51.3	9.65573
51.4	9.4729	51.4	9.67433
51.5	9.4944	51.5	9.69293
51.6	9.5176	51.6	9.71153
51.7	9.5375	51.7	9.73013
51.8	9.5602	51.8	9.74873
51.9	9.581	51.9	9.76732
52	9.6026	52	9.78592
52.1	9.6198	52.1	9.80451
52.2	9.6386	52.2	9.82311
52.3	9.6577	52.3	9.8417
52.4	9.6731	52.4	9.86029
52.5	9.6867	52.5	9.87888
52.6	9.7026	52.6	9.89747
52.7	9.7233	52.7	9.91606
52.8	9.7428	52.8	9.93464
52.9	9.762	52.9	9.95323
53	9.7832	53	9.97181
53.1	9.7979	53.1	9.9904
53.2	9.8159	53.2	10.009
53.3	9.8339	53.3	10.0276
53.4	9.8508	53.4	10.0461
53.5	9.8707	53.5	10.0647
53.6	9.8885	53.6	10.0833
53.7	9.9022	53.7	10.1019
53.8	9.916	53.8	10.1205
53.9	9.9327	53.9	10.139
54	9.9508	54	10.1576
54.1	9.9689	54.1	10.1762
54.2	9.9912	54.2	10.1948
54.3	10.0133	54.3	10.2133
54.4	10.0336	54.4	10.2319
54.5	10.051	54.5	10.2505
54.6	10.0684	54.6	10.269
54.7	10.0855	54.7	10.2876
54.8	10.1061	54.8	10.3062
54.9	10.1236	54.9	10.3247
55	10.145	55	10.3433
55.1	10.1648	55.1	10.3619
55.2	10.1799	55.2	10.3804
55.3	10.1955	55.3	10.399
55.4	10.2137	55.4	10.4176
55.5	10.2272	55.5	10.4361
55.6	10.2444	55.6	10.4547
55.7	10.2646	55.7	10.4732
55.8	10.2859	55.8	10.4918
55.9	10.3111	55.9	10.5103
56	10.3347	56	10.5289
56.1	10.3531	56.1	10.5475
56.2	10.3762	56.2	10.566
56.3	10.3952	56.3	10.5846
56.4	10.4137	56.4	10.6031
56.5	10.4326	56.5	10.6217
56.6	10.4522	56.6	10.6402
56.7	10.472	56.7	10.6588
56.8	10.4893	56.8	10.6773
56.9	10.5053	56.9	10.6959
57	10.5243	57	10.7144
57.1	10.5441	57.1	10.7329
57.2	10.5617	57.2	10.7515
57.3	10.5773	57.3	10.77
57.4	10.5913	57.4	10.7886
57.5	10.6119	57.5	10.8071
57.6	10.6275	57.6	10.8257
57.7	10.6447	57.7	10.8442
57.8	10.66	57.8	10.8627
57.9	10.6743	57.9	10.8813
58	10.6946	58	10.8998
58.1	10.7112	58.1	10.9183
58.2	10.7266	58.2	10.9369
58.3	10.7417	58.3	10.9554
58.4	10.7609	58.4	10.9739
58.5	10.7802	58.5	10.9925
58.6	10.7976	58.6	11.011
58.7	10.8135	58.7	11.0295
58.8	10.8316	58.8	11.048
58.9	10.8527	58.9	11.0666
59	10.8677	59	11.0851
59.1	10.8808	59.1	11.1036
59.2	10.9049	59.2	11.1221
59.3	10.927	59.3	11.1407
59.4	10.9497	59.4	11.1592
59.5	10.9705	59.5	11.1777
59.6	10.9896	59.6	11.1962
59.7	11.0093	59.7	11.2148
59.8	11.0297	59.8	11.2333
59.9	11.0514	59.9	11.2518
60	11.0718	60	11.2703
60.1	11.0939	60.1	11.2888
60.2	11.1161	60.2	11.3073
60.3	11.1329	60.3	11.3258
60.4	11.1438	60.4	11.3444
60.5	11.158	60.5	11.3629
60.6	11.1776	60.6	11.3814
60.7	11.1968	60.7	11.3999
60.8	11.2186	60.8	11.4184
60.9	11.2382	60.9	11.4369
61	11.2581	61	11.4554
61.1	11.2818	61.1	11.4739
61.2	11.3028	61.2	11.4924
61.3	11.3224	61.3	11.5109
61.4	11.3445	61.4	11.5294
61.5	11.3592	61.5	11.5479
61.6	11.3811	61.6	11.5664
61.7	11.3997	61.7	11.5849
61.8	11.4166	61.8	11.6034
61.9	11.4341	61.9	11.6219
62	11.4515	62	11.6404
62.1	11.4742	62.1	11.6589
62.2	11.4938	62.2	11.6774
62.3	11.5137	62.3	11.6959
62.4	11.5304	62.4	11.7144
62.5	11.5433	62.5	11.7329
62.6	11.5631	62.6	11.7514
62.7	11.5803	62.7	11.7698
62.8	11.598	62.8	11.7883
62.9	11.6185	62.9	11.8068
63	11.6373	63	11.8253
63.1	11.6599	63.1	11.8438
63.2	11.675	63.2	11.8623
63.3	11.6887	63.3	11.8808
63.4	11.7091	63.4	11.8992
63.5	11.731	63.5	11.9177
63.6	11.7497	63.6	11.9362
63.7	11.7734	63.7	11.9547
63.8	11.7941	63.8	11.9732
63.9	11.8184	63.9	11.9916
64	11.842	64	12.0101
64.1	11.8582	64.1	12.0286
64.2	11.8736	64.2	12.0471
64.3	11.8941	64.3	12.0655
64.4	11.919	64.4	12.084
64.5	11.9393	64.5	12.1025
64.6	11.9586	64.6	12.1209
64.7	11.979	64.7	12.1394
64.8	12.0047	64.8	12.1579
64.9	12.0279	64.9	12.1764
65	12.0453	65	12.1948
65.1	12.0655	65.1	12.2133
65.2	12.088	65.2	12.2317
65.3	12.1042	65.3	12.2502
65.4	12.1218	65.4	12.2687
65.5	12.1426	65.5	12.2871
65.6	12.163	65.6	12.3056
65.7	12.1805	65.7	12.3241
65.8	12.1999	65.8	12.3425
65.9	12.2197	65.9	12.361
66	12.2388	66	12.3794
66.1	12.2593	66.1	12.3979
66.2	12.2752	66.2	12.4163
66.3	12.2923	66.3	12.4348
66.4	12.3121	66.4	12.4532
66.5	12.3357	66.5	12.4717
66.6	12.3595	66.6	12.4901
66.7	12.3774	66.7	12.5086
66.8	12.3941	66.8	12.527
66.9	12.4135	66.9	12.5455
67	12.4329	67	12.5639
67.1	12.4526	67.1	12.5824
67.2	12.4705	67.2	12.6008
67.3	12.4923	67.3	12.6193
67.4	12.5118	67.4	12.6377
67.5	12.5311	67.5	12.6561
67.6	12.5535	67.6	12.6746
67.7	12.5728	67.7	12.693
67.8	12.5918	67.8	12.7115
67.9	12.6125	67.9	12.7299
68	12.6305	68	12.7483
68.1	12.6513	68.1	12.7668
68.2	12.6678	68.2	12.7852
68.3	12.6839	68.3	12.8036
68.4	12.7009	68.4	12.8221
68.5	12.7206	68.5	12.8405
68.6	12.7448	68.6	12.8589
68.7	12.7653	68.7	12.8774
68.8	12.784	68.8	12.8958
68.9	12.8003	68.9	12.9142
69	12.8175	69	12.9326
69.1	12.8355	69.1	12.9511
69.2	12.8572	69.2	12.9695
69.3	12.8804	69.3	12.9879
69.4	12.9028	69.4	13.0063
69.5	12.9238	69.5	13.0248
69.6	12.9434	69.6	13.0432
69.7	12.9605	69.7	13.0616
69.8	12.973	69.8	13.08
69.9	12.9914	69.9	13.0984
70	13.0096	70	13.1169
70.1	13.0341	70.1	13.1353
70.2	13.0578	70.2	13.1537
70.3	13.0782	70.3	13.1721
70.4	13.0949	70.4	13.1905
70.5	13.1104	70.5	13.2089
70.6	13.1302	70.6	13.2273
70.7	13.1511	70.7	13.2458
70.8	13.1718	70.8	13.2642
70.9	13.1853	70.9	13.2826
71	13.2016	71	13.301
71.1	13.2216	71.1	13.3194
71.2	13.2362	71.2	13.3378
71.3	13.2547	71.3	13.3562
71.4	13.2744	71.4	13.3746
71.5	13.2954	71.5	13.393
71.6	13.3094	71.6	13.4114
71.7	13.3259	71.7	13.4298
71.8	13.3446	71.8	13.4482
71.9	13.362	71.9	13.4666
72	13.3844	72	13.485
72.1	13.4037	72.1	13.5034
72.2	13.4203	72.2	13.5218
72.3	13.4354	72.3	13.5402
72.4	13.4537	72.4	13.5586
72.5	13.4732	72.5	13.577
72.6	13.4881	72.6	13.5953
72.7	13.5084	72.7	13.6137
72.8	13.528	72.8	13.6321
72.9	13.5474	72.9	13.6505
73	13.5667	73	13.6689
73.1	13.5876	73.1	13.6873
73.2	13.6098	73.2	13.7057
73.3	13.6291	73.3	13.7241
73.4	13.6443	73.4	13.7424
73.5	13.6673	73.5	13.7608
73.6	13.6882	73.6	13.7792
73.7	13.7067	73.7	13.7976
73.8	13.726	73.8	13.816
73.9	13.7491	73.9	13.8343
74	13.7682	74	13.8527
74.1	13.7925	74.1	13.8711
74.2	13.8142	74.2	13.8895
74.3	13.84	74.3	13.9078
74.4	13.8661	74.4	13.9262
74.5	13.8871	74.5	13.9446
74.6	13.9074	74.6	13.963
74.7	13.9295	74.7	13.9813
74.8	13.9512	74.8	13.9997
74.9	13.9679	74.9	14.0181
75	13.9871	75	14.0364
75.1	14.0093	75.1	14.0548
75.2	14.0307	75.2	14.0732
75.3	14.0453	75.3	14.0915
75.4	14.0663	75.4	14.1099
75.5	14.0889	75.5	14.1283
75.6	14.1083	75.6	14.1466
75.7	14.1274	75.7	14.165
75.8	14.1478	75.8	14.1833
75.9	14.1706	75.9	14.2017
76	14.1907	76	14.2201
76.1	14.2121	76.1	14.2384
76.2	14.229	76.2	14.2568
76.3	14.2496	76.3	14.2751
76.4	14.2702	76.4	14.2935
76.5	14.2899	76.5	14.3118
76.6	14.3101	76.6	14.3302
76.7	14.3312	76.7	14.3485
76.8	14.351	76.8	14.3669
76.9	14.3678	76.9	14.3852
77	14.3896	77	14.4036
77.1	14.4118	77.1	14.4219
77.2	14.4315	77.2	14.4403
77.3	14.457	77.3	14.4586
77.4	14.4762	77.4	14.477
77.5	14.5027	77.5	14.4953
77.6	14.5261	77.6	14.5136
77.7	14.5532	77.7	14.532
77.8	14.5765	77.8	14.5503
77.9	14.6004	77.9	14.5687
78	14.6244	78	14.587
78.1	14.6477	78.1	14.6053
78.2	14.6688	78.2	14.6237
78.3	14.6914	78.3	14.642
78.4	14.7165	78.4	14.6603
78.5	14.7405	78.5	14.6787
78.6	14.7544	78.6	14.697
78.7	14.7717	78.7	14.7153
78.8	14.7867	78.8	14.7337
78.9	14.8103	78.9	14.752
79	14.832	79	14.7703
79.1	14.8516	79.1	14.7887
79.2	14.8706	79.2	14.807
79.3	14.8877	79.3	14.8253
79.4	14.9066	79.4	14.8436
79.5	14.9237	79.5	14.862
79.6	14.9395	79.6	14.8803
79.7	14.96	79.7	14.8986
79.8	14.9824	79.8	14.9169
79.9	15.0049	79.9	14.9352
80	15.023	80	14.9536
80.1	15.0438	80.1	14.9719
80.2	15.058	80.2	14.9902
80.3	15.0774	80.3	15.0085
80.4	15.097	80.4	15.0268
80.5	15.1156	80.5	15.0451
80.6	15.1318	80.6	15.0634
80.7	15.1524	80.7	15.0818
80.8	15.171	80.8	15.1001
80.9	15.1909	80.9	15.1184
81	15.2107	81	15.1367
81.1	15.2307	81.1	15.155
81.2	15.2496	81.2	15.1733
81.3	15.2669	81.3	15.1916
81.4	15.2871	81.4	15.2099
81.5	15.3072	81.5	15.2282
81.6	15.3261	81.6	15.2465
81.7	15.3418	81.7	15.2648
81.8	15.3624	81.8	15.2831
81.9	15.383	81.9	15.3014
82	15.3999	82	15.3197
82.1	15.4178	82.1	15.338
82.2	15.4372	82.2	15.3563
82.3	15.4548	82.3	15.3746
82.4	15.4742	82.4	15.3929
82.5	15.4909	82.5	15.4112
82.6	15.5143	82.6	15.4295
82.7	15.5353	82.7	15.4478
82.8	15.5544	82.8	15.4661
82.9	15.5725	82.9	15.4844
83	15.5902	83	15.5027
83.1	15.6082	83.1	15.5209
83.2	15.6244	83.2	15.5392
83.3	15.6457	83.3	15.5575
83.4	15.6657	83.4	15.5758
83.5	15.6864	83.5	15.5941
83.6	15.7021	83.6	15.6124
83.7	15.721	83.7	15.6306
83.8	15.7366	83.8	15.6489
83.9	15.7558	83.9	15.6672
84	15.7778	84	15.6855
84.1	15.7915	84.1	15.7038
84.2	15.8088	84.2	15.722
84.3	15.8301	84.3	15.7403
84.4	15.8484	84.4	15.7586
84.5	15.8692	84.5	15.7769
84.6	15.8838	84.6	15.7951
84.7	15.9067	84.7	15.8134
84.8	15.9314	84.8	15.8317
84.9	15.9553	84.9	15.85
85	15.9744	85	15.8682
85.1	15.9935	85.1	15.8865
85.2	16.0161	85.2	15.9048
85.3	16.0403	85.3	15.923
85.4	16.061	85.4	15.9413
85.5	16.083	85.5	15.9596
85.6	16.107	85.6	15.9778
85.7	16.1283	85.7	15.9961
85.8	16.1512	85.8	16.0143
85.9	16.1748	85.9	16.0326
86	16.1954	86	16.0509
86.1	16.2133	86.1	16.0691
86.2	16.2346	86.2	16.0874
86.3	16.2595	86.3	16.1056
86.4	16.2835	86.4	16.1239
86.5	16.2997	86.5	16.1421
86.6	16.32	86.6	16.1604
86.7	16.3401	86.7	16.1787
86.8	16.3635	86.8	16.1969
86.9	16.3823	86.9	16.2152
87	16.3993	87	16.2334
87.1	16.4224	87.1	16.2517
87.2	16.4454	87.2	16.2699
87.3	16.4651	87.3	16.2882
87.4	16.4887	87.4	16.3064
87.5	16.5134	87.5	16.3246
87.6	16.5339	87.6	16.3429
87.7	16.5557	87.7	16.3611
87.8	16.5772	87.8	16.3794
87.9	16.5975	87.9	16.3976
88	16.6191	88	16.4159
88.1	16.6446	88.1	16.4341
88.2	16.6658	88.2	16.4523
88.3	16.6924	88.3	16.4706
88.4	16.7152	88.4	16.4888
88.5	16.7348	88.5	16.507
88.6	16.7564	88.6	16.5253
88.7	16.7742	88.7	16.5435
88.8	16.7912	88.8	16.5617
88.9	16.8086	88.9	16.58
89	16.8294	89	16.5982
89.1	16.8506	89.1	16.6164
89.2	16.8718	89.2	16.6347
89.3	16.8904	89.3	16.6529
89.4	16.9083	89.4	16.6711
89.5	16.9277	89.5	16.6893
89.6	16.9466	89.6	16.7076
89.7	16.9705	89.7	16.7258
89.8	16.9874	89.8	16.744
89.9	17.0098	89.9	16.7622
90	17.0309	90	16.7804
90.1	17.0465	90.1	16.7987
90.2	17.0652	90.2	16.8169
90.3	17.0855	90.3	16.8351
90.4	17.1054	90.4	16.8533
90.5	17.1285	90.5	16.8715
90.6	17.1487	90.6	16.8898
90.7	17.1722	90.7	16.908
90.8	17.192	90.8	16.9262
90.9	17.2119	90.9	16.9444
91	17.2299	91	16.9626
91.1	17.2534	91.1	16.9808
91.2	17.2789	91.2	16.999
91.3	17.3005	91.3	17.0172
91.4	17.3159	91.4	17.0354
91.5	17.3351	91.5	17.0536
91.6	17.3532	91.6	17.0718
91.7	17.3731	91.7	17.09
91.8	17.3955	91.8	17.1082
91.9	17.4146	91.9	17.1265
92	17.4351	92	17.1447
92.1	17.4547	92.1	17.1629
92.2	17.4758	92.2	17.1811
92.3	17.4952	92.3	17.1992
92.4	17.5118	92.4	17.2174
92.5	17.5307	92.5	17.2356
92.6	17.5515	92.6	17.2538
92.7	17.5704	92.7	17.272
92.8	17.5923	92.8	17.2902
92.9	17.609	92.9	17.3084
93	17.6245	93	17.3266
93.1	17.644	93.1	17.3448
93.2	17.6623	93.2	17.363
93.3	17.6833	93.3	17.3812
93.4	17.7044	93.4	17.3994
93.5	17.7239	93.5	17.4176
93.6	17.7409	93.6	17.4357
93.7	17.7611	93.7	17.4539
93.8	17.7794	93.8	17.4721
93.9	17.7996	93.9	17.4903
94	17.8163	94	17.5085
94.1	17.8381	94.1	17.5266
94.2	17.8553	94.2	17.5448
94.3	17.8756	94.3	17.563
94.4	17.8882	94.4	17.5812
94.5	17.9075	94.5	17.5994
94.6	17.9334	94.6	17.6175
94.7	17.9587	94.7	17.6357
94.8	17.9802	94.8	17.6539
94.9	18.003	94.9	17.6721
95	18.0281	95	17.6902
95.1	18.0462	95.1	17.7084
95.2	18.0694	95.2	17.7266
95.3	18.0937	95.3	17.7447
95.4	18.1164	95.4	17.7629
95.5	18.1367	95.5	17.7811
95.6	18.1554	95.6	17.7992
95.7	18.1778	95.7	17.8174
95.8	18.1956	95.8	17.8356
95.9	18.2213	95.9	17.8537
96	18.239	96	17.8719
96.1	18.261	96.1	17.8901
96.2	18.2816	96.2	17.9082
96.3	18.3066	96.3	17.9264
96.4	18.3265	96.4	17.9445
96.5	18.346	96.5	17.9627
96.6	18.358	96.6	17.9808
96.7	18.378	96.7	17.999
96.8	18.399	96.8	18.0172
96.9	18.4181	96.9	18.0353
97	18.4337	97	18.0535
97.1	18.4565	97.1	18.0716
97.2	18.4799	97.2	18.0898
97.3	18.4999	97.3	18.1079
97.4	18.5236	97.4	18.1261
97.5	18.5449	97.5	18.1442
97.6	18.5645	97.6	18.1624
97.7	18.5849	97.7	18.1805
97.8	18.6026	97.8	18.1986
97.9	18.6194	97.9	18.2168
98	18.6402	98	18.2349
98.1	18.6595	98.1	18.2531
98.2	18.6793	98.2	18.2712
98.3	18.6996	98.3	18.2894
98.4	18.7175	98.4	18.3075
98.5	18.7394	98.5	18.3256
98.6	18.757	98.6	18.3438
98.7	18.7802	98.7	18.3619
98.8	18.8039	98.8	18.38
98.9	18.8257	98.9	18.3982
99	18.8432	99	18.4163
99.1	18.8676	99.1	18.4344
99.2	18.8917	99.2	18.4526
99.3	18.9133	99.3	18.4707
99.4	18.9336	99.4	18.4888
99.5	18.9527	99.5	18.507
99.6	18.9773	99.6	18.5251
99.7	18.9973	99.7	18.5432
99.8	19.0179	99.8	18.5613
99.9	19.0363	99.9	18.5795
100	19.0592	100	18.5976
100.1	19.0817	100.1	18.6157
100.2	19.1041	100.2	18.6338
100.3	19.1283	100.3	18.6519
100.4	19.1447	100.4	18.6701
100.5	19.1647	100.5	18.6882
100.6	19.1829	100.6	18.7063
100.7	19.2038	100.7	18.7244
100.8	19.2254	100.8	18.7425
100.9	19.2462	100.9	18.7606
101	19.2652	101	18.7788
101.1	19.284	101.1	18.7969
101.2	19.3059	101.2	18.815
101.3	19.323	101.3	18.8331
101.4	19.3422	101.4	18.8512
101.5	19.3586	101.5	18.8693
101.6	19.3739	101.6	18.8874
101.7	19.3964	101.7	18.9055
101.8	19.4167	101.8	18.9236
101.9	19.4399	101.9	18.9417
102	19.4604	102	18.9598
102.1	19.4791	102.1	18.9779
102.2	19.4988	102.2	18.996
102.3	19.5181	102.3	19.0141
102.4	19.533	102.4	19.0322
102.5	19.5523	102.5	19.0503
102.6	19.5742	102.6	19.0684
102.7	19.598	102.7	19.0865
102.8	19.618	102.8	19.1046
102.9	19.6424	102.9	19.1227
103	19.6599	103	19.1408
103.1	19.6834	103.1	19.1589
103.2	19.7038	103.2	19.177
103.3	19.7193	103.3	19.1951
103.4	19.7381	103.4	19.2132
103.5	19.7537	103.5	19.2313
103.6	19.7772	103.6	19.2494
103.7	19.7971	103.7	19.2675
103.8	19.8189	103.8	19.2855
103.9	19.8437	103.9	19.3036
104	19.8652	104	19.3217
104.1	19.8841	104.1	19.3398
104.2	19.9049	104.2	19.3579
104.3	19.9239	104.3	19.376
104.4	19.9447	104.4	19.394
104.5	19.9649	104.5	19.4121
104.6	19.9842	104.6	19.4302
104.7	20.0053	104.7	19.4483
104.8	20.0267	104.8	19.4664
104.9	20.0462	104.9	19.4844
105	20.0636	105	19.5025
105.1	20.0873	105.1	19.5206
105.2	20.1041	105.2	19.5387
105.3	20.1183	105.3	19.5567
105.4	20.1366	105.4	19.5748
105.5	20.1554	105.5	19.5929
105.6	20.1742	105.6	19.6109
105.7	20.1895	105.7	19.629
105.8	20.2115	105.8	19.6471
105.9	20.2298	105.9	19.6651
106	20.2517	106	19.6832
106.1	20.2699	106.1	19.7013
106.2	20.2929	106.2	19.7193
106.3	20.3081	106.3	19.7374
106.4	20.325	106.4	19.7555
106.5	20.3432	106.5	19.7735
106.6	20.3622	106.6	19.7916
106.7	20.3825	106.7	19.8096
106.8	20.4032	106.8	19.8277
106.9	20.422	106.9	19.8457
107	20.4392	107	19.8638
107.1	20.4576	107.1	19.8819
107.2	20.4754	107.2	19.8999
107.3	20.4978	107.3	19.918
107.4	20.5184	107.4	19.936
107.5	20.5368	107.5	19.9541
107.6	20.5564	107.6	19.9721
107.7	20.5792	107.7	19.9902
107.8	20.5957	107.8	20.0082
107.9	20.6131	107.9	20.0263
108	20.6307	108	20.0443
108.1	20.6526	108.1	20.0623
108.2	20.676	108.2	20.0804
108.3	20.6959	108.3	20.0984
108.4	20.7149	108.4	20.1165
108.5	20.7335	108.5	20.1345
108.6	20.7521	108.6	20.1526
108.7	20.7736	108.7	20.1706
108.8	20.7936	108.8	20.1886
108.9	20.8166	108.9	20.2067
109	20.834	109	20.2247
109.1	20.8508	109.1	20.2427
109.2	20.8706	109.2	20.2608
109.3	20.8949	109.3	20.2788
109.4	20.9169	109.4	20.2968
109.5	20.9359	109.5	20.3149
109.6	20.9529	109.6	20.3329
109.7	20.9719	109.7	20.3509
109.8	20.9924	109.8	20.369
109.9	21.0073	109.9	20.387
110	21.0244	110	20.405
110.1	21.0504	110.1	20.423
110.2	21.0721	110.2	20.4411
110.3	21.0887	110.3	20.4591
110.4	21.1054	110.4	20.4771
110.5	21.1238	110.5	20.4951
110.6	21.1422	110.6	20.5131
110.7	21.1571	110.7	20.5312
110.8	21.1749	110.8	20.5492
110.9	21.193	110.9	20.5672
111	21.2119	111	20.5852
111.1	21.2347	111.1	20.6032
111.2	21.2547	111.2	20.6213
111.3	21.2773	111.3	20.6393
111.4	21.2975	111.4	20.6573
111.5	21.3176	111.5	20.6753
111.6	21.3397	111.6	20.6933
111.7	21.3626	111.7	20.7113
111.8	21.3821	111.8	20.7293
111.9	21.4004	111.9	20.7473
112	21.4165	112	20.7653
112.1	21.4362	112.1	20.7833
112.2	21.4567	112.2	20.8013
112.3	21.4768	112.3	20.8194
112.4	21.498	112.4	20.8374
112.5	21.5178	112.5	20.8554
112.6	21.5389	112.6	20.8734
112.7	21.5562	112.7	20.8914
112.8	21.5789	112.8	20.9094
112.9	21.5991	112.9	20.9274
113	21.6241	113	20.9454
113.1	21.6448	113.1	20.9634
113.2	21.6663	113.2	20.9813
113.3	21.6877	113.3	20.9993
113.4	21.7055	113.4	21.0173
113.5	21.7288	113.5	21.0353
113.6	21.7476	113.6	21.0533
113.7	21.7636	113.7	21.0713
113.8	21.7739	113.8	21.0893
113.9	21.797	113.9	21.1073
114	21.8211	114	21.1253
114.1	21.8454	114.1	21.1433
114.2	21.8702	114.2	21.1613
114.3	21.8911	114.3	21.1792
114.4	21.9089	114.4	21.1972
114.5	21.9243	114.5	21.2152
114.6	21.9447	114.6	21.2332
114.7	21.9635	114.7	21.2512
114.8	21.983	114.8	21.2691
114.9	22.0055	114.9	21.2871
115	22.0267	115	21.3051
115.1	22.0474	115.1	21.3231
115.2	22.0721	115.2	21.3411
115.3	22.0972	115.3	21.359
115.4	22.116	115.4	21.377
115.5	22.1358	115.5	21.395
115.6	22.1556	115.6	21.413
115.7	22.1783	115.7	21.4309
115.8	22.1943	115.8	21.4489
115.9	22.2148	115.9	21.4669
116	22.2347	116	21.4848
116.1	22.255	116.1	21.5028
116.2	22.2707	116.2	21.5208
116.3	22.2927	116.3	21.5387
116.4	22.3164	116.4	21.5567
116.5	22.3386	116.5	21.5747
116.6	22.3543	116.6	21.5926
116.7	22.3773	116.7	21.6106
116.8	22.3997	116.8	21.6285
116.9	22.4246	116.9	21.6465
117	22.4455	117	21.6645
117.1	22.4696	117.1	21.6824
117.2	22.4855	117.2	21.7004
117.3	22.5072	117.3	21.7183
117.4	22.5263	117.4	21.7363
117.5	22.5428	117.5	21.7542
117.6	22.5597	117.6	21.7722
117.7	22.5756	117.7	21.7902
117.8	22.5951	117.8	21.8081
117.9	22.6253	117.9	21.8261
118	22.6521	118	21.844
118.1	22.6757	118.1	21.862
118.2	22.6941	118.2	21.8799
118.3	22.7068	118.3	21.8978
118.4	22.7255	118.4	21.9158
118.5	22.7429	118.5	21.9337
118.6	22.7544	118.6	21.9517
118.7	22.7568	118.7	21.9696
118.8	22.7906	118.8	21.9876
118.9	22.8119	118.9	22.0055
119	22.8443	119	22.0234
119.1	22.8645	119.1	22.0414
119.2	22.8667	119.2	22.0593
119.3		119.3	22.0773
119.4		119.4	22.0952
119.5		119.5	22.1131
119.6		119.6	22.1311
119.7		119.7	22.149
119.8		119.8	22.1669
119.9		119.9	22.1849
120		120	22.1849
120.1		120.1	22.1845
120.2		120.2	22.1842
120.3		120.3	22.1839
120.4		120.4	22.1836
120.5		120.5	22.1832
120.6		120.6	22.1829
120.7		120.7	22.1826
120.8		120.8	22.1823
120.9		120.9	22.182
121		121	22.1816
121.1		121.1	22.1813
121.2		121.2	22.181
121.3		121.3	22.1807
121.4		121.4	22.1803
121.5		121.5	22.18
121.6		121.6	22.1797
121.7		121.7	22.1794
121.8	23.1153	121.8	22.1791
121.9	23.136	121.9	22.1787
122	23.1153	122	22.1784
122.1	23.1153	122.1	22.1781
122.2	23.1153	122.2	22.1778
122.3	23.1089	122.3	22.1774
122.4	23.1002	122.4	22.1771
122.5	23.1002	122.5	22.1768
122.6	23.2641	122.6	22.1765
122.7	23.3033	122.7	22.1762
122.8	23.3351	122.8	22.1758
122.9	23.2886	122.9	22.1755
123	23.3428	123	22.1752
123.1	23.3425	123.1	22.1749
123.2	23.4102	123.2	22.1745
123.3	23.4058	123.3	22.1742
123.4	23.3544	123.4	22.1739
123.5	23.3526	123.5	22.1736
123.6	23.3695	123.6	22.1732
123.7	23.3655	123.7	22.1729
123.8	23.3671	123.8	22.1726
123.9	23.3613	123.9	22.1723
124	23.3572	124	22.172
124.1	23.3576	124.1	22.1716
124.2	23.3716	124.2	22.1713
124.3	23.3742	124.3	22.171
124.4	23.3799	124.4	22.1707
124.5	23.3694	124.5	22.1703
124.6	23.376	124.6	22.17
124.7	23.386	124.7	22.1697
124.8	23.3766	124.8	22.1694
124.9	23.3895	124.9	22.1691
125	23.3885	125	22.1687
125.1	23.3884	125.1	22.1684
125.2	23.3882	125.2	22.1681
125.3	23.3923	125.3	22.1678
125.4	23.3922	125.4	22.1674
125.5	23.4045	125.5	22.1671
125.6	23.4035	125.6	22.1668
125.7	23.4063	125.7	22.1665
125.8	23.42	125.8	22.1662
125.9	23.4226	125.9	22.1658
126	23.4319	126	22.1655
126.1	23.4369	126.1	22.1652
126.2	23.4487	126.2	22.1649
126.3	23.4496	126.3	22.1645
126.4	23.4597	126.4	22.1642
126.5	23.4631	126.5	22.1639
126.6	23.4638	126.6	22.1636
126.7	23.4678	126.7	22.1633
126.8	23.4743	126.8	22.1629
126.9	23.4783	126.9	22.1626
127	23.4919	127	22.1623
127.1	23.5066	127.1	22.162
127.2	23.5155	127.2	22.1616
127.3	23.5111	127.3	22.1613
127.4	23.5011	127.4	22.161
127.5	23.5046	127.5	22.1607
127.6	23.5114	127.6	22.1604
127.7	23.5097	127.7	22.16
127.8	23.5069	127.8	22.1597
127.9	23.5063	127.9	22.1594
128	23.5034	128	22.1591
128.1	23.5169	128.1	22.1587
128.2	23.5232	128.2	22.1584
128.3	23.5292	128.3	22.1581
128.4	23.5418	128.4	22.1578
128.5	23.5448	128.5	22.1575
128.6	23.5483	128.6	22.1571
128.7	23.5577	128.7	22.1568
128.8	23.557	128.8	22.1565
128.9	23.5726	128.9	22.1562
129	23.5797	129	22.1558
129.1	23.5805	129.1	22.1555
129.2	23.5802	129.2	22.1552
129.3	23.5645	129.3	22.1549
129.4	23.559	129.4	22.1546
129.5	23.5662	129.5	22.1542
129.6	23.534	129.6	22.1539
129.7	23.4545	129.7	22.1536
129.8	23.5362	129.8	22.1533
129.9	23.6044	129.9	22.1529
130	23.5771	130	22.1526
130.1	23.5584	130.1	22.1523
130.2	23.5644	130.2	22.152
130.3	23.5912	130.3	22.1517
130.4	23.5752	130.4	22.1513
130.5	23.5383	130.5	22.151
130.6	23.5549	130.6	22.1507
130.7	24.8316	130.7	22.1504
130.8	25.8114	130.8	22.1501
130.9	21.9809	130.9	22.1497
131	20.3026	131	22.1494
131.1	22.8447	131.1	22.1491
131.2	24.7854	131.2	22.1488
131.3	25.1338	131.3	22.1484
131.4	24.8664	131.4	22.1481
131.5	24.6087	131.5	22.1478
131.6	24.8306	131.6	22.1475
131.7	24.8031	131.7	22.1472
131.8	24.7769	131.8	22.1468
131.9	24.8077	131.9	22.1465
132	24.8312	132	22.1462
132.1	24.8273	132.1	22.1459
132.2	24.828	132.2	22.1455
132.3	24.8562	132.3	22.1452
132.4	24.8776	132.4	22.1449
132.5	24.9304	132.5	22.1446
132.6	24.9447	132.6	22.1443
132.7	25.0045	132.7	22.1439
132.8	25.0133	132.8	22.1436
132.9	25.0486	132.9	22.1433
133	24.9878	133	22.143
133.1	25.0007	133.1	22.1426
133.2	25.0117	133.2	22.1423
133.3	24.851	133.3	22.142
133.4	24.8438	133.4	22.1417
133.5	26.3607	133.5	22.1414
133.6	28.0952	133.6	22.141
133.7	27.9392	133.7	22.1407
133.8	25.0538	133.8	22.1404
133.9	25.6679	133.9	22.1401
134	25.0184	134	22.1397
134.1	25.6399	134.1	22.1394
134.2	25.4061	134.2	22.1391
134.3	25.3299	134.3	22.1388
134.4	25.2455	134.4	22.1385
134.5	23.7832	134.5	22.1381
134.6	21.7589	134.6	22.1378
134.7	22.061	134.7	22.1375
134.8	22.4776	134.8	22.1372
134.9	23.0734	134.9	22.1369
135	23.3938	135	22.1365
135.1	23.686	135.1	22.1362
135.2	23.489	135.2	22.1359
135.3	23.6998	135.3	22.1356
135.4	23.6515	135.4	22.1352
135.5	23.6748	135.5	22.1349
135.6	23.6471	135.6	22.1346
135.7	23.6866	135.7	22.1343
135.8	23.6055	135.8	22.134
135.9	23.6116	135.9	22.1336
136	23.5848	136	22.1333
136.1	23.567	136.1	22.133
136.2	23.5626	136.2	22.1327
136.3	23.568	136.3	22.1323
136.4	23.5782	136.4	22.132
136.5	23.5746	136.5	22.1317
136.6	23.5857	136.6	22.1314
136.7	23.5874	136.7	22.1311
136.8	23.5962	136.8	22.1307
136.9	23.5989	136.9	22.1304
137	23.5808	137	22.1301
137.1	23.5675	137.1	22.1298
137.2	23.5641	137.2	22.1295
137.3	23.5769	137.3	22.1291
137.4	23.5815	137.4	22.1288
137.5	23.6083	137.5	22.1285
137.6	23.6093	137.6	22.1282
137.7	23.5987	137.7	22.1278
137.8	23.5965	137.8	22.1275
137.9	23.6002	137.9	22.1272
138	23.5978	138	22.1269
138.1	23.6117	138.1	22.1266
138.2	23.6279	138.2	22.1262
138.3	23.6463	138.3	22.1259
138.4	23.6449	138.4	22.1256
138.5	23.6475	138.5	22.1253
138.6	23.6373	138.6	22.1249
138.7	23.6395	138.7	22.1246
138.8	23.6479	138.8	22.1243
138.9	23.6454	138.9	22.124
139	23.6451	139	22.1237
139.1	23.6535	139.1	22.1233
139.2	23.6483	139.2	22.123
139.3	23.6467	139.3	22.1227
139.4	23.6452	139.4	22.1224
139.5	23.6474	139.5	22.1221
139.6	23.6485	139.6	22.1217
139.7	23.6531	139.7	22.1214
139.8	23.6493	139.8	22.1211
139.9	23.6418	139.9	22.1208
140	23.6396	140	22.1204
140.1	23.6377	140.1	22.1201
140.2	23.6402	140.2	22.1198
140.3	23.636	140.3	22.1195
140.4	23.6343	140.4	22.1192
140.5	23.636	140.5	22.1188
140.6	23.6388	140.6	22.1185
140.7	23.6361	140.7	22.1182
140.8	23.6359	140.8	22.1179
140.9	23.6352	140.9	22.1175
141	23.6334	141	22.1172
141.1	23.6333	141.1	22.1169
141.2	23.6308	141.2	22.1166
141.3	23.6325	141.3	22.1163
141.4	23.6323	141.4	22.1159
141.5	23.6312	141.5	22.1156
141.6	23.6355	141.6	22.1153
141.7	23.6386	141.7	22.115
141.8	23.6406	141.8	22.1147
141.9	23.6382	141.9	22.1143
142	23.6412	142	22.114
142.1	23.6429	142.1	22.1137
142.2	23.6424	142.2	22.1134
142.3	23.6454	142.3	22.113
142.4	23.6485	142.4	22.1127
142.5	23.6541	142.5	22.1124
142.6	23.6534	142.6	22.1121
142.7	23.6527	142.7	22.1118
142.8	23.6561	142.8	22.1114
142.9	23.6585	142.9	22.1111
143	23.6626	143	22.1108
143.1	23.6594	143.1	22.1105
143.2	23.6603	143.2	22.1102
143.3	23.6632	143.3	22.1098
143.4	23.6638	143.4	22.1095
143.5	23.6637	143.5	22.1092
143.6	23.6663	143.6	22.1089
143.7	23.6657	143.7	22.1085
143.8	23.6642	143.8	22.1082
143.9	23.6647	143.9	22.1079
144	23.6629	144	22.1076
144.1	23.6611	144.1	22.1073
144.2	23.6623	144.2	22.1069
144.3	23.665	144.3	22.1066
144.4	23.6707	144.4	22.1063
144.5	23.6761	144.5	22.106
144.6	23.6783	144.6	22.1057
144.7	23.6779	144.7	22.1053
144.8	23.6787	144.8	22.105
144.9	23.6785	144.9	22.1047
145	23.6808	145	22.1044
145.1	23.6809	145.1	22.104
145.2	23.6812	145.2	22.1037
145.3	23.6827	145.3	22.1034
145.4	23.6865	145.4	22.1031
145.5	23.6879	145.5	22.1028
145.6	23.6914	145.6	22.1024
145.7	23.6879	145.7	22.1021
145.8	23.6861	145.8	22.1018
145.9	23.6883	145.9	22.1015
146	23.6866	146	22.1012
146.1	23.6871	146.1	22.1008
146.2	23.6817	146.2	22.1005
146.3	23.6774	146.3	22.1002
146.4	23.6798	146.4	22.0999
146.5	23.6846	146.5	22.0995
146.6	23.6806	146.6	22.0992
146.7	23.6887	146.7	22.0989
146.8	23.6901	146.8	22.0986
146.9	23.6928	146.9	22.0983
147	23.6926	147	22.0979
147.1	23.6975	147.1	22.0976
147.2	23.6993	147.2	22.0973
147.3	23.6946	147.3	22.097
147.4	23.6902	147.4	22.0967
147.5	23.681	147.5	22.0963
147.6	23.6806	147.6	22.096
147.7	23.6787	147.7	22.0957
147.8	23.6718	147.8	22.0954
147.9	23.6761	147.9	22.0951
148	23.672	148	22.0947
148.1	23.6497	148.1	22.0944
148.2	23.6474	148.2	22.0941
148.3	23.6536	148.3	22.0938
148.4	23.6566	148.4	22.0934
148.5	23.6383	148.5	22.0931
148.6	23.6369	148.6	22.0928
148.7	23.6374	148.7	22.0925
148.8	23.6401	148.8	22.0922
148.9	23.6332	148.9	22.0918
149	23.6399	149	22.0915
149.1	23.6501	149.1	22.0912
149.2	23.6596	149.2	22.0909
149.3	23.6587	149.3	22.0906
149.4	23.6669	149.4	22.0902
149.5	23.6801	149.5	22.0899
149.6	23.6864	149.6	22.0896
149.7	23.6961	149.7	22.0893
149.8	23.7066	149.8	22.0889
149.9	23.7074	149.9	22.0886
150	23.7056	150	22.0883
150.1	23.7	150.1	22.088
150.2	23.6987	150.2	22.0877
150.3	23.7057	150.3	22.0873
150.4	23.7087	150.4	22.087
150.5	23.7163	150.5	22.0867
150.6	23.7311	150.6	22.0864
150.7	23.7435	150.7	22.0861
150.8	23.7523	150.8	22.0857
150.9	23.7729	150.9	22.0854
151	23.7859	151	22.0851
151.1	23.7724	151.1	22.0848
151.2	23.7565	151.2	22.0845
151.3	23.7378	151.3	22.0841
151.4	23.7271	151.4	22.0838
151.5	23.7266	151.5	22.0835
151.6	23.7266	151.6	22.0832
151.7	23.742	151.7	22.0828
151.8	23.765	151.8	22.0825
151.9	23.7681	151.9	22.0822
152	23.7778	152	22.0819
152.1	23.7699	152.1	22.0816
152.2	23.7632	152.2	22.0812
152.3	23.7458	152.3	22.0809
152.4	23.7395	152.4	22.0806
152.5	23.7262	152.5	22.0803
152.6	23.7139	152.6	22.08
152.7	23.7063	152.7	22.0796
152.8	23.7078	152.8	22.0793
152.9	23.7184	152.9	22.079
153	23.7348	153	22.0787
153.1	23.7506	153.1	22.0784
153.2	23.7616	153.2	22.078
153.3	23.7763	153.3	22.0777
153.4	23.7844	153.4	22.0774
153.5	23.792	153.5	22.0771
153.6	23.7713	153.6	22.0767
153.7	23.7453	153.7	22.0764
153.8	23.7398	153.8	22.0761
153.9	23.7412	153.9	22.0758
154	23.748	154	22.0755
154.1	23.7586	154.1	22.0751
154.2	23.7717	154.2	22.0748
154.3	23.7714	154.3	22.0745
154.4	23.7615	154.4	22.0742
154.5	23.7425	154.5	22.0739
154.6	23.7434	154.6	22.0735
154.7	23.7295	154.7	22.0732
154.8	23.725	154.8	22.0729
154.9	23.7061	154.9	22.0726
155	23.6968	155	22.0723
155.1	23.684	155.1	22.0719
155.2	23.6767	155.2	22.0716
155.3	23.6664	155.3	22.0713
155.4	23.659	155.4	22.071
155.5	23.6525	155.5	22.0707
155.6	23.6542	155.6	22.0703
155.7	23.6594	155.7	22.07
155.8	23.676	155.8	22.0697
155.9	23.691	155.9	22.0694
156	23.6886	156	22.069
156.1	23.679	156.1	22.0687
156.2	23.6751	156.2	22.0684
156.3	23.662	156.3	22.0681
156.4	23.6505	156.4	22.0678
156.5	23.6477	156.5	22.0674
156.6	23.6514	156.6	22.0671
156.7	23.6615	156.7	22.0668
156.8	23.6567	156.8	22.0665
156.9	23.656	156.9	22.0662
157	23.6658	157	22.0658
157.1	23.6715	157.1	22.0655
157.2	23.6801	157.2	22.0652
157.3	23.6851	157.3	22.0649
157.4	23.6755	157.4	22.0646
157.5	23.6624	157.5	22.0642
157.6	23.6495	157.6	22.0639
157.7	23.6481	157.7	22.0636
157.8	23.6564	157.8	22.0633
157.9	23.6543	157.9	22.063
158	23.6529	158	22.0626
158.1	23.646	158.1	22.0623
158.2	23.6486	158.2	22.062
158.3	23.6543	158.3	22.0617
158.4	23.6535	158.4	22.0613
158.5	23.6568	158.5	22.061
158.6	23.6625	158.6	22.0607
158.7	23.6699	158.7	22.0604
158.8	23.6699	158.8	22.0601
158.9	23.6644	158.9	22.0597
159	23.6696	159	22.0594
159.1	23.671	159.1	22.0591
159.2	23.6767	159.2	22.0588
159.3	23.6841	159.3	22.0585
159.4	23.6879	159.4	22.0581
159.5	23.6853	159.5	22.0578
159.6	23.6831	159.6	22.0575
159.7	23.6827	159.7	22.0572
159.8	23.6893	159.8	22.0569
159.9	23.7003	159.9	22.0565
160	23.7133	160	22.0562
160.1	23.7211	160.1	22.0559
160.2	23.7309	160.2	22.0556
160.3	23.7338	160.3	22.0553
[truncated: 9,875 more rows]
