# Supplementary material for: Key mechanistic features of the trade-off between antibody escape and host cell binding in the SARS-CoV-2 Omicron variant spike proteins
Source: EMBO J. 2024 Mar 11;43(8):5. doi: 10.1038/s44318-024-00062-z (PMC11021471; doi:10.1038/s44318-024-00062-z)
Supplement: Supplementary file 9 — Source Data Fig. 4 [file 44318_2024_62_MOESM9_ESM.zip › Figure 4/4C/fig4-RBD BM.1.1.1-hACE2.xlsx]

## Sheet: RBD BM.1.1.1-hACE2
Run 1; Ch 5; Fc 2-1; Cy 5; hA; Conc 12.5 25 50 100 200 nM_X	Run 1; Ch 5; Fc 2-1; Cy 5; hA; Conc 12.5 25 50 100 200 nM_Y	Run 1; Ch 5; Fc 2-1; Cy 5; hA; Conc 12.5 25 50 100 200 nM; Fitted_X	Run 1; Ch 5; Fc 2-1; Cy 5; hA; Conc 12.5 25 50 100 200 nM; Fitted_Y
-39.5	4.4619	-39.5	0
-39.4	2.4334	-39.4	0
-39.3	-0.4336	-39.3	0
-39.2	1.28446	-39.2	0
-39.1	0.9387	-39.1	0
-39	0.638	-39	0
-38.9	1.781	-38.9	0
-38.8	1.7417	-38.8	0
-38.7	1.6949	-38.7	0
-38.6	1.718	-38.6	0
-38.5	1.7494	-38.5	0
-38.4	1.6412	-38.4	0
-38.3	1.5897	-38.3	0
-38.2	1.7259	-38.2	0
-38.1	1.7877	-38.1	0
-38	1.7589	-38	0
-37.9	1.7534	-37.9	0
-37.8	1.7637	-37.8	0
-37.7	1.7677	-37.7	0
-37.6	1.7448	-37.6	0
-37.5	1.6871	-37.5	0
-37.4	1.695	-37.4	0
-37.3	1.7499	-37.3	0
-37.2	1.7539	-37.2	0
-37.1	1.814	-37.1	0
-37	1.7041	-37	0
-36.9	1.6501	-36.9	0
-36.8	1.6385	-36.8	0
-36.7	1.6559	-36.7	0
-36.6	1.7421	-36.6	0
-36.5	1.8226	-36.5	0
-36.4	1.9131	-36.4	0
-36.3	1.9395	-36.3	0
-36.2	1.9174	-36.2	0
-36.1	1.8913	-36.1	0
-36	1.8347	-36	0
-35.9	1.7919	-35.9	0
-35.8	1.6891	-35.8	0
-35.7	1.5685	-35.7	0
-35.6	1.474	-35.6	0
-35.5	1.4358	-35.5	0
-35.4	1.4308	-35.4	0
-35.3	1.3774	-35.3	0
-35.2	1.3364	-35.2	0
-35.1	1.3419	-35.1	0
-35	1.3575	-35	0
-34.9	1.3663	-34.9	0
-34.8	1.3464	-34.8	0
-34.7	1.3595	-34.7	0
-34.6	1.3817	-34.6	0
-34.5	1.3673	-34.5	0
-34.4	1.3952	-34.4	0
-34.3	1.3959	-34.3	0
-34.2	1.3844	-34.2	0
-34.1	1.3764	-34.1	0
-34	1.3853	-34	0
-33.9	1.3728	-33.9	0
-33.8	1.3464	-33.8	0
-33.7	1.3545	-33.7	0
-33.6	1.352	-33.6	0
-33.5	1.3416	-33.5	0
-33.4	1.3254	-33.4	0
-33.3	1.3177	-33.3	0
-33.2	1.3111	-33.2	0
-33.1	1.3079	-33.1	0
-33	1.3062	-33	0
-32.9	1.2879	-32.9	0
-32.8	1.2938	-32.8	0
-32.7	1.2957	-32.7	0
-32.6	1.3019	-32.6	0
-32.5	1.3036	-32.5	0
-32.4	1.3	-32.4	0
-32.3	1.2991	-32.3	0
-32.2	1.2909	-32.2	0
-32.1	1.2766	-32.1	0
-32	1.2755	-32	0
-31.9	1.2668	-31.9	0
-31.8	1.2563	-31.8	0
-31.7	1.247	-31.7	0
-31.6	1.2451	-31.6	0
-31.5	1.2405	-31.5	0
-31.4	1.2332	-31.4	0
-31.3	1.2321	-31.3	0
-31.2	1.2227	-31.2	0
-31.1	1.2186	-31.1	0
-31	1.2089	-31	0
-30.9	1.205	-30.9	0
-30.8	1.1966	-30.8	0
-30.7	1.1919	-30.7	0
-30.6	1.1894	-30.6	0
-30.5	1.1832	-30.5	0
-30.4	1.177	-30.4	0
-30.3	1.1673	-30.3	0
-30.2	1.1569	-30.2	0
-30.1	1.1489	-30.1	0
-30	1.1446	-30	0
-29.9	1.1385	-29.9	0
-29.8	1.1335	-29.8	0
-29.7	1.1274	-29.7	0
-29.6	1.122	-29.6	0
-29.5	1.117	-29.5	0
-29.4	1.1115	-29.4	0
-29.3	1.1089	-29.3	0
-29.2	1.1066	-29.2	0
-29.1	1.1013	-29.1	0
-29	1.0942	-29	0
-28.9	1.0904	-28.9	0
-28.8	1.0848	-28.8	0
-28.7	1.0782	-28.7	0
-28.6	1.0718	-28.6	0
-28.5	1.0696	-28.5	0
-28.4	1.064	-28.4	0
-28.3	1.06	-28.3	0
-28.2	1.0585	-28.2	0
-28.1	1.0527	-28.1	0
-28	1.0479	-28	0
-27.9	1.0454	-27.9	0
-27.8	1.0482	-27.8	0
-27.7	1.0445	-27.7	0
-27.6	1.0407	-27.6	0
-27.5	1.036	-27.5	0
-27.4	1.0312	-27.4	0
-27.3	1.0266	-27.3	0
-27.2	1.0293	-27.2	0
-27.1	1.0266	-27.1	0
-27	1.0232	-27	0
-26.9	1.0193	-26.9	0
-26.8	1.0127	-26.8	0
-26.7	1.0094	-26.7	0
-26.6	1.0049	-26.6	0
-26.5	1.0012	-26.5	0
-26.4	0.9929	-26.4	0
-26.3	0.9882	-26.3	0
-26.2	0.9786	-26.2	0
-26.1	0.9704	-26.1	0
-26	0.9672	-26	0
-25.9	0.9623	-25.9	0
-25.8	0.9557	-25.8	0
-25.7	0.9514	-25.7	0
-25.6	0.9471	-25.6	0
-25.5	0.9376	-25.5	0
-25.4	0.9271	-25.4	0
-25.3	0.9239	-25.3	0
-25.2	0.9127	-25.2	0
-25.1	0.9091	-25.1	0
-25	0.9035	-25	0
-24.9	0.9045	-24.9	0
-24.8	0.9046	-24.8	0
-24.7	0.9009	-24.7	0
-24.6	0.892	-24.6	0
-24.5	0.8846	-24.5	0
-24.4	0.8801	-24.4	0
-24.3	0.8751	-24.3	0
-24.2	0.8672	-24.2	0
-24.1	0.8628	-24.1	0
-24	0.8544	-24	0
-23.9	0.8452	-23.9	0
-23.8	0.837	-23.8	0
-23.7	0.8359	-23.7	0
-23.6	0.8338	-23.6	0
-23.5	0.8312	-23.5	0
-23.4	0.8207	-23.4	0
-23.3	0.8129	-23.3	0
-23.2	0.809	-23.2	0
-23.1	0.8037	-23.1	0
-23	0.8013	-23	0
-22.9	0.7928	-22.9	0
-22.8	0.7887	-22.8	0
-22.7	0.7829	-22.7	0
-22.6	0.779	-22.6	0
-22.5	0.7771	-22.5	0
-22.4	0.7706	-22.4	0
-22.3	0.7635	-22.3	0
-22.2	0.7588	-22.2	0
-22.1	0.7502	-22.1	0
-22	0.7368	-22	0
-21.9	0.7213	-21.9	0
-21.8	0.717	-21.8	0
-21.7	0.707	-21.7	0
-21.6	0.7017	-21.6	0
-21.5	0.6955	-21.5	0
-21.4	0.6866	-21.4	0
-21.3	0.6787	-21.3	0
-21.2	0.6703	-21.2	0
-21.1	0.663	-21.1	0
-21	0.6593	-21	0
-20.9	0.6557	-20.9	0
-20.8	0.6513	-20.8	0
-20.7	0.6472	-20.7	0
-20.6	0.6465	-20.6	0
-20.5	0.6387	-20.5	0
-20.4	0.634	-20.4	0
-20.3	0.6282	-20.3	0
-20.2	0.6213	-20.2	0
-20.1	0.6199	-20.1	0
-20	0.6139	-20	0
-19.9	0.6105	-19.9	0
-19.8	0.6014	-19.8	0
-19.7	0.5954	-19.7	0
-19.6	0.5887	-19.6	0
-19.5	0.5831	-19.5	0
-19.4	0.5842	-19.4	0
-19.3	0.5762	-19.3	0
-19.2	0.5681	-19.2	0
-19.1	0.5618	-19.1	0
-19	0.5581	-19	0
-18.9	0.5573	-18.9	0
-18.8	0.5534	-18.8	0
-18.7	0.5491	-18.7	0
-18.6	0.5426	-18.6	0
-18.5	0.5431	-18.5	0
-18.4	0.5384	-18.4	0
-18.3	0.5335	-18.3	0
-18.2	0.5274	-18.2	0
-18.1	0.5201	-18.1	0
-18	0.5157	-18	0
-17.9	0.5181	-17.9	0
-17.8	0.5215	-17.8	0
-17.7	0.5184	-17.7	0
-17.6	0.5169	-17.6	0
-17.5	0.5207	-17.5	0
-17.4	0.5176	-17.4	0
-17.3	0.5148	-17.3	0
-17.2	0.5163	-17.2	0
-17.1	0.5096	-17.1	0
-17	0.5018	-17	0
-16.9	0.4962	-16.9	0
-16.8	0.4863	-16.8	0
-16.7	0.4846	-16.7	0
-16.6	0.4877	-16.6	0
-16.5	0.4822	-16.5	0
-16.4	0.4765	-16.4	0
-16.3	0.4718	-16.3	0
-16.2	0.4709	-16.2	0
-16.1	0.4713	-16.1	0
-16	0.4661	-16	0
-15.9	0.4651	-15.9	0
-15.8	0.4672	-15.8	0
-15.7	0.4662	-15.7	0
-15.6	0.4635	-15.6	0
-15.5	0.4524	-15.5	0
-15.4	0.4537	-15.4	0
-15.3	0.4512	-15.3	0
-15.2	0.4507	-15.2	0
-15.1	0.4467	-15.1	0
-15	0.4412	-15	0
-14.9	0.4385	-14.9	0
-14.8	0.4373	-14.8	0
-14.7	0.4288	-14.7	0
-14.6	0.424	-14.6	0
-14.5	0.4265	-14.5	0
-14.4	0.426	-14.4	0
-14.3	0.4275	-14.3	0
-14.2	0.43	-14.2	0
-14.1	0.4308	-14.1	0
-14	0.4321	-14	0
-13.9	0.4251	-13.9	0
-13.8	0.4224	-13.8	0
-13.7	0.4208	-13.7	0
-13.6	0.422	-13.6	0
-13.5	0.413	-13.5	0
-13.4	0.4109	-13.4	0
-13.3	0.4041	-13.3	0
-13.2	0.3944	-13.2	0
-13.1	0.3844	-13.1	0
-13	0.3778	-13	0
-12.9	0.3744	-12.9	0
-12.8	0.3653	-12.8	0
-12.7	0.3651	-12.7	0
-12.6	0.3632	-12.6	0
-12.5	0.3614	-12.5	0
-12.4	0.3609	-12.4	0
-12.3	0.3547	-12.3	0
-12.2	0.3537	-12.2	0
-12.1	0.3413	-12.1	0
-12	0.3355	-12	0
-11.9	0.3277	-11.9	0
-11.8	0.3199	-11.8	0
-11.7	0.3106	-11.7	0
-11.6	0.3054	-11.6	0
-11.5	0.3013	-11.5	0
-11.4	0.2931	-11.4	0
-11.3	0.2893	-11.3	0
-11.2	0.2857	-11.2	0
-11.1	0.2833	-11.1	0
-11	0.2855	-11	0
-10.9	0.2764	-10.9	0
-10.8	0.2701	-10.8	0
-10.7	0.2669	-10.7	0
-10.6	0.2607	-10.6	0
-10.5	0.2541	-10.5	0
-10.4	0.2494	-10.4	0
-10.3	0.2403	-10.3	0
-10.2	0.2325	-10.2	0
-10.1	0.2262	-10.1	0
-10	0.2152	-10	0
-9.9	0.2042	-9.9	0
-9.8	0.2027	-9.8	0
-9.7	0.2008	-9.7	0
-9.6	0.1992	-9.6	0
-9.5	0.1882	-9.5	0
-9.4	0.1831	-9.4	0
-9.3	0.1811	-9.3	0
-9.2	0.1686	-9.2	0
-9.1	0.1645	-9.1	0
-9	0.1569	-9	0
-8.9	0.151	-8.9	0
-8.8	0.1441	-8.8	0
-8.7	0.1381	-8.7	0
-8.6	0.1347	-8.6	0
-8.5	0.1304	-8.5	0
-8.4	0.1238	-8.4	0
-8.3	0.1137	-8.3	0
-8.2	0.1088	-8.2	0
-8.1	0.1229	-8.1	0
-8	0.119	-8	0
-7.9	0.1209	-7.9	0
-7.8	0.1186	-7.8	0
-7.7	0.1172	-7.7	0
-7.6	0.1101	-7.6	0
-7.5	0.1062	-7.5	0
-7.4	0.104	-7.4	0
-7.3	0.101	-7.3	0
-7.2	0.0977001	-7.2	0
-7.1	0.0992	-7.1	0
-7	0.0962	-7	0
-6.9	0.0928	-6.9	0
-6.8	0.0923	-6.8	0
-6.7	0.0866	-6.7	0
-6.6	0.079	-6.6	0
-6.5	0.0816	-6.5	0
-6.4	0.0757	-6.4	0
-6.3	0.0731	-6.3	0
-6.2	0.0662	-6.2	0
-6.1	0.0629	-6.1	0
-6	0.0595	-6	0
-5.9	0.0547	-5.9	0
-5.8	0.0494	-5.8	0
-5.7	0.044	-5.7	0
-5.6	0.0355	-5.6	0
-5.5	0.0297	-5.5	0
-5.4	0.0222	-5.4	0
-5.3	0.0175	-5.3	0
-5.2	0.0102	-5.2	0
-5.1	0.0035	-5.1	0
-5	0	-5	0
-4.9	-0.0041	-4.9	0
-4.8	-0.0074	-4.8	0
-4.7	-0.0162	-4.7	0
-4.6	-0.0203	-4.6	0
-4.5	-0.0261	-4.5	0
-4.4	-0.0321	-4.4	0
-4.3	-0.0326	-4.3	0
-4.2	-0.0367	-4.2	0
-4.1	-0.0418	-4.1	0
-4	-0.0472	-4	0
-3.9	-0.0492	-3.9	0
-3.8	-0.0516	-3.8	0
-3.7	-0.0498001	-3.7	0
-3.6	-0.0628	-3.6	0
-3.5	-0.0627	-3.5	0
-3.4	-0.0697	-3.4	0
-3.3	-0.0676	-3.3	0
-3.2	-0.0697002	-3.2	0
-3.1	-0.0797	-3.1	0
-3	-0.0868	-3	0
-2.9	-0.0905	-2.9	0
-2.8	-0.1018	-2.8	0
-2.7	-0.1018	-2.7	0
-2.6	-0.1071	-2.6	0
-2.5	-0.1211	-2.5	0
-2.4	-0.1204	-2.4	0
-2.3	-0.1274	-2.3	0
-2.2	-0.1389	-2.2	0
-2.1	-0.1497	-2.1	0
-2	-0.1613	-2	0
-1.9	-0.1655	-1.9	0
-1.8	-0.1646	-1.8	0
-1.7	-0.1809	-1.7	0
-1.6	-0.1815	-1.6	0
-1.5	-0.177	-1.5	0
-1.4	-0.1805	-1.4	0
-1.3	-0.177	-1.3	0
-1.2	-0.1702	-1.2	0
-1.1	-0.17	-1.1	0
-1	-0.17	-1	0
-0.899998	-0.17	-0.899998	0
-0.799999	-0.1534	-0.799999	0
-0.699997		-0.699997	0
-0.599998		-0.599998	0
-0.5		-0.5	0
-0.399998		-0.399998	0
-0.299999		-0.299999	0
-0.199997		-0.199997	0
-0.0999985		-0.0999985	0
0		0	0
0.100002		0.100002	0
0.200001		0.200001	0.00711266
0.300003		0.300003	0.0142246
0.400002		0.400002	0.0213352
0.5		0.5	0.0284448
0.600002		0.600002	0.0355536
0.700001		0.700001	0.0426611
0.800003		0.800003	0.0497679
0.900002		0.900002	0.0568734
1		1	0.0639779
1.1		1.1	0.0710816
1.2		1.2	0.078184
1.3		1.3	0.0852857
1.4		1.4	0.092386
1.5		1.5	0.0994854
1.6		1.6	0.106584
1.7		1.7	0.113681
1.8	1.3028	1.8	0.120778
1.9	1.3028	1.9	0.127873
2	1.2983	2	0.134967
2.1	1.2561	2.1	0.142061
2.2	1.2561	2.2	0.149153
2.3	1.2983	2.3	0.156244
2.4	1.3028	2.4	0.163335
2.5	1.3028	2.5	0.170424
2.6	1.2775	2.6	0.177512
2.7	1.1989	2.7	0.184599
2.8	1.2338	2.8	0.191685
2.9	1.303	2.9	0.19877
3	1.3248	3	0.205854
3.1	1.3466	3.1	0.212938
3.2	1.3831	3.2	0.22002
3.3	1.4203	3.3	0.227101
3.4	1.4309	3.4	0.234181
3.5	1.4357	3.5	0.24126
3.6	1.473	3.6	0.248338
3.7	1.4563	3.7	0.255415
3.8	1.4618	3.8	0.262491
3.9	1.4503	3.9	0.269566
4	1.4654	4	0.276639
4.1	1.448	4.1	0.283712
4.2	1.4598	4.2	0.290784
4.3	1.4596	4.3	0.297855
4.4	1.4553	4.4	0.304925
4.5	1.4537	4.5	0.311994
4.6	1.4631	4.6	0.319062
4.7	1.4609	4.7	0.326128
4.8	1.4678	4.8	0.333194
4.9	1.47	4.9	0.340259
5	1.4743	5	0.347322
5.1	1.4677	5.1	0.354385
5.2	1.4665	5.2	0.361447
5.3	1.4746	5.3	0.368508
5.4	1.4726	5.4	0.375567
5.5	1.4722	5.5	0.382626
5.6	1.4778	5.6	0.389683
5.7	1.4795	5.7	0.39674
5.8	1.4771	5.8	0.403796
5.9	1.4775	5.9	0.41085
6	1.4785	6	0.417903
6.1	1.4812	6.1	0.424956
6.2	1.4818	6.2	0.432007
6.3	1.4828	6.3	0.439058
6.4	1.4796	6.4	0.446107
6.5	1.4712	6.5	0.453156
6.6	1.468	6.6	0.460203
6.7	1.4698	6.7	0.46725
6.8	1.4657	6.8	0.474295
6.9	1.4663	6.9	0.481339
7	1.4739	7	0.488383
7.1	1.4741	7.1	0.495425
7.2	1.4722	7.2	0.502466
7.3	1.4718	7.3	0.509507
7.4	1.4699	7.4	0.516546
7.5	1.4697	7.5	0.523584
7.6	1.4735	7.6	0.530622
7.7	1.4719	7.7	0.537658
7.8	1.481	7.8	0.544693
7.9	1.4836	7.9	0.551727
8	1.4817	8	0.55876
8.1	1.4797	8.1	0.565793
8.2	1.4804	8.2	0.572824
8.3	1.48	8.3	0.579854
8.4	1.481	8.4	0.586883
8.5	1.4787	8.5	0.593911
8.6	1.4789	8.6	0.600938
8.7	1.4825	8.7	0.607964
8.8	1.4888	8.8	0.614989
8.9	1.4942	8.9	0.622013
9	1.4939	9	0.629036
9.1	1.5001	9.1	0.636059
9.2	1.5009	9.2	0.643079
9.3	1.5001	9.3	0.6501
9.4	1.4973	9.4	0.657118
9.5	1.4994	9.5	0.664136
9.6	1.4995	9.6	0.671153
9.7	1.5027	9.7	0.678169
9.8	1.5006	9.8	0.685184
9.9	1.4988	9.9	0.692198
10	1.5009	10	0.699211
10.1	1.5057	10.1	0.706223
10.2	1.5035	10.2	0.713234
10.3	1.4947	10.3	0.720244
10.4	1.4955	10.4	0.727253
10.5	1.4987	10.5	0.73426
10.6	1.5003	10.6	0.741267
10.7	1.5011	10.7	0.748273
10.8	1.4997	10.8	0.755278
10.9	1.5003	10.9	0.762282
11	1.4985	11	0.769284
11.1	1.5034	11.1	0.776286
11.2	1.5019	11.2	0.783287
11.3	1.5037	11.3	0.790287
11.4	1.5027	11.4	0.797285
11.5	1.5026	11.5	0.804283
11.6	1.5038	11.6	0.81128
11.7	1.5028	11.7	0.818275
11.8	1.5001	11.8	0.82527
11.9	1.4957	11.9	0.832264
12	1.4939	12	0.839256
12.1	1.4968	12.1	0.846248
12.2	1.4949	12.2	0.853239
12.3	1.5002	12.3	0.860229
12.4	1.5015	12.4	0.867217
12.5	1.5036	12.5	0.874205
12.6	1.5075	12.6	0.881191
12.7	1.5086	12.7	0.888177
12.8	1.5041	12.8	0.895162
12.9	1.5033	12.9	0.902145
13	1.5077	13	0.909127
13.1	1.5104	13.1	0.916109
13.2	1.5058	13.2	0.92309
13.3	1.5078	13.3	0.930069
13.4	1.5079	13.4	0.937048
13.5	1.5089	13.5	0.944025
13.6	1.5045	13.6	0.951002
13.7	1.5053	13.7	0.957977
13.8	1.5055	13.8	0.964952
13.9	1.4984	13.9	0.971925
14	1.4991	14	0.978898
14.1	1.4941	14.1	0.985869
14.2	1.4963	14.2	0.99284
14.3	1.4976	14.3	0.999809
14.4	1.4956	14.4	1.00678
14.5	1.495	14.5	1.01374
14.6	1.4964	14.6	1.02071
14.7	1.4927	14.7	1.02768
14.8	1.496	14.8	1.03464
14.9	1.4907	14.9	1.0416
15	1.4859	15	1.04857
15.1	1.487	15.1	1.05553
15.2	1.4852	15.2	1.06249
15.3	1.4882	15.3	1.06945
15.4	1.4881	15.4	1.07641
15.5	1.4878	15.5	1.08336
15.6	1.4834	15.6	1.09032
15.7	1.4764	15.7	1.09728
15.8	1.4769	15.8	1.10423
15.9	1.4781	15.9	1.11118
16	1.4776	16	1.11814
16.1	1.4804	16.1	1.12509
16.2	1.4785	16.2	1.13204
16.3	1.4782	16.3	1.13899
16.4	1.4736	16.4	1.14593
16.5	1.4741	16.5	1.15288
16.6	1.4752	16.6	1.15983
16.7	1.4729	16.7	1.16677
16.8	1.4735	16.8	1.17372
16.9	1.4705	16.9	1.18066
17	1.4653	17	1.1876
17.1	1.4635	17.1	1.19454
17.2	1.4634	17.2	1.20148
17.3	1.4637	17.3	1.20842
17.4	1.4632	17.4	1.21536
17.5	1.4615	17.5	1.2223
17.6	1.4596	17.6	1.22924
17.7	1.4561	17.7	1.23617
17.8	1.4556	17.8	1.24311
17.9	1.4586	17.9	1.25004
18	1.4556	18	1.25697
18.1	1.4577	18.1	1.2639
18.2	1.4581	18.2	1.27083
18.3	1.46	18.3	1.27776
18.4	1.4585	18.4	1.28469
18.5	1.4562	18.5	1.29162
18.6	1.4564	18.6	1.29854
18.7	1.453	18.7	1.30547
18.8	1.4555	18.8	1.31239
18.9	1.4578	18.9	1.31932
19	1.4557	19	1.32624
19.1	1.453	19.1	1.33316
19.2	1.4534	19.2	1.34008
19.3	1.4546	19.3	1.347
19.4	1.4514	19.4	1.35392
19.5	1.4514	19.5	1.36083
19.6	1.4516	19.6	1.36775
19.7	1.4535	19.7	1.37467
19.8	1.4515	19.8	1.38158
19.9	1.4529	19.9	1.38849
20	1.4591	20	1.39541
20.1	1.4569	20.1	1.40232
20.2	1.4594	20.2	1.40923
20.3	1.4537	20.3	1.41614
20.4	1.4532	20.4	1.42304
20.5	1.4563	20.5	1.42995
20.6	1.4612	20.6	1.43686
20.7	1.4605	20.7	1.44376
20.8	1.4628	20.8	1.45067
20.9	1.4599	20.9	1.45757
21	1.462	21	1.46447
21.1	1.4634	21.1	1.47137
21.2	1.4645	21.2	1.47827
21.3	1.4675	21.3	1.48517
21.4	1.464	21.4	1.49207
21.5	1.4686	21.5	1.49897
21.6	1.4703	21.6	1.50586
21.7	1.4761	21.7	1.51276
21.8	1.4755	21.8	1.51965
21.9	1.4742	21.9	1.52655
22	1.4742	22	1.53344
22.1	1.4767	22.1	1.54033
22.2	1.4758	22.2	1.54722
22.3	1.4811	22.3	1.55411
22.4	1.485	22.4	1.561
22.5	1.4869	22.5	1.56788
22.6	1.4882	22.6	1.57477
22.7	1.4903	22.7	1.58166
22.8	1.495	22.8	1.58854
22.9	1.4981	22.9	1.59542
23	1.5036	23	1.60231
23.1	1.5099	23.1	1.60919
23.2	1.5119	23.2	1.61607
23.3	1.5203	23.3	1.62295
23.4	1.5223	23.4	1.62982
23.5	1.5248	23.5	1.6367
23.6	1.5282	23.6	1.64358
23.7	1.5351	23.7	1.65045
23.8	1.541	23.8	1.65733
23.9	1.5452	23.9	1.6642
24	1.5514	24	1.67107
24.1	1.5574	24.1	1.67794
24.2	1.5593	24.2	1.68481
24.3	1.5608	24.3	1.69168
24.4	1.5585	24.4	1.69855
24.5	1.5606	24.5	1.70542
24.6	1.5671	24.6	1.71229
24.7	1.5679	24.7	1.71915
24.8	1.5744	24.8	1.72602
24.9	1.5762	24.9	1.73288
25	1.5797	25	1.73974
25.1	1.5866	25.1	1.7466
25.2	1.5877	25.2	1.75346
25.3	1.59	25.3	1.76032
25.4	1.596	25.4	1.76718
25.5	1.6031	25.5	1.77404
25.6	1.6093	25.6	1.78089
25.7	1.6153	25.7	1.78775
25.8	1.6225	25.8	1.7946
25.9	1.6225	25.9	1.80146
26	1.6236	26	1.80831
26.1	1.625	26.1	1.81516
26.2	1.6339	26.2	1.82201
26.3	1.636	26.3	1.82886
26.4	1.6424	26.4	1.83571
26.5	1.6489	26.5	1.84256
26.6	1.6556	26.6	1.8494
26.7	1.6567	26.7	1.85625
26.8	1.6578	26.8	1.86309
26.9	1.6609	26.9	1.86994
27	1.671	27	1.87678
27.1	1.6748	27.1	1.88362
27.2	1.6768	27.2	1.89046
27.3	1.6774	27.3	1.8973
27.4	1.681	27.4	1.90414
27.5	1.6852	27.5	1.91097
27.6	1.6909	27.6	1.91781
27.7	1.6964	27.7	1.92465
27.8	1.6973	27.8	1.93148
27.9	1.7065	27.9	1.93831
28	1.7142	28	1.94515
28.1	1.7206	28.1	1.95198
28.2	1.7243	28.2	1.95881
28.3	1.7267	28.3	1.96564
28.4	1.7279	28.4	1.97247
28.5	1.7299	28.5	1.97929
28.6	1.733	28.6	1.98612
28.7	1.7356	28.7	1.99295
28.8	1.7373	28.8	1.99977
28.9	1.7375	28.9	2.0066
29	1.7423	29	2.01342
29.1	1.7448	29.1	2.02024
29.2	1.7449	29.2	2.02706
29.3	1.7479	29.3	2.03388
29.4	1.7484	29.4	2.0407
29.5	1.7508	29.5	2.04752
29.6	1.7534	29.6	2.05433
29.7	1.7542	29.7	2.06115
29.8	1.758	29.8	2.06796
29.9	1.7631	29.9	2.07478
30	1.7655	30	2.08159
30.1	1.7644	30.1	2.0884
30.2	1.7651	30.2	2.09521
30.3	1.7663	30.3	2.10202
30.4	1.7731	30.4	2.10883
30.5	1.7841	30.5	2.11564
30.6	1.7916	30.6	2.12244
30.7	1.7985	30.7	2.12925
30.8	1.8051	30.8	2.13605
30.9	1.8064	30.9	2.14286
31	1.814	31	2.14966
31.1	1.8214	31.1	2.15646
31.2	1.8245	31.2	2.16326
31.3	1.8317	31.3	2.17006
31.4	1.8361	31.4	2.17686
31.5	1.8402	31.5	2.18366
31.6	1.8465	31.6	2.19046
31.7	1.8495	31.7	2.19725
31.8	1.8526	31.8	2.20405
31.9	1.8532	31.9	2.21084
32	1.8577	32	2.21764
32.1	1.864	32.1	2.22443
32.2	1.8717	32.2	2.23122
32.3	1.8734	32.3	2.23801
32.4	1.874	32.4	2.2448
32.5	1.8815	32.5	2.25158
32.6	1.8825	32.6	2.25837
32.7	1.8842	32.7	2.26516
32.8	1.8878	32.8	2.27194
32.9	1.8929	32.9	2.27873
33	1.8961	33	2.28551
33.1	1.8991	33.1	2.29229
33.2	1.9062	33.2	2.29907
33.3	1.9132	33.3	2.30585
33.4	1.9195	33.4	2.31263
33.5	1.9202	33.5	2.31941
33.6	1.925	33.6	2.32619
33.7	1.9275	33.7	2.33296
33.8	1.9253	33.8	2.33974
33.9	1.9306	33.9	2.34651
34	1.9347	34	2.35329
34.1	1.9378	34.1	2.36006
34.2	1.9422	34.2	2.36683
34.3	1.9446	34.3	2.3736
34.4	1.952	34.4	2.38037
34.5	1.9559	34.5	2.38714
34.6	1.9594	34.6	2.3939
34.7	1.9647	34.7	2.40067
34.8	1.9673	34.8	2.40744
34.9	1.9712	34.9	2.4142
35	1.9768	35	2.42096
35.1	1.9802	35.1	2.42773
35.2	1.9851	35.2	2.43449
35.3	1.9905	35.3	2.44125
35.4	1.998	35.4	2.44801
35.5	2.0023	35.5	2.45477
35.6	2.0079	35.6	2.46152
35.7	2.0145	35.7	2.46828
35.8	2.0176	35.8	2.47504
35.9	2.024	35.9	2.48179
36	2.0258	36	2.48854
36.1	2.0306	36.1	2.4953
36.2	2.0391	36.2	2.50205
36.3	2.0459	36.3	2.5088
36.4	2.0575	36.4	2.51555
36.5	2.0619	36.5	2.5223
36.6	2.0665	36.6	2.52904
36.7	2.0668	36.7	2.53579
36.8	2.0686	36.8	2.54254
36.9	2.0694	36.9	2.54928
37	2.0742	37	2.55603
37.1	2.0769	37.1	2.56277
37.2	2.0796	37.2	2.56951
37.3	2.0841	37.3	2.57625
37.4	2.093	37.4	2.58299
37.5	2.0969	37.5	2.58973
37.6	2.0998	37.6	2.59647
37.7	2.1031	37.7	2.6032
37.8	2.1085	37.8	2.60994
37.9	2.1119	37.9	2.61668
38	2.1204	38	2.62341
38.1	2.1289	38.1	2.63014
38.2	2.1328	38.2	2.63687
38.3	2.1345	38.3	2.64361
38.4	2.1384	38.4	2.65034
38.5	2.1492	38.5	2.65706
38.6	2.1527	38.6	2.66379
38.7	2.1567	38.7	2.67052
38.8	2.161	38.8	2.67725
38.9	2.1674	38.9	2.68397
39	2.1761	39	2.69069
39.1	2.1873	39.1	2.69742
39.2	2.1909	39.2	2.70414
39.3	2.189	39.3	2.71086
39.4	2.1902	39.4	2.71758
39.5	2.1958	39.5	2.7243
39.6	2.2024	39.6	2.73102
39.7	2.2106	39.7	2.73774
39.8	2.2134	39.8	2.74445
39.9	2.2257	39.9	2.75117
40	2.2291	40	2.75788
40.1	2.2333	40.1	2.7646
40.2	2.2408	40.2	2.77131
40.3	2.2477	40.3	2.77802
40.4	2.2581	40.4	2.78473
40.5	2.2662	40.5	2.79144
40.6	2.2726	40.6	2.79815
40.7	2.2825	40.7	2.80486
40.8	2.2887	40.8	2.81156
40.9	2.2981	40.9	2.81827
41	2.3066	41	2.82497
41.1	2.316	41.1	2.83168
41.2	2.3269	41.2	2.83838
41.3	2.3336	41.3	2.84508
41.4	2.3423	41.4	2.85178
41.5	2.3453	41.5	2.85848
41.6	2.3543	41.6	2.86518
41.7	2.3605	41.7	2.87188
41.8	2.3695	41.8	2.87857
41.9	2.3746	41.9	2.88527
42	2.3771	42	2.89196
42.1	2.3852	42.1	2.89866
42.2	2.3914	42.2	2.90535
42.3	2.402	42.3	2.91204
42.4	2.4059	42.4	2.91873
42.5	2.4078	42.5	2.92542
42.6	2.4126	42.6	2.93211
42.7	2.4135	42.7	2.9388
42.8	2.423	42.8	2.94549
42.9	2.4306	42.9	2.95217
43	2.4372	43	2.95886
43.1	2.4424	43.1	2.96554
43.2	2.4437	43.2	2.97223
43.3	2.4491	43.3	2.97891
43.4	2.4544	43.4	2.98559
43.5	2.4538	43.5	2.99227
43.6	2.4601	43.6	2.99895
43.7	2.4637	43.7	3.00563
43.8	2.4666	43.8	3.01231
43.9	2.4689	43.9	3.01898
44	2.4766	44	3.02566
44.1	2.4816	44.1	3.03233
44.2	2.4877	44.2	3.039
44.3	2.4926	44.3	3.04568
44.4	2.4966	44.4	3.05235
44.5	2.5048	44.5	3.05902
44.6	2.5112	44.6	3.06569
44.7	2.5171	44.7	3.07236
44.8	2.5287	44.8	3.07902
44.9	2.5364	44.9	3.08569
45	2.5415	45	3.09236
45.1	2.544	45.1	3.09902
45.2	2.5466	45.2	3.10569
45.3	2.5523	45.3	3.11235
45.4	2.5658	45.4	3.11901
45.5	2.5737	45.5	3.12567
45.6	2.5772	45.6	3.13233
45.7	2.5838	45.7	3.13899
45.8	2.5876	45.8	3.14565
45.9	2.5975	45.9	3.1523
46	2.6005	46	3.15896
46.1	2.6072	46.1	3.16561
46.2	2.6142	46.2	3.17227
46.3	2.6188	46.3	3.17892
46.4	2.6267	46.4	3.18557
46.5	2.6279	46.5	3.19223
46.6	2.6348	46.6	3.19888
46.7	2.6422	46.7	3.20552
46.8	2.6412	46.8	3.21217
46.9	2.6473	46.9	3.21882
47	2.6538	47	3.22547
47.1	2.6573	47.1	3.23211
47.2	2.6614	47.2	3.23876
47.3	2.6654	47.3	3.2454
47.4	2.6699	47.4	3.25204
47.5	2.6719	47.5	3.25868
47.6	2.6768	47.6	3.26532
47.7	2.6817	47.7	3.27196
47.8	2.6897	47.8	3.2786
47.9	2.6959	47.9	3.28524
48	2.7075	48	3.29188
48.1	2.7165	48.1	3.29851
48.2	2.7241	48.2	3.30515
48.3	2.7322	48.3	3.31178
48.4	2.7362	48.4	3.31841
48.5	2.7458	48.5	3.32504
48.6	2.7559	48.6	3.33167
48.7	2.762	48.7	3.3383
48.8	2.7725	48.8	3.34493
48.9	2.7767	48.9	3.35156
49	2.7877	49	3.35819
49.1	2.798	49.1	3.36481
49.2	2.8084	49.2	3.37144
49.3	2.8186	49.3	3.37806
49.4	2.8288	49.4	3.38469
49.5	2.8366	49.5	3.39131
49.6	2.8448	49.6	3.39793
49.7	2.8506	49.7	3.40455
49.8	2.8604	49.8	3.41117
49.9	2.869	49.9	3.41779
50	2.878	50	3.4244
50.1	2.8829	50.1	3.43102
50.2	2.889	50.2	3.43764
50.3	2.894	50.3	3.44425
50.4	2.9063	50.4	3.45086
50.5	2.919	50.5	3.45748
50.6	2.925	50.6	3.46409
50.7	2.9275	50.7	3.4707
50.8	2.9343	50.8	3.47731
50.9	2.9393	50.9	3.48392
51	2.9466	51	3.49052
51.1	2.9535	51.1	3.49713
51.2	2.9612	51.2	3.50374
51.3	2.9708	51.3	3.51034
51.4	2.9753	51.4	3.51694
51.5	2.9795	51.5	3.52355
51.6	2.9842	51.6	3.53015
51.7	2.9932	51.7	3.53675
51.8	3.0016	51.8	3.54335
51.9	3.0082	51.9	3.54995
52	3.0142	52	3.55655
52.1	3.0235	52.1	3.56314
52.2	3.0344	52.2	3.56974
52.3	3.0442	52.3	3.57633
52.4	3.0526	52.4	3.58293
52.5	3.0534	52.5	3.58952
52.6	3.063	52.6	3.59611
52.7	3.0686	52.7	3.6027
52.8	3.0736	52.8	3.60929
52.9	3.0856	52.9	3.61588
53	3.0938	53	3.62247
53.1	3.1006	53.1	3.62906
53.2	3.1085	53.2	3.63565
53.3	3.1154	53.3	3.64223
53.4	3.1224	53.4	3.64882
53.5	3.1298	53.5	3.6554
53.6	3.137	53.6	3.66198
53.7	3.1437	53.7	3.66856
53.8	3.1503	53.8	3.67514
53.9	3.156	53.9	3.68172
54	3.1638	54	3.6883
54.1	3.1704	54.1	3.69488
54.2	3.1764	54.2	3.70146
54.3	3.18	54.3	3.70803
54.4	3.1867	54.4	3.71461
54.5	3.1908	54.5	3.72118
54.6	3.2019	54.6	3.72775
54.7	3.2081	54.7	3.73433
54.8	3.2156	54.8	3.7409
54.9	3.2195	54.9	3.74747
55	3.2289	55	3.75404
55.1	3.2294	55.1	3.7606
55.2	3.2336	55.2	3.76717
55.3	3.2404	55.3	3.77374
55.4	3.2459	55.4	3.7803
55.5	3.2482	55.5	3.78687
55.6	3.2576	55.6	3.79343
55.7	3.2641	55.7	3.79999
55.8	3.2709	55.8	3.80656
55.9	3.2765	55.9	3.81312
56	3.2844	56	3.81968
56.1	3.2915	56.1	3.82623
56.2	3.2948	56.2	3.83279
56.3	3.3025	56.3	3.83935
56.4	3.3085	56.4	3.8459
56.5	3.3111	56.5	3.85246
56.6	3.3161	56.6	3.85901
56.7	3.3234	56.7	3.86557
56.8	3.3344	56.8	3.87212
56.9	3.34	56.9	3.87867
57	3.3426	57	3.88522
57.1	3.3483	57.1	3.89177
57.2	3.3568	57.2	3.89832
57.3	3.363	57.3	3.90486
57.4	3.3669	57.4	3.91141
57.5	3.3748	57.5	3.91795
57.6	3.3816	57.6	3.9245
57.7	3.391	57.7	3.93104
57.8	3.3979	57.8	3.93758
57.9	3.404	57.9	3.94412
58	3.4117	58	3.95066
58.1	3.4138	58.1	3.9572
58.2	3.4155	58.2	3.96374
58.3	3.4229	58.3	3.97028
58.4	3.4295	58.4	3.97682
58.5	3.4374	58.5	3.98335
58.6	3.4461	58.6	3.98989
58.7	3.4523	58.7	3.99642
58.8	3.4595	58.8	4.00295
58.9	3.4674	58.9	4.00949
59	3.4739	59	4.01602
59.1	3.4789	59.1	4.02255
59.2	3.486	59.2	4.02907
59.3	3.4951	59.3	4.0356
59.4	3.5036	59.4	4.04213
59.5	3.5072	59.5	4.04866
59.6	3.5158	59.6	4.05518
59.7	3.523	59.7	4.06171
59.8	3.5309	59.8	4.06823
59.9	3.5359	59.9	4.07475
60	3.5426	60	4.08127
60.1	3.5475	60.1	4.08779
60.2	3.5525	60.2	4.09431
60.3	3.5612	60.3	4.10083
60.4	3.5676	60.4	4.10735
60.5	3.5764	60.5	4.11386
60.6	3.5826	60.6	4.12038
60.7	3.5867	60.7	4.12689
60.8	3.5938	60.8	4.13341
60.9	3.6017	60.9	4.13992
61	3.609	61	4.14643
61.1	3.6128	61.1	4.15294
61.2	3.6192	61.2	4.15945
61.3	3.6245	61.3	4.16596
61.4	3.6331	61.4	4.17247
61.5	3.6461	61.5	4.17898
61.6	3.658	61.6	4.18548
61.7	3.6615	61.7	4.19199
61.8	3.6686	61.8	4.19849
61.9	3.6785	61.9	4.20499
62	3.6899	62	4.2115
62.1	3.6982	62.1	4.218
62.2	3.7071	62.2	4.2245
62.3	3.7186	62.3	4.231
62.4	3.7259	62.4	4.2375
62.5	3.7324	62.5	4.24399
62.6	3.741	62.6	4.25049
62.7	3.7458	62.7	4.25699
62.8	3.7515	62.8	4.26348
62.9	3.7579	62.9	4.26997
63	3.7623	63	4.27647
63.1	3.7749	63.1	4.28296
63.2	3.7798	63.2	4.28945
63.3	3.7849	63.3	4.29594
63.4	3.7934	63.4	4.30243
63.5	3.8022	63.5	4.30892
63.6	3.8138	63.6	4.3154
63.7	3.8202	63.7	4.32189
63.8	3.8305	63.8	4.32837
63.9	3.8381	63.9	4.33486
64	3.8453	64	4.34134
64.1	3.8541	64.1	4.34782
64.2	3.865	64.2	4.35431
64.3	3.8767	64.3	4.36079
64.4	3.8804	64.4	4.36727
64.5	3.8807	64.5	4.37374
64.6	3.8862	64.6	4.38022
64.7	3.8939	64.7	4.3867
64.8	3.8994	64.8	4.39317
64.9	3.9019	64.9	4.39965
65	3.9083	65	4.40612
65.1	3.9183	65.1	4.41259
65.2	3.926	65.2	4.41907
65.3	3.9303	65.3	4.42554
65.4	3.9352	65.4	4.43201
65.5	3.9378	65.5	4.43848
65.6	3.9468	65.6	4.44494
65.7	3.9532	65.7	4.45141
65.8	3.9594	65.8	4.45788
65.9	3.9726	65.9	4.46434
66	3.9772	66	4.47081
66.1	3.9844	66.1	4.47727
66.2	3.9899	66.2	4.48373
66.3	3.9952	66.3	4.49019
66.4	3.998	66.4	4.49666
66.5	4.0094	66.5	4.50311
66.6	4.0131	66.6	4.50957
66.7	4.0215	66.7	4.51603
66.8	4.0267	66.8	4.52249
66.9	4.0295	66.9	4.52894
67	4.036	67	4.5354
67.1	4.0446	67.1	4.54185
67.2	4.054	67.2	4.54831
67.3	4.0619	67.3	4.55476
67.4	4.071	67.4	4.56121
67.5	4.0719	67.5	4.56766
67.6	4.0751	67.6	4.57411
67.7	4.0834	67.7	4.58056
67.8	4.0908	67.8	4.587
67.9	4.0983	67.9	4.59345
68	4.106	68	4.59989
68.1	4.1113	68.1	4.60634
68.2	4.1151	68.2	4.61278
68.3	4.1197	68.3	4.61922
68.4	4.13	68.4	4.62567
68.5	4.1328	68.5	4.63211
68.6	4.1402	68.6	4.63855
68.7	4.1464	68.7	4.64499
68.8	4.1524	68.8	4.65142
68.9	4.1608	68.9	4.65786
69	4.1656	69	4.6643
69.1	4.1769	69.1	4.67073
69.2	4.1819	69.2	4.67717
69.3	4.1916	69.3	4.6836
69.4	4.1962	69.4	4.69003
69.5	4.2019	69.5	4.69646
69.6	4.2062	69.6	4.70289
69.7	4.2087	69.7	4.70932
69.8	4.2129	69.8	4.71575
69.9	4.2167	69.9	4.72218
70	4.2249	70	4.7286
70.1	4.234	70.1	4.73503
70.2	4.2375	70.2	4.74145
70.3	4.2461	70.3	4.74788
70.4	4.2486	70.4	4.7543
70.5	4.2579	70.5	4.76072
70.6	4.2676	70.6	4.76714
70.7	4.2743	70.7	4.77356
70.8	4.279	70.8	4.77998
70.9	4.2867	70.9	4.7864
71	4.3009	71	4.79282
71.1	4.3105	71.1	4.79923
71.2	4.3132	71.2	4.80565
71.3	4.3204	71.3	4.81206
71.4	4.3297	71.4	4.81848
71.5	4.3366	71.5	4.82489
71.6	4.3452	71.6	4.8313
71.7	4.3485	71.7	4.83771
71.8	4.3559	71.8	4.84412
71.9	4.3644	71.9	4.85053
72	4.3672	72	4.85694
72.1	4.3784	72.1	4.86334
72.2	4.3845	72.2	4.86975
72.3	4.3909	72.3	4.87615
72.4	4.4008	72.4	4.88256
72.5	4.4076	72.5	4.88896
72.6	4.4134	72.6	4.89536
72.7	4.4245	72.7	4.90176
72.8	4.433	72.8	4.90816
72.9	4.4436	72.9	4.91456
73	4.4494	73	4.92096
73.1	4.4517	73.1	4.92736
73.2	4.4546	73.2	4.93375
73.3	4.4603	73.3	4.94015
73.4	4.4685	73.4	4.94654
73.5	4.4747	73.5	4.95294
73.6	4.4829	73.6	4.95933
73.7	4.4909	73.7	4.96572
73.8	4.4958	73.8	4.97211
73.9	4.503	73.9	4.9785
74	4.5103	74	4.98489
74.1	4.518	74.1	4.99128
74.2	4.5225	74.2	4.99767
74.3	4.527	74.3	5.00405
74.4	4.5317	74.4	5.01044
74.5	4.5358	74.5	5.01682
74.6	4.5445	74.6	5.02321
74.7	4.5504	74.7	5.02959
74.8	4.5575	74.8	5.03597
74.9	4.5639	74.9	5.04235
75	4.5654	75	5.04873
75.1	4.5748	75.1	5.05511
75.2	4.5802	75.2	5.06149
75.3	4.5863	75.3	5.06786
75.4	4.5919	75.4	5.07424
75.5	4.6047	75.5	5.08061
75.6	4.6133	75.6	5.08699
75.7	4.6216	75.7	5.09336
75.8	4.6278	75.8	5.09973
75.9	4.6409	75.9	5.1061
76	4.648	76	5.11247
76.1	4.6557	76.1	5.11884
76.2	4.657	76.2	5.12521
76.3	4.6671	76.3	5.13158
76.4	4.6736	76.4	5.13794
76.5	4.6818	76.5	5.14431
76.6	4.6864	76.6	5.15067
76.7	4.6908	76.7	5.15704
76.8	4.6965	76.8	5.1634
76.9	4.7069	76.9	5.16976
77	4.713	77	5.17612
77.1	4.7141	77.1	5.18248
77.2	4.7178	77.2	5.18884
77.3	4.7222	77.3	5.1952
77.4	4.7264	77.4	5.20156
77.5	4.7324	77.5	5.20791
77.6	4.7384	77.6	5.21427
77.7	4.7452	77.7	5.22062
77.8	4.7513	77.8	5.22698
77.9	4.7539	77.9	5.23333
78	4.7589	78	5.23968
78.1	4.764	78.1	5.24603
78.2	4.7712	78.2	5.25238
78.3	4.7779	78.3	5.25873
78.4	4.7835	78.4	5.26508
78.5	4.786	78.5	5.27142
78.6	4.7961	78.6	5.27777
78.7	4.8069	78.7	5.28412
78.8	4.8124	78.8	5.29046
78.9	4.8203	78.9	5.2968
79	4.8263	79	5.30314
79.1	4.835	79.1	5.30949
79.2	4.846	79.2	5.31583
79.3	4.8534	79.3	5.32217
79.4	4.8661	79.4	5.3285
79.5	4.8728	79.5	5.33484
79.6	4.8786	79.6	5.34118
79.7	4.887	79.7	5.34751
79.8	4.8896	79.8	5.35385
79.9	4.8929	79.9	5.36018
80	4.8941	80	5.36652
80.1	4.9013	80.1	5.37285
80.2	4.9064	80.2	5.37918
80.3	4.9141	80.3	5.38551
80.4	4.9251	80.4	5.39184
80.5	4.931	80.5	5.39817
80.6	4.934	80.6	5.40449
80.7	4.9421	80.7	5.41082
80.8	4.954	80.8	5.41714
80.9	4.9633	80.9	5.42347
81	4.9713	81	5.42979
81.1	4.9783	81.1	5.43612
81.2	4.9855	81.2	5.44244
81.3	4.993	81.3	5.44876
81.4	4.9985	81.4	5.45508
81.5	5.0018	81.5	5.4614
81.6	5.0087	81.6	5.46771
81.7	5.0118	81.7	5.47403
81.8	5.0174	81.8	5.48035
81.9	5.0266	81.9	5.48666
82	5.0327	82	5.49298
82.1	5.0394	82.1	5.49929
82.2	5.0385	82.2	5.5056
82.3	5.0473	82.3	5.51191
82.4	5.0513	82.4	5.51823
82.5	5.054	82.5	5.52453
82.6	5.0625	82.6	5.53084
82.7	5.0669	82.7	5.53715
82.8	5.0741	82.8	5.54346
82.9	5.0824	82.9	5.54976
83	5.0874	83	5.55607
83.1	5.0968	83.1	5.56237
83.2	5.1047	83.2	5.56868
83.3	5.1128	83.3	5.57498
83.4	5.1249	83.4	5.58128
83.5	5.1307	83.5	5.58758
83.6	5.1352	83.6	5.59388
83.7	5.1394	83.7	5.60018
83.8	5.1478	83.8	5.60648
83.9	5.158	83.9	5.61277
84	5.1716	84	5.61907
84.1	5.1829	84.1	5.62536
84.2	5.1904	84.2	5.63166
84.3	5.1968	84.3	5.63795
84.4	5.2047	84.4	5.64424
84.5	5.2128	84.5	5.65053
84.6	5.2242	84.6	5.65682
84.7	5.2279	84.7	5.66311
84.8	5.2309	84.8	5.6694
84.9	5.233	84.9	5.67569
85	5.2352	85	5.68197
85.1	5.2383	85.1	5.68826
85.2	5.2447	85.2	5.69455
85.3	5.2514	85.3	5.70083
85.4	5.2615	85.4	5.70711
85.5	5.2617	85.5	5.71339
85.6	5.2695	85.6	5.71967
85.7	5.2822	85.7	5.72595
85.8	5.29	85.8	5.73223
85.9	5.296	85.9	5.73851
86	5.3049	86	5.74479
86.1	5.3151	86.1	5.75107
86.2	5.321	86.2	5.75734
86.3	5.329	86.3	5.76362
86.4	5.334	86.4	5.76989
86.5	5.3387	86.5	5.77616
86.6	5.3491	86.6	5.78243
86.7	5.3574	86.7	5.7887
86.8	5.3696	86.8	5.79497
86.9	5.3691	86.9	5.80124
87	5.3721	87	5.80751
87.1	5.3784	87.1	5.81378
87.2	5.3899	87.2	5.82004
87.3	5.3984	87.3	5.82631
87.4	5.4048	87.4	5.83257
87.5	5.4163	87.5	5.83884
87.6	5.4257	87.6	5.8451
87.7	5.4279	87.7	5.85136
87.8	5.4377	87.8	5.85762
87.9	5.4506	87.9	5.86388
88	5.4586	88	5.87014
88.1	5.4602	88.1	5.8764
88.2	5.4637	88.2	5.88266
88.3	5.4736	88.3	5.88891
88.4	5.4794	88.4	5.89517
88.5	5.4912	88.5	5.90142
88.6	5.5049	88.6	5.90767
88.7	5.5129	88.7	5.91393
88.8	5.5211	88.8	5.92018
88.9	5.5279	88.9	5.92643
89	5.5367	89	5.93268
89.1	5.5447	89.1	5.93893
89.2	5.5523	89.2	5.94517
89.3	5.5594	89.3	5.95142
89.4	5.5669	89.4	5.95767
89.5	5.5741	89.5	5.96391
89.6	5.5834	89.6	5.97016
89.7	5.592	89.7	5.9764
89.8	5.6014	89.8	5.98264
89.9	5.6048	89.9	5.98888
90	5.6127	90	5.99512
90.1	5.6162	90.1	6.00136
90.2	5.6178	90.2	6.0076
90.3	5.6222	90.3	6.01384
90.4	5.6269	90.4	6.02008
90.5	5.6329	90.5	6.02631
90.6	5.6411	90.6	6.03255
90.7	5.6468	90.7	6.03878
90.8	5.6584	90.8	6.04501
90.9	5.6631	90.9	6.05125
91	5.6754	91	6.05748
91.1	5.6835	91.1	6.06371
91.2	5.689	91.2	6.06994
91.3	5.6969	91.3	6.07616
91.4	5.7027	91.4	6.08239
91.5	5.7074	91.5	6.08862
91.6	5.7149	91.6	6.09484
91.7	5.7205	91.7	6.10107
91.8	5.7195	91.8	6.10729
91.9	5.7231	91.9	6.11352
92	5.73	92	6.11974
92.1	5.7382	92.1	6.12596
92.2	5.7489	92.2	6.13218
92.3	5.7579	92.3	6.1384
92.4	5.7631	92.4	6.14462
92.5	5.769	92.5	6.15084
92.6	5.7784	92.6	6.15705
92.7	5.7839	92.7	6.16327
92.8	5.7888	92.8	6.16948
92.9	5.7865	92.9	6.1757
93	5.7971	93	6.18191
93.1	5.8058	93.1	6.18812
93.2	5.8151	93.2	6.19433
93.3	5.8207	93.3	6.20054
93.4	5.8207	93.4	6.20675
93.5	5.8286	93.5	6.21296
93.6	5.8338	93.6	6.21917
93.7	5.8411	93.7	6.22537
93.8	5.8528	93.8	6.23158
93.9	5.8604	93.9	6.23778
94	5.8643	94	6.24399
94.1	5.8682	94.1	6.25019
94.2	5.8793	94.2	6.25639
94.3	5.891	94.3	6.26259
94.4	5.8965	94.4	6.26879
94.5	5.9042	94.5	6.27499
94.6	5.9046	94.6	6.28119
94.7	5.9061	94.7	6.28739
94.8	5.9091	94.8	6.29358
94.9	5.9178	94.9	6.29978
95	5.9249	95	6.30597
95.1	5.9332	95.1	6.31217
95.2	5.9372	95.2	6.31836
95.3	5.9439	95.3	6.32455
95.4	5.9501	95.4	6.33074
95.5	5.9533	95.5	6.33693
95.6	5.9548	95.6	6.34312
95.7	5.9619	95.7	6.34931
95.8	5.9694	95.8	6.3555
95.9	5.9794	95.9	6.36168
96	5.9915	96	6.36787
96.1	5.9987	96.1	6.37405
96.2	6.0037	96.2	6.38024
96.3	6.0153	96.3	6.38642
96.4	6.0254	96.4	6.3926
96.5	6.0353	96.5	6.39878
96.6	6.0439	96.6	6.40496
96.7	6.0489	96.7	6.41114
96.8	6.0565	96.8	6.41732
96.9	6.0599	96.9	6.4235
97	6.0662	97	6.42967
97.1	6.07	97.1	6.43585
97.2	6.0772	97.2	6.44202
97.3	6.0887	97.3	6.4482
97.4	6.0947	97.4	6.45437
97.5	6.1025	97.5	6.46054
97.6	6.1099	97.6	6.46671
97.7	6.1171	97.7	6.47288
97.8	6.1206	97.8	6.47905
97.9	6.1302	97.9	6.48522
98	6.1416	98	6.49139
98.1	6.1526	98.1	6.49755
98.2	6.1594	98.2	6.50372
98.3	6.1661	98.3	6.50988
98.4	6.1741	98.4	6.51605
98.5	6.1818	98.5	6.52221
98.6	6.1917	98.6	6.52837
98.7	6.1998	98.7	6.53453
98.8	6.205	98.8	6.54069
98.9	6.2169	98.9	6.54685
99	6.2288	99	6.55301
99.1	6.2399	99.1	6.55917
99.2	6.2468	99.2	6.56532
99.3	6.2517	99.3	6.57148
99.4	6.2612	99.4	6.57763
99.5	6.2722	99.5	6.58379
99.6	6.2762	99.6	6.58994
99.7	6.2815	99.7	6.59609
99.8	6.2869	99.8	6.60224
99.9	6.2893	99.9	6.60839
100	6.2978	100	6.61454
100.1	6.3029	100.1	6.62069
100.2	6.3082	100.2	6.62684
100.3	6.3134	100.3	6.63298
100.4	6.3235	100.4	6.63913
100.5	6.333	100.5	6.64527
100.6	6.3418	100.6	6.65142
100.7	6.3509	100.7	6.65756
100.8	6.3619	100.8	6.6637
100.9	6.37	100.9	6.66984
101	6.3758	101	6.67598
101.1	6.3844	101.1	6.68212
101.2	6.3866	101.2	6.68826
101.3	6.3972	101.3	6.6944
101.4	6.3978	101.4	6.70053
101.5	6.4073	101.5	6.70667
101.6	6.4196	101.6	6.7128
101.7	6.4283	101.7	6.71894
101.8	6.4338	101.8	6.72507
101.9	6.4366	101.9	6.7312
102	6.4412	102	6.73733
102.1	6.4482	102.1	6.74346
102.2	6.4569	102.2	6.74959
102.3	6.4689	102.3	6.75572
102.4	6.476	102.4	6.76185
102.5	6.4829	102.5	6.76797
102.6	6.488	102.6	6.7741
102.7	6.4929	102.7	6.78022
102.8	6.5037	102.8	6.78635
102.9	6.5124	102.9	6.79247
103	6.518	103	6.79859
103.1	6.5227	103.1	6.80471
103.2	6.5331	103.2	6.81083
103.3	6.5392	103.3	6.81695
103.4	6.542	103.4	6.82307
103.5	6.5498	103.5	6.82919
103.6	6.5586	103.6	6.83531
103.7	6.5668	103.7	6.84142
103.8	6.5723	103.8	6.84754
103.9	6.5829	103.9	6.85365
104	6.5893	104	6.85976
104.1	6.5953	104.1	6.86587
104.2	6.5976	104.2	6.87199
104.3	6.6018	104.3	6.87809
104.4	6.6051	104.4	6.8842
104.5	6.6056	104.5	6.89031
104.6	6.6096	104.6	6.89642
104.7	6.6178	104.7	6.90253
104.8	6.6197	104.8	6.90863
104.9	6.6276	104.9	6.91474
105	6.6329	105	6.92084
105.1	6.6407	105.1	6.92694
105.2	6.6455	105.2	6.93305
105.3	6.6511	105.3	6.93915
105.4	6.6576	105.4	6.94525
105.5	6.6656	105.5	6.95135
105.6	6.6756	105.6	6.95745
105.7	6.6868	105.7	6.96354
105.8	6.694	105.8	6.96964
105.9	6.7027	105.9	6.97574
106	6.7091	106	6.98183
106.1	6.7117	106.1	6.98792
106.2	6.7196	106.2	6.99402
106.3	6.7277	106.3	7.00011
106.4	6.7352	106.4	7.0062
106.5	6.7385	106.5	7.01229
106.6	6.7437	106.6	7.01838
106.7	6.7475	106.7	7.02447
106.8	6.7551	106.8	7.03056
106.9	6.7609	106.9	7.03664
107	6.7684	107	7.04273
107.1	6.7775	107.1	7.04881
107.2	6.786	107.2	7.0549
107.3	6.7982	107.3	7.06098
107.4	6.8055	107.4	7.06706
107.5	6.8174	107.5	7.07314
107.6	6.8206	107.6	7.07922
107.7	6.8192	107.7	7.0853
107.8	6.8266	107.8	7.09138
107.9	6.8355	107.9	7.09746
108	6.8458	108	7.10354
108.1	6.8514	108.1	7.10961
108.2	6.8541	108.2	7.11569
108.3	6.8624	108.3	7.12176
108.4	6.8621	108.4	7.12784
108.5	6.8673	108.5	7.13391
108.6	6.8753	108.6	7.13998
108.7	6.8833	108.7	7.14605
108.8	6.8907	108.8	7.15212
108.9	6.893	108.9	7.15819
109	6.8978	109	7.16426
109.1	6.9019	109.1	7.17032
109.2	6.9135	109.2	7.17639
109.3	6.9208	109.3	7.18245
109.4	6.9272	109.4	7.18852
109.5	6.9367	109.5	7.19458
109.6	6.9457	109.6	7.20064
109.7	6.9481	109.7	7.20671
109.8	6.9555	109.8	7.21277
109.9	6.966	109.9	7.21883
110	6.9752	110	7.22489
110.1	6.9786	110.1	7.23094
110.2	6.9826	110.2	7.237
110.3	6.9888	110.3	7.24306
110.4	6.9947	110.4	7.24911
110.5	7.0052	110.5	7.25517
110.6	7.0153	110.6	7.26122
110.7	7.0256	110.7	7.26727
110.8	7.0337	110.8	7.27332
110.9	7.042	110.9	7.27938
111	7.0502	111	7.28543
111.1	7.0567	111.1	7.29147
111.2	7.0605	111.2	7.29752
111.3	7.0682	111.3	7.30357
111.4	7.0758	111.4	7.30962
111.5	7.0841	111.5	7.31566
111.6	7.0886	111.6	7.32171
111.7	7.0943	111.7	7.32775
111.8	7.0971	111.8	7.33379
111.9	7.1037	111.9	7.33983
112	7.1108	112	7.34588
112.1	7.1184	112.1	7.35192
112.2	7.1278	112.2	7.35795
112.3	7.131	112.3	7.36399
112.4	7.1392	112.4	7.37003
112.5	7.1463	112.5	7.37607
112.6	7.1491	112.6	7.3821
112.7	7.1556	112.7	7.38814
112.8	7.1641	112.8	7.39417
112.9	7.1727	112.9	7.4002
113	7.179	113	7.40624
113.1	7.1868	113.1	7.41227
113.2	7.1917	113.2	7.4183
113.3	7.1983	113.3	7.42433
113.4	7.2013	113.4	7.43036
113.5	7.2045	113.5	7.43638
113.6	7.2152	113.6	7.44241
113.7	7.2263	113.7	7.44844
113.8	7.2381	113.8	7.45446
113.9	7.2484	113.9	7.46048
114	7.2543	114	7.46651
114.1	7.2604	114.1	7.47253
114.2	7.2691	114.2	7.47855
114.3	7.2811	114.3	7.48457
114.4	7.2874	114.4	7.49059
114.5	7.2945	114.5	7.49661
114.6	7.2998	114.6	7.50263
114.7	7.3044	114.7	7.50864
114.8	7.3106	114.8	7.51466
114.9	7.3198	114.9	7.52068
115	7.3292	115	7.52669
115.1	7.3361	115.1	7.5327
115.2	7.3472	115.2	7.53872
115.3	7.3514	115.3	7.54473
115.4	7.3567	115.4	7.55074
115.5	7.3649	115.5	7.55675
115.6	7.3684	115.6	7.56276
115.7	7.3741	115.7	7.56876
115.8	7.3835	115.8	7.57477
115.9	7.3896	115.9	7.58078
116	7.3942	116	7.58678
116.1	7.4006	116.1	7.59279
116.2	7.4116	116.2	7.59879
116.3	7.4195	116.3	7.60479
116.4	7.4307	116.4	7.6108
116.5	7.4429	116.5	7.6168
116.6	7.4455	116.6	7.6228
116.7	7.4482	116.7	7.6288
116.8	7.4544	116.8	7.63479
116.9	7.4584	116.9	7.64079
117	7.4701	117	7.64679
117.1	7.4775	117.1	7.65278
117.2	7.4838	117.2	7.65878
117.3	7.4907	117.3	7.66477
117.4	7.4943	117.4	7.67076
117.5	7.5033	117.5	7.67676
117.6	7.5108	117.6	7.68275
117.7	7.5208	117.7	7.68874
117.8	7.5282	117.8	7.69473
117.9	7.5437	117.9	7.70072
118	7.5513	118	7.7067
118.1	7.5573	118.1	7.71269
118.2	7.5624	118.2	7.71868
118.3	7.5739	118.3	7.72466
118.4	7.5721	118.4	7.73064
118.5	7.5751	118.5	7.73663
118.6	7.5837	118.6	7.74261
118.7	7.5898	118.7	7.74859
118.8	7.5932	118.8	7.75457
118.9	7.5995	118.9	7.76055
119	7.608	119	7.76653
119.1	7.6088	119.1	7.77251
119.2	7.608	119.2	7.77848
119.3		119.3	7.78446
119.4		119.4	7.79044
119.5		119.5	7.79641
119.6		119.6	7.80238
119.7		119.7	7.80836
119.8		119.8	7.81433
119.9		119.9	7.8203
120		120	7.8203
120.1		120.1	7.81936
120.2		120.2	7.81842
120.3		120.3	7.81748
120.4		120.4	7.81654
120.5		120.5	7.8156
120.6		120.6	7.81467
120.7		120.7	7.81373
120.8		120.8	7.81279
120.9		120.9	7.81185
121		121	7.81091
121.1		121.1	7.80998
121.2		121.2	7.80904
121.3		121.3	7.8081
121.4		121.4	7.80716
121.5		121.5	7.80623
121.6		121.6	7.80529
121.7		121.7	7.80435
121.8	6.19402	121.8	7.80342
121.9	6.1876	121.9	7.80248
122	6.1876	122	7.80154
122.1	6.314	122.1	7.80061
122.2	6.3633	122.2	7.79967
122.3	6.3633	122.3	7.79873
122.4	6.44999	122.4	7.7978
122.5	6.3633	122.5	7.79686
122.6	6.417	122.6	7.79592
122.7	6.49799	122.7	7.79499
122.8	6.43441	122.8	7.79405
122.9	6.3936	122.9	7.79312
123	6.43359	123	7.79218
123.1	6.3949	123.1	7.79125
123.2	6.4323	123.2	7.79031
123.3	6.5053	123.3	7.78938
123.4	6.5001	123.4	7.78844
123.5	6.5102	123.5	7.7875
123.6	6.5475	123.6	7.78657
123.7	6.5687	123.7	7.78564
123.8	6.5738	123.8	7.7847
123.9	6.5542	123.9	7.78377
124	6.5911	124	7.78283
124.1	6.5902	124.1	7.7819
124.2	6.6149	124.2	7.78096
124.3	6.6247	124.3	7.78003
124.4	6.6072	124.4	7.7791
124.5	6.6184	124.5	7.77816
124.6	6.6194	124.6	7.77723
124.7	6.6193	124.7	7.77629
124.8	6.6406	124.8	7.77536
124.9	6.655	124.9	7.77443
125	6.6593	125	7.77349
125.1	6.6627	125.1	7.77256
125.2	6.6663	125.2	7.77163
125.3	6.6701	125.3	7.77069
125.4	6.6729	125.4	7.76976
125.5	6.6879	125.5	7.76883
125.6	6.6996	125.6	7.7679
125.7	6.6988	125.7	7.76696
125.8	6.7028	125.8	7.76603
125.9	6.7064	125.9	7.7651
126	6.7207	126	7.76417
126.1	6.7265	126.1	7.76323
126.2	6.7278	126.2	7.7623
126.3	6.7354	126.3	7.76137
126.4	6.7392	126.4	7.76044
126.5	6.7517	126.5	7.75951
126.6	6.7549	126.6	7.75858
126.7	6.7608	126.7	7.75764
126.8	6.7643	126.8	7.75671
126.9	6.7691	126.9	7.75578
127	6.7726	127	7.75485
127.1	6.7785	127.1	7.75392
127.2	6.7806	127.2	7.75299
127.3	6.7824	127.3	7.75206
127.4	6.7886	127.4	7.75113
127.5	6.791	127.5	7.7502
127.6	6.7978	127.6	7.74927
127.7	6.8019	127.7	7.74834
127.8	6.8088	127.8	7.74741
127.9	6.823	127.9	7.74648
128	6.8355	128	7.74555
128.1	6.8385	128.1	7.74462
128.2	6.8429	128.2	7.74369
128.3	6.8422	128.3	7.74276
128.4	6.8414	128.4	7.74183
128.5	6.8502	128.5	7.7409
128.6	6.8543	128.6	7.73997
128.7	6.862	128.7	7.73904
128.8	6.8809	128.8	7.73811
128.9	6.8816	128.9	7.73718
129	6.8803	129	7.73625
129.1	6.8855	129.1	7.73533
129.2	6.8788	129.2	7.7344
129.3	6.8814	129.3	7.73347
129.4	6.8748	129.4	7.73254
129.5	6.8835	129.5	7.73161
129.6	6.9	129.6	7.73068
129.7	6.8818	129.7	7.72976
129.8	6.8961	129.8	7.72883
129.9	6.9158	129.9	7.7279
130	7.0132	130	7.72697
130.1	7.10039	130.1	7.72605
130.2	6.97939	130.2	7.72512
130.3	6.91161	130.3	7.72419
130.4	6.6946	130.4	7.72326
130.5	6.6889	130.5	7.72234
130.6	6.52395	130.6	7.72141
130.7	6.63141	130.7	7.72048
130.8	6.66819	130.8	7.71956
130.9	6.2882	130.9	7.71863
131	6.8984	131	7.7177
131.1	8.42557	131.1	7.71678
131.2	8.51162	131.2	7.71585
131.3	7.44678	131.3	7.71492
131.4	7.1139	131.4	7.714
131.5	7.1639	131.5	7.71307
131.6	7.1639	131.6	7.71215
131.7	7.2075	131.7	7.71122
131.8	7.2644	131.8	7.71029
131.9	7.2599	131.9	7.70937
132	7.2677	132	7.70844
132.1	7.2712	132.1	7.70752
132.2	7.2893	132.2	7.70659
132.3	7.2928	132.3	7.70567
132.4	7.2797	132.4	7.70474
132.5	7.3338	132.5	7.70382
132.6	7.4072	132.6	7.70289
132.7	7.48478	132.7	7.70197
132.8	7.37892	132.8	7.70105
132.9	7.3924	132.9	7.70012
133	7.3859	133	7.6992
133.1	7.38579	133.1	7.69827
133.2	7.3765	133.2	7.69735
133.3	7.3815	133.3	7.69642
133.4	7.4238	133.4	7.6955
133.5	7.446	133.5	7.69458
133.6	7.46269	133.6	7.69365
133.7	7.45259	133.7	7.69273
133.8	7.49491	133.8	7.69181
133.9	7.5232	133.9	7.69088
134	7.4923	134	7.68996
134.1	7.44989	134.1	7.68904
134.2	7.31299	134.2	7.68811
134.3	7.23201	134.3	7.68719
134.4	7.2414	134.4	7.68627
134.5	7.153	134.5	7.68535
134.6	6.63173	134.6	7.68442
134.7	6.26093	134.7	7.6835
134.8	6.30427	134.8	7.68258
134.9	6.6345	134.9	7.68166
135	6.9779	135	7.68073
135.1	6.5442	135.1	7.67981
135.2	6.73868	135.2	7.67889
135.3	7.46122	135.3	7.67797
135.4	7.3943	135.4	7.67705
135.5	7.0869	135.5	7.67613
135.6	6.71331	135.6	7.67521
135.7	6.72381	135.7	7.67428
135.8	6.74999	135.8	7.67336
135.9	6.7511	135.9	7.67244
136	6.7604	136	7.67152
136.1	6.8117	136.1	7.6706
136.2	6.8319	136.2	7.66968
136.3	6.8089	136.3	7.66876
136.4	6.8184	136.4	7.66784
136.5	6.834	136.5	7.66692
136.6	6.8319	136.6	7.666
136.7	6.8575	136.7	7.66508
136.8	6.8795	136.8	7.66416
136.9	6.8958	136.9	7.66324
137	6.9293	137	7.66232
137.1	6.96	137.1	7.6614
137.2	6.988	137.2	7.66048
137.3	6.9894	137.3	7.65956
137.4	7.0057	137.4	7.65864
137.5	7.0324	137.5	7.65772
137.6	7.0399	137.6	7.6568
137.7	7.0171	137.7	7.65588
137.8	6.9968	137.8	7.65496
137.9	6.9765	137.9	7.65405
138	7.0093	138	7.65313
138.1	6.9934	138.1	7.65221
138.2	6.9967	138.2	7.65129
138.3	6.9959	138.3	7.65037
138.4	6.9992	138.4	7.64945
138.5	7.0014	138.5	7.64854
138.6	6.9975	138.6	7.64762
138.7	6.9853	138.7	7.6467
138.8	6.9809	138.8	7.64578
138.9	6.9798	138.9	7.64486
139	6.9944	139	7.64395
139.1	6.9779	139.1	7.64303
139.2	6.9669	139.2	7.64211
139.3	6.9814	139.3	7.64119
139.4	6.9808	139.4	7.64028
139.5	6.9699	139.5	7.63936
139.6	6.9635	139.6	7.63844
139.7	6.9448	139.7	7.63753
139.8	6.9388	139.8	7.63661
139.9	6.936	139.9	7.63569
140	6.9424	140	7.63478
140.1	6.9367	140.1	7.63386
140.2	6.9309	140.2	7.63294
140.3	6.9312	140.3	7.63203
140.4	6.9303	140.4	7.63111
140.5	6.9302	140.5	7.6302
140.6	6.9317	140.6	7.62928
140.7	6.9281	140.7	7.62837
140.8	6.9262	140.8	7.62745
140.9	6.9246	140.9	7.62653
141	6.923	141	7.62562
141.1	6.9223	141.1	7.6247
141.2	6.92	141.2	7.62379
141.3	6.9162	141.3	7.62287
141.4	6.915	141.4	7.62196
141.5	6.9136	141.5	7.62104
141.6	6.9109	141.6	7.62013
141.7	6.909	141.7	7.61922
141.8	6.9118	141.8	7.6183
141.9	6.9098	141.9	7.61739
142	6.9058	142	7.61647
142.1	6.9052	142.1	7.61556
142.2	6.9058	142.2	7.61464
142.3	6.9042	142.3	7.61373
142.4	6.9002	142.4	7.61282
142.5	6.8969	142.5	7.6119
142.6	6.8973	142.6	7.61099
142.7	6.8999	142.7	7.61008
142.8	6.8966	142.8	7.60916
142.9	6.8953	142.9	7.60825
143	6.8936	143	7.60734
143.1	6.8877	143.1	7.60642
143.2	6.8819	143.2	7.60551
143.3	6.8837	143.3	7.6046
143.4	6.8846	143.4	7.60369
143.5	6.8867	143.5	7.60277
143.6	6.8891	143.6	7.60186
143.7	6.8921	143.7	7.60095
143.8	6.8921	143.8	7.60004
143.9	6.8873	143.9	7.59912
144	6.8879	144	7.59821
144.1	6.8836	144.1	7.5973
144.2	6.8826	144.2	7.59639
144.3	6.8837	144.3	7.59548
144.4	6.8777	144.4	7.59457
144.5	6.8778	144.5	7.59365
144.6	6.8766	144.6	7.59274
144.7	6.8785	144.7	7.59183
144.8	6.8807	144.8	7.59092
144.9	6.8816	144.9	7.59001
145	6.8819	145	7.5891
145.1	6.8801	145.1	7.58819
145.2	6.881	145.2	7.58728
145.3	6.8798	145.3	7.58637
145.4	6.8743	145.4	7.58546
145.5	6.8769	145.5	7.58455
145.6	6.8735	145.6	7.58364
145.7	6.8721	145.7	7.58273
145.8	6.8711	145.8	7.58182
145.9	6.8713	145.9	7.58091
146	6.876	146	7.58
146.1	6.8766	146.1	7.57909
146.2	6.875	146.2	7.57818
146.3	6.8746	146.3	7.57727
146.4	6.8738	146.4	7.57636
146.5	6.8682	146.5	7.57545
146.6	6.8654	146.6	7.57454
146.7	6.8578	146.7	7.57363
146.8	6.8607	146.8	7.57272
146.9	6.8653	146.9	7.57181
147	6.8727	147	7.5709
147.1	6.8766	147.1	7.57
147.2	6.877	147.2	7.56909
147.3	6.8719	147.3	7.56818
147.4	6.8699	147.4	7.56727
147.5	6.8694	147.5	7.56636
147.6	6.8712	147.6	7.56546
147.7	6.8698	147.7	7.56455
147.8	6.8681	147.8	7.56364
147.9	6.864	147.9	7.56273
148	6.8588	148	7.56182
148.1	6.8579	148.1	7.56092
148.2	6.8519	148.2	7.56001
148.3	6.8441	148.3	7.5591
148.4	6.8334	148.4	7.5582
148.5	6.8305	148.5	7.55729
148.6	6.8281	148.6	7.55638
148.7	6.8301	148.7	7.55547
148.8	6.8324	148.8	7.55457
148.9	6.8333	148.9	7.55366
149	6.8387	149	7.55276
149.1	6.8371	149.1	7.55185
149.2	6.8356	149.2	7.55094
149.3	6.8301	149.3	7.55004
149.4	6.8226	149.4	7.54913
149.5	6.8186	149.5	7.54822
149.6	6.8179	149.6	7.54732
149.7	6.8133	149.7	7.54641
149.8	6.8124	149.8	7.54551
149.9	6.8162	149.9	7.5446
150	6.8084	150	7.5437
150.1	6.7987	150.1	7.54279
150.2	6.7937	150.2	7.54189
150.3	6.7881	150.3	7.54098
150.4	6.7902	150.4	7.54008
150.5	6.7929	150.5	7.53917
150.6	6.7942	150.6	7.53827
150.7	6.7881	150.7	7.53736
150.8	6.7843	150.8	7.53646
150.9	6.7868	150.9	7.53555
151	6.7805	151	7.53465
151.1	6.7784	151.1	7.53375
151.2	6.7742	151.2	7.53284
151.3	6.7698	151.3	7.53194
151.4	6.7693	151.4	7.53103
151.5	6.7677	151.5	7.53013
151.6	6.7707	151.6	7.52923
151.7	6.7678	151.7	7.52832
151.8	6.7636	151.8	7.52742
151.9	6.7596	151.9	7.52652
152	6.759	152	7.52561
152.1	6.7536	152.1	7.52471
152.2	6.7564	152.2	7.52381
152.3	6.7544	152.3	7.5229
152.4	6.7618	152.4	7.522
152.5	6.7587	152.5	7.5211
152.6	6.7555	152.6	7.5202
152.7	6.7543	152.7	7.51929
152.8	6.7581	152.8	7.51839
152.9	6.7564	152.9	7.51749
153	6.7553	153	7.51659
153.1	6.7666	153.1	7.51569
153.2	6.7629	153.2	7.51478
153.3	6.7604	153.3	7.51388
153.4	6.7622	153.4	7.51298
153.5	6.7598	153.5	7.51208
153.6	6.7629	153.6	7.51118
153.7	6.7663	153.7	7.51028
153.8	6.764	153.8	7.50938
153.9	6.7643	153.9	7.50847
154	6.7665	154	7.50757
154.1	6.7646	154.1	7.50667
154.2	6.7659	154.2	7.50577
154.3	6.765	154.3	7.50487
154.4	6.762	154.4	7.50397
154.5	6.7583	154.5	7.50307
154.6	6.7557	154.6	7.50217
154.7	6.7482	154.7	7.50127
154.8	6.7542	154.8	7.50037
154.9	6.7558	154.9	7.49947
155	6.7664	155	7.49857
155.1	6.7695	155.1	7.49767
155.2	6.772	155.2	7.49677
155.3	6.7682	155.3	7.49587
155.4	6.7661	155.4	7.49497
155.5	6.7645	155.5	7.49407
155.6	6.7642	155.6	7.49317
155.7	6.7674	155.7	7.49227
155.8	6.7711	155.8	7.49138
155.9	6.7791	155.9	7.49048
156	6.7838	156	7.48958
156.1	6.7908	156.1	7.48868
156.2	6.791	156.2	7.48778
156.3	6.7864	156.3	7.48688
156.4	6.7893	156.4	7.48598
156.5	6.7843	156.5	7.48509
156.6	6.778	156.6	7.48419
156.7	6.7739	156.7	7.48329
156.8	6.776	156.8	7.48239
156.9	6.7736	156.9	7.48149
157	6.7722	157	7.4806
157.1	6.7717	157.1	7.4797
157.2	6.7654	157.2	7.4788
157.3	6.764	157.3	7.4779
157.4	6.7719	157.4	7.47701
157.5	6.7764	157.5	7.47611
157.6	6.7786	157.6	7.47521
157.7	6.7765	157.7	7.47432
157.8	6.7747	157.8	7.47342
157.9	6.7765	157.9	7.47252
158	6.7696	158	7.47163
158.1	6.7643	158.1	7.47073
158.2	6.7598	158.2	7.46983
158.3	6.7575	158.3	7.46894
158.4	6.7509	158.4	7.46804
158.5	6.7518	158.5	7.46714
158.6	6.752	158.6	7.46625
158.7	6.7555	158.7	7.46535
158.8	6.751	158.8	7.46446
158.9	6.7487	158.9	7.46356
159	6.7482	159	7.46267
159.1	6.7454	159.1	7.46177
159.2	6.7456	159.2	7.46088
159.3	6.7421	159.3	7.45998
159.4	6.7403	159.4	7.45909
159.5	6.7371	159.5	7.45819
159.6	6.7403	159.6	7.4573
159.7	6.7356	159.7	7.4564
159.8	6.7266	159.8	7.45551
159.9	6.7228	159.9	7.45461
160	6.7208	160	7.45372
160.1	6.723	160.1	7.45282
160.2	6.7295	160.2	7.45193
160.3	6.7293	160.3	7.45104
[truncated: 9,875 more rows]
