# Supplementary material for: Key mechanistic features of the trade-off between antibody escape and host cell binding in the SARS-CoV-2 Omicron variant spike proteins
Source: EMBO J. 2024 Mar 11;43(8):5. doi: 10.1038/s44318-024-00062-z (PMC11021471; doi:10.1038/s44318-024-00062-z)
Supplement: Supplementary file 9 — Source Data Fig. 4 [file 44318_2024_62_MOESM9_ESM.zip › Figure 4/4C/fig4-RBD BA.4 Q493R-hACE2.xlsx]

## Sheet: RBD BA.4 Q493R-hACE2
Run 1; Ch 5; Fc 2-1; Cy 5; hACE2; Conc 12.5 25 50 100 200 nM_X	Run 1; Ch 5; Fc 2-1; Cy 5; hACE2; Conc 12.5 25 50 100 200 nM_Y	Run 1; Ch 5; Fc 2-1; Cy 5; hACE2; Conc 12.5 25 50 100 200 nM; Fitted_X	Run 1; Ch 5; Fc 2-1; Cy 5; hACE2; Conc 12.5 25 50 100 200 nM; Fitted_Y
-39.4	1.5151	-39.4	0
-39.3	-0.9484	-39.3	0
-39.2	-1.0547	-39.2	0
-39.1	-0.251043	-39.1	0
-39	-1.5417	-39	0
-38.9	-1.2995	-38.9	0
-38.8	-0.2631	-38.8	0
-38.7	-0.5294	-38.7	0
-38.6	-0.515901	-38.6	0
-38.5	-0.4999	-38.5	0
-38.4	-0.4187	-38.4	0
-38.3	-0.5711	-38.3	0
-38.2	-0.6358	-38.2	0
-38.1	-0.584304	-38.1	0
-38	-0.6777	-38	0
-37.9	-0.7429	-37.9	0
-37.8	-0.692	-37.8	0
-37.7	-0.4924	-37.7	0
-37.6	0.327006	-37.6	0
-37.5	-0.1584	-37.5	0
-37.4	0.0157	-37.4	0
-37.3	-0.0524	-37.3	0
-37.2	-0.1064	-37.2	0
-37.1	-0.293799	-37.1	0
-37	-0.3119	-37	0
-36.9	-0.3202	-36.9	0
-36.8	-0.2987	-36.8	0
-36.7	-0.279	-36.7	0
-36.6	-0.3274	-36.6	0
-36.5	-0.3372	-36.5	0
-36.4	-0.3362	-36.4	0
-36.3	-0.3479	-36.3	0
-36.2	-0.3286	-36.2	0
-36.1	-0.3288	-36.1	0
-36	-0.3198	-36	0
-35.9	-0.3505	-35.9	0
-35.8	-0.3585	-35.8	0
-35.7	-0.3245	-35.7	0
-35.6	-0.3442	-35.6	0
-35.5	-0.3333	-35.5	0
-35.4	-0.331	-35.4	0
-35.3	-0.3522	-35.3	0
-35.2	-0.3411	-35.2	0
-35.1	-0.3414	-35.1	0
-35	-0.3345	-35	0
-34.9	-0.341	-34.9	0
-34.8	-0.3399	-34.8	0
-34.7	-0.3228	-34.7	0
-34.6	-0.3155	-34.6	0
-34.5	-0.3238	-34.5	0
-34.4	-0.3194	-34.4	0
-34.3	-0.3115	-34.3	0
-34.2	-0.3108	-34.2	0
-34.1	-0.3158	-34.1	0
-34	-0.305	-34	0
-33.9	-0.3043	-33.9	0
-33.8	-0.3067	-33.8	0
-33.7	-0.3002	-33.7	0
-33.6	-0.2985	-33.6	0
-33.5	-0.3023	-33.5	0
-33.4	-0.3001	-33.4	0
-33.3	-0.2935	-33.3	0
-33.2	-0.2894	-33.2	0
-33.1	-0.2873	-33.1	0
-33	-0.2859	-33	0
-32.9	-0.2824	-32.9	0
-32.8	-0.2791	-32.8	0
-32.7	-0.2818	-32.7	0
-32.6	-0.2751	-32.6	0
-32.5	-0.2713	-32.5	0
-32.4	-0.2656	-32.4	0
-32.3	-0.2644	-32.3	0
-32.2	-0.2635	-32.2	0
-32.1	-0.2592	-32.1	0
-32	-0.257	-32	0
-31.9	-0.2521	-31.9	0
-31.8	-0.2496	-31.8	0
-31.7	-0.2517	-31.7	0
-31.6	-0.2524	-31.6	0
-31.5	-0.2539	-31.5	0
-31.4	-0.2582	-31.4	0
-31.3	-0.252	-31.3	0
-31.2	-0.2469	-31.2	0
-31.1	-0.2446	-31.1	0
-31	-0.2418	-31	0
-30.9	-0.2379	-30.9	0
-30.8	-0.2357	-30.8	0
-30.7	-0.2352	-30.7	0
-30.6	-0.2345	-30.6	0
-30.5	-0.2309	-30.5	0
-30.4	-0.2252	-30.4	0
-30.3	-0.2198	-30.3	0
-30.2	-0.2145	-30.2	0
-30.1	-0.2106	-30.1	0
-30	-0.2102	-30	0
-29.9	-0.2124	-29.9	0
-29.8	-0.2122	-29.8	0
-29.7	-0.2112	-29.7	0
-29.6	-0.2096	-29.6	0
-29.5	-0.2104	-29.5	0
-29.4	-0.2128	-29.4	0
-29.3	-0.2128	-29.3	0
-29.2	-0.2104	-29.2	0
-29.1	-0.2082	-29.1	0
-29	-0.2094	-29	0
-28.9	-0.2106	-28.9	0
-28.8	-0.2065	-28.8	0
-28.7	-0.2047	-28.7	0
-28.6	-0.2052	-28.6	0
-28.5	-0.2069	-28.5	0
-28.4	-0.2034	-28.4	0
-28.3	-0.2027	-28.3	0
-28.2	-0.1992	-28.2	0
-28.1	-0.2019	-28.1	0
-28	-0.2005	-28	0
-27.9	-0.1942	-27.9	0
-27.8	-0.1943	-27.8	0
-27.7	-0.1921	-27.7	0
-27.6	-0.1871	-27.6	0
-27.5	-0.1852	-27.5	0
-27.4	-0.1846	-27.4	0
-27.3	-0.1833	-27.3	0
-27.2	-0.1822	-27.2	0
-27.1	-0.183	-27.1	0
-27	-0.1846	-27	0
-26.9	-0.1845	-26.9	0
-26.8	-0.1837	-26.8	0
-26.7	-0.1833	-26.7	0
-26.6	-0.1814	-26.6	0
-26.5	-0.1861	-26.5	0
-26.4	-0.187	-26.4	0
-26.3	-0.1875	-26.3	0
-26.2	-0.1819	-26.2	0
-26.1	-0.1777	-26.1	0
-26	-0.1796	-26	0
-25.9	-0.1844	-25.9	0
-25.8	-0.1831	-25.8	0
-25.7	-0.1793	-25.7	0
-25.6	-0.1766	-25.6	0
-25.5	-0.177	-25.5	0
-25.4	-0.1723	-25.4	0
-25.3	-0.1655	-25.3	0
-25.2	-0.1661	-25.2	0
-25.1	-0.1678	-25.1	0
-25	-0.1635	-25	0
-24.9	-0.163	-24.9	0
-24.8	-0.1606	-24.8	0
-24.7	-0.1579	-24.7	0
-24.6	-0.1603	-24.6	0
-24.5	-0.1633	-24.5	0
-24.4	-0.165	-24.4	0
-24.3	-0.165	-24.3	0
-24.2	-0.1675	-24.2	0
-24.1	-0.1723	-24.1	0
-24	-0.1752	-24	0
-23.9	-0.1727	-23.9	0
-23.8	-0.1662	-23.8	0
-23.7	-0.1614	-23.7	0
-23.6	-0.1566	-23.6	0
-23.5	-0.1588	-23.5	0
-23.4	-0.1592	-23.4	0
-23.3	-0.1552	-23.3	0
-23.2	-0.1513	-23.2	0
-23.1	-0.151	-23.1	0
-23	-0.152	-23	0
-22.9	-0.1493	-22.9	0
-22.8	-0.1488	-22.8	0
-22.7	-0.1459	-22.7	0
-22.6	-0.1445	-22.6	0
-22.5	-0.1399	-22.5	0
-22.4	-0.1364	-22.4	0
-22.3	-0.137	-22.3	0
-22.2	-0.1383	-22.2	0
-22.1	-0.1366	-22.1	0
-22	-0.1394	-22	0
-21.9	-0.1405	-21.9	0
-21.8	-0.1433	-21.8	0
-21.7	-0.1418	-21.7	0
-21.6	-0.1381	-21.6	0
-21.5	-0.138	-21.5	0
-21.4	-0.1299	-21.4	0
-21.3	-0.1351	-21.3	0
-21.2	-0.1431	-21.2	0
-21.1	-0.1419	-21.1	0
-21	-0.1383	-21	0
-20.9	-0.1388	-20.9	0
-20.8	-0.1157	-20.8	0
-20.7	-0.1196	-20.7	0
-20.6	-0.1185	-20.6	0
-20.5	-0.1135	-20.5	0
-20.4	-0.1185	-20.4	0
-20.3	-0.1183	-20.3	0
-20.2	-0.1128	-20.2	0
-20.1	-0.1146	-20.1	0
-20	-0.1137	-20	0
-19.9	-0.1101	-19.9	0
-19.8	-0.1116	-19.8	0
-19.7	-0.1186	-19.7	0
-19.6	-0.1237	-19.6	0
-19.5	-0.1238	-19.5	0
-19.4	-0.1257	-19.4	0
-19.3	-0.1198	-19.3	0
-19.2	-0.1182	-19.2	0
-19.1	-0.1243	-19.1	0
-19	-0.1171	-19	0
-18.9	-0.1158	-18.9	0
-18.8	-0.1182	-18.8	0
-18.7	-0.1209	-18.7	0
-18.6	-0.1274	-18.6	0
-18.5	-0.1254	-18.5	0
-18.4	-0.121699	-18.4	0
-18.3	-0.1115	-18.3	0
-18.2	-0.1117	-18.2	0
-18.1	-0.1144	-18.1	0
-18	-0.1246	-18	0
-17.9	-0.1272	-17.9	0
-17.8	-0.1209	-17.8	0
-17.7	-0.1058	-17.7	0
-17.6	-0.0938	-17.6	0
-17.5	-0.0925	-17.5	0
-17.4	-0.0824999	-17.4	0
-17.3	-0.0892999	-17.3	0
-17.2	-0.0984	-17.2	0
-17.1	-0.0877	-17.1	0
-17	-0.0908	-17	0
-16.9	-0.0880998	-16.9	0
-16.8	-0.0762997	-16.8	0
-16.7	-0.059	-16.7	0
-16.6	-0.0485	-16.6	0
-16.5	-0.0487	-16.5	0
-16.4	-0.0459999	-16.4	0
-16.3	-0.0482999	-16.3	0
-16.2	-0.0536	-16.2	0
-16.1	-0.0397	-16.1	0
-16	-0.0452	-16	0
-15.9	-0.0427	-15.9	0
-15.8	-0.0382999	-15.8	0
-15.7	-0.053	-15.7	0
-15.6	-0.0499	-15.6	0
-15.5	-0.0267	-15.5	0
-15.4	-0.0139998	-15.4	0
-15.3	-0.00739971	-15.3	0
-15.2	-0.00629997	-15.2	0
-15.1	-0.0126	-15.1	0
-15	-0.00550001	-15	0
-14.9	0.00420012	-14.9	0
-14.8	0.00670005	-14.8	0
-14.7	0.00570002	-14.7	0
-14.6	-0.00669997	-14.6	0
-14.5	-0.0179	-14.5	0
-14.4	-0.0220001	-14.4	0
-14.3	-0.0266002	-14.3	0
-14.2	-0.0263	-14.2	0
-14.1	-0.0118	-14.1	0
-14	-0.0065	-14	0
-13.9	-0.00870011	-13.9	0
-13.8	-0.00760008	-13.8	0
-13.7	-0.01	-13.7	0
-13.6	-0.0074	-13.6	0
-13.5	0.00289999	-13.5	0
-13.4	0.0038	-13.4	0
-13.3	0.0153999	-13.3	0
-13.2	0.0128	-13.2	0
-13.1	0.00789999	-13.1	0
-13	0.00290001	-13	0
-12.9	-0.000900049	-12.9	0
-12.8	-0.000200054	-12.8	0
-12.7	0.000500015	-12.7	0
-12.6	-0.0031	-12.6	0
-12.5	-0.0225	-12.5	0
-12.4	-0.0408001	-12.4	0
-12.3	-0.0498001	-12.3	0
-12.2	-0.0469	-12.2	0
-12.1	-0.042	-12.1	0
-12	-0.0585	-12	0
-11.9	-0.0705002	-11.9	0
-11.8	-0.0758003	-11.8	0
-11.7	-0.0851	-11.7	0
-11.6	-0.0923	-11.6	0
-11.5	-0.0752	-11.5	0
-11.4	-0.0724002	-11.4	0
-11.3	-0.0600002	-11.3	0
-11.2	-0.036	-11.2	0
-11.1	-0.0311	-11.1	0
-11	-0.0184	-11	0
-10.9	-0.0157002	-10.9	0
-10.8	-0.0105001	-10.8	0
-10.7	-0.000499988	-10.7	0
-10.6	0.0046	-10.6	0
-10.5	0.0133	-10.5	0
-10.4	0.0242999	-10.4	0
-10.3	0.0386998	-10.3	0
-10.2	0.0469	-10.2	0
-10.1	0.0592	-10.1	0
-10	0.0546	-10	0
-9.9	0.0643997	-9.9	0
-9.8	0.0747998	-9.8	0
-9.7	0.0926	-9.7	0
-9.6	0.0857	-9.6	0
-9.5	0.0685	-9.5	0
-9.4	0.0551998	-9.4	0
-9.3	0.0394999	-9.3	0
-9.2	0.0265	-9.2	0
-9.1	0.0131	-9.1	0
-9	0.0058	-9	0
-8.9	0.00659995	-8.9	0
-8.8	0.00729978	-8.8	0
-8.7	0.0078	-8.7	0
-8.6	0.0037	-8.6	0
-8.5	-0.000600002	-8.5	0
-8.4	-0.0064	-8.4	0
-8.3	-0.00120004	-8.3	0
-8.2	-0.0029	-8.2	0
-8.1	-0.008	-8.1	0
-8	-0.0146	-8	0
-7.9	-0.0277001	-7.9	0
-7.8	-0.0314001	-7.8	0
-7.7	-0.0323	-7.7	0
-7.6	-0.0330001	-7.6	0
-7.5	-0.033	-7.5	0
-7.4	-0.03	-7.4	0
-7.3	-0.0246	-7.3	0
-7.2	-0.0226	-7.2	0
-7.1	-0.0218002	-7.1	0
-7	-0.0229	-7	0
-6.9	-0.0266	-6.9	0
-6.8	-0.028	-6.8	0
-6.7	-0.0283	-6.7	0
-6.6	-0.0281	-6.6	0
-6.5	-0.0201	-6.5	0
-6.4	-0.0191	-6.4	0
-6.3	-0.0156	-6.3	0
-6.2	-0.012	-6.2	0
-6.1	-0.0189001	-6.1	0
-6	-0.0177	-6	0
-5.9	-0.0152	-5.9	0
-5.8	-0.0113	-5.8	0
-5.7	-0.0078	-5.7	0
-5.6	-0.0125001	-5.6	0
-5.5	-0.0121	-5.5	0
-5.4	-0.0112	-5.4	0
-5.3	-0.0033	-5.3	0
-5.2	-0.0028	-5.2	0
-5.1	-0.00149998	-5.1	0
-5	-0.0002	-5	0
-4.9	0.0013	-4.9	0
-4.8	0.0015	-4.8	0
-4.7	0.0027	-4.7	0
-4.6	0.00609997	-4.6	0
-4.5	0.0059	-4.5	0
-4.4	0.0078	-4.4	0
-4.3	0.0076	-4.3	0
-4.2	0.0082	-4.2	0
-4.1	0.00659986	-4.1	0
-4	0.0008	-4	0
-3.9	0.0007	-3.9	0
-3.8	0.0016	-3.8	0
-3.7	0.0055	-3.7	0
-3.6	0.00250001	-3.6	0
-3.5	0.005	-3.5	0
-3.4	0.0048	-3.4	0
-3.3	0.0054	-3.3	0
-3.2	0.0038	-3.2	0
-3.1	-0.00169988	-3.1	0
-3	0.0003	-3	0
-2.9	0.0002	-2.9	0
-2.8	0.002	-2.8	0
-2.7	0.0052	-2.7	0
-2.6	0.00770005	-2.6	0
-2.5	0.0094	-2.5	0
-2.4	-0.0006	-2.4	0
-2.3	0.0024	-2.3	0
-2.2	0.0028	-2.2	0
-2.1	0.00300009	-2.1	0
-2	0.0037	-2	0
-1.9	-0.0037	-1.9	0
-1.8	0.0021	-1.8	0
-1.7	0.0047	-1.7	0
-1.6	0.0198998	-1.6	0
-1.5	0.0167	-1.5	0
-1.4	0.0092	-1.4	0
-1.3	0.0092	-1.3	0
-1.2	0.0131999	-1.2	0
-1.1	0.0167	-1.1	0
-1	0.0235	-1	0
-0.900002	0.0197	-0.900002	0
-0.799999	0.0167	-0.799999	0
-0.700001		-0.700001	0
-0.599998		-0.599998	0
-0.5		-0.5	0
-0.400002		-0.400002	0
-0.299999		-0.299999	0
-0.200001		-0.200001	0
-0.0999985		-0.0999985	0
0		0	0
0.0999985		0.0999985	0
0.200001		0.200001	0.011536
0.299999		0.299999	0.0230655
0.400002		0.400002	0.0345893
0.5		0.5	0.0461068
0.599998		0.599998	0.0576182
0.700001		0.700001	0.069124
0.799999		0.799999	0.0806233
0.900002		0.900002	0.0921171
1		1	0.103604
1.1		1.1	0.115086
1.2		1.2	0.126561
1.3		1.3	0.138031
1.4		1.4	0.149494
1.5		1.5	0.160952
1.6		1.6	0.172403
1.7		1.7	0.183849
1.8	-0.9117	1.8	0.195288
1.9	-0.768322	1.9	0.206722
2	-0.4183	2	0.218149
2.1	-0.2518	2.1	0.22957
2.2	-0.2207	2.2	0.240986
2.3	0.214	2.3	0.252395
2.4	0.332292	2.4	0.263799
2.5	0.3455	2.5	0.275196
2.6	0.4688	2.6	0.286588
2.7	0.5662	2.7	0.297974
2.8	0.5444	2.8	0.309353
2.9	0.609896	2.9	0.320727
3	0.6639	3	0.332095
3.1	0.7192	3.1	0.343456
3.2	0.746	3.2	0.354812
3.3	0.7538	3.3	0.366162
3.4	0.7648	3.4	0.377506
3.5	0.7539	3.5	0.388844
3.6	0.7332	3.6	0.400176
3.7	0.7365	3.7	0.411502
3.8	0.7649	3.8	0.422822
3.9	0.798699	3.9	0.434136
4	0.8097	4	0.445445
4.1	0.8574	4.1	0.456747
4.2	0.8887	4.2	0.468043
4.3	0.9163	4.3	0.479334
4.4	0.9279	4.4	0.490618
4.5	0.9439	4.5	0.501897
4.6	0.9629	4.6	0.513169
4.7	0.9927	4.7	0.524437
4.8	1.0175	4.8	0.535697
4.9	1.0252	4.9	0.546953
5	1.032	5	0.558201
5.1	1.0426	5.1	0.569444
5.2	1.0721	5.2	0.580682
5.3	1.0822	5.3	0.591913
5.4	1.0906	5.4	0.603139
5.5	1.1099	5.5	0.614358
5.6	1.125	5.6	0.625572
5.7	1.1452	5.7	0.63678
5.8	1.1635	5.8	0.647982
5.9	1.1836	5.9	0.659178
6	1.1956	6	0.670368
6.1	1.2104	6.1	0.681552
6.2	1.226	6.2	0.692731
6.3	1.2396	6.3	0.703904
6.4	1.2559	6.4	0.715071
6.5	1.2798	6.5	0.726231
6.6	1.2996	6.6	0.737386
6.7	1.3147	6.7	0.748535
6.8	1.3297	6.8	0.759679
6.9	1.3403	6.9	0.770816
7	1.3557	7	0.781948
7.1	1.3746	7.1	0.793073
7.2	1.3896	7.2	0.804193
7.3	1.4034	7.3	0.815307
7.4	1.4176	7.4	0.826416
7.5	1.4306	7.5	0.837518
7.6	1.4466	7.6	0.848614
7.7	1.4648	7.7	0.859705
7.8	1.4757	7.8	0.87079
7.9	1.4887	7.9	0.881869
8	1.5051	8	0.892942
8.1	1.5224	8.1	0.90401
8.2	1.5389	8.2	0.915072
8.3	1.5603	8.3	0.926127
8.4	1.5726	8.4	0.937178
8.5	1.5846	8.5	0.948222
8.6	1.6026	8.6	0.95926
8.7	1.6182	8.7	0.970293
8.8	1.629	8.8	0.981319
8.9	1.6404	8.9	0.99234
9	1.6561	9	1.00336
9.1	1.6716	9.1	1.01436
9.2	1.6875	9.2	1.02537
9.3	1.7002	9.3	1.03637
9.4	1.7189	9.4	1.04736
9.5	1.7352	9.5	1.05834
9.6	1.7521	9.6	1.06933
9.7	1.7666	9.7	1.0803
9.8	1.7837	9.8	1.09127
9.9	1.8022	9.9	1.10223
10	1.8165	10	1.11319
10.1	1.8347	10.1	1.12414
10.2	1.8517	10.2	1.13509
10.3	1.8675	10.3	1.14603
10.4	1.8827	10.4	1.15696
10.5	1.8984	10.5	1.16789
10.6	1.9119	10.6	1.17881
10.7	1.9259	10.7	1.18973
10.8	1.9376	10.8	1.20064
10.9	1.9577	10.9	1.21155
11	1.971	11	1.22245
11.1	1.9809	11.1	1.23334
11.2	1.9977	11.2	1.24423
11.3	2.0074	11.3	1.25511
11.4	2.0165	11.4	1.26599
11.5	2.0319	11.5	1.27686
11.6	2.0465	11.6	1.28773
11.7	2.0649	11.7	1.29859
11.8	2.0806	11.8	1.30944
11.9	2.0963	11.9	1.32029
12	2.1145	12	1.33113
12.1	2.1277	12.1	1.34197
12.2	2.1434	12.2	1.3528
12.3	2.1582	12.3	1.36363
12.4	2.1746	12.4	1.37445
12.5	2.1865	12.5	1.38526
12.6	2.1985	12.6	1.39607
12.7	2.2113	12.7	1.40687
12.8	2.2215	12.8	1.41767
12.9	2.2396	12.9	1.42846
13	2.2564	13	1.43925
13.1	2.27	13.1	1.45003
13.2	2.2839	13.2	1.4608
13.3	2.3004	13.3	1.47157
13.4	2.3176	13.4	1.48233
13.5	2.3337	13.5	1.49309
13.6	2.3441	13.6	1.50384
13.7	2.3585	13.7	1.51459
13.8	2.371	13.8	1.52533
13.9	2.3841	13.9	1.53606
14	2.3987	14	1.54679
14.1	2.4133	14.1	1.55751
14.2	2.4313	14.2	1.56823
14.3	2.4466	14.3	1.57894
14.4	2.4596	14.4	1.58965
14.5	2.4751	14.5	1.60035
14.6	2.4923	14.6	1.61105
14.7	2.5062	14.7	1.62174
14.8	2.5188	14.8	1.63242
14.9	2.536	14.9	1.6431
15	2.5506	15	1.65377
15.1	2.5629	15.1	1.66444
15.2	2.5767	15.2	1.6751
15.3	2.5938	15.3	1.68576
15.4	2.6095	15.4	1.69641
15.5	2.618	15.5	1.70705
15.6	2.631	15.6	1.71769
15.7	2.644	15.7	1.72832
15.8	2.6574	15.8	1.73895
15.9	2.6708	15.9	1.74957
16	2.6776	16	1.76019
16.1	2.6885	16.1	1.7708
16.2	2.6998	16.2	1.7814
16.3	2.7152	16.3	1.792
16.4	2.7299	16.4	1.8026
16.5	2.744	16.5	1.81319
16.6	2.7569	16.6	1.82377
16.7	2.7729	16.7	1.83435
16.8	2.7871	16.8	1.84492
16.9	2.8042	16.9	1.85549
17	2.8123	17	1.86605
17.1	2.829	17.1	1.8766
17.2	2.8463	17.2	1.88715
17.3	2.8595	17.3	1.89769
17.4	2.876	17.4	1.90823
17.5	2.888	17.5	1.91877
17.6	2.9034	17.6	1.92929
17.7	2.9208	17.7	1.93982
17.8	2.9308	17.8	1.95033
17.9	2.9425	17.9	1.96084
18	2.9559	18	1.97135
18.1	2.9699	18.1	1.98185
18.2	2.9864	18.2	1.99234
18.3	3.0032	18.3	2.00283
18.4	3.021	18.4	2.01331
18.5	3.0345	18.5	2.02379
18.6	3.048	18.6	2.03426
18.7	3.0645	18.7	2.04473
18.8	3.0826	18.8	2.05519
18.9	3.1015	18.9	2.06564
19	3.1114	19	2.07609
19.1	3.1242	19.1	2.08654
19.2	3.1373	19.2	2.09698
19.3	3.1499	19.3	2.10741
19.4	3.1645	19.4	2.11784
19.5	3.1745	19.5	2.12826
19.6	3.1873	19.6	2.13868
19.7	3.2057	19.7	2.14909
19.8	3.2141	19.8	2.15949
19.9	3.2256	19.9	2.16989
20	3.2415	20	2.18029
20.1	3.25	20.1	2.19068
20.2	3.2622	20.2	2.20106
20.3	3.2744	20.3	2.21144
20.4	3.2886	20.4	2.22181
20.5	3.3012	20.5	2.23218
20.6	3.3144	20.6	2.24254
20.7	3.3284	20.7	2.2529
20.8	3.3389	20.8	2.26325
20.9	3.3564	20.9	2.27359
21	3.3723	21	2.28393
21.1	3.3862	21.1	2.29427
21.2	3.3993	21.2	2.3046
21.3	3.4131	21.3	2.31492
21.4	3.426	21.4	2.32524
21.5	3.4381	21.5	2.33555
21.6	3.4546	21.6	2.34586
21.7	3.4706	21.7	2.35616
21.8	3.4854	21.8	2.36645
21.9	3.4969	21.9	2.37675
22	3.5082	22	2.38703
22.1	3.5269	22.1	2.39731
22.2	3.5449	22.2	2.40759
22.3	3.5589	22.3	2.41785
22.4	3.5687	22.4	2.42812
22.5	3.5808	22.5	2.43838
22.6	3.5945	22.6	2.44863
22.7	3.6058	22.7	2.45888
22.8	3.6185	22.8	2.46912
22.9	3.6291	22.9	2.47935
23	3.6435	23	2.48959
23.1	3.6549	23.1	2.49981
23.2	3.6639	23.2	2.51003
23.3	3.6797	23.3	2.52025
23.4	3.6938	23.4	2.53046
23.5	3.7041	23.5	2.54066
23.6	3.7235	23.6	2.55086
23.7	3.7345	23.7	2.56105
23.8	3.7465	23.8	2.57124
23.9	3.7606	23.9	2.58142
24	3.7747	24	2.5916
24.1	3.7866	24.1	2.60177
24.2	3.797	24.2	2.61194
24.3	3.8079	24.3	2.6221
24.4	3.8173	24.4	2.63225
24.5	3.8267	24.5	2.6424
24.6	3.8385	24.6	2.65255
24.7	3.8504	24.7	2.66269
24.8	3.8615	24.8	2.67282
24.9	3.8712	24.9	2.68295
25	3.8819	25	2.69307
25.1	3.8962	25.1	2.70319
25.2	3.9049	25.2	2.7133
25.3	3.9149	25.3	2.72341
25.4	3.9266	25.4	2.73351
25.5	3.9389	25.5	2.74361
25.6	3.9499	25.6	2.7537
25.7	3.9607	25.7	2.76379
25.8	3.9694	25.8	2.77387
25.9	3.9859	25.9	2.78394
26	3.9983	26	2.79401
26.1	4.0091	26.1	2.80408
26.2	4.0261	26.2	2.81414
26.3	4.0404	26.3	2.82419
26.4	4.0505	26.4	2.83424
26.5	4.0611	26.5	2.84428
26.6	4.0743	26.6	2.85432
26.7	4.0893	26.7	2.86435
26.8	4.1003	26.8	2.87438
26.9	4.1147	26.9	2.8844
27	4.1209	27	2.89442
27.1	4.1295	27.1	2.90443
27.2	4.1414	27.2	2.91443
27.3	4.1524	27.3	2.92444
27.4	4.1638	27.4	2.93443
27.5	4.1779	27.5	2.94442
27.6	4.1877	27.6	2.95441
27.7	4.1973	27.7	2.96439
27.8	4.2099	27.8	2.97436
27.9	4.218	27.9	2.98433
28	4.2308	28	2.99429
28.1	4.2435	28.1	3.00425
28.2	4.2527	28.2	3.0142
28.3	4.2645	28.3	3.02415
28.4	4.2776	28.4	3.03409
28.5	4.2936	28.5	3.04403
28.6	4.3065	28.6	3.05396
28.7	4.3197	28.7	3.06389
28.8	4.3341	28.8	3.07381
28.9	4.3472	28.9	3.08373
29	4.3576	29	3.09364
29.1	4.3639	29.1	3.10354
29.2	4.374	29.2	3.11344
29.3	4.387	29.3	3.12334
29.4	4.3975	29.4	3.13323
29.5	4.4109	29.5	3.14311
29.6	4.4251	29.6	3.15299
29.7	4.4363	29.7	3.16287
29.8	4.4471	29.8	3.17274
29.9	4.4598	29.9	3.1826
30	4.4736	30	3.19246
30.1	4.4846	30.1	3.20231
30.2	4.4965	30.2	3.21216
30.3	4.5074	30.3	3.222
30.4	4.5199	30.4	3.23184
30.5	4.5284	30.5	3.24167
30.6	4.5402	30.6	3.2515
30.7	4.553	30.7	3.26132
30.8	4.5679	30.8	3.27114
30.9	4.5759	30.9	3.28095
31	4.593	31	3.29076
31.1	4.6051	31.1	3.30056
31.2	4.6236	31.2	3.31035
31.3	4.6371	31.3	3.32014
31.4	4.6497	31.4	3.32993
31.5	4.6592	31.5	3.33971
31.6	4.669	31.6	3.34948
31.7	4.6814	31.7	3.35925
31.8	4.6944	31.8	3.36902
31.9	4.7035	31.9	3.37878
32	4.716	32	3.38853
32.1	4.7287	32.1	3.39828
32.2	4.7392	32.2	3.40803
32.3	4.7464	32.3	3.41777
32.4	4.755	32.4	3.4275
32.5	4.7674	32.5	3.43723
32.6	4.777	32.6	3.44695
32.7	4.7886	32.7	3.45667
32.8	4.8034	32.8	3.46638
32.9	4.8122	32.9	3.47609
33	4.8214	33	3.48579
33.1	4.8356	33.1	3.49549
33.2	4.8454	33.2	3.50518
33.3	4.8627	33.3	3.51487
33.4	4.8739	33.4	3.52455
33.5	4.8846	33.5	3.53423
33.6	4.8932	33.6	3.5439
33.7	4.9031	33.7	3.55357
33.8	4.9143	33.8	3.56323
33.9	4.9266	33.9	3.57288
34	4.943	34	3.58254
34.1	4.9523	34.1	3.59218
34.2	4.9647	34.2	3.60182
34.3	4.9725	34.3	3.61146
34.4	4.9814	34.4	3.62109
34.5	4.9918	34.5	3.63071
34.6	5.0053	34.6	3.64034
34.7	5.0157	34.7	3.64995
34.8	5.0249	34.8	3.65956
34.9	5.0351	34.9	3.66917
35	5.0433	35	3.67877
35.1	5.0587	35.1	3.68836
35.2	5.0743	35.2	3.69795
35.3	5.0916	35.3	3.70754
35.4	5.1062	35.4	3.71712
35.5	5.1161	35.5	3.72669
35.6	5.1248	35.6	3.73626
35.7	5.1353	35.7	3.74582
35.8	5.1457	35.8	3.75538
35.9	5.1593	35.9	3.76494
36	5.1689	36	3.77449
36.1	5.1786	36.1	3.78403
36.2	5.1871	36.2	3.79357
36.3	5.1964	36.3	3.8031
36.4	5.2075	36.4	3.81263
36.5	5.2218	36.5	3.82216
36.6	5.2338	36.6	3.83167
36.7	5.2436	36.7	3.84119
36.8	5.2528	36.8	3.8507
36.9	5.2691	36.9	3.8602
37	5.2771	37	3.8697
37.1	5.2869	37.1	3.87919
37.2	5.297	37.2	3.88868
37.3	5.3031	37.3	3.89816
37.4	5.3131	37.4	3.90764
37.5	5.3312	37.5	3.91711
37.6	5.3441	37.6	3.92658
37.7	5.3574	37.7	3.93604
37.8	5.3705	37.8	3.9455
37.9	5.377	37.9	3.95496
38	5.3898	38	3.9644
38.1	5.4033	38.1	3.97385
38.2	5.4196	38.2	3.98328
38.3	5.4348	38.3	3.99272
38.4	5.4477	38.4	4.00215
38.5	5.455	38.5	4.01157
38.6	5.467	38.6	4.02099
38.7	5.4788	38.7	4.0304
38.8	5.4922	38.8	4.03981
38.9	5.4997	38.9	4.04921
39	5.5107	39	4.05861
39.1	5.5238	39.1	4.068
39.2	5.5383	39.2	4.07739
39.3	5.5508	39.3	4.08677
39.4	5.5625	39.4	4.09615
39.5	5.5745	39.5	4.10552
39.6	5.5914	39.6	4.11489
39.7	5.6049	39.7	4.12425
39.8	5.6154	39.8	4.13361
39.9	5.628	39.9	4.14296
40	5.6404	40	4.15231
40.1	5.6473	40.1	4.16165
40.2	5.6605	40.2	4.17099
40.3	5.6726	40.3	4.18032
40.4	5.6916	40.4	4.18965
40.5	5.7036	40.5	4.19897
40.6	5.7103	40.6	4.20829
40.7	5.7198	40.7	4.21761
40.8	5.7358	40.8	4.22691
40.9	5.7511	40.9	4.23622
41	5.7584	41	4.24552
41.1	5.7688	41.1	4.25481
41.2	5.7788	41.2	4.2641
41.3	5.787	41.3	4.27338
41.4	5.7943	41.4	4.28266
41.5	5.8073	41.5	4.29193
41.6	5.8188	41.6	4.3012
41.7	5.8327	41.7	4.31046
41.8	5.8401	41.8	4.31972
41.9	5.8487	41.9	4.32898
42	5.8623	42	4.33822
42.1	5.8728	42.1	4.34747
42.2	5.8845	42.2	4.35671
42.3	5.9032	42.3	4.36594
42.4	5.9157	42.4	4.37517
42.5	5.9287	42.5	4.38439
42.6	5.9442	42.6	4.39361
42.7	5.9582	42.7	4.40283
42.8	5.9705	42.8	4.41204
42.9	5.9802	42.9	4.42124
43	5.9884	43	4.43044
43.1	6	43.1	4.43963
43.2	6.0103	43.2	4.44882
43.3	6.0231	43.3	4.45801
43.4	6.0377	43.4	4.46719
43.5	6.0526	43.5	4.47636
43.6	6.0594	43.6	4.48553
43.7	6.0665	43.7	4.4947
43.8	6.079	43.8	4.50386
43.9	6.0916	43.9	4.51301
44	6.1061	44	4.52217
44.1	6.1193	44.1	4.53131
44.2	6.1266	44.2	4.54045
44.3	6.1353	44.3	4.54959
44.4	6.1465	44.4	4.55872
44.5	6.1546	44.5	4.56784
44.6	6.1641	44.6	4.57697
44.7	6.1747	44.7	4.58608
44.8	6.189	44.8	4.59519
44.9	6.1998	44.9	4.6043
45	6.2085	45	4.6134
45.1	6.2168	45.1	4.6225
45.2	6.2271	45.2	4.63159
45.3	6.2333	45.3	4.64068
45.4	6.2436	45.4	4.64976
45.5	6.2514	45.5	4.65884
45.6	6.2625	45.6	4.66791
45.7	6.2726	45.7	4.67698
45.8	6.2871	45.8	4.68604
45.9	6.2963	45.9	4.6951
46	6.3084	46	4.70415
46.1	6.323	46.1	4.7132
46.2	6.3329	46.2	4.72224
46.3	6.3431	46.3	4.73128
46.4	6.3557	46.4	4.74032
46.5	6.3658	46.5	4.74935
46.6	6.3748	46.6	4.75837
46.7	6.3834	46.7	4.76739
46.8	6.3955	46.8	4.77641
46.9	6.4008	46.9	4.78542
47	6.4125	47	4.79442
47.1	6.426	47.1	4.80342
47.2	6.4387	47.2	4.81242
47.3	6.4484	47.3	4.82141
47.4	6.4568	47.4	4.83039
47.5	6.4656	47.5	4.83937
47.6	6.4732	47.6	4.84835
47.7	6.4831	47.7	4.85732
47.8	6.4941	47.8	4.86629
47.9	6.5048	47.9	4.87525
48	6.5156	48	4.88421
48.1	6.5307	48.1	4.89316
48.2	6.5438	48.2	4.90211
48.3	6.5505	48.3	4.91105
48.4	6.557	48.4	4.91999
48.5	6.5629	48.5	4.92892
48.6	6.5666	48.6	4.93785
48.7	6.576	48.7	4.94677
48.8	6.5869	48.8	4.95569
48.9	6.5993	48.9	4.9646
49	6.612	49	4.97351
49.1	6.6217	49.1	4.98242
49.2	6.6351	49.2	4.99132
49.3	6.6466	49.3	5.00021
49.4	6.6561	49.4	5.0091
49.5	6.6647	49.5	5.01799
49.6	6.6755	49.6	5.02687
49.7	6.6869	49.7	5.03574
49.8	6.6972	49.8	5.04462
49.9	6.7042	49.9	5.05348
50	6.7097	50	5.06234
50.1	6.7132	50.1	5.0712
50.2	6.7284	50.2	5.08005
50.3	6.7359	50.3	5.0889
50.4	6.7474	50.4	5.09774
50.5	6.7619	50.5	5.10658
50.6	6.7743	50.6	5.11541
50.7	6.7828	50.7	5.12424
50.8	6.7929	50.8	5.13307
50.9	6.8025	50.9	5.14189
51	6.8116	51	5.1507
51.1	6.823	51.1	5.15951
51.2	6.8349	51.2	5.16832
51.3	6.8467	51.3	5.17712
51.4	6.8555	51.4	5.18591
51.5	6.8662	51.5	5.1947
51.6	6.8771	51.6	5.20349
51.7	6.8854	51.7	5.21227
51.8	6.8912	51.8	5.22105
51.9	6.8965	51.9	5.22982
52	6.9067	52	5.23859
52.1	6.9185	52.1	5.24735
52.2	6.9279	52.2	5.25611
52.3	6.9399	52.3	5.26486
52.4	6.9477	52.4	5.27361
52.5	6.954	52.5	5.28235
52.6	6.9627	52.6	5.29109
52.7	6.9748	52.7	5.29983
52.8	6.9889	52.8	5.30856
52.9	6.9973	52.9	5.31728
53	7.005	53	5.326
53.1	7.0149	53.1	5.33472
53.2	7.0233	53.2	5.34343
53.3	7.0309	53.3	5.35214
53.4	7.041	53.4	5.36084
53.5	7.0548	53.5	5.36953
53.6	7.0641	53.6	5.37823
53.7	7.074	53.7	5.38691
53.8	7.0834	53.8	5.3956
53.9	7.0935	53.9	5.40428
54	7.1045	54	5.41295
54.1	7.1138	54.1	5.42162
54.2	7.1214	54.2	5.43028
54.3	7.1319	54.3	5.43894
54.4	7.1423	54.4	5.4476
54.5	7.1518	54.5	5.45625
54.6	7.1637	54.6	5.4649
54.7	7.1778	54.7	5.47354
54.8	7.1853	54.8	5.48218
54.9	7.1911	54.9	5.49081
55	7.1987	55	5.49943
55.1	7.2055	55.1	5.50806
55.2	7.211	55.2	5.51668
55.3	7.2148	55.3	5.52529
55.4	7.2257	55.4	5.5339
55.5	7.2362	55.5	5.5425
55.6	7.2449	55.6	5.5511
55.7	7.2529	55.7	5.5597
55.8	7.2633	55.8	5.56829
55.9	7.2761	55.9	5.57687
56	7.2843	56	5.58546
56.1	7.2972	56.1	5.59403
56.2	7.3116	56.2	5.6026
56.3	7.3176	56.3	5.61117
56.4	7.3266	56.4	5.61974
56.5	7.3341	56.5	5.62829
56.6	7.3416	56.6	5.63685
56.7	7.3558	56.7	5.6454
56.8	7.3707	56.8	5.65394
56.9	7.379	56.9	5.66248
57	7.3894	57	5.67102
57.1	7.4018	57.1	5.67955
57.2	7.4142	57.2	5.68807
57.3	7.4245	57.3	5.6966
57.4	7.4323	57.4	5.70511
57.5	7.4419	57.5	5.71363
57.6	7.4543	57.6	5.72213
57.7	7.4627	57.7	5.73064
57.8	7.4725	57.8	5.73914
57.9	7.4804	57.9	5.74763
58	7.4908	58	5.75612
58.1	7.5005	58.1	5.76461
58.2	7.5073	58.2	5.77309
58.3	7.5149	58.3	5.78156
58.4	7.5254	58.4	5.79004
58.5	7.5337	58.5	5.7985
58.6	7.5429	58.6	5.80696
58.7	7.5556	58.7	5.81542
58.8	7.5628	58.8	5.82388
58.9	7.5711	58.9	5.83233
59	7.5781	59	5.84077
59.1	7.5889	59.1	5.84921
59.2	7.5954	59.2	5.85764
59.3	7.6047	59.3	5.86608
59.4	7.6131	59.4	5.8745
59.5	7.6252	59.5	5.88292
59.6	7.633	59.6	5.89134
59.7	7.6441	59.7	5.89975
59.8	7.6524	59.8	5.90816
59.9	7.6605	59.9	5.91657
60	7.6715	60	5.92496
60.1	7.6793	60.1	5.93336
60.2	7.6909	60.2	5.94175
60.3	7.6985	60.3	5.95014
60.4	7.7061	60.4	5.95852
60.5	7.7151	60.5	5.96689
60.6	7.7267	60.6	5.97526
60.7	7.7369	60.7	5.98363
60.8	7.7428	60.8	5.992
60.9	7.7545	60.9	6.00035
61	7.769	61	6.00871
61.1	7.7819	61.1	6.01706
61.2	7.7973	61.2	6.0254
61.3	7.8075	61.3	6.03374
61.4	7.8195	61.4	6.04208
61.5	7.827	61.5	6.05041
61.6	7.8364	61.6	6.05874
61.7	7.843	61.7	6.06706
61.8	7.8515	61.8	6.07538
61.9	7.8597	61.9	6.08369
62	7.8673	62	6.092
62.1	7.8776	62.1	6.10031
62.2	7.882	62.2	6.10861
62.3	7.8907	62.3	6.1169
62.4	7.9025	62.4	6.1252
62.5	7.914	62.5	6.13348
62.6	7.9261	62.6	6.14177
62.7	7.9385	62.7	6.15004
62.8	7.945	62.8	6.15832
62.9	7.9493	62.9	6.16659
63	7.9556	63	6.17485
63.1	7.9642	63.1	6.18311
63.2	7.9706	63.2	6.19137
63.3	7.9766	63.3	6.19962
63.4	7.9831	63.4	6.20787
63.5	7.9905	63.5	6.21611
63.6	8.0019	63.6	6.22435
63.7	8.0104	63.7	6.23258
63.8	8.0226	63.8	6.24081
63.9	8.03	63.9	6.24904
64	8.0441	64	6.25726
64.1	8.0536	64.1	6.26547
64.2	8.0632	64.2	6.27368
64.3	8.0734	64.3	6.28189
64.4	8.0843	64.4	6.29009
64.5	8.0926	64.5	6.29829
64.6	8.106	64.6	6.30649
64.7	8.1145	64.7	6.31468
64.8	8.1221	64.8	6.32286
64.9	8.1326	64.9	6.33104
65	8.144	65	6.33922
65.1	8.1554	65.1	6.34739
65.2	8.1692	65.2	6.35556
65.3	8.1798	65.3	6.36372
65.4	8.1891	65.4	6.37188
65.5	8.198	65.5	6.38003
65.6	8.2029	65.6	6.38818
65.7	8.2109	65.7	6.39633
65.8	8.2196	65.8	6.40447
65.9	8.2321	65.9	6.41261
66	8.2392	66	6.42074
66.1	8.2457	66.1	6.42887
66.2	8.2565	66.2	6.43699
66.3	8.266	66.3	6.44511
66.4	8.2738	66.4	6.45323
66.5	8.2832	66.5	6.46134
66.6	8.2937	66.6	6.46944
66.7	8.3037	66.7	6.47755
66.8	8.3154	66.8	6.48564
66.9	8.3287	66.9	6.49374
67	8.34	67	6.50183
67.1	8.346	67.1	6.50991
67.2	8.3513	67.2	6.51799
67.3	8.3581	67.3	6.52607
67.4	8.369	67.4	6.53414
67.5	8.3765	67.5	6.54221
67.6	8.3879	67.6	6.55027
67.7	8.3954	67.7	6.55833
67.8	8.4039	67.8	6.56638
67.9	8.414	67.9	6.57443
68	8.4249	68	6.58248
68.1	8.4341	68.1	6.59052
68.2	8.4421	68.2	6.59855
68.3	8.452	68.3	6.60659
68.4	8.4621	68.4	6.61461
68.5	8.4685	68.5	6.62264
68.6	8.4753	68.6	6.63066
68.7	8.4885	68.7	6.63867
68.8	8.4945	68.8	6.64668
68.9	8.5004	68.9	6.65469
69	8.5111	69	6.66269
69.1	8.5232	69.1	6.67069
69.2	8.5329	69.2	6.67868
69.3	8.5441	69.3	6.68667
69.4	8.5529	69.4	6.69466
69.5	8.5615	69.5	6.70264
69.6	8.5712	69.6	6.71061
69.7	8.5794	69.7	6.71859
69.8	8.5887	69.8	6.72655
69.9	8.5964	69.9	6.73452
70	8.6085	70	6.74248
70.1	8.6126	70.1	6.75043
70.2	8.6223	70.2	6.75838
70.3	8.6291	70.3	6.76633
70.4	8.6374	70.4	6.77427
70.5	8.6471	70.5	6.78221
70.6	8.6556	70.6	6.79014
70.7	8.6585	70.7	6.79807
70.8	8.6696	70.8	6.806
70.9	8.6795	70.9	6.81392
71	8.6866	71	6.82183
71.1	8.6911	71.1	6.82975
71.2	8.6978	71.2	6.83765
71.3	8.7009	71.3	6.84556
71.4	8.7104	71.4	6.85346
71.5	8.7203	71.5	6.86135
71.6	8.7285	71.6	6.86924
71.7	8.737	71.7	6.87713
71.8	8.7467	71.8	6.88501
71.9	8.7543	71.9	6.89289
72	8.7641	72	6.90076
72.1	8.7768	72.1	6.90863
72.2	8.7854	72.2	6.9165
72.3	8.7937	72.3	6.92436
72.4	8.8003	72.4	6.93222
72.5	8.8091	72.5	6.94007
72.6	8.8155	72.6	6.94792
72.7	8.8209	72.7	6.95576
72.8	8.8265	72.8	6.9636
72.9	8.8304	72.9	6.97144
73	8.8358	73	6.97927
73.1	8.8408	73.1	6.98709
73.2	8.8489	73.2	6.99492
73.3	8.856	73.3	7.00274
73.4	8.8624	73.4	7.01055
73.5	8.8675	73.5	7.01836
73.6	8.874	73.6	7.02617
73.7	8.8841	73.7	7.03397
73.8	8.8959	73.8	7.04177
73.9	8.9072	73.9	7.04956
74	8.9167	74	7.05735
74.1	8.9246	74.1	7.06513
74.2	8.9291	74.2	7.07292
74.3	8.936	74.3	7.08069
74.4	8.9456	74.4	7.08847
74.5	8.9524	74.5	7.09623
74.6	8.9597	74.6	7.104
74.7	8.9654	74.7	7.11176
74.8	8.9677	74.8	7.11951
74.9	8.978	74.9	7.12726
75	8.9878	75	7.13501
75.1	8.9955	75.1	7.14276
75.2	9.0027	75.2	7.15049
75.3	9.01	75.3	7.15823
75.4	9.0142	75.4	7.16596
75.5	9.0244	75.5	7.17369
75.6	9.0383	75.6	7.18141
75.7	9.0492	75.7	7.18913
75.8	9.0527	75.8	7.19684
75.9	9.0607	75.9	7.20455
76	9.0724	76	7.21226
76.1	9.0784	76.1	7.21996
76.2	9.0879	76.2	7.22765
76.3	9.0955	76.3	7.23535
76.4	9.1033	76.4	7.24304
76.5	9.1118	76.5	7.25072
76.6	9.1187	76.6	7.2584
76.7	9.1273	76.7	7.26608
76.8	9.1401	76.8	7.27375
76.9	9.1488	76.9	7.28142
77	9.1555	77	7.28908
77.1	9.1629	77.1	7.29674
77.2	9.1724	77.2	7.3044
77.3	9.1842	77.3	7.31205
77.4	9.1956	77.4	7.3197
77.5	9.2031	77.5	7.32734
77.6	9.2116	77.6	7.33498
77.7	9.2185	77.7	7.34262
77.8	9.2294	77.8	7.35025
77.9	9.2414	77.9	7.35788
78	9.2481	78	7.3655
78.1	9.2545	78.1	7.37312
78.2	9.2594	78.2	7.38073
78.3	9.266	78.3	7.38834
78.4	9.272	78.4	7.39595
78.5	9.2806	78.5	7.40355
78.6	9.2878	78.6	7.41115
78.7	9.2992	78.7	7.41874
78.8	9.3111	78.8	7.42633
78.9	9.3191	78.9	7.43392
79	9.3291	79	7.4415
79.1	9.337	79.1	7.44908
79.2	9.3444	79.2	7.45665
79.3	9.3514	79.3	7.46422
79.4	9.3569	79.4	7.47179
79.5	9.3634	79.5	7.47935
79.6	9.3742	79.6	7.4869
79.7	9.388	79.7	7.49446
79.8	9.3904	79.8	7.50201
79.9	9.3938	79.9	7.50955
80	9.4017	80	7.51709
80.1	9.4063	80.1	7.52463
80.2	9.4143	80.2	7.53216
80.3	9.4289	80.3	7.53969
80.4	9.4384	80.4	7.54721
80.5	9.4421	80.5	7.55473
80.6	9.4555	80.6	7.56225
80.7	9.4664	80.7	7.56976
80.8	9.4793	80.8	7.57727
80.9	9.489	80.9	7.58478
81	9.495	81	7.59228
81.1	9.5042	81.1	7.59977
81.2	9.5111	81.2	7.60726
81.3	9.5193	81.3	7.61475
81.4	9.5255	81.4	7.62224
81.5	9.5361	81.5	7.62972
81.6	9.5447	81.6	7.63719
81.7	9.5526	81.7	7.64466
81.8	9.5585	81.8	7.65213
81.9	9.5712	81.9	7.6596
82	9.5792	82	7.66706
82.1	9.5825	82.1	7.67451
82.2	9.5883	82.2	7.68196
82.3	9.5946	82.3	7.68941
82.4	9.6016	82.4	7.69685
82.5	9.612	82.5	7.70429
82.6	9.6188	82.6	7.71173
82.7	9.6225	82.7	7.71916
82.8	9.6311	82.8	7.72659
82.9	9.6368	82.9	7.73401
83	9.6437	83	7.74143
83.1	9.6506	83.1	7.74885
83.2	9.6614	83.2	7.75626
83.3	9.6713	83.3	7.76366
83.4	9.6778	83.4	7.77107
83.5	9.6841	83.5	7.77847
83.6	9.6931	83.6	7.78586
83.7	9.7003	83.7	7.79325
83.8	9.7118	83.8	7.80064
83.9	9.7187	83.9	7.80802
84	9.722	84	7.8154
84.1	9.7315	84.1	7.82278
84.2	9.7431	84.2	7.83015
84.3	9.7512	84.3	7.83752
84.4	9.7597	84.4	7.84488
84.5	9.7683	84.5	7.85224
84.6	9.7749	84.6	7.8596
84.7	9.7809	84.7	7.86695
84.8	9.7893	84.8	7.8743
84.9	9.7966	84.9	7.88164
85	9.8052	85	7.88898
85.1	9.8135	85.1	7.89631
85.2	9.8191	85.2	7.90364
85.3	9.8277	85.3	7.91097
85.4	9.837	85.4	7.9183
85.5	9.8462	85.5	7.92562
85.6	9.8543	85.6	7.93293
85.7	9.8592	85.7	7.94024
85.8	9.8645	85.8	7.94755
85.9	9.8733	85.9	7.95485
86	9.8835	86	7.96215
86.1	9.8918	86.1	7.96945
86.2	9.8998	86.2	7.97674
86.3	9.9033	86.3	7.98403
86.4	9.9033	86.4	7.99131
86.5	9.9079	86.5	7.99859
86.6	9.9196	86.6	8.00587
86.7	9.9252	86.7	8.01314
86.8	9.9309	86.8	8.02041
86.9	9.9361	86.9	8.02768
87	9.9435	87	8.03494
87.1	9.954	87.1	8.04219
87.2	9.9603	87.2	8.04944
87.3	9.9685	87.3	8.05669
87.4	9.974	87.4	8.06394
87.5	9.98	87.5	8.07118
87.6	9.9844	87.6	8.07842
87.7	9.9892	87.7	8.08565
87.8	9.9922	87.8	8.09288
87.9	9.9993	87.9	8.1001
88	10.0064	88	8.10732
88.1	10.0085	88.1	8.11454
88.2	10.0127	88.2	8.12175
88.3	10.0199	88.3	8.12896
88.4	10.0302	88.4	8.13617
88.5	10.0346	88.5	8.14337
88.6	10.0395	88.6	8.15057
88.7	10.0491	88.7	8.15776
88.8	10.0593	88.8	8.16495
88.9	10.0645	88.9	8.17214
89	10.0707	89	8.17932
89.1	10.0796	89.1	8.1865
89.2	10.0876	89.2	8.19367
89.3	10.0892	89.3	8.20084
89.4	10.0944	89.4	8.20801
89.5	10.099	89.5	8.21517
89.6	10.1084	89.6	8.22233
89.7	10.1163	89.7	8.22948
89.8	10.1239	89.8	8.23664
89.9	10.1273	89.9	8.24378
90	10.1364	90	8.25093
90.1	10.1432	90.1	8.25807
90.2	10.153	90.2	8.2652
90.3	10.1575	90.3	8.27233
90.4	10.1646	90.4	8.27946
90.5	10.1712	90.5	8.28658
90.6	10.1786	90.6	8.2937
90.7	10.1832	90.7	8.30082
90.8	10.1932	90.8	8.30793
90.9	10.1997	90.9	8.31504
91	10.2069	91	8.32215
91.1	10.212	91.1	8.32925
91.2	10.2181	91.2	8.33634
91.3	10.2288	91.3	8.34344
91.4	10.2392	91.4	8.35053
91.5	10.2495	91.5	8.35761
91.6	10.2577	91.6	8.36469
91.7	10.2666	91.7	8.37177
91.8	10.2751	91.8	8.37884
91.9	10.2849	91.9	8.38591
92	10.2933	92	8.39298
92.1	10.297	92.1	8.40004
92.2	10.3037	92.2	8.4071
92.3	10.3128	92.3	8.41416
92.4	10.3231	92.4	8.42121
92.5	10.3353	92.5	8.42825
92.6	10.3457	92.6	8.4353
92.7	10.3533	92.7	8.44233
92.8	10.3593	92.8	8.44937
92.9	10.3664	92.9	8.4564
93	10.3719	93	8.46343
93.1	10.3737	93.1	8.47045
93.2	10.3751	93.2	8.47747
93.3	10.3804	93.3	8.48449
93.4	10.387	93.4	8.4915
93.5	10.3941	93.5	8.49851
93.6	10.4012	93.6	8.50552
93.7	10.4095	93.7	8.51252
93.8	10.4177	93.8	8.51952
93.9	10.4224	93.9	8.52651
94	10.4297	94	8.5335
94.1	10.4345	94.1	8.54049
94.2	10.4459	94.2	8.54747
94.3	10.4571	94.3	8.55445
94.4	10.4645	94.4	8.56142
94.5	10.4698	94.5	8.56839
94.6	10.4795	94.6	8.57536
94.7	10.4858	94.7	8.58232
94.8	10.4872	94.8	8.58928
94.9	10.4932	94.9	8.59624
95	10.5045	95	8.60319
95.1	10.5134	95.1	8.61014
95.2	10.5176	95.2	8.61708
95.3	10.5244	95.3	8.62402
95.4	10.5368	95.4	8.63096
95.5	10.5431	95.5	8.63789
95.6	10.5522	95.6	8.64482
95.7	10.5556	95.7	8.65175
95.8	10.5636	95.8	8.65867
95.9	10.5704	95.9	8.66558
96	10.5796	96	8.6725
96.1	10.585	96.1	8.67941
96.2	10.5936	96.2	8.68632
96.3	10.5976	96.3	8.69322
96.4	10.602	96.4	8.70012
96.5	10.6056	96.5	8.70701
96.6	10.6125	96.6	8.71391
96.7	10.6185	96.7	8.72079
96.8	10.6267	96.8	8.72768
96.9	10.6343	96.9	8.73456
97	10.6388	97	8.74144
97.1	10.6443	97.1	8.74831
97.2	10.6505	97.2	8.75518
97.3	10.6572	97.3	8.76204
97.4	10.6653	97.4	8.7689
97.5	10.6719	97.5	8.77576
97.6	10.6742	97.6	8.78262
97.7	10.6797	97.7	8.78947
97.8	10.6853	97.8	8.79631
97.9	10.6919	97.9	8.80316
98	10.6973	98	8.81
98.1	10.7039	98.1	8.81683
98.2	10.7153	98.2	8.82366
98.3	10.7211	98.3	8.83049
98.4	10.7221	98.4	8.83732
98.5	10.7281	98.5	8.84414
98.6	10.7313	98.6	8.85096
98.7	10.7373	98.7	8.85777
98.8	10.7459	98.8	8.86458
98.9	10.7506	98.9	8.87138
99	10.7599	99	8.87819
99.1	10.7699	99.1	8.88499
99.2	10.7801	99.2	8.89178
99.3	10.7927	99.3	8.89857
99.4	10.8	99.4	8.90536
99.5	10.8057	99.5	8.91214
99.6	10.8124	99.6	8.91892
99.7	10.8211	99.7	8.9257
99.8	10.8268	99.8	8.93247
99.9	10.833	99.9	8.93924
100	10.8448	100	8.94601
100.1	10.85	100.1	8.95277
100.2	10.8559	100.2	8.95953
100.3	10.8618	100.3	8.96628
100.4	10.8673	100.4	8.97303
100.5	10.8736	100.5	8.97978
100.6	10.8818	100.6	8.98652
100.7	10.8886	100.7	8.99326
100.8	10.8955	100.8	9
100.9	10.9013	100.9	9.00673
101	10.9072	101	9.01346
101.1	10.9072	101.1	9.02018
101.2	10.913	101.2	9.02691
101.3	10.9199	101.3	9.03362
101.4	10.9248	101.4	9.04034
101.5	10.9247	101.5	9.04705
101.6	10.9297	101.6	9.05375
101.7	10.9351	101.7	9.06046
101.8	10.9453	101.8	9.06716
101.9	10.9487	101.9	9.07385
102	10.9561	102	9.08054
102.1	10.9605	102.1	9.08723
102.2	10.966	102.2	9.09392
102.3	10.9713	102.3	9.1006
102.4	10.9786	102.4	9.10728
102.5	10.9851	102.5	9.11395
102.6	10.9963	102.6	9.12062
102.7	11.0024	102.7	9.12729
102.8	11.0097	102.8	9.13395
102.9	11.0183	102.9	9.14061
103	11.0223	103	9.14727
103.1	11.0293	103.1	9.15392
103.2	11.0344	103.2	9.16057
103.3	11.0423	103.3	9.16721
103.4	11.0481	103.4	9.17385
103.5	11.0534	103.5	9.18049
103.6	11.0586	103.6	9.18713
103.7	11.0638	103.7	9.19376
103.8	11.0722	103.8	9.20038
103.9	11.0789	103.9	9.207
104	11.0884	104	9.21363
104.1	11.0931	104.1	9.22024
104.2	11.0979	104.2	9.22685
104.3	11.0987	104.3	9.23346
104.4	11.1057	104.4	9.24007
104.5	11.1169	104.5	9.24667
104.6	11.125	104.6	9.25327
104.7	11.1307	104.7	9.25986
104.8	11.1372	104.8	9.26645
104.9	11.1427	104.9	9.27304
105	11.1484	105	9.27962
105.1	11.1516	105.1	9.2862
105.2	11.1546	105.2	9.29278
105.3	11.1604	105.3	9.29935
105.4	11.1631	105.4	9.30592
105.5	11.1713	105.5	9.31249
105.6	11.1769	105.6	9.31905
105.7	11.1845	105.7	9.32561
105.8	11.1897	105.8	9.33216
105.9	11.1957	105.9	9.33871
106	11.2002	106	9.34526
106.1	11.205	106.1	9.35181
106.2	11.2139	106.2	9.35835
106.3	11.2211	106.3	9.36489
106.4	11.2274	106.4	9.37142
106.5	11.2308	106.5	9.37795
106.6	11.2385	106.6	9.38448
106.7	11.2434	106.7	9.391
106.8	11.2497	106.8	9.39752
106.9	11.2565	106.9	9.40403
107	11.2673	107	9.41055
107.1	11.275	107.1	9.41705
107.2	11.2832	107.2	9.42356
107.3	11.2877	107.3	9.43006
107.4	11.2955	107.4	9.43656
107.5	11.3058	107.5	9.44305
107.6	11.3174	107.6	9.44955
107.7	11.3273	107.7	9.45603
107.8	11.3357	107.8	9.46252
107.9	11.341	107.9	9.469
108	11.3447	108	9.47547
108.1	11.3497	108.1	9.48195
108.2	11.3569	108.2	9.48842
108.3	11.3627	108.3	9.49488
108.4	11.3714	108.4	9.50135
108.5	11.3788	108.5	9.5078
108.6	11.3867	108.6	9.51426
108.7	11.3893	108.7	9.52071
108.8	11.3943	108.8	9.52716
108.9	11.4023	108.9	9.53361
109	11.4079	109	9.54005
109.1	11.4135	109.1	9.54649
109.2	11.4166	109.2	9.55292
109.3	11.4197	109.3	9.55935
109.4	11.4269	109.4	9.56578
109.5	11.4361	109.5	9.5722
109.6	11.4441	109.6	9.57862
109.7	11.4502	109.7	9.58504
109.8	11.4594	109.8	9.59145
109.9	11.4653	109.9	9.59786
110	11.47	110	9.60427
110.1	11.4741	110.1	9.61067
110.2	11.479	110.2	9.61707
110.3	11.482	110.3	9.62347
110.4	11.4893	110.4	9.62986
110.5	11.4929	110.5	9.63625
110.6	11.4987	110.6	9.64264
110.7	11.5012	110.7	9.64902
110.8	11.5096	110.8	9.6554
110.9	11.5173	110.9	9.66177
111	11.5228	111	9.66814
111.1	11.5278	111.1	9.67451
111.2	11.5343	111.2	9.68088
111.3	11.5417	111.3	9.68724
111.4	11.5486	111.4	9.6936
111.5	11.5581	111.5	9.69995
111.6	11.5636	111.6	9.7063
111.7	11.5717	111.7	9.71265
111.8	11.5751	111.8	9.71899
111.9	11.5792	111.9	9.72533
112	11.5895	112	9.73167
112.1	11.5978	112.1	9.738
112.2	11.603	112.2	9.74433
112.3	11.6035	112.3	9.75066
112.4	11.6104	112.4	9.75698
112.5	11.6162	112.5	9.7633
112.6	11.6268	112.6	9.76962
112.7	11.6317	112.7	9.77593
112.8	11.6366	112.8	9.78224
112.9	11.6422	112.9	9.78855
113	11.6489	113	9.79485
113.1	11.6524	113.1	9.80115
113.2	11.6618	113.2	9.80744
113.3	11.6692	113.3	9.81374
113.4	11.679	113.4	9.82003
113.5	11.6862	113.5	9.82631
113.6	11.6903	113.6	9.83259
113.7	11.6947	113.7	9.83887
113.8	11.6974	113.8	9.84515
113.9	11.7003	113.9	9.85142
114	11.7072	114	9.85769
114.1	11.7146	114.1	9.86395
114.2	11.7181	114.2	9.87021
114.3	11.7265	114.3	9.87647
114.4	11.7363	114.4	9.88272
114.5	11.7409	114.5	9.88898
114.6	11.7447	114.6	9.89522
114.7	11.7498	114.7	9.90147
114.8	11.7576	114.8	9.90771
114.9	11.7656	114.9	9.91394
115	11.7669	115	9.92018
115.1	11.7715	115.1	9.92641
115.2	11.7796	115.2	9.93264
115.3	11.7882	115.3	9.93886
115.4	11.7972	115.4	9.94508
115.5	11.8024	115.5	9.9513
115.6	11.8071	115.6	9.95751
115.7	11.8119	115.7	9.96372
115.8	11.8173	115.8	9.96993
115.9	11.8216	115.9	9.97613
116	11.8261	116	9.98233
116.1	11.833	116.1	9.98853
116.2	11.8405	116.2	9.99472
116.3	11.8504	116.3	10.0009
116.4	11.8625	116.4	10.0071
116.5	11.8692	116.5	10.0133
116.6	11.8746	116.6	10.0195
116.7	11.8825	116.7	10.0256
116.8	11.8884	116.8	10.0318
116.9	11.893	116.9	10.038
117	11.8969	117	10.0441
117.1	11.9042	117.1	10.0503
117.2	11.9093	117.2	10.0565
117.3	11.9108	117.3	10.0626
117.4	11.9154	117.4	10.0688
117.5	11.9284	117.5	10.0749
117.6	11.9304	117.6	10.0811
117.7	11.9413	117.7	10.0872
117.8	11.948	117.8	10.0934
117.9	11.9522	117.9	10.0995
118	11.9596	118	10.1056
118.1	11.9667	118.1	10.1118
118.2	11.9659	118.2	10.1179
118.3	11.9648	118.3	10.124
118.4	11.9705	118.4	10.1301
118.5	11.9821	118.5	10.1362
118.6	11.9847	118.6	10.1423
118.7	11.9906	118.7	10.1485
118.8	11.9928	118.8	10.1546
118.9	12.0022	118.9	10.1607
119	12.0048	119	10.1668
119.1	12.0048	119.1	10.1729
119.2	12.0061	119.2	10.179
119.3		119.3	10.185
119.4		119.4	10.1911
119.5		119.5	10.1972
119.6		119.6	10.2033
119.7		119.7	10.2094
119.8		119.8	10.2154
119.9		119.9	10.2215
120		120	10.2276
120.1		120.1	10.2276
120.2		120.2	10.2227
120.3		120.3	10.2178
120.4		120.4	10.2129
120.5		120.5	10.208
120.6		120.6	10.2031
120.7		120.7	10.1982
120.8		120.8	10.1933
120.9		120.9	10.1885
121		121	10.1836
121.1		121.1	10.1787
121.2		121.2	10.1738
121.3		121.3	10.169
121.4		121.4	10.1641
121.5		121.5	10.1592
121.6		121.6	10.1544
121.7		121.7	10.1495
121.8	12.812	121.8	10.1446
121.9	12.4962	121.9	10.1398
122	12.1841	122	10.1349
122.1	12.0369	122.1	10.1301
122.2	11.8742	122.2	10.1252
122.3	11.8667	122.3	10.1204
122.4	11.7525	122.4	10.1155
122.5	11.5681	122.5	10.1107
122.6	11.5832	122.6	10.1059
122.7	11.5436	122.7	10.101
122.8	11.5834	122.8	10.0962
122.9	11.5561	122.9	10.0913
123	11.5033	123	10.0865
123.1	11.4749	123.1	10.0817
123.2	11.4517	123.2	10.0769
123.3	11.4452	123.3	10.072
123.4	11.3883	123.4	10.0672
123.5	11.3838	123.5	10.0624
123.6	11.3771	123.6	10.0576
123.7	11.3665	123.7	10.0528
123.8	11.3576	123.8	10.048
123.9	11.3566	123.9	10.0431
124	11.3587	124	10.0383
124.1	11.3522	124.1	10.0335
124.2	11.3342	124.2	10.0287
124.3	11.3114	124.3	10.0239
124.4	11.288	124.4	10.0191
124.5	11.2942	124.5	10.0143
124.6	11.2914	124.6	10.0095
124.7	11.2868	124.7	10.0048
124.8	11.2671	124.8	9.99997
124.9	11.275	124.9	9.99518
125	11.2625	125	9.9904
125.1	11.2609	125.1	9.98562
125.2	11.2583	125.2	9.98084
125.3	11.2395	125.3	9.97606
125.4	11.2327	125.4	9.97129
125.5	11.2334	125.5	9.96651
125.6	11.2211	125.6	9.96174
125.7	11.2144	125.7	9.95698
125.8	11.2066	125.8	9.95221
125.9	11.2036	125.9	9.94745
126	11.1894	126	9.94269
126.1	11.1794	126.1	9.93793
126.2	11.1779	126.2	9.93318
126.3	11.1689	126.3	9.92842
126.4	11.1773	126.4	9.92367
126.5	11.1855	126.5	9.91892
126.6	11.1934	126.6	9.91418
126.7	11.1861	126.7	9.90943
126.8	11.1822	126.8	9.90469
126.9	11.1688	126.9	9.89995
127	11.1552	127	9.89521
127.1	11.1445	127.1	9.89048
127.2	11.1336	127.2	9.88575
127.3	11.123	127.3	9.88102
127.4	11.1195	127.4	9.87629
127.5	11.113	127.5	9.87156
127.6	11.1034	127.6	9.86684
127.7	11.0943	127.7	9.86212
127.8	11.091	127.8	9.8574
127.9	11.0877	127.9	9.85268
128	11.0795	128	9.84797
128.1	11.0758	128.1	9.84326
128.2	11.0693	128.2	9.83855
128.3	11.0604	128.3	9.83384
128.4	11.0551	128.4	9.82914
128.5	11.0416	128.5	9.82443
128.6	11.0227	128.6	9.81973
128.7	11.0193	128.7	9.81504
128.8	11.0182	128.8	9.81034
128.9	11.0059	128.9	9.80565
129	10.9939	129	9.80096
129.1	10.9867	129.1	9.79627
129.2	10.9771	129.2	9.79158
129.3		129.3	9.7869
129.4		129.4	9.78222
129.5		129.5	9.77754
129.6		129.6	9.77286
129.7		129.7	9.76818
129.8		129.8	9.76351
129.9		129.9	9.75884
130		130	9.75417
130.1		130.1	9.74951
130.2		130.2	9.74484
130.3		130.3	9.74018
130.4		130.4	9.73552
130.5		130.5	9.73087
130.6		130.6	9.72621
130.7		130.7	9.72156
130.8		130.8	9.71691
130.9		130.9	9.71226
131		131	9.70762
131.1		131.1	9.70297
131.2		131.2	9.69833
131.3		131.3	9.69369
131.4		131.4	9.68906
131.5		131.5	9.68442
131.6		131.6	9.67979
131.7		131.7	9.67516
131.8		131.8	9.67053
131.9		131.9	9.66591
132		132	9.66129
132.1		132.1	9.65667
132.2		132.2	9.65205
132.3		132.3	9.64743
132.4		132.4	9.64282
132.5		132.5	9.63821
132.6		132.6	9.6336
132.7		132.7	9.62899
132.8		132.8	9.62439
132.9		132.9	9.61978
133		133	9.61518
133.1		133.1	9.61059
133.2		133.2	9.60599
133.3		133.3	9.6014
133.4		133.4	9.59681
133.5		133.5	9.59222
133.6		133.6	9.58763
133.7		133.7	9.58305
133.8		133.8	9.57846
133.9		133.9	9.57388
134		134	9.56931
134.1		134.1	9.56473
134.2		134.2	9.56016
134.3		134.3	9.55558
134.4		134.4	9.55102
134.5		134.5	9.54645
134.6		134.6	9.54188
134.7		134.7	9.53732
134.8		134.8	9.53276
134.9		134.9	9.52821
135	10.3952	135	9.52365
135.1	10.68	135.1	9.5191
135.2	10.8286	135.2	9.51455
135.3	10.9774	135.3	9.51
135.4	10.8547	135.4	9.50545
135.5	10.8853	135.5	9.50091
135.6	10.7196	135.6	9.49636
135.7	10.6426	135.7	9.49182
135.8	10.6101	135.8	9.48729
135.9	10.5916	135.9	9.48275
136	10.5698	136	9.47822
136.1	10.523	136.1	9.47369
136.2	10.5134	136.2	9.46916
136.3	10.5026	136.3	9.46463
136.4	10.4973	136.4	9.46011
136.5	10.4909	136.5	9.45558
136.6	10.4813	136.6	9.45106
136.7	10.4521	136.7	9.44655
136.8	10.4313	136.8	9.44203
136.9	10.4049	136.9	9.43752
137	10.3881	137	9.43301
137.1	10.3843	137.1	9.4285
137.2	10.3614	137.2	9.42399
137.3	10.3459	137.3	9.41948
137.4	10.3321	137.4	9.41498
137.5	10.3091	137.5	9.41048
137.6	10.3019	137.6	9.40598
137.7	10.2944	137.7	9.40149
137.8	10.2939	137.8	9.39699
137.9	10.2862	137.9	9.3925
138	10.2663	138	9.38801
138.1	10.2552	138.1	9.38353
138.2	10.2489	138.2	9.37904
138.3	10.2498	138.3	9.37456
138.4	10.2395	138.4	9.37008
138.5	10.2316	138.5	9.3656
138.6	10.2326	138.6	9.36112
138.7	10.2226	138.7	9.35665
138.8	10.2188	138.8	9.35218
138.9	10.2123	138.9	9.34771
139	10.2042	139	9.34324
139.1	10.1943	139.1	9.33878
139.2	10.1897	139.2	9.33431
139.3	10.1851	139.3	9.32985
139.4	10.1895	139.4	9.32539
139.5	10.185	139.5	9.32094
139.6	10.1809	139.6	9.31648
139.7	10.1771	139.7	9.31203
139.8	10.1757	139.8	9.30758
139.9	10.1635	139.9	9.30313
140	10.1551	140	9.29869
140.1	10.138	140.1	9.29424
140.2	10.1315	140.2	9.2898
140.3	10.1271	140.3	9.28536
140.4	10.1235	140.4	9.28093
140.5	10.1148	140.5	9.27649
140.6	10.1068	140.6	9.27206
140.7	10.1055	140.7	9.26763
140.8	10.1004	140.8	9.2632
140.9	10.0897	140.9	9.25877
141	10.0843	141	9.25435
141.1	10.0765	141.1	9.24993
141.2	10.0692	141.2	9.24551
141.3	10.0617	141.3	9.24109
141.4	10.0545	141.4	9.23667
141.5	10.047	141.5	9.23226
141.6	10.0387	141.6	9.22785
141.7	10.0331	141.7	9.22344
141.8	10.0222	141.8	9.21903
141.9	10.0147	141.9	9.21463
142	10.0086	142	9.21023
142.1	9.9993	142.1	9.20583
142.2	9.9936	142.2	9.20143
142.3	9.9852	142.3	9.19703
142.4	9.9773	142.4	9.19264
142.5	9.9717	142.5	9.18825
142.6	9.9708	142.6	9.18386
142.7	9.9653	142.7	9.17947
142.8	9.9585	142.8	9.17508
142.9	9.95	142.9	9.1707
143	9.9427	143	9.16632
143.1	9.9376	143.1	9.16194
143.2	9.931	143.2	9.15756
143.3	9.9254	143.3	9.15319
143.4	9.9146	143.4	9.14882
143.5	9.9064	143.5	9.14444
143.6	9.8966	143.6	9.14008
143.7	9.8966	143.7	9.13571
143.8	9.893	143.8	9.13135
143.9	9.8874	143.9	9.12698
144	9.8814	144	9.12262
144.1	9.8696	144.1	9.11827
144.2	9.8635	144.2	9.11391
144.3	9.8564	144.3	9.10956
144.4	9.8477	144.4	9.10521
144.5	9.8399	144.5	9.10086
144.6	9.8313	144.6	9.09651
144.7	9.8265	144.7	9.09216
144.8	9.8203	144.8	9.08782
144.9	9.8119	144.9	9.08348
145	9.8045	145	9.07914
145.1	9.8012	145.1	9.07481
145.2	9.7919	145.2	9.07047
145.3	9.7824	145.3	9.06614
145.4	9.7761	145.4	9.06181
145.5	9.767	145.5	9.05748
145.6	9.7571	145.6	9.05315
145.7	9.7537	145.7	9.04883
145.8	9.7447	145.8	9.04451
145.9	9.7414	145.9	9.04019
146	9.7408	146	9.03587
146.1	9.7388	146.1	9.03156
146.2	9.7285	146.2	9.02724
146.3	9.7237	146.3	9.02293
146.4	9.7167	146.4	9.01862
146.5	9.7073	146.5	9.01432
146.6	9.6973	146.6	9.01001
146.7	9.6914	146.7	9.00571
146.8	9.6805	146.8	9.00141
146.9	9.6695	146.9	8.99711
147	9.6675	147	8.99281
147.1	9.672	147.1	8.98852
147.2	9.6684	147.2	8.98423
147.3	9.6634	147.3	8.97993
147.4	9.6537	147.4	8.97565
147.5	9.663	147.5	8.97136
147.6	9.6694	147.6	8.96708
147.7	9.6738	147.7	8.96279
147.8	9.6902	147.8	8.95851
147.9	9.7014	147.9	8.95424
148	9.7107	148	8.94996
148.1	9.7238	148.1	8.94569
148.2	9.6941	148.2	8.94142
148.3	9.6604	148.3	8.93715
148.4	9.6225	148.4	8.93288
148.5	9.5783	148.5	8.92861
148.6	9.5575	148.6	8.92435
148.7	9.5325	148.7	8.92009
148.8	9.5107	148.8	8.91583
148.9	9.4824	148.9	8.91157
149	9.4537	149	8.90732
149.1	9.4376	149.1	8.90307
149.2	9.4236	149.2	8.89881
149.3	9.4176	149.3	8.89457
149.4	9.4197	149.4	8.89032
149.5	9.4213	149.5	8.88607
149.6	9.4278	149.6	8.88183
149.7	9.4445	149.7	8.87759
149.8	9.453	149.8	8.87335
149.9	9.4594	149.9	8.86912
150	9.4522	150	8.86488
150.1	9.4207	150.1	8.86065
150.2	9.3787	150.2	8.85642
150.3	9.3459	150.3	8.85219
150.4	9.3222	150.4	8.84797
150.5	9.29	150.5	8.84374
150.6	9.2794	150.6	8.83952
150.7	9.2853	150.7	8.8353
150.8	9.2891	150.8	8.83108
150.9	9.3014	150.9	8.82687
151	9.328	151	8.82265
151.1	9.3466	151.1	8.81844
151.2	9.3486	151.2	8.81423
151.3	9.3571	151.3	8.81002
151.4	9.3395	151.4	8.80582
151.5	9.3118	151.5	8.80162
151.6	9.2926	151.6	8.79741
151.7	9.2663	151.7	8.79321
151.8	9.2342	151.8	8.78902
151.9	9.218	151.9	8.78482
152	9.2225	152	8.78063
152.1	9.2242	152.1	8.77644
152.2	9.2178	152.2	8.77225
152.3	9.2265	152.3	8.76806
152.4	9.2377	152.4	8.76388
152.5	9.2572	152.5	8.75969
152.6	9.2734	152.6	8.75551
152.7	9.3063	152.7	8.75133
152.8	9.3587	152.8	8.74716
152.9	9.3859	152.9	8.74298
153	9.3954	153	8.73881
153.1	9.4119	153.1	8.73464
153.2	9.4266	153.2	8.73047
153.3	9.4383	153.3	8.7263
153.4	9.4298	153.4	8.72214
153.5	9.408	153.5	8.71797
153.6	9.371	153.6	8.71381
153.7	9.3658	153.7	8.70965
153.8	9.3745	153.8	8.7055
153.9	9.3633	153.9	8.70134
154	9.3482	154	8.69719
154.1	9.3389	154.1	8.69304
154.2	9.3333	154.2	8.68889
154.3	9.3199	154.3	8.68474
154.4	9.3039	154.4	8.6806
154.5	9.2987	154.5	8.67646
154.6	9.302	154.6	8.67232
154.7	9.3065	154.7	8.66818
154.8	9.3114	154.8	8.66404
154.9	9.3122	154.9	8.65991
155	9.3095	155	8.65577
155.1	9.3009	155.1	8.65164
155.2	9.2936	155.2	8.64752
155.3	9.2793	155.3	8.64339
155.4	9.2718	155.4	8.63927
155.5	9.2687	155.5	8.63514
155.6	9.2639	155.6	8.63102
155.7	9.2526	155.7	8.6269
155.8	9.2431	155.8	8.62279
155.9	9.2364	155.9	8.61867
156	9.2328	156	8.61456
156.1	9.2208	156.1	8.61045
156.2	9.2119	156.2	8.60634
156.3	9.1807	156.3	8.60223
156.4	9.1591	156.4	8.59813
156.5	9.1473	156.5	8.59403
156.6	9.152	156.6	8.58993
156.7	9.1751	156.7	8.58583
156.8	9.1901	156.8	8.58173
156.9	9.1885	156.9	8.57764
157	9.1942	157	8.57355
157.1	9.193	157.1	8.56945
157.2	9.1823	157.2	8.56537
157.3	9.1873	157.3	8.56128
157.4	9.1877	157.4	8.5572
157.5	9.1859	157.5	8.55311
157.6	9.1874	157.6	8.54903
157.7	9.1771	157.7	8.54495
157.8	9.1634	157.8	8.54088
157.9	9.1615	157.9	8.5368
158	9.1435	158	8.53273
158.1	9.1284	158.1	8.52866
158.2	9.1155	158.2	8.52459
158.3	9.1207	158.3	8.52052
158.4	9.1105	158.4	8.51646
158.5	9.1036	158.5	8.5124
158.6	9.105	158.6	8.50833
158.7	9.1057	158.7	8.50428
158.8	9.1098	158.8	8.50022
158.9	9.1011	158.9	8.49616
159	9.0844	159	8.49211
159.1	9.0678	159.1	8.48806
159.2	9.0503	159.2	8.48401
159.3	9.0302	159.3	8.47996
159.4	9.0138	159.4	8.47592
159.5	8.9877	159.5	8.47188
159.6	8.972	159.6	8.46784
159.7	8.9588	159.7	8.4638
159.8	8.9413	159.8	8.45976
159.9	8.9175	159.9	8.45572
160	8.9205	160	8.45169
160.1	8.903	160.1	8.44766
160.2	8.9007	160.2	8.44363
160.3	8.8989	160.3	8.4396
160.4	8.896	160.4	8.43558
[truncated: 10,876 more rows]
