# Supplementary material for: Key mechanistic features of the trade-off between antibody escape and host cell binding in the SARS-CoV-2 Omicron variant spike proteins
Source: EMBO J. 2024 Mar 11;43(8):5. doi: 10.1038/s44318-024-00062-z (PMC11021471; doi:10.1038/s44318-024-00062-z)
Supplement: Supplementary file 10 — Source Data Fig. 5 [file 44318_2024_62_MOESM10_ESM.zip]

Archive with 50 entries (47 files):
- Figure 5/
- __MACOSX/._Figure 5
- Figure 5/5A/
- __MACOSX/Figure 5/._5A
- Figure 5/.DS_Store
- __MACOSX/Figure 5/._.DS_Store
- Figure 5/5B/
- __MACOSX/Figure 5/._5B
- Figure 5/5A/fig5-BD629-RBD BA.2 R493Q.xlsx
- __MACOSX/Figure 5/5A/._fig5-BD629-RBD BA.2 R493Q.xlsx
- Figure 5/5A/fig5-BD629-RBD BA.2.xlsx
- __MACOSX/Figure 5/5A/._fig5-BD629-RBD BA.2.xlsx
- Figure 5/5A/fig5-hACE2-RBD BA.2 R493Q.xlsx
- __MACOSX/Figure 5/5A/._fig5-hACE2-RBD BA.2 R493Q.xlsx
- Figure 5/5A/fig5-BD604-RBD BA.2.xlsx
- __MACOSX/Figure 5/5A/._fig5-BD604-RBD BA.2.xlsx
- Figure 5/5A/fig5-S2K146-RBD BA.2 F486V.xlsx
- __MACOSX/Figure 5/5A/._fig5-S2K146-RBD BA.2 F486V.xlsx
- Figure 5/5A/fig5-S2K146-RBD BA.2.xlsx
- __MACOSX/Figure 5/5A/._fig5-S2K146-RBD BA.2.xlsx
- Figure 5/5A/fig5-BD629-RBD BA.4.xlsx
- __MACOSX/Figure 5/5A/._fig5-BD629-RBD BA.4.xlsx
- Figure 5/5A/fig5-S2K146-RBD BA.4.xlsx
- __MACOSX/Figure 5/5A/._fig5-S2K146-RBD BA.4.xlsx
- Figure 5/5A/fig5-BD604-RBD BA.2 F486V.xlsx
- __MACOSX/Figure 5/5A/._fig5-BD604-RBD BA.2 F486V.xlsx
- Figure 5/5A/fig5-BD604-RBD BA.4.xlsx
- __MACOSX/Figure 5/5A/._fig5-BD604-RBD BA.4.xlsx
- Figure 5/5A/fig5-P2C-1F11-RBD BA.2 F486V.xlsx
- __MACOSX/Figure 5/5A/._fig5-P2C-1F11-RBD BA.2 F486V.xlsx
- Figure 5/5A/fig5-P2C-1F11-RBD BA.2.xlsx
- __MACOSX/Figure 5/5A/._fig5-P2C-1F11-RBD BA.2.xlsx
- Figure 5/5A/fig5-S2K146-RBD BA.2 R493Q.xlsx
- __MACOSX/Figure 5/5A/._fig5-S2K146-RBD BA.2 R493Q.xlsx
- Figure 5/5A/fig5-BD629-RBD BA.2 F486V.xlsx
- __MACOSX/Figure 5/5A/._fig5-BD629-RBD BA.2 F486V.xlsx
- Figure 5/5A/fig5-hACE2-RBD BA.2 F486V.xlsx
- __MACOSX/Figure 5/5A/._fig5-hACE2-RBD BA.2 F486V.xlsx
- Figure 5/5A/fig5-hACE2-RBD BA.4.xlsx
- __MACOSX/Figure 5/5A/._fig5-hACE2-RBD BA.4.xlsx
- Figure 5/5A/fig5-BD604-RBD BA.2 R493Q.xlsx
- __MACOSX/Figure 5/5A/._fig5-BD604-RBD BA.2 R493Q.xlsx
- Figure 5/5A/fig5-P2C-1F11-RBD BA.4.xlsx
- __MACOSX/Figure 5/5A/._fig5-P2C-1F11-RBD BA.4.xlsx
- Figure 5/5A/fig5-P2C-1F11-RBD BA.2 R493Q.xlsx
- __MACOSX/Figure 5/5A/._fig5-P2C-1F11-RBD BA.2 R493Q.xlsx
- Figure 5/5A/fig5-hACE2-RBD BA.2.xlsx
- __MACOSX/Figure 5/5A/._fig5-hACE2-RBD BA.2.xlsx
- Figure 5/5B/5B.xlsx
- __MACOSX/Figure 5/5B/._5B.xlsx
