# Supplementary material for: Key mechanistic features of the trade-off between antibody escape and host cell binding in the SARS-CoV-2 Omicron variant spike proteins
Source: EMBO J. 2024 Mar 11;43(8):5. doi: 10.1038/s44318-024-00062-z (PMC11021471; doi:10.1038/s44318-024-00062-z)
Supplement: Supplementary file 10 — Source Data Fig. 5 [file 44318_2024_62_MOESM10_ESM.zip › Figure 5/5A/fig5-BD629-RBD BA.2 R493Q.xlsx]

## Sheet: BD629-RBD BA.2 R493Q
Run 1; Ch 4; Fc 2-1; Cy 4; BA.2-R493Q; Conc 6.25 12.5 25 50 100 nM_X	Run 1; Ch 4; Fc 2-1; Cy 4; BA.2-R493Q; Conc 6.25 12.5 25 50 100 nM_Y	Run 1; Ch 4; Fc 2-1; Cy 4; BA.2-R493Q; Conc 6.25 12.5 25 50 100 nM; Fitted_X	Run 1; Ch 4; Fc 2-1; Cy 4; BA.2-R493Q; Conc 6.25 12.5 25 50 100 nM; Fitted_Y
-60	0.5024	-60	0
-59.9	0.5032	-59.9	0
-59.8	0.501	-59.8	0
-59.7	0.5009	-59.7	0
-59.6	0.4997	-59.6	0
-59.5	0.5035	-59.5	0
-59.4	0.5018	-59.4	0
-59.3	0.4968	-59.3	0
-59.2	0.4971	-59.2	0
-59.1	0.4981	-59.1	0
-59	0.4969	-59	0
-58.9	0.4976	-58.9	0
-58.8	0.4929	-58.8	0
-58.7	0.492	-58.7	0
-58.6	0.4942	-58.6	0
-58.5	0.4875	-58.5	0
-58.4	0.4906	-58.4	0
-58.3	0.4942	-58.3	0
-58.2	0.4975	-58.2	0
-58.1	0.4909	-58.1	0
-58	0.4914	-58	0
-57.9	0.4974	-57.9	0
-57.8	0.4967	-57.8	0
-57.7	0.501	-57.7	0
-57.6	0.4975	-57.6	0
-57.5	0.4946	-57.5	0
-57.4	0.4984	-57.4	0
-57.3	0.5036	-57.3	0
-57.2	0.5036	-57.2	0
-57.1	0.5049	-57.1	0
-57	0.4972	-57	0
-56.9	0.5024	-56.9	0
-56.8	0.4964	-56.8	0
-56.7	0.4915	-56.7	0
-56.6	0.4884	-56.6	0
-56.5	0.497	-56.5	0
-56.4	0.5035	-56.4	0
-56.3	0.5061	-56.3	0
-56.2	0.5087	-56.2	0
-56.1	0.5094	-56.1	0
-56	0.5024	-56	0
-55.9	0.5007	-55.9	0
-55.8	0.5092	-55.8	0
-55.7	0.5072	-55.7	0
-55.6	0.5002	-55.6	0
-55.5	0.4981	-55.5	0
-55.4	0.4973	-55.4	0
-55.3	0.4928	-55.3	0
-55.2	0.4871	-55.2	0
-55.1	0.4919	-55.1	0
-55	0.4899	-55	0
-54.9	0.4919	-54.9	0
-54.8	0.4899	-54.8	0
-54.7	0.4877	-54.7	0
-54.6	0.4866	-54.6	0
-54.5	0.49	-54.5	0
-54.4	0.4907	-54.4	0
-54.3	0.4912	-54.3	0
-54.2	0.4933	-54.2	0
-54.1	0.4926	-54.1	0
-54	0.496	-54	0
-53.9	0.4968	-53.9	0
-53.8	0.493	-53.8	0
-53.7	0.4897	-53.7	0
-53.6	0.4872	-53.6	0
-53.5	0.4881	-53.5	0
-53.4	0.488	-53.4	0
-53.3	0.484	-53.3	0
-53.2	0.4826	-53.2	0
-53.1	0.487	-53.1	0
-53	0.4862	-53	0
-52.9	0.4924	-52.9	0
-52.8	0.4882	-52.8	0
-52.7	0.491	-52.7	0
-52.6	0.4908	-52.6	0
-52.5	0.4835	-52.5	0
-52.4	0.4819	-52.4	0
-52.3	0.4781	-52.3	0
-52.2	0.4827	-52.2	0
-52.1	0.4867	-52.1	0
-52	0.4819	-52	0
-51.9	0.4787	-51.9	0
-51.8	0.4839	-51.8	0
-51.7	0.4901	-51.7	0
-51.6	0.4952	-51.6	0
-51.5	0.4982	-51.5	0
-51.4	0.4959	-51.4	0
-51.3	0.4965	-51.3	0
-51.2	0.4909	-51.2	0
-51.1	0.498	-51.1	0
-51	0.5083	-51	0
-50.9	0.5058	-50.9	0
-50.8	0.5086	-50.8	0
-50.7	0.5158	-50.7	0
-50.6	0.52	-50.6	0
-50.5	0.5214	-50.5	0
-50.4	0.5175	-50.4	0
-50.3	0.5165	-50.3	0
-50.2	0.5174	-50.2	0
-50.1	0.5183	-50.1	0
-50	0.5193	-50	0
-49.9	0.5198	-49.9	0
-49.8	0.5229	-49.8	0
-49.7	0.5172	-49.7	0
-49.6	0.5224	-49.6	0
-49.5	0.5251	-49.5	0
-49.4	0.5282	-49.4	0
-49.3	0.5254	-49.3	0
-49.2	0.5271	-49.2	0
-49.1	0.5286	-49.1	0
-49	0.5219	-49	0
-48.9	0.5245	-48.9	0
-48.8	0.5289	-48.8	0
-48.7	0.5355	-48.7	0
-48.6	0.535	-48.6	0
-48.5	0.5413	-48.5	0
-48.4	0.5479	-48.4	0
-48.3	0.5479	-48.3	0
-48.2	0.5541	-48.2	0
-48.1	0.5303	-48.1	0
-48	0.5532	-48	0
-47.9	0.556	-47.9	0
-47.8	0.5588	-47.8	0
-47.7	0.5633	-47.7	0
-47.6	0.5604	-47.6	0
-47.5	0.5527	-47.5	0
-47.4	0.551	-47.4	0
-47.3	0.5497	-47.3	0
-47.2	0.5543	-47.2	0
-47.1	0.5531	-47.1	0
-47	0.5473	-47	0
-46.9	0.5505	-46.9	0
-46.8	0.5465	-46.8	0
-46.7	0.5462	-46.7	0
-46.6	0.5407	-46.6	0
-46.5	0.5498	-46.5	0
-46.4	0.5493	-46.4	0
-46.3	0.5216	-46.3	0
-46.2	0.5416	-46.2	0
-46.1	0.5131	-46.1	0
-46	0.505	-46	0
-45.9	0.4983	-45.9	0
-45.8	0.4945	-45.8	0
-45.7	0.4848	-45.7	0
-45.6	0.4875	-45.6	0
-45.5	0.482	-45.5	0
-45.4	0.4735	-45.4	0
-45.3	0.4665	-45.3	0
-45.2	0.453	-45.2	0
-45.1	0.449	-45.1	0
-45	0.4518	-45	0
-44.9	0.4414	-44.9	0
-44.8	0.4381	-44.8	0
-44.7	0.4348	-44.7	0
-44.6	0.433	-44.6	0
-44.5	0.398	-44.5	0
-44.4	0.4172	-44.4	0
-44.3	0.4164	-44.3	0
-44.2	0.411	-44.2	0
-44.1	0.4029	-44.1	0
-44	0.4102	-44	0
-43.9	0.4103	-43.9	0
-43.8	0.4058	-43.8	0
-43.7	0.402	-43.7	0
-43.6	0.3686	-43.6	0
-43.5	0.3586	-43.5	0
-43.4	0.3492	-43.4	0
-43.3	0.3526	-43.3	0
-43.2	0.3423	-43.2	0
-43.1	0.3351	-43.1	0
-43	0.3293	-43	0
-42.9	0.334	-42.9	0
-42.8	0.3327	-42.8	0
-42.7	0.3287	-42.7	0
-42.6	0.3291	-42.6	0
-42.5	0.3185	-42.5	0
-42.4	0.3025	-42.4	0
-42.3	0.2925	-42.3	0
-42.2	0.2851	-42.2	0
-42.1	0.2778	-42.1	0
-42	0.2674	-42	0
-41.9	0.2485	-41.9	0
-41.8	0.2656	-41.8	0
-41.7	0.275	-41.7	0
-41.6	0.2834	-41.6	0
-41.5	0.2981	-41.5	0
-41.4	0.3301	-41.4	0
-41.3	0.3345	-41.3	0
-41.2	0.3528	-41.2	0
-41.1	0.4023	-41.1	0
-41	0.4766	-41	0
-40.9	0.4431	-40.9	0
-40.8	0.6957	-40.8	0
-40.7	0.2795	-40.7	0
-40.6	0.2942	-40.6	0
-40.5	0.5138	-40.5	0
-40.4	-0.3654	-40.4	0
-40.3	1.1479	-40.3	0
-40.2	-0.947	-40.2	0
-40.1	0.4695	-40.1	0
-40	0.2272	-40	0
-39.9	0.1623	-39.9	0
-39.8	0.1633	-39.8	0
-39.7	0.1627	-39.7	0
-39.6	0.1467	-39.6	0
-39.5	0.1289	-39.5	0
-39.4	0.1405	-39.4	0
-39.3	0.1692	-39.3	0
-39.2	0.1566	-39.2	0
-39.1	0.1698	-39.1	0
-39	0.2362	-39	0
-38.9	0.1961	-38.9	0
-38.8	0.1653	-38.8	0
-38.7	0.1786	-38.7	0
-38.6	0.1805	-38.6	0
-38.5	0.1982	-38.5	0
-38.4	0.1932	-38.4	0
-38.3	0.223	-38.3	0
-38.2	0.225	-38.2	0
-38.1	0.0987	-38.1	0
-38	0.1071	-38	0
-37.9	0.1567	-37.9	0
-37.8	0.5136	-37.8	0
-37.7	0.353	-37.7	0
-37.6	0.1975	-37.6	0
-37.5	0.2035	-37.5	0
-37.4	0.3154	-37.4	0
-37.3	0.2621	-37.3	0
-37.2	0.206	-37.2	0
-37.1	0.2056	-37.1	0
-37	0.234	-37	0
-36.9	0.1875	-36.9	0
-36.8	0.1779	-36.8	0
-36.7	0.1981	-36.7	0
-36.6	0.1694	-36.6	0
-36.5	0.1873	-36.5	0
-36.4	0.1651	-36.4	0
-36.3	0.1493	-36.3	0
-36.2	0.1586	-36.2	0
-36.1	0.1408	-36.1	0
-36	0.1369	-36	0
-35.9	0.154	-35.9	0
-35.8	0.1314	-35.8	0
-35.7	0.1253	-35.7	0
-35.6	0.1369	-35.6	0
-35.5	0.1326	-35.5	0
-35.4	0.1202	-35.4	0
-35.3	0.1194	-35.3	0
-35.2	0.1291	-35.2	0
-35.1	0.1239	-35.1	0
-35	0.1194	-35	0
-34.9	0.1145	-34.9	0
-34.8	0.1146	-34.8	0
-34.7	0.1113	-34.7	0
-34.6	0.1177	-34.6	0
-34.5	0.12	-34.5	0
-34.4	0.1267	-34.4	0
-34.3	0.1342	-34.3	0
-34.2	0.135	-34.2	0
-34.1	0.1466	-34.1	0
-34	0.1473	-34	0
-33.9	0.1451	-33.9	0
-33.8	0.1453	-33.8	0
-33.7	0.1365	-33.7	0
-33.6	0.1244	-33.6	0
-33.5	0.1187	-33.5	0
-33.4	0.1199	-33.4	0
-33.3	0.1247	-33.3	0
-33.2	0.1283	-33.2	0
-33.1	0.1253	-33.1	0
-33	0.1256	-33	0
-32.9	0.1248	-32.9	0
-32.8	0.1272	-32.8	0
-32.7	0.122	-32.7	0
-32.6	0.1209	-32.6	0
-32.5	0.1243	-32.5	0
-32.4	0.1245	-32.4	0
-32.3	0.1245	-32.3	0
-32.2	0.1238	-32.2	0
-32.1	0.1203	-32.1	0
-32	0.1267	-32	0
-31.9	0.1238	-31.9	0
-31.8	0.1264	-31.8	0
-31.7	0.1269	-31.7	0
-31.6	0.1227	-31.6	0
-31.5	0.123	-31.5	0
-31.4	0.1254	-31.4	0
-31.3	0.1232	-31.3	0
-31.2	0.1224	-31.2	0
-31.1	0.1176	-31.1	0
-31	0.1159	-31	0
-30.9	0.1189	-30.9	0
-30.8	0.1182	-30.8	0
-30.7	0.1195	-30.7	0
-30.6	0.1213	-30.6	0
-30.5	0.1225	-30.5	0
-30.4	0.1168	-30.4	0
-30.3	0.1166	-30.3	0
-30.2	0.1158	-30.2	0
-30.1	0.1147	-30.1	0
-30	0.1148	-30	0
-29.9	0.117	-29.9	0
-29.8	0.117	-29.8	0
-29.7	0.1222	-29.7	0
-29.6	0.1233	-29.6	0
-29.5	0.1188	-29.5	0
-29.4	0.1155	-29.4	0
-29.3	0.1178	-29.3	0
-29.2	0.1159	-29.2	0
-29.1	0.1148	-29.1	0
-29	0.1127	-29	0
-28.9	0.108	-28.9	0
-28.8	0.1052	-28.8	0
-28.7	0.1029	-28.7	0
-28.6	0.1028	-28.6	0
-28.5	0.1006	-28.5	0
-28.4	0.0979	-28.4	0
-28.3	0.0963	-28.3	0
-28.2	0.0988	-28.2	0
-28.1	0.0977	-28.1	0
-28	0.0985	-28	0
-27.9	0.1022	-27.9	0
-27.8	0.1024	-27.8	0
-27.7	0.0981	-27.7	0
-27.6	0.0969999	-27.6	0
-27.5	0.0972001	-27.5	0
-27.4	0.1015	-27.4	0
-27.3	0.1019	-27.3	0
-27.2	0.0989	-27.2	0
-27.1	0.0994	-27.1	0
-27	0.102	-27	0
-26.9	0.1037	-26.9	0
-26.8	0.1043	-26.8	0
-26.7	0.1028	-26.7	0
-26.6	0.107	-26.6	0
-26.5	0.109	-26.5	0
-26.4	0.1054	-26.4	0
-26.3	0.1042	-26.3	0
-26.2	0.1072	-26.2	0
-26.1	0.1136	-26.1	0
-26	0.1165	-26	0
-25.9	0.1126	-25.9	0
-25.8	0.1127	-25.8	0
-25.7	0.1082	-25.7	0
-25.6	0.1073	-25.6	0
-25.5	0.1125	-25.5	0
-25.4	0.112	-25.4	0
-25.3	0.1073	-25.3	0
-25.2	0.1075	-25.2	0
-25.1	0.106	-25.1	0
-25	0.1054	-25	0
-24.9	0.1064	-24.9	0
-24.8	0.1063	-24.8	0
-24.7	0.1082	-24.7	0
-24.6	0.1043	-24.6	0
-24.5	0.103	-24.5	0
-24.4	0.0993	-24.4	0
-24.3	0.0987	-24.3	0
-24.2	0.0978	-24.2	0
-24.1	0.0979	-24.1	0
-24	0.0972	-24	0
-23.9	0.0977999	-23.9	0
-23.8	0.0964999	-23.8	0
-23.7	0.096	-23.7	0
-23.6	0.0905	-23.6	0
-23.5	0.0874999	-23.5	0
-23.4	0.0899	-23.4	0
-23.3	0.0922	-23.3	0
-23.2	0.0912	-23.2	0
-23.1	0.0898	-23.1	0
-23	0.0877	-23	0
-22.9	0.0868	-22.9	0
-22.8	0.0857	-22.8	0
-22.7	0.0837	-22.7	0
-22.6	0.0828	-22.6	0
-22.5	0.0808	-22.5	0
-22.4	0.0847	-22.4	0
-22.3	0.0851	-22.3	0
-22.2	0.0799	-22.2	0
-22.1	0.0736	-22.1	0
-22	0.0747	-22	0
-21.9	0.07	-21.9	0
-21.8	0.0623	-21.8	0
-21.7	0.053	-21.7	0
-21.6	0.051	-21.6	0
-21.5	0.0461	-21.5	0
-21.4	0.0416	-21.4	0
-21.3	0.0452	-21.3	0
-21.2	0.04	-21.2	0
-21.1	0.0337	-21.1	0
-21	0.0336	-21	0
-20.9	0.0319	-20.9	0
-20.8	0.0294	-20.8	0
-20.7	0.0225	-20.7	0
-20.6	0.0169	-20.6	0
-20.5	0.0169	-20.5	0
-20.4	0.0183	-20.4	0
-20.3	0.026	-20.3	0
-20.2	0.0358	-20.2	0
-20.1	0.0331	-20.1	0
-20	0.0255	-20	0
-19.9	0.0291	-19.9	0
-19.8	0.0276	-19.8	0
-19.7	0.0257	-19.7	0
-19.6	0.0219	-19.6	0
-19.5	0.0219	-19.5	0
-19.4	0.0226	-19.4	0
-19.3	0.0174	-19.3	0
-19.2	0.015	-19.2	0
-19.1	0.0095	-19.1	0
-19	0.00839997	-19	0
-18.9	0.0129	-18.9	0
-18.8	0.0161	-18.8	0
-18.7	0.0172	-18.7	0
-18.6	0.0189	-18.6	0
-18.5	0.0232	-18.5	0
-18.4	0.0253	-18.4	0
-18.3	0.0215	-18.3	0
-18.2	0.0179	-18.2	0
-18.1	0.0195	-18.1	0
-18	0.0202	-18	0
-17.9	0.0202	-17.9	0
-17.8	0.023	-17.8	0
-17.7	0.0278	-17.7	0
-17.6	0.0306	-17.6	0
-17.5	0.0366	-17.5	0
-17.4	0.0418	-17.4	0
-17.3	0.0447	-17.3	0
-17.2	0.0446	-17.2	0
-17.1	0.0397	-17.1	0
-17	0.0289	-17	0
-16.9	0.0233	-16.9	0
-16.8	0.0196	-16.8	0
-16.7	0.0166	-16.7	0
-16.6	0.00730002	-16.6	0
-16.5	0.00979999	-16.5	0
-16.4	0.0116	-16.4	0
-16.3	0.0125	-16.3	0
-16.2	0.0181	-16.2	0
-16.1	0.0262	-16.1	0
-16	0.032	-16	0
-15.9	0.0331	-15.9	0
-15.8	0.0319	-15.8	0
-15.7	0.0241	-15.7	0
-15.6	0.0253	-15.6	0
-15.5	0.0225	-15.5	0
-15.4	0.00819998	-15.4	0
-15.3	0.00440002	-15.3	0
-15.2	0.013	-15.2	0
-15.1	0.000800017	-15.1	0
-15	-0.0123	-15	0
-14.9	-0.0212	-14.9	0
-14.8	-0.0241	-14.8	0
-14.7	-0.02	-14.7	0
-14.6	-0.0151	-14.6	0
-14.5	-0.00859998	-14.5	0
-14.4	-0.00349998	-14.4	0
-14.3	-0.000799978	-14.3	0
-14.2	0.0019	-14.2	0
-14.1	0.00720001	-14.1	0
-14	0.013	-14	0
-13.9	0.0249	-13.9	0
-13.8	0.0229	-13.8	0
-13.7	0.0253	-13.7	0
-13.6	0.0255	-13.6	0
-13.5	0.0186	-13.5	0
-13.4	0.0194	-13.4	0
-13.3	0.0131	-13.3	0
-13.2	0.0158	-13.2	0
-13.1	0.0154	-13.1	0
-13	0.0246	-13	0
-12.9	0.0345	-12.9	0
-12.8	0.0348	-12.8	0
-12.7	0.0445	-12.7	0
-12.6	0.0416	-12.6	0
-12.5	0.0379	-12.5	0
-12.4	0.0396	-12.4	0
-12.3	0.0452	-12.3	0
-12.2	0.0473	-12.2	0
-12.1	0.0476	-12.1	0
-12	0.0414	-12	0
-11.9	0.0428	-11.9	0
-11.8	0.0389	-11.8	0
-11.7	0.035	-11.7	0
-11.6	0.0285	-11.6	0
-11.5	0.0183	-11.5	0
-11.4	0.0136	-11.4	0
-11.3	0.0162	-11.3	0
-11.2	0.0198	-11.2	0
-11.1	0.0155	-11.1	0
-11	0.0145	-11	0
-10.9	0.00780001	-10.9	0
-10.8	0.006	-10.8	0
-10.7	0.0113	-10.7	0
-10.6	0.00819999	-10.6	0
-10.5	0.00710001	-10.5	0
-10.4	0.0119	-10.4	0
-10.3	0.0169	-10.3	0
-10.2	0.0179	-10.2	0
-10.1	0.0199	-10.1	0
-10	0.0238	-10	0
-9.90001	0.018	-9.90001	0
-9.8	0.0157	-9.8	0
-9.7	0.0198	-9.7	0
-9.60001	0.0245	-9.60001	0
-9.5	0.0266	-9.5	0
-9.40001	0.0299	-9.40001	0
-9.3	0.0354	-9.3	0
-9.2	0.0412	-9.2	0
-9.10001	0.0418	-9.10001	0
-9	0.0404	-9	0
-8.90001	0.0397	-8.90001	0
-8.8	0.0268	-8.8	0
-8.7	0.0091	-8.7	0
-8.60001	0.00820001	-8.60001	0
-8.5	0.0183	-8.5	0
-8.40001	0.0224	-8.40001	0
-8.3	0.0194	-8.3	0
-8.2	0.0127	-8.2	0
-8.10001	0.0214	-8.10001	0
-8	0.013	-8	0
-7.90001	0.0143	-7.90001	0
-7.8	0.0105	-7.8	0
-7.7	0.0129	-7.7	0
-7.60001	0.0152	-7.60001	0
-7.5	0.0198	-7.5	0
-7.40001	0.021	-7.40001	0
-7.3	0.0186	-7.3	0
-7.2	0.0147	-7.2	0
-7.10001	0.0189	-7.10001	0
-7	0.02	-7	0
-6.90001	0.0188	-6.90001	0
-6.8	0.0179	-6.8	0
-6.7	0.0187	-6.7	0
-6.60001	0.0201	-6.60001	0
-6.5	0.0212	-6.5	0
-6.40001	0.0181	-6.40001	0
-6.3	0.0177	-6.3	0
-6.2	0.0208	-6.2	0
-6.10001	0.0231	-6.10001	0
-6	0.0218	-6	0
-5.90001	0.018	-5.90001	0
-5.8	0.0133	-5.8	0
-5.7	0.0129	-5.7	0
-5.60001	0.0128	-5.60001	0
-5.5	0.0164	-5.5	0
-5.40001	0.0164	-5.40001	0
-5.3	0.0105	-5.3	0
-5.2	0.0075	-5.2	0
-5.10001	0.0036	-5.10001	0
-5	0	-5	0
-4.90001	0.0043	-4.90001	0
-4.8	0.0012	-4.8	0
-4.7	-0.0033	-4.7	0
-4.60001	-0.0067	-4.60001	0
-4.5	-0.0103	-4.5	0
-4.40001	-0.0164	-4.40001	0
-4.3	-0.018	-4.3	0
-4.2	-0.0201	-4.2	0
-4.10001	-0.0228	-4.10001	0
-4	-0.0238	-4	0
-3.90001	-0.0295	-3.90001	0
-3.8	-0.0303	-3.8	0
-3.7	-0.0257	-3.7	0
-3.60001	-0.026	-3.60001	0
-3.5	-0.021	-3.5	0
-3.40001	-0.0229	-3.40001	0
-3.3	-0.022	-3.3	0
-3.2	-0.0182	-3.2	0
-3.10001	-0.0143	-3.10001	0
-3	-0.0102	-3	0
-2.90001	-0.0116	-2.90001	0
-2.8	-0.0115	-2.8	0
-2.7	-0.0126	-2.7	0
-2.60001	-0.0108	-2.60001	0
-2.5	-0.0136	-2.5	0
-2.40001	-0.0125	-2.40001	0
-2.3	-0.0116	-2.3	0
-2.2	-0.0186	-2.2	0
-2.10001	-0.018	-2.10001	0
-2	-0.0159	-2	0
-1.90001	-0.0076	-1.90001	0
-1.8	-0.0069	-1.8	0
-1.7	-0.0051	-1.7	0
-1.60001	-0.00580001	-1.60001	0
-1.5	-0.0135	-1.5	0
-1.40001	-0.0221	-1.40001	0
-1.3	-0.0209	-1.3	0
-1.2	-0.0209	-1.2	0
-1.10001	-0.0209	-1.10001	0
-1	-0.0209	-1	0
-0.900009	-0.0209	-0.900009	0
-0.800003	-0.0209	-0.800003	0
-0.699997		-0.699997	0
-0.600006		-0.600006	0
-0.5		-0.5	0
-0.400009		-0.400009	0
-0.300003		-0.300003	0
-0.199997		-0.199997	0
-0.100006		-0.100006	0
0		0	0
0.0999908		0.0999908	0
0.199997		0.199997	0.148163
0.300003		0.300003	0.296292
0.399994		0.399994	0.444366
0.5		0.5	0.592429
0.599991		0.599991	0.740437
0.699997		0.699997	0.888434
0.800003		0.800003	1.0364
0.899994		0.899994	1.18431
1		1	1.33221
1.09999		1.09999	1.48005
1.2		1.2	1.62788
1.3		1.3	1.77568
1.39999		1.39999	1.92342
1.5		1.5	2.07116
1.59999		1.59999	2.21884
1.7		1.7	2.3665
1.8	9.6534	1.8	2.51414
1.89999	9.7106	1.89999	2.66172
2	9.7106	2	2.80928
2.09999	9.7106	2.09999	2.9568
2.2	9.8139	2.2	3.1043
2.3	9.8183	2.3	3.25177
2.39999	9.8292	2.39999	3.39918
2.5	9.9668	2.5	3.54659
2.59999	10.099	2.59999	3.69394
2.7	10.1373	2.7	3.84127
2.8	10.2142	2.8	3.98858
2.89999	10.2981	2.89999	4.13583
3	10.459	3	4.28307
3.09999	10.5746	3.09999	4.43025
3.2	10.6826	3.2	4.57742
3.3	10.8484	3.3	4.72456
3.39999	11.0076	3.39999	4.87165
3.5	11.1741	3.5	5.01872
3.59999	11.3343	3.59999	5.16574
3.7	11.479	3.7	5.31275
3.8	11.6425	3.8	5.45972
3.89999	11.7901	3.89999	5.60664
4	11.9462	4	5.75355
4.09999	12.0676	4.09999	5.90041
4.2	12.2059	4.2	6.04725
4.3	12.3445	4.3	6.19406
4.39999	12.493	4.39999	6.34082
4.5	12.6282	4.5	6.48756
4.59999	12.7718	4.59999	6.63425
4.7	12.9116	4.7	6.78093
4.8	13.0524	4.8	6.92758
4.89999	13.1855	4.89999	7.07417
5	13.3228	5	7.22075
5.09999	13.46	5.09999	7.36727
5.2	13.6017	5.2	7.51379
5.3	13.7408	5.3	7.66027
5.39999	13.8951	5.39999	7.8067
5.5	14.039	5.5	7.95311
5.59999	14.1822	5.59999	8.09948
5.7	14.331	5.7	8.24583
5.8	14.4731	5.8	8.39214
5.89999	14.6193	5.89999	8.53841
6	14.7628	6	8.68466
6.09999	14.9039	6.09999	8.83086
6.2	15.0528	6.2	8.97704
6.3	15.2008	6.3	9.12319
6.39999	15.3506	6.39999	9.26929
6.5	15.4995	6.5	9.41538
6.59999	15.6463	6.59999	9.56141
6.7	15.791	6.7	9.70744
6.8	15.9337	6.8	9.85342
6.89999	16.0765	6.89999	9.99936
7	16.2208	7	10.1453
7.09999	16.3723	7.09999	10.2912
7.2	16.5154	7.2	10.437
7.3	16.6633	7.3	10.5828
7.39999	16.8072	7.39999	10.7286
7.5	16.9541	7.5	10.8744
7.59999	17.1029	7.59999	11.0201
7.7	17.2508	7.7	11.1658
7.8	17.3979	7.8	11.3114
7.89999	17.5451	7.89999	11.457
8	17.6919	8	11.6026
8.09999	17.8413	8.09999	11.7482
8.2	17.996	8.2	11.8937
8.3	18.1467	8.3	12.0392
8.39999	18.2896	8.39999	12.1846
8.5	18.4388	8.5	12.3301
8.59999	18.5849	8.59999	12.4754
8.7	18.7265	8.7	12.6208
8.8	18.8737	8.8	12.7661
8.89999	19.0198	8.89999	12.9114
9	19.1705	9	13.0567
9.09999	19.3199	9.09999	13.2019
9.2	19.4677	9.2	13.3471
9.3	19.6169	9.3	13.4923
9.39999	19.7649	9.39999	13.6374
9.5	19.913	9.5	13.7825
9.59999	20.0618	9.59999	13.9275
9.7	20.2115	9.7	14.0726
9.8	20.3682	9.8	14.2176
9.89999	20.5192	9.89999	14.3625
10	20.6696	10	14.5075
10.1	20.8178	10.1	14.6524
10.2	20.9681	10.2	14.7972
10.3	21.112	10.3	14.9421
10.4	21.2576	10.4	15.0869
10.5	21.4075	10.5	15.2317
10.6	21.5603	10.6	15.3764
10.7	21.7191	10.7	15.5211
10.8	21.8825	10.8	15.6658
10.9	22.0435	10.9	15.8104
11	22.19	11	15.955
11.1	22.3341	11.1	16.0996
11.2	22.4804	11.2	16.2441
11.3	22.6258	11.3	16.3886
11.4	22.7705	11.4	16.5331
11.5	22.9248	11.5	16.6775
11.6	23.083	11.6	16.8219
11.7	23.2362	11.7	16.9663
11.8	23.3931	11.8	17.1107
11.9	23.546	11.9	17.255
12	23.6973	12	17.3993
12.1	23.8466	12.1	17.5435
12.2	24.0035	12.2	17.6877
12.3	24.16	12.3	17.8319
12.4	24.3121	12.4	17.976
12.5	24.4601	12.5	18.1202
12.6	24.6088	12.6	18.2642
12.7	24.7571	12.7	18.4083
12.8	24.9051	12.8	18.5523
12.9	25.0521	12.9	18.6963
13	25.2051	13	18.8402
13.1	25.3585	13.1	18.9842
13.2	25.5098	13.2	19.128
13.3	25.666	13.3	19.2719
13.4	25.8239	13.4	19.4157
13.5	25.9733	13.5	19.5595
13.6	26.1171	13.6	19.7033
13.7	26.2706	13.7	19.847
13.8	26.4133	13.8	19.9907
13.9	26.5581	13.9	20.1343
14	26.7039	14	20.278
14.1	26.8443	14.1	20.4216
14.2	26.9881	14.2	20.5651
14.3	27.1381	14.3	20.7087
14.4	27.2825	14.4	20.8521
14.5	27.435	14.5	20.9956
14.6	27.5845	14.6	21.139
14.7	27.7358	14.7	21.2824
14.8	27.8854	14.8	21.4258
14.9	28.0353	14.9	21.5691
15	28.1777	15	21.7124
15.1	28.321	15.1	21.8557
15.2	28.475	15.2	21.9989
15.3	28.6256	15.3	22.1422
15.4	28.7763	15.4	22.2853
15.5	28.9234	15.5	22.4285
15.6	29.0705	15.6	22.5716
15.7	29.2163	15.7	22.7146
15.8	29.3646	15.8	22.8577
15.9	29.5144	15.9	23.0007
16	29.669	16	23.1437
16.1	29.8229	16.1	23.2866
16.2	29.9806	16.2	23.4295
16.3	30.1307	16.3	23.5724
16.4	30.2798	16.4	23.7152
16.5	30.4305	16.5	23.858
16.6	30.5759	16.6	24.0008
16.7	30.7238	16.7	24.1436
16.8	30.872	16.8	24.2863
16.9	31.0171	16.9	24.429
17	31.1668	17	24.5716
17.1	31.3201	17.1	24.7142
17.2	31.4774	17.2	24.8568
17.3	31.622	17.3	24.9994
17.4	31.7669	17.4	25.1419
17.5	31.9105	17.5	25.2844
17.6	32.0552	17.6	25.4268
17.7	32.2024	17.7	25.5693
17.8	32.3483	17.8	25.7117
17.9	32.4963	17.9	25.854
18	32.6481	18	25.9963
18.1	32.7921	18.1	26.1386
18.2	32.9462	18.2	26.2809
18.3	33.101	18.3	26.4231
18.4	33.248	18.4	26.5653
18.5	33.3984	18.5	26.7075
18.6	33.554	18.6	26.8496
18.7	33.7019	18.7	26.9917
18.8	33.8484	18.8	27.1338
18.9	34.0027	18.9	27.2758
19	34.1567	19	27.4178
19.1	34.298	19.1	27.5598
19.2	34.4453	19.2	27.7017
19.3	34.601	19.3	27.8436
19.4	34.7554	19.4	27.9855
19.5	34.912	19.5	28.1273
19.6	35.0699	19.6	28.2691
19.7	35.2256	19.7	28.4109
19.8	35.3752	19.8	28.5527
19.9	35.5248	19.9	28.6944
20	35.6706	20	28.836
20.1	35.8146	20.1	28.9777
20.2	35.9602	20.2	29.1193
20.3	36.1019	20.3	29.2609
20.4	36.2418	20.4	29.4024
20.5	36.3841	20.5	29.5439
20.6	36.5289	20.6	29.6854
20.7	36.6777	20.7	29.8269
20.8	36.8236	20.8	29.9683
20.9	36.9676	20.9	30.1097
21	37.1237	21	30.251
21.1	37.2752	21.1	30.3924
21.2	37.4242	21.2	30.5336
21.3	37.5711	21.3	30.6749
21.4	37.7203	21.4	30.8161
21.5	37.8621	21.5	30.9573
21.6	37.9986	21.6	31.0985
21.7	38.1469	21.7	31.2396
21.8	38.297	21.8	31.3807
21.9	38.4494	21.9	31.5218
22	38.5975	22	31.6628
22.1	38.744	22.1	31.8038
22.2	38.8863	22.2	31.9448
22.3	39.0353	22.3	32.0857
22.4	39.1812	22.4	32.2266
22.5	39.3224	22.5	32.3675
22.6	39.4603	22.6	32.5083
22.7	39.598	22.7	32.6491
22.8	39.7381	22.8	32.7899
22.9	39.8829	22.9	32.9306
23	40.0218	23	33.0713
23.1	40.1659	23.1	33.212
23.2	40.3077	23.2	33.3527
23.3	40.4514	23.3	33.4933
23.4	40.5944	23.4	33.6339
23.5	40.7404	23.5	33.7744
23.6	40.8851	23.6	33.9149
23.7	41.0277	23.7	34.0554
23.8	41.1705	23.8	34.1958
23.9	41.3095	23.9	34.3363
24	41.454	24	34.4766
24.1	41.6013	24.1	34.617
24.2	41.7486	24.2	34.7573
24.3	41.8855	24.3	34.8976
24.4	42.029	24.4	35.0379
24.5	42.1844	24.5	35.1781
24.6	42.3323	24.6	35.3183
24.7	42.476	24.7	35.4584
24.8	42.6236	24.8	35.5986
24.9	42.775	24.9	35.7387
25	42.9286	25	35.8787
25.1	43.0657	25.1	36.0187
25.2	43.2063	25.2	36.1587
25.3	43.3442	25.3	36.2987
25.4	43.4869	25.4	36.4387
25.5	43.6275	25.5	36.5785
25.6	43.7654	25.6	36.7184
25.7	43.9048	25.7	36.8583
25.8	44.051	25.8	36.9981
25.9	44.1956	25.9	37.1379
26	44.3384	26	37.2776
26.1	44.48	26.1	37.4173
26.2	44.6204	26.2	37.557
26.3	44.7644	26.3	37.6966
26.4	44.9066	26.4	37.8362
26.5	45.0482	26.5	37.9758
26.6	45.1911	26.6	38.1153
26.7	45.3356	26.7	38.2549
26.8	45.4722	26.8	38.3944
26.9	45.6108	26.9	38.5338
27	45.7613	27	38.6732
27.1	45.9076	27.1	38.8126
27.2	46.0613	27.2	38.952
27.3	46.2107	27.3	39.0913
27.4	46.3541	27.4	39.2306
27.5	46.4997	27.5	39.3698
27.6	46.6538	27.6	39.5091
27.7	46.8002	27.7	39.6483
27.8	46.9382	27.8	39.7874
27.9	47.0755	27.9	39.9266
28	47.2206	28	40.0656
28.1	47.3644	28.1	40.2047
28.2	47.5022	28.2	40.3438
28.3	47.6469	28.3	40.4828
28.4	47.7921	28.4	40.6217
28.5	47.9316	28.5	40.7607
28.6	48.0782	28.6	40.8996
28.7	48.2314	28.7	41.0384
28.8	48.3733	28.8	41.1773
28.9	48.5168	28.9	41.3161
29	48.6589	29	41.4549
29.1	48.7996	29.1	41.5936
29.2	48.9383	29.2	41.7323
29.3	49.085	29.3	41.871
29.4	49.2264	29.4	42.0097
29.5	49.3648	29.5	42.1483
29.6	49.5077	29.6	42.2869
29.7	49.6503	29.7	42.4254
29.8	49.7941	29.8	42.564
29.9	49.9371	29.9	42.7025
30	50.0843	30	42.8409
30.1	50.2225	30.1	42.9793
30.2	50.371	30.2	43.1177
30.3	50.5147	30.3	43.2561
30.4	50.6575	30.4	43.3944
30.5	50.7943	30.5	43.5327
30.6	50.9326	30.6	43.671
30.7	51.0738	30.7	43.8092
30.8	51.2155	30.8	43.9474
30.9	51.358	30.9	44.0856
31	51.5009	31	44.2237
31.1	51.6451	31.1	44.3618
31.2	51.7899	31.2	44.4999
31.3	51.926	31.3	44.6379
31.4	52.0609	31.4	44.776
31.5	52.196	31.5	44.9139
31.6	52.3303	31.6	45.0519
31.7	52.4699	31.7	45.1898
31.8	52.6084	31.8	45.3277
31.9	52.7458	31.9	45.4655
32	52.8883	32	45.6033
32.1	53.0214	32.1	45.7411
32.2	53.1589	32.2	45.8789
32.3	53.3013	32.3	46.0166
32.4	53.4457	32.4	46.1543
32.5	53.5852	32.5	46.2919
32.6	53.7258	32.6	46.4296
32.7	53.8593	32.7	46.5672
32.8	53.9922	32.8	46.7047
32.9	54.1216	32.9	46.8423
33	54.2525	33	46.9797
33.1	54.3889	33.1	47.1172
33.2	54.5292	33.2	47.2547
33.3	54.6676	33.3	47.3921
33.4	54.8087	33.4	47.5294
33.5	54.9574	33.5	47.6667
33.6	55.0954	33.6	47.8041
33.7	55.2329	33.7	47.9413
33.8	55.3728	33.8	48.0786
33.9	55.5064	33.9	48.2158
34	55.6348	34	48.353
34.1	55.7675	34.1	48.4901
34.2	55.9031	34.2	48.6272
34.3	56.0283	34.3	48.7643
34.4	56.1634	34.4	48.9014
34.5	56.3027	34.5	49.0384
34.6	56.4413	34.6	49.1754
34.7	56.5791	34.7	49.3123
34.8	56.718	34.8	49.4493
34.9	56.8595	34.9	49.5862
35	56.9891	35	49.723
35.1	57.1229	35.1	49.8598
35.2	57.259	35.2	49.9966
35.3	57.3896	35.3	50.1334
35.4	57.5213	35.4	50.2702
35.5	57.6609	35.5	50.4068
35.6	57.7987	35.6	50.5435
35.7	57.9391	35.7	50.6802
35.8	58.0815	35.8	50.8168
35.9	58.2203	35.9	50.9534
36	58.3551	36	51.0899
36.1	58.4885	36.1	51.2264
36.2	58.6276	36.2	51.3629
36.3	58.7661	36.3	51.4993
36.4	58.9008	36.4	51.6357
36.5	59.0431	36.5	51.7721
36.6	59.1839	36.6	51.9085
36.7	59.3243	36.7	52.0448
36.8	59.4603	36.8	52.1811
36.9	59.5977	36.9	52.3174
37	59.731	37	52.4535
37.1	59.865	37.1	52.5897
37.2	60.0023	37.2	52.7259
37.3	60.1397	37.3	52.8621
37.4	60.2781	37.4	52.9982
37.5	60.4137	37.5	53.1342
37.6	60.5503	37.6	53.2702
37.7	60.6861	37.7	53.4062
37.8	60.8274	37.8	53.5422
37.9	60.968	37.9	53.6782
38	61.1014	38	53.814
38.1	61.2431	38.1	53.9499
38.2	61.3817	38.2	54.0858
38.3	61.5199	38.3	54.2216
38.4	61.6533	38.4	54.3574
38.5	61.7882	38.5	54.4931
38.6	61.9169	38.6	54.6288
38.7	62.0494	38.7	54.7645
38.8	62.1868	38.8	54.9002
38.9	62.3219	38.9	55.0358
39	62.4509	39	55.1714
39.1	62.5842	39.1	55.3069
39.2	62.7149	39.2	55.4425
39.3	62.8478	39.3	55.578
39.4	62.9794	39.4	55.7134
39.5	63.1102	39.5	55.8488
39.6	63.2369	39.6	55.9843
39.7	63.3762	39.7	56.1196
39.8	63.5162	39.8	56.255
39.9	63.6467	39.9	56.3903
40	63.7723	40	56.5255
40.1	63.9024	40.1	56.6608
40.2	64.0386	40.2	56.796
40.3	64.1667	40.3	56.9312
40.4	64.2973	40.4	57.0663
40.5	64.4359	40.5	57.2014
40.6	64.5688	40.6	57.3365
40.7	64.6998	40.7	57.4716
40.8	64.844	40.8	57.6066
40.9	64.985	40.9	57.7416
41	65.1188	41	57.8765
41.1	65.2507	41.1	58.0115
41.2	65.3854	41.2	58.1464
41.3	65.52	41.3	58.2812
41.4	65.6554	41.4	58.4161
41.5	65.7893	41.5	58.5508
41.6	65.9244	41.6	58.6856
41.7	66.0556	41.7	58.8203
41.8	66.1913	41.8	58.9551
41.9	66.3321	41.9	59.0897
42	66.4739	42	59.2243
42.1	66.6076	42.1	59.359
42.2	66.7393	42.2	59.4936
42.3	66.8683	42.3	59.6281
42.4	67.0045	42.4	59.7626
42.5	67.1442	42.5	59.8971
42.6	67.2816	42.6	60.0315
42.7	67.4179	42.7	60.166
42.8	67.5494	42.8	60.3004
42.9	67.6827	42.9	60.4347
43	67.8184	43	60.569
43.1	67.9507	43.1	60.7033
43.2	68.0844	43.2	60.8376
43.3	68.218	43.3	60.9718
43.4	68.3506	43.4	61.106
43.5	68.4869	43.5	61.2402
43.6	68.6122	43.6	61.3743
43.7	68.7386	43.7	61.5084
43.8	68.8689	43.8	61.6425
43.9	69.0016	43.9	61.7766
44	69.126	44	61.9105
44.1	69.2533	44.1	62.0445
44.2	69.3874	44.2	62.1785
44.3	69.5257	44.3	62.3124
44.4	69.6541	44.4	62.4463
44.5	69.7815	44.5	62.5801
44.6	69.9083	44.6	62.7139
44.7	70.039	44.7	62.8477
44.8	70.1718	44.8	62.9815
44.9	70.3057	44.9	63.1152
45	70.444	45	63.2489
45.1	70.5803	45.1	63.3826
45.2	70.7132	45.2	63.5162
45.3	70.8524	45.3	63.6498
45.4	70.9862	45.4	63.7834
45.5	71.1122	45.5	63.9169
45.6	71.2414	45.6	64.0504
45.7	71.3832	45.7	64.1839
45.8	71.5222	45.8	64.3174
45.9	71.6533	45.9	64.4508
46	71.7951	46	64.5841
46.1	71.9344	46.1	64.7175
46.2	72.0686	46.2	64.8508
46.3	72.2027	46.3	64.9841
46.4	72.3385	46.4	65.1174
46.5	72.4689	46.5	65.2505
46.6	72.5995	46.6	65.3837
46.7	72.7302	46.7	65.5169
46.8	72.8578	46.8	65.6501
46.9	72.9899	46.9	65.7832
47	73.1154	47	65.9162
47.1	73.2427	47.1	66.0492
47.2	73.3748	47.2	66.1822
47.3	73.5017	47.3	66.3152
47.4	73.6365	47.4	66.4482
47.5	73.7726	47.5	66.5811
47.6	73.899	47.6	66.7139
47.7	74.0245	47.7	66.8468
47.8	74.1498	47.8	66.9796
47.9	74.2782	47.9	67.1124
48	74.4041	48	67.2451
48.1	74.5322	48.1	67.3779
48.2	74.6613	48.2	67.5106
48.3	74.7903	48.3	67.6432
48.4	74.9125	48.4	67.7759
48.5	75.0319	48.5	67.9084
48.6	75.165	48.6	68.041
48.7	75.2888	48.7	68.1735
48.8	75.4126	48.8	68.306
48.9	75.5469	48.9	68.4385
49	75.6768	49	68.5709
49.1	75.8093	49.1	68.7033
49.2	75.9449	49.2	68.8357
49.3	76.0705	49.3	68.9681
49.4	76.1966	49.4	69.1004
49.5	76.3225	49.5	69.2326
49.6	76.449	49.6	69.3649
49.7	76.5842	49.7	69.4971
49.8	76.7118	49.8	69.6293
49.9	76.838	49.9	69.7615
50	76.9624	50	69.8936
50.1	77.0875	50.1	70.0257
50.2	77.2181	50.2	70.1578
50.3	77.342	50.3	70.2898
50.4	77.4623	50.4	70.4218
50.5	77.5895	50.5	70.5537
50.6	77.7247	50.6	70.6857
50.7	77.8565	50.7	70.8176
50.8	77.984	50.8	70.9495
50.9	78.1073	50.9	71.0813
51	78.2317	51	71.2131
51.1	78.3571	51.1	71.3449
51.2	78.4863	51.2	71.4767
51.3	78.6036	51.3	71.6084
51.4	78.7288	51.4	71.7401
51.5	78.8605	51.5	71.8717
51.6	78.983	51.6	72.0034
51.7	79.113	51.7	72.135
51.8	79.2364	51.8	72.2665
51.9	79.3583	51.9	72.3981
52	79.4882	52	72.5295
52.1	79.6212	52.1	72.661
52.2	79.7507	52.2	72.7925
52.3	79.8815	52.3	72.9239
52.4	80.0187	52.4	73.0553
52.5	80.1547	52.5	73.1866
52.6	80.2794	52.6	73.3179
52.7	80.4029	52.7	73.4492
52.8	80.5383	52.8	73.5804
52.9	80.679	52.9	73.7117
53	80.8142	53	73.8428
53.1	80.9483	53.1	73.974
53.2	81.0768	53.2	74.1051
53.3	81.2095	53.3	74.2362
53.4	81.3391	53.4	74.3673
53.5	81.4669	53.5	74.4983
53.6	81.5958	53.6	74.6293
53.7	81.7267	53.7	74.7603
53.8	81.856	53.8	74.8912
53.9	81.9802	53.9	75.0222
54	82.1085	54	75.153
54.1	82.2356	54.1	75.2839
54.2	82.3671	54.2	75.4147
54.3	82.4915	54.3	75.5455
54.4	82.6195	54.4	75.6762
54.5	82.7565	54.5	75.8069
54.6	82.8882	54.6	75.9376
54.7	83.0104	54.7	76.0683
54.8	83.1288	54.8	76.1989
54.9	83.2514	54.9	76.3295
55	83.372	55	76.4601
55.1	83.4951	55.1	76.5906
55.2	83.6242	55.2	76.7211
55.3	83.7493	55.3	76.8516
55.4	83.8765	55.4	76.982
55.5	84.0052	55.5	77.1124
55.6	84.1316	55.6	77.2428
55.7	84.2615	55.7	77.3732
55.8	84.3911	55.8	77.5035
55.9	84.5173	55.9	77.6338
56	84.6433	56	77.764
56.1	84.7648	56.1	77.8942
56.2	84.8873	56.2	78.0244
56.3	85.0097	56.3	78.1546
56.4	85.1384	56.4	78.2848
56.5	85.2598	56.5	78.4148
56.6	85.3814	56.6	78.5449
56.7	85.5055	56.7	78.6749
56.8	85.6263	56.8	78.805
56.9	85.7541	56.9	78.9349
57	85.8856	57	79.0649
57.1	86.0123	57.1	79.1948
57.2	86.1386	57.2	79.3247
57.3	86.2591	57.3	79.4545
57.4	86.3862	57.4	79.5844
57.5	86.5198	57.5	79.7141
57.6	86.6466	57.6	79.8439
57.7	86.77	57.7	79.9736
57.8	86.9014	57.8	80.1033
57.9	87.0276	57.9	80.233
58	87.1591	58	80.3626
58.1	87.2925	58.1	80.4922
58.2	87.4248	58.2	80.6218
58.3	87.5511	58.3	80.7513
58.4	87.6804	58.4	80.8809
58.5	87.7992	58.5	81.0103
58.6	87.9003	58.6	81.1398
58.7	88.0182	58.7	81.2692
58.8	88.1422	58.8	81.3986
58.9	88.2764	58.9	81.528
59	88.4036	59	81.6572
59.1	88.2943	59.1	81.7865
59.2	88.2764	59.2	81.9158
59.3		59.3	82.0451
59.4		59.4	82.1743
59.5		59.5	82.3034
59.6		59.6	82.4326
59.7		59.7	82.5617
59.8		59.8	82.6908
59.9		59.9	82.8198
60		60	82.9488
60.1		60.1	82.9488
60.2		60.2	82.9329
60.3		60.3	82.9169
60.4		60.4	82.901
60.5		60.5	82.8851
60.6		60.6	82.8692
60.7		60.7	82.8532
60.8		60.8	82.8373
60.9		60.9	82.8214
61		61	82.8055
61.1		61.1	82.7896
61.2		61.2	82.7737
61.3		61.3	82.7578
61.4		61.4	82.7419
61.5		61.5	82.726
61.6		61.6	82.7101
61.7		61.7	82.6942
61.8	82.1987	61.8	82.6783
61.9	82.2869	61.9	82.6625
62	82.3019	62	82.6466
62.1	82.3176	62.1	82.6307
62.2	82.3262	62.2	82.6148
62.3	82.3602	62.3	82.599
62.4	82.3602	62.4	82.5831
62.5	82.3873	62.5	82.5672
62.6	82.4355	62.6	82.5514
62.7	82.421	62.7	82.5355
62.8	82.3815	62.8	82.5197
62.9	82.3801	62.9	82.5038
63	82.3133	63	82.488
63.1	82.3486	63.1	82.4721
63.2	82.3399	63.2	82.4563
63.3	82.3453	63.3	82.4405
63.4	82.292	63.4	82.4246
63.5	82.3171	63.5	82.4088
63.6	82.2899	63.6	82.393
63.7	82.2905	63.7	82.3771
63.8	82.2851	63.8	82.3613
63.9	82.267	63.9	82.3455
64	82.2245	64	82.3297
64.1	82.2346	64.1	82.3139
64.2	82.226	64.2	82.2981
64.3	82.1924	64.3	82.2823
64.4	82.1503	64.4	82.2665
64.5	82.1584	64.5	82.2507
64.6	82.138	64.6	82.2349
64.7	82.1123	64.7	82.2191
64.8	82.0638	64.8	82.2033
64.9	82.0391	64.9	82.1875
65	82.0264	65	82.1717
65.1	81.9917	65.1	82.1559
65.2	81.9816	65.2	82.1402
65.3	81.9655	65.3	82.1244
65.4	81.9553	65.4	82.1086
65.5	81.9443	65.5	82.0929
65.6	81.9281	65.6	82.0771
65.7	81.9161	65.7	82.0613
65.8	81.8992	65.8	82.0456
65.9	81.8872	65.9	82.0298
66	81.8685	66	82.0141
66.1	81.8445	66.1	81.9983
66.2	81.8276	66.2	81.9826
66.3	81.8051	66.3	81.9668
66.4	81.7855	66.4	81.9511
66.5	81.7609	66.5	81.9354
66.6	81.7422	66.6	81.9196
66.7	81.7156	66.7	81.9039
66.8	81.6875	66.8	81.8882
66.9	81.671	66.9	81.8724
67	81.6544	67	81.8567
67.1	81.6331	67.1	81.841
67.2	81.6131	67.2	81.8253
67.3	81.5902	67.3	81.8096
67.4	81.5689	67.4	81.7939
67.5	81.549	67.5	81.7782
67.6	81.5305	67.6	81.7625
67.7	81.5127	67.7	81.7468
67.8	81.4961	67.8	81.7311
67.9	81.4781	67.9	81.7154
68	81.4494	68	81.6997
68.1	81.4422	68.1	81.684
68.2	81.4213	68.2	81.6683
68.3	81.4028	68.3	81.6526
68.4	81.3846	68.4	81.637
68.5	81.3674	68.5	81.6213
68.6	81.3536	68.6	81.6056
68.7	81.336	68.7	81.59
68.8	81.3195	68.8	81.5743
68.9	81.2991	68.9	81.5586
69	81.2854	69	81.543
69.1	81.2684	69.1	81.5273
69.2	81.2455	69.2	81.5117
69.3	81.2227	69.3	81.496
69.4	81.1992	69.4	81.4804
69.5	81.176	69.5	81.4647
69.6	81.1799	69.6	81.4491
69.7	81.1502	69.7	81.4335
69.8	81.0881	69.8	81.4178
69.9	81.0529	69.9	81.4022
70	81.0729	70	81.3866
70.1	81.0608	70.1	81.3709
70.2	80.971	70.2	81.3553
70.3	80.9114	70.3	81.3397
70.4	80.9594	70.4	81.3241
70.5	80.9503	70.5	81.3085
70.6	80.9721	70.6	81.2929
70.7	80.9905	70.7	81.2773
70.8	80.9495	70.8	81.2617
70.9	81.0157	70.9	81.2461
71	80.9955	71	81.2305
71.1	80.9711	71.1	81.2149
71.2	80.9345	71.2	81.1993
71.3	80.9118	71.3	81.1837
71.4	80.8864	71.4	81.1681
71.5	80.884	71.5	81.1525
71.6	80.7806	71.6	81.137
71.7	80.7475	71.7	81.1214
71.8	80.8221	71.8	81.1058
71.9	80.799	71.9	81.0902
72	80.833	72	81.0747
72.1	80.8513	72.1	81.0591
72.2	80.7607	72.2	81.0436
72.3	80.9566	72.3	81.028
72.4	80.8487	72.4	81.0124
72.5	80.8612	72.5	80.9969
72.6	80.923	72.6	80.9814
72.7	81.0199	72.7	80.9658
72.8	81.123	72.8	80.9503
72.9	81.1271	72.9	80.9347
73	81.2936	73	80.9192
73.1	81.2747	73.1	80.9037
73.2	81.0991	73.2	80.8881
73.3	80.6966	73.3	80.8726
73.4	80.545	73.4	80.8571
73.5	80.4866	73.5	80.8416
73.6	80.4664	73.6	80.8261
73.7	80.4858	73.7	80.8106
73.8	80.4303	73.8	80.795
73.9	80.3856	73.9	80.7795
74	80.4569	74	80.764
74.1	80.4441	74.1	80.7485
74.2	80.4597	74.2	80.733
74.3	80.4862	74.3	80.7175
74.4	80.4839	74.4	80.7021
74.5	80.5607	74.5	80.6866
74.6	80.5819	74.6	80.6711
74.7	80.6678	74.7	80.6556
74.8	80.7058	74.8	80.6401
74.9	80.6797	74.9	80.6246
75	80.6731	75	80.6092
75.1	80.6676	75.1	80.5937
75.2	80.6289	75.2	80.5782
75.3	80.5845	75.3	80.5628
75.4	80.5664	75.4	80.5473
75.5	80.5205	75.5	80.5319
75.6	80.4903	75.6	80.5164
75.7	80.4597	75.7	80.501
75.8	80.4196	75.8	80.4855
75.9	80.3853	75.9	80.4701
76	80.3772	76	80.4546
76.1	80.3722	76.1	80.4392
76.2	80.3465	76.2	80.4237
76.3	80.3131	76.3	80.4083
76.4	80.2852	76.4	80.3929
76.5	80.2651	76.5	80.3775
76.6	80.2431	76.6	80.362
76.7	80.2292	76.7	80.3466
76.8	80.2115	76.8	80.3312
76.9	80.1908	76.9	80.3158
77	80.1717	77	80.3004
77.1	80.1513	77.1	80.285
77.2	80.1391	77.2	80.2696
77.3	80.1196	77.3	80.2542
77.4	80.096	77.4	80.2388
77.5	80.0765	77.5	80.2234
77.6	80.0581	77.6	80.208
77.7	80.0446	77.7	80.1926
77.8	80.0266	77.8	80.1772
77.9	80.0108	77.9	80.1618
78	79.9938	78	80.1464
78.1	79.9779	78.1	80.1311
78.2	79.9614	78.2	80.1157
78.3	79.9449	78.3	80.1003
78.4	79.9262	78.4	80.0849
78.5	79.9055	78.5	80.0696
78.6	79.8885	78.6	80.0542
78.7	79.8717	78.7	80.0389
78.8	79.8565	78.8	80.0235
78.9	79.84	78.9	80.0081
79	79.8207	79	79.9928
79.1	79.8011	79.1	79.9775
79.2	79.7868	79.2	79.9621
79.3	79.7677	79.3	79.9468
79.4	79.7502	79.4	79.9314
79.5	79.7267	79.5	79.9161
79.6	79.706	79.6	79.9008
79.7	79.6874	79.7	79.8854
79.8	79.6731	79.8	79.8701
79.9	79.6561	79.9	79.8548
80	79.6407	80	79.8395
80.1	79.6254	80.1	79.8242
80.2	79.6096	80.2	79.8088
80.3	79.5915	80.3	79.7935
80.4	79.5719	80.4	79.7782
80.5	79.5531	80.5	79.7629
80.6	79.5348	80.6	79.7476
80.7	79.5195	80.7	79.7323
80.8	79.5007	80.8	79.717
80.9	79.4802	80.9	79.7017
81	79.4628	81	79.6864
81.1	79.4476	81.1	79.6712
81.2	79.4288	81.2	79.6559
81.3	79.4092	81.3	79.6406
81.4	79.3904	81.4	79.6253
81.5	79.3768	81.5	79.6101
81.6	79.3632	81.6	79.5948
81.7	79.3459	81.7	79.5795
81.8	79.3286	81.8	79.5642
81.9	79.3059	81.9	79.549
82	79.2856	82	79.5337
82.1	79.2702	82.1	79.5185
82.2	79.2571	82.2	79.5032
82.3	79.24	82.3	79.488
82.4	79.222	82.4	79.4727
82.5	79.2031	82.5	79.4575
82.6	79.1833	82.6	79.4422
82.7	79.1681	82.7	79.427
82.8	79.1478	82.8	79.4118
82.9	79.1342	82.9	79.3965
83	79.119	83	79.3813
83.1	79.103	83.1	79.3661
83.2	79.0829	83.2	79.3509
83.3	79.0651	83.3	79.3356
83.4	79.0466	83.4	79.3204
83.5	79.0303	83.5	79.3052
83.6	79.0143	83.6	79.29
83.7	79	83.7	79.2748
83.8	78.9861	83.8	79.2596
83.9	78.9704	83.9	79.2444
84	78.9534	84	79.2292
84.1	78.937	84.1	79.214
84.2	78.923	84.2	79.1988
84.3	78.9004	84.3	79.1836
84.4	78.8856	84.4	79.1684
84.5	78.8722	84.5	79.1532
84.6	78.8582	84.6	79.1381
84.7	78.8409	84.7	79.1229
84.8	78.8223	84.8	79.1077
84.9	78.8033	84.9	79.0925
85	78.7889	85	79.0774
85.1	78.7755	85.1	79.0622
85.2	78.7618	85.2	79.0471
85.3	78.7453	85.3	79.0319
85.4	78.7334	85.4	79.0167
85.5	78.7167	85.5	79.0016
85.6	78.7031	85.6	78.9864
85.7	78.6909	85.7	78.9713
85.8	78.6745	85.8	78.9561
85.9	78.6509	85.9	78.941
86	78.6319	86	78.9259
86.1	78.6144	86.1	78.9107
86.2	78.6001	86.2	78.8956
86.3	78.5817	86.3	78.8805
86.4	78.5669	86.4	78.8653
86.5	78.5504	86.5	78.8502
86.6	78.5348	86.6	78.8351
86.7	78.5201	86.7	78.82
86.8	78.5076	86.8	78.8049
86.9	78.5021	86.9	78.7898
87	78.4998	87	78.7747
87.1	78.5011	87.1	78.7595
87.2	78.4894	87.2	78.7444
87.3	78.4673	87.3	78.7293
87.4	78.4479	87.4	78.7142
87.5	78.4307	87.5	78.6992
87.6	78.407	87.6	78.6841
87.7	78.3808	87.7	78.669
87.8	78.3715	87.8	78.6539
87.9	78.3538	87.9	78.6388
88	78.3355	88	78.6237
88.1	78.3152	88.1	78.6087
88.2	78.3009	88.2	78.5936
88.3	78.2833	88.3	78.5785
88.4	78.2728	88.4	78.5635
88.5	78.2666	88.5	78.5484
88.6	78.2602	88.6	78.5333
88.7	78.2505	88.7	78.5183
88.8	78.2402	88.8	78.5032
88.9	78.2356	88.9	78.4882
89	78.2212	89	78.4731
89.1	78.2078	89.1	78.4581
89.2	78.1998	89.2	78.443
89.3	78.1847	89.3	78.428
89.4	78.1675	89.4	78.413
89.5	78.1452	89.5	78.3979
89.6	78.1142	89.6	78.3829
89.7	78.0889	89.7	78.3679
89.8	78.0656	89.8	78.3528
89.9	78.0448	89.9	78.3378
90	78.0248	90	78.3228
90.1	78.0127	90.1	78.3078
90.2	77.9992	90.2	78.2928
90.3	77.9867	90.3	78.2778
90.4	77.9763	90.4	78.2628
90.5	77.9583	90.5	78.2478
90.6	77.9303	90.6	78.2328
90.7	77.9094	90.7	78.2178
90.8	77.9053	90.8	78.2028
90.9	77.8818	90.9	78.1878
91	77.8728	91	78.1728
91.1	77.8654	91.1	78.1578
91.2	77.8461	91.2	78.1428
91.3	77.8353	91.3	78.1278
91.4	77.8196	91.4	78.1129
91.5	77.8082	91.5	78.0979
91.6	77.7951	91.6	78.0829
91.7	77.7709	91.7	78.068
91.8	77.7459	91.8	78.053
91.9	77.7191	91.9	78.038
92	77.6935	92	78.0231
92.1	77.6637	92.1	78.0081
92.2	77.6352	92.2	77.9932
92.3	77.6114	92.3	77.9782
92.4	77.5887	92.4	77.9633
92.5	77.5702	92.5	77.9483
92.6	77.5486	92.6	77.9334
92.7	77.5299	92.7	77.9184
92.8	77.5117	92.8	77.9035
92.9	77.5018	92.9	77.8886
93	77.4904	93	77.8736
93.1	77.4883	93.1	77.8587
93.2	77.4855	93.2	77.8438
93.3	77.4721	93.3	77.8289
93.4	77.4646	93.4	77.814
93.5	77.4533	93.5	77.799
93.6	77.4436	93.6	77.7841
93.7	77.4361	93.7	77.7692
93.8	77.43	93.8	77.7543
93.9	77.4101	93.9	77.7394
94	77.3867	94	77.7245
94.1	77.3716	94.1	77.7096
94.2	77.3599	94.2	77.6947
94.3	77.344	94.3	77.6798
94.4	77.323	94.4	77.6649
94.5	77.3021	94.5	77.6501
94.6	77.2883	94.6	77.6352
94.7	77.2709	94.7	77.6203
94.8	77.251	94.8	77.6054
94.9	77.2298	94.9	77.5906
95	77.2143	95	77.5757
95.1	77.1952	95.1	77.5608
95.2	77.1703	95.2	77.546
95.3	77.1494	95.3	77.5311
95.4	77.123	95.4	77.5162
95.5	77.102	95.5	77.5014
95.6	77.0764	95.6	77.4865
95.7	77.0621	95.7	77.4717
95.8	77.0584	95.8	77.4568
95.9	77.0528	95.9	77.442
96	77.0359	96	77.4271
96.1	77.02	96.1	77.4123
96.2	77.0076	96.2	77.3975
96.3	76.9951	96.3	77.3826
96.4	76.9847	96.4	77.3678
96.5	76.97	96.5	77.353
96.6	76.9599	96.6	77.3382
96.7	76.9456	96.7	77.3233
96.8	76.9301	96.8	77.3085
96.9	76.917	96.9	77.2937
97	76.9027	97	77.2789
97.1	76.8926	97.1	77.2641
97.2	76.877	97.2	77.2493
97.3	76.8555	97.3	77.2345
97.4	76.8382	97.4	77.2197
97.5	76.8252	97.5	77.2049
97.6	76.8064	97.6	77.1901
97.7	76.7935	97.7	77.1753
97.8	76.7809	97.8	77.1605
97.9	76.7653	97.9	77.1457
98	76.7508	98	77.131
98.1	76.7348	98.1	77.1162
98.2	76.7169	98.2	77.1014
98.3	76.6991	98.3	77.0866
98.4	76.6795	98.4	77.0719
98.5	76.6531	98.5	77.0571
98.6	76.6337	98.6	77.0423
98.7	76.6085	98.7	77.0276
98.8	76.5951	98.8	77.0128
98.9	76.5744	98.9	76.998
99	76.554	99	76.9833
99.1	76.5362	99.1	76.9685
99.2	76.5199	99.2	76.9538
99.3	76.4997	99.3	76.9391
99.4	76.4854	99.4	76.9243
99.5	76.4683	99.5	76.9096
99.6	76.4637	99.6	76.8948
99.7	76.4527	99.7	76.8801
99.8	76.4461	99.8	76.8654
99.9	76.4335	99.9	76.8507
100	76.4254	100	76.8359
100.1	76.4069	100.1	76.8212
100.2	76.3878	100.2	76.8065
100.3	76.3733	100.3	76.7918
100.4	76.3671	100.4	76.7771
100.5	76.3584	100.5	76.7624
100.6	76.3431	100.6	76.7477
100.7	76.3335	100.7	76.7329
100.8	76.3203	100.8	76.7182
100.9	76.3035	100.9	76.7035
101	76.2891	101	76.6889
101.1	76.2723	101.1	76.6742
101.2	76.2588	101.2	76.6595
101.3	76.246	101.3	76.6448
101.4	76.2334	101.4	76.6301
101.5	76.2198	101.5	76.6154
101.6	76.2042	101.6	76.6008
101.7	76.1835	101.7	76.5861
101.8	76.1638	101.8	76.5714
101.9	76.1478	101.9	76.5567
102	76.1342	102	76.5421
102.1	76.1145	102.1	76.5274
102.2	76.0991	102.2	76.5128
102.3	76.0846	102.3	76.4981
102.4	76.0701	102.4	76.4834
102.5	76.0549	102.5	76.4688
102.6	76.0422	102.6	76.4541
102.7	76.0275	102.7	76.4395
102.8	76.0161	102.8	76.4249
102.9	76.0016	102.9	76.4102
103	75.9899	103	76.3956
103.1	75.9798	103.1	76.3809
103.2	75.9622	103.2	76.3663
103.3	75.9463	103.3	76.3517
103.4	75.9313	103.4	76.3371
103.5	75.9162	103.5	76.3224
103.6	75.8986	103.6	76.3078
103.7	75.8835	103.7	76.2932
103.8	75.8656	103.8	76.2786
103.9	75.8479	103.9	76.264
104	75.8359	104	76.2494
104.1	75.8199	104.1	76.2348
104.2	75.8025	104.2	76.2202
104.3	75.7852	104.3	76.2056
104.4	75.7709	104.4	76.191
104.5	75.7568	104.5	76.1764
104.6	75.74	104.6	76.1618
104.7	75.725	104.7	76.1472
104.8	75.7108	104.8	76.1326
104.9	75.6917	104.9	76.118
105	75.6719	105	76.1035
105.1	75.6549	105.1	76.0889
105.2	75.6409	105.2	76.0743
105.3	75.6271	105.3	76.0597
105.4	75.6109	105.4	76.0452
105.5	75.5955	105.5	76.0306
105.6	75.5809	105.6	76.0161
105.7	75.5651	105.7	76.0015
105.8	75.5524	105.8	75.9869
105.9	75.5417	105.9	75.9724
106	75.5297	106	75.9578
106.1	75.5176	106.1	75.9433
106.2	75.5019	106.2	75.9287
106.3	75.4899	106.3	75.9142
106.4	75.4737	106.4	75.8997
106.5	75.4589	106.5	75.8851
106.6	75.4454	106.6	75.8706
106.7	75.4345	106.7	75.8561
106.8	75.4154	106.8	75.8415
106.9	75.4024	106.9	75.827
107	75.3893	107	75.8125
107.1	75.3733	107.1	75.798
107.2	75.3578	107.2	75.7835
107.3	75.3405	107.3	75.769
107.4	75.3286	107.4	75.7544
107.5	75.3123	107.5	75.7399
107.6	75.2972	107.6	75.7254
107.7	75.2856	107.7	75.7109
107.8	75.2743	107.8	75.6964
107.9	75.2612	107.9	75.6819
108	75.2494	108	75.6675
108.1	75.2361	108.1	75.653
108.2	75.2249	108.2	75.6385
108.3	75.212	108.3	75.624
108.4	75.1997	108.4	75.6095
108.5	75.1865	108.5	75.595
108.6	75.1735	108.6	75.5806
108.7	75.1551	108.7	75.5661
108.8	75.1395	108.8	75.5516
108.9	75.1233	108.9	75.5372
109	75.1057	109	75.5227
109.1	75.0898	109.1	75.5082
109.2	75.0698	109.2	75.4938
109.3	75.057	109.3	75.4793
109.4	75.0468	109.4	75.4649
109.5	75.0358	109.5	75.4504
109.6	75.0216	109.6	75.436
109.7	75.0114	109.7	75.4215
109.8	74.9947	109.8	75.4071
109.9	74.9822	109.9	75.3926
110	74.9713	110	75.3782
110.1	74.9547	110.1	75.3638
110.2	74.9453	110.2	75.3494
110.3	74.934	110.3	75.3349
110.4	74.9221	110.4	75.3205
110.5	74.9074	110.5	75.3061
110.6	74.8941	110.6	75.2917
110.7	74.8802	110.7	75.2772
110.8	74.8692	110.8	75.2628
110.9	74.8563	110.9	75.2484
111	74.8406	111	75.234
111.1	74.8277	111.1	75.2196
111.2	74.8118	111.2	75.2052
111.3	74.7946	111.3	75.1908
111.4	74.7824	111.4	75.1764
111.5	74.7705	111.5	75.162
111.6	74.7567	111.6	75.1476
111.7	74.7452	111.7	75.1333
111.8	74.7309	111.8	75.1189
111.9	74.7198	111.9	75.1045
112	74.7033	112	75.0901
112.1	74.6887	112.1	75.0757
112.2	74.6719	112.2	75.0614
112.3	74.6557	112.3	75.047
112.4	74.6381	112.4	75.0326
112.5	74.6274	112.5	75.0183
112.6	74.613	112.6	75.0039
112.7	74.5961	112.7	74.9895
112.8	74.5856	112.8	74.9752
112.9	74.5765	112.9	74.9608
113	74.5659	113	74.9465
113.1	74.5512	113.1	74.9321
113.2	74.5383	113.2	74.9178
113.3	74.5297	113.3	74.9035
113.4	74.5165	113.4	74.8891
113.5	74.5087	113.5	74.8748
113.6	74.5022	113.6	74.8605
113.7	74.4934	113.7	74.8461
113.8	74.4888	113.8	74.8318
113.9	74.4724	113.9	74.8175
114	74.4482	114	74.8032
114.1	74.4329	114.1	74.7888
114.2	74.4191	114.2	74.7745
114.3	74.4089	114.3	74.7602
114.4	74.4019	114.4	74.7459
114.5	74.3853	114.5	74.7316
114.6	74.375	114.6	74.7173
114.7	74.3626	114.7	74.703
114.8	74.3477	114.8	74.6887
114.9	74.3288	114.9	74.6744
115	74.3098	115	74.6601
115.1	74.2957	115.1	74.6458
115.2	74.2827	115.2	74.6315
115.3	74.2775	115.3	74.6172
115.4	74.2718	115.4	74.603
115.5	74.268	115.5	74.5887
115.6	74.2657	115.6	74.5744
115.7	74.2534	115.7	74.5601
115.8	74.2461	115.8	74.5459
115.9	74.211	115.9	74.5316
116	74.1585	116	74.5173
116.1	74.1563	116.1	74.5031
116.2		116.2	74.4888
116.3		116.3	74.4745
116.4		116.4	74.4603
116.5		116.5	74.446
116.6		116.6	74.4318
116.7		116.7	74.4176
116.8		116.8	74.4033
116.9		116.9	74.4033
117		117	74.6795
117.1		117.1	74.9557
117.2		117.2	75.2319
117.3		117.3	75.508
117.4		117.4	75.784
117.5		117.5	76.0598
117.6		117.6	76.3356
117.7		117.7	76.6114
117.8		117.8	76.8871
117.9		117.9	77.1627
118		118	77.4381
118.1		118.1	77.7136
118.2		118.2	77.989
118.3		118.3	78.2643
118.4		118.4	78.5395
118.5		118.5	78.8145
118.6		118.6	79.0896
118.7	84.1927	118.7	79.3646
118.8	84.1927	118.8	79.6395
118.9	84.1927	118.9	79.9144
119	84.2581	119	80.189
119.1	84.4125	119.1	80.4637
119.2	84.4603	119.2	80.7383
119.3	84.6945	119.3	81.0129
119.4	84.9153	119.4	81.2873
119.5	85.1283	119.5	81.5616
119.6	85.2701	119.6	81.8359
119.7	85.5863	119.7	82.1102
119.8	85.9156	119.8	82.3843
119.9	86.2076	119.9	82.6584
120	86.5258	120	82.9323
120.1	86.8332	120.1	83.2062
120.2	87.0656	120.2	83.4801
120.3	87.3363	120.3	83.7538
120.4	87.6295	120.4	84.0275
120.5	87.8935	120.5	84.3011
120.6	88.1507	120.6	84.5746
120.7	88.4266	120.7	84.848
120.8	88.6925	120.8	85.1214
120.9	88.9593	120.9	85.3947
121	89.2535	121	85.6679
121.1	89.5438	121.1	85.941
121.2	89.8152	121.2	86.2141
121.3	90.0596	121.3	86.4871
121.4	90.3259	121.4	86.76
121.5	90.6074	121.5	87.0328
121.6	90.8922	121.6	87.3056
121.7	91.1728	121.7	87.5783
121.8	91.4344	121.8	87.8509
121.9	91.7065	121.9	88.1234
122	91.9773	122	88.3958
122.1	92.2467	122.1	88.6682
122.2	92.5223	122.2	88.9405
122.3	92.7977	122.3	89.2127
122.4	93.0824	122.4	89.4849
122.5	93.3726	122.5	89.7569
122.6	93.6503	122.6	90.0289
122.7	93.9263	122.7	90.3008
122.8	94.2072	122.8	90.5727
122.9	94.4813	122.9	90.8444
123	94.7532	123	91.1161
123.1	95.0273	123.1	91.3877
123.2	95.3083	123.2	91.6592
123.3	95.5888	123.3	91.9307
123.4	95.8688	123.4	92.2021
123.5	96.1506	123.5	92.4733
123.6	96.4352	123.6	92.7445
123.7	96.7161	123.7	93.0157
123.8	97.0073	123.8	93.2868
123.9	97.2923	123.9	93.5578
124	97.577	124	93.8286
124.1	97.8646	124.1	94.0995
124.2	98.1518	124.2	94.3703
124.3	98.4376	124.3	94.641
124.4	98.7229	124.4	94.9116
124.5	99.0104	124.5	95.1821
124.6	99.2928	124.6	95.4525
124.7	99.5775	124.7	95.7229
124.8	99.8606	124.8	95.9933
124.9	100.148	124.9	96.2635
125	100.432	125	96.5336
125.1	100.714	125.1	96.8037
125.2	101.001	125.2	97.0737
125.3	101.276	125.3	97.3436
125.4	101.55	125.4	97.6135
125.5	101.826	125.5	97.8832
125.6	102.105	125.6	98.1529
125.7	102.373	125.7	98.4225
125.8	102.648	125.8	98.6921
125.9	102.93	125.9	98.9615
126	103.21	126	99.2309
126.1	103.495	126.1	99.5002
126.2	103.781	126.2	99.7694
126.3	104.069	126.3	100.039
126.4	104.361	126.4	100.308
126.5	104.652	126.5	100.577
126.6	104.927	126.6	100.846
126.7	105.206	126.7	101.114
126.8	105.502	126.8	101.383
126.9	105.785	126.9	101.652
127	106.072	127	101.921
127.1	106.37	127.1	102.189
127.2	106.65	127.2	102.458
127.3	106.928	127.3	102.726
127.4	107.21	127.4	102.994
127.5	107.488	127.5	103.262
127.6	107.769	127.6	103.531
127.7	108.064	127.7	103.799
127.8	108.349	127.8	104.067
127.9	108.631	127.9	104.335
128	108.921	128	104.602
128.1	109.217	128.1	104.87
128.2	109.506	128.2	105.138
128.3	109.794	128.3	105.406
128.4	110.082	128.4	105.673
128.5	110.367	128.5	105.941
128.6	110.657	128.6	106.208
128.7	110.943	128.7	106.475
128.8	111.233	128.8	106.743
128.9	111.524	128.9	107.01
129	111.816	129	107.277
129.1	112.106	129.1	107.544
129.2	112.388	129.2	107.811
129.3	112.668	129.3	108.078
129.4	112.951	129.4	108.344
129.5	113.232	129.5	108.611
129.6	113.511	129.6	108.878
129.7	113.791	129.7	109.144
129.8	114.078	129.8	109.411
129.9	114.359	129.9	109.677
130	114.647	130	109.944
130.1	114.934	130.1	110.21
130.2	115.211	130.2	110.476
130.3	115.493	130.3	110.742
130.4	115.778	130.4	111.008
130.5	116.063	130.5	111.274
130.6	116.357	130.6	111.54
130.7	116.647	130.7	111.806
130.8	116.937	130.8	112.071
130.9	117.236	130.9	112.337
131	117.53	131	112.603
131.1	117.817	131.1	112.868
131.2	118.097	131.2	113.134
131.3	118.392	131.3	113.399
131.4	118.681	131.4	113.664
131.5	118.954	131.5	113.929
131.6	119.235	131.6	114.194
131.7	119.509	131.7	114.459
131.8	119.794	131.8	114.724
131.9	120.072	131.9	114.989
132	120.338	132	115.254
132.1	120.609	132.1	115.519
132.2	120.883	132.2	115.783
132.3	121.157	132.3	116.048
132.4	121.423	132.4	116.313
132.5	121.704	132.5	116.577
132.6	121.988	132.6	116.841
132.7	122.264	132.7	117.106
132.8	122.551	132.8	117.37
132.9	122.834	132.9	117.634
133	123.124	133	117.898
133.1	123.408	133.1	118.162
133.2	123.686	133.2	118.426
133.3	123.973	133.3	118.69
133.4	124.264	133.4	118.953
133.5	124.558	133.5	119.217
133.6	124.839	133.6	119.48
133.7	125.122	133.7	119.744
133.8	125.408	133.8	120.007
133.9	125.683	133.9	120.271
134	125.959	134	120.534
134.1	126.228	134.1	120.797
134.2	126.5	134.2	121.06
134.3	126.767	134.3	121.323
134.4	127.035	134.4	121.586
134.5	127.306	134.5	121.849
134.6	127.585	134.6	122.112
134.7	127.864	134.7	122.375
134.8	128.149	134.8	122.638
134.9	128.436	134.9	122.9
135	128.72	135	123.163
135.1	128.999	135.1	123.425
135.2	129.278	135.2	123.687
135.3	129.556	135.3	123.95
135.4	129.837	135.4	124.212
135.5	130.119	135.5	124.474
135.6	130.403	135.6	124.736
135.7	130.676	135.7	124.998
135.8	130.951	135.8	125.26
135.9	131.228	135.9	125.522
136	131.497	136	125.784
136.1	131.76	136.1	126.045
136.2	132.035	136.2	126.307
136.3	132.319	136.3	126.568
136.4	132.599	136.4	126.83
136.5	132.877	136.5	127.091
136.6	133.159	136.6	127.352
136.7	133.435	136.7	127.614
136.8	133.708	136.8	127.875
136.9	133.981	136.9	128.136
137	134.247	137	128.397
137.1	134.519	137.1	128.658
137.2	134.803	137.2	128.919
137.3	135.081	137.3	129.179
137.4	135.339	137.4	129.44
137.5	135.602	137.5	129.701
137.6	135.875	137.6	129.961
137.7	136.149	137.7	130.222
137.8	136.426	137.8	130.482
137.9	136.701	137.9	130.742
138	136.989	138	131.003
138.1	137.272	138.1	131.263
138.2	137.55	138.2	131.523
138.3	137.829	138.3	131.783
138.4	138.114	138.4	132.043
138.5	138.401	138.5	132.303
138.6	138.672	138.6	132.562
138.7	138.946	138.7	132.822
138.8	139.221	138.8	133.082
138.9	139.486	138.9	133.341
139	139.751	139	133.601
139.1	140.003	139.1	133.86
139.2	140.265	139.2	134.119
139.3	140.534	139.3	134.379
139.4	140.806	139.4	134.638
139.5	141.073	139.5	134.897
139.6	141.335	139.6	135.156
139.7	141.604	139.7	135.415
139.8	141.868	139.8	135.674
[truncated: 5,181 more rows]
