# Supplementary material for: Key mechanistic features of the trade-off between antibody escape and host cell binding in the SARS-CoV-2 Omicron variant spike proteins
Source: EMBO J. 2024 Mar 11;43(8):5. doi: 10.1038/s44318-024-00062-z (PMC11021471; doi:10.1038/s44318-024-00062-z)
Supplement: Supplementary file 10 — Source Data Fig. 5 [file 44318_2024_62_MOESM10_ESM.zip › Figure 5/5A/fig5-BD629-RBD BA.2.xlsx]

## Sheet: BD629-RBD BA.2
Run 1; Ch 6; Fc 2-1; Cy 4; BA.2 R; Conc 12.5 25 50 100 200 nM_X	Run 1; Ch 6; Fc 2-1; Cy 4; BA.2 R; Conc 12.5 25 50 100 200 nM_Y	Run 1; Ch 6; Fc 2-1; Cy 4; BA.2 R; Conc 12.5 25 50 100 200 nM; Fitted_X	Run 1; Ch 6; Fc 2-1; Cy 4; BA.2 R; Conc 12.5 25 50 100 200 nM; Fitted_Y
-60	-0.053	-60	0
-59.9	-0.0546997	-59.9	0
-59.8	-0.056	-59.8	0
-59.7	-0.0550995	-59.7	0
-59.6	-0.0553991	-59.6	0
-59.5	-0.0555	-59.5	0
-59.4	-0.0545995	-59.4	0
-59.3	-0.0563	-59.3	0
-59.2	-0.0567994	-59.2	0
-59.1	-0.0592991	-59.1	0
-59	-0.0611	-59	0
-58.9	-0.0577995	-58.9	0
-58.8	-0.0583	-58.8	0
-58.7	-0.0556998	-58.7	0
-58.6	-0.0580994	-58.6	0
-58.5	-0.06	-58.5	0
-58.4	-0.0633995	-58.4	0
-58.3	-0.0684	-58.3	0
-58.2	-0.0695996	-58.2	0
-58.1	-0.0722995	-58.1	0
-58	-0.073	-58	0
-57.9	-0.077899	-57.9	0
-57.8	-0.0791	-57.8	0
-57.7	-0.0805995	-57.7	0
-57.6	-0.0781998	-57.6	0
-57.5	-0.0765	-57.5	0
-57.4	-0.0779002	-57.4	0
-57.3	-0.0721	-57.3	0
-57.2	-0.0743996	-57.2	0
-57.1	-0.0761995	-57.1	0
-57	-0.0722	-57	0
-56.9	-0.0733997	-56.9	0
-56.8	-0.0746	-56.8	0
-56.7	-0.0731998	-56.7	0
-56.6	-0.0729998	-56.6	0
-56.5	-0.0703	-56.5	0
-56.4	-0.0690999	-56.4	0
-56.3	-0.0623	-56.3	0
-56.2	-0.0589004	-56.2	0
-56.1	-0.0547004	-56.1	0
-56	-0.0444	-56	0
-55.9	-0.0467011	-55.9	0
-55.8	-0.0417	-55.8	0
-55.7	-0.048199	-55.7	0
-55.6	-0.0494986	-55.6	0
-55.5	-0.0525	-55.5	0
-55.4	-0.0576986	-55.4	0
-55.3	-0.0722	-55.3	0
-55.2	-0.0725991	-55.2	0
-55.1	-0.071099	-55.1	0
-55	-0.078	-55	0
-54.9	-0.0831983	-54.9	0
-54.8	-0.0872	-54.8	0
-54.7	-0.0878989	-54.7	0
-54.6	-0.107897	-54.6	0
-54.5	-0.1014	-54.5	0
-54.4	-0.105199	-54.4	0
-54.3	-0.1195	-54.3	0
-54.2	-0.1169	-54.2	0
-54.1	-0.113599	-54.1	0
-54	-0.1153	-54	0
-53.9	-0.128899	-53.9	0
-53.8	-0.1327	-53.8	0
-53.7	-0.1274	-53.7	0
-53.6	-0.1278	-53.6	0
-53.5	-0.1327	-53.5	0
-53.4	-0.132599	-53.4	0
-53.3	-0.1318	-53.3	0
-53.2	-0.140899	-53.2	0
-53.1	-0.138799	-53.1	0
-53	-0.1387	-53	0
-52.9	-0.139999	-52.9	0
-52.8	-0.1348	-52.8	0
-52.7	-0.1348	-52.7	0
-52.6	-0.1366	-52.6	0
-52.5	-0.1459	-52.5	0
-52.4	-0.150799	-52.4	0
-52.3	-0.147	-52.3	0
-52.2	-0.136801	-52.2	0
-52.1	-0.1343	-52.1	0
-52	-0.1301	-52	0
-51.9	-0.1373	-51.9	0
-51.8	-0.135	-51.8	0
-51.7	-0.130301	-51.7	0
-51.6	-0.124401	-51.6	0
-51.5	-0.1208	-51.5	0
-51.4	-0.1199	-51.4	0
-51.3	-0.1275	-51.3	0
-51.2	-0.117701	-51.2	0
-51.1	-0.1164	-51.1	0
-51	-0.1188	-51	0
-50.9	-0.120499	-50.9	0
-50.8	-0.1277	-50.8	0
-50.7	-0.1258	-50.7	0
-50.6	-0.128199	-50.6	0
-50.5	-0.1271	-50.5	0
-50.4	-0.1276	-50.4	0
-50.3	-0.1219	-50.3	0
-50.2	-0.1251	-50.2	0
-50.1	-0.1239	-50.1	0
-50	-0.1261	-50	0
-49.9	-0.1267	-49.9	0
-49.8	-0.1259	-49.8	0
-49.7	-0.1268	-49.7	0
-49.6	-0.118401	-49.6	0
-49.5	-0.1178	-49.5	0
-49.4	-0.1165	-49.4	0
-49.3	-0.1166	-49.3	0
-49.2	-0.1188	-49.2	0
-49.1	-0.1223	-49.1	0
-49	-0.1173	-49	0
-48.9	-0.126	-48.9	0
-48.8	-0.1191	-48.8	0
-48.7	-0.1171	-48.7	0
-48.6	-0.1181	-48.6	0
-48.5	-0.1225	-48.5	0
-48.4	-0.1157	-48.4	0
-48.3	-0.1111	-48.3	0
-48.2	-0.118199	-48.2	0
-48.1	-0.122	-48.1	0
-48	-0.121	-48	0
-47.9	-0.147495	-47.9	0
-47.8	-0.1306	-47.8	0
-47.7	-0.137604	-47.7	0
-47.6	-0.108304	-47.6	0
-47.5	-0.1057	-47.5	0
-47.4	-0.111099	-47.4	0
-47.3	-0.1098	-47.3	0
-47.2	-0.112	-47.2	0
-47.1	-0.113399	-47.1	0
-47	-0.1052	-47	0
-46.9	-0.1001	-46.9	0
-46.8	-0.0913	-46.8	0
-46.7	-0.0928995	-46.7	0
-46.6	-0.0858002	-46.6	0
-46.5	-0.0802	-46.5	0
-46.4	-0.0805002	-46.4	0
-46.3	-0.0875	-46.3	0
-46.2	-0.0850001	-46.2	0
-46.1	-0.0826996	-46.1	0
-46	-0.0565	-46	0
-45.9	-0.0405007	-45.9	0
-45.8	-0.1009	-45.8	0
-45.7	-0.111498	-45.7	0
-45.6	-0.1044	-45.6	0
-45.5	-0.1034	-45.5	0
-45.4	-0.0293038	-45.4	0
-45.3	-0.0238	-45.3	0
-45.2	-0.0223017	-45.2	0
-45.1	-0.0239027	-45.1	0
-45	-0.0254	-45	0
-44.9	-0.0287032	-44.9	0
-44.8	0.0227	-44.8	0
-44.7	0.0350971	-44.7	0
-44.6	0.00760064	-44.6	0
-44.5	-0.0189	-44.5	0
-44.4	-0.0673023	-44.4	0
-44.3	-0.0629	-44.3	0
-44.2	-0.0647052	-44.2	0
-44.1	-0.067104	-44.1	0
-44	-0.0671	-44	0
-43.9	-0.0722026	-43.9	0
-43.8	-0.0736	-43.8	0
-43.7	-0.0865018	-43.7	0
-43.6	-0.0951021	-43.6	0
-43.5	-0.1076	-43.5	0
-43.4	-0.115002	-43.4	0
-43.3	-0.1119	-43.3	0
-43.2	-0.112703	-43.2	0
-43.1	-0.105505	-43.1	0
-43	-0.0958	-43	0
-42.9	-0.0867051	-42.9	0
-42.8	-0.0775	-42.8	0
-42.7	-0.129904	-42.7	0
-42.6	-0.076509	-42.6	0
-42.5	-0.0954	-42.5	0
-42.4	-0.106701	-42.4	0
-42.3	-0.0994	-42.3	0
-42.2	-0.0949003	-42.2	0
-42.1	-0.0919002	-42.1	0
-42	-0.0748	-42	0
-41.9	-0.0864987	-41.9	0
-41.8	-0.079	-41.8	0
-41.7	-0.0688998	-41.7	0
-41.6	-0.0462017	-41.6	0
-41.5	-0.0473	-41.5	0
-41.4	-0.0455027	-41.4	0
-41.3	-0.034	-41.3	0
-41.2	-0.0174019	-41.2	0
-41.1	-0.0171021	-41.1	0
-41	-0.0242	-41	0
-40.9	-0.14629	-40.9	0
-40.8	-0.1704	-40.8	0
-40.7	-1.93009	-40.7	0
-40.6	3.44387	-40.6	0
-40.5	-2.8597	-40.5	0
-40.4	-1.01016	-40.4	0
-40.3	1.4755	-40.3	0
-40.2	-1.72732	-40.2	0
-40.1	0.431748	-40.1	0
-40	-0.1668	-40	0
-39.9	-0.025496	-39.9	0
-39.8	0.00759999	-39.8	0
-39.7	-0.00479622	-39.7	0
-39.6	0.00860164	-39.6	0
-39.5	-0.0028	-39.5	0
-39.4	-0.000997634	-39.4	0
-39.3	-0.0278	-39.3	0
-39.2	-0.0360999	-39.2	0
-39.1	0.00469715	-39.1	0
-39	0.1395	-39	0
-38.9	0.00292045	-38.9	0
-38.8	-0.1534	-38.8	0
-38.7	-0.282695	-38.7	0
-38.6	-0.286698	-38.6	0
-38.5	-0.0436	-38.5	0
-38.4	-0.0897938	-38.4	0
-38.3	-0.0362	-38.3	0
-38.2	-0.0646814	-38.2	0
-38.1	-0.278663	-38.1	0
-38	-0.0321	-38	0
-37.9	0.335303	-37.9	0
-37.8	-0.1687	-37.8	0
-37.7	0.00397136	-37.7	0
-37.6	0.023277	-37.6	0
-37.5	0.0425	-37.5	0
-37.4	0.0471733	-37.4	0
-37.3	-0.0438	-37.3	0
-37.2	-0.0450017	-37.2	0
-37.1	-0.0335913	-37.1	0
-37	-0.0763	-37	0
-36.9	-0.0281083	-36.9	0
-36.8	-0.052	-36.8	0
-36.7	-0.0546041	-36.7	0
-36.6	-0.0617992	-36.6	0
-36.5	-0.0621	-36.5	0
-36.4	-0.0483006	-36.4	0
-36.3	-0.0314	-36.3	0
-36.2	-0.0372997	-36.2	0
-36.1	-0.0554985	-36.1	0
-36	-0.059	-36	0
-35.9	-0.0379028	-35.9	0
-35.8	-0.0463	-35.8	0
-35.7	-0.0512981	-35.7	0
-35.6	-0.0634977	-35.6	0
-35.5	-0.0731	-35.5	0
-35.4	-0.0619001	-35.4	0
-35.3	-0.0601	-35.3	0
-35.2	-0.0598986	-35.2	0
-35.1	-0.0535999	-35.1	0
-35	-0.0593	-35	0
-34.9	-0.0612981	-34.9	0
-34.8	-0.0604	-34.8	0
-34.7	-0.0699982	-34.7	0
-34.6	-0.0770995	-34.6	0
-34.5	-0.0644	-34.5	0
-34.4	-0.0660992	-34.4	0
-34.3	-0.0712	-34.3	0
-34.2	-0.0830981	-34.2	0
-34.1	-0.0758002	-34.1	0
-34	-0.0642	-34	0
-33.9	-0.0639999	-33.9	0
-33.8	-0.0584	-33.8	0
-33.7	-0.0565007	-33.7	0
-33.6	-0.060799	-33.6	0
-33.5	-0.0594	-33.5	0
-33.4	-0.053	-33.4	0
-33.3	-0.0503	-33.3	0
-33.2	-0.0435007	-33.2	0
-33.1	-0.0446993	-33.1	0
-33	-0.0451	-33	0
-32.9	-0.0475993	-32.9	0
-32.8	-0.0529	-32.8	0
-32.7	-0.0487993	-32.7	0
-32.6	-0.0463994	-32.6	0
-32.5	-0.0394	-32.5	0
-32.4	-0.0319996	-32.4	0
-32.3	-0.0277	-32.3	0
-32.2	-0.0218	-32.2	0
-32.1	-0.0238994	-32.1	0
-32	-0.022	-32	0
-31.9	-0.0257988	-31.9	0
-31.8	-0.0263	-31.8	0
-31.7	-0.0240994	-31.7	0
-31.6	-0.0295993	-31.6	0
-31.5	-0.0337	-31.5	0
-31.4	-0.0320993	-31.4	0
-31.3	-0.0304	-31.3	0
-31.2	-0.0259996	-31.2	0
-31.1	-0.0256993	-31.1	0
-31	-0.0244	-31	0
-30.9	-0.0239995	-30.9	0
-30.8	-0.0249	-30.8	0
-30.7	-0.0231996	-30.7	0
-30.6	-0.0204999	-30.6	0
-30.5	-0.0216	-30.5	0
-30.4	-0.0189001	-30.4	0
-30.3	-0.0158	-30.3	0
-30.2	-0.0140997	-30.2	0
-30.1	-0.0141996	-30.1	0
-30	-0.00989999	-30	0
-29.9	-0.0106995	-29.9	0
-29.8	-0.0095	-29.8	0
-29.7	-0.00989965	-29.7	0
-29.6	-0.00759998	-29.6	0
-29.5	-0.00500003	-29.5	0
-29.4	-0.00509926	-29.4	0
-29.3	-0.00490002	-29.3	0
-29.2	-0.00459963	-29.2	0
-29.1	-0.00629958	-29.1	0
-29	9.99854e-05	-29	0
-28.9	-0.00109931	-28.9	0
-28.8	0.000600013	-28.8	0
-28.7	0.0018007	-28.7	0
-28.6	-0.000199266	-28.6	0
-28.5	0.00340001	-28.5	0
-28.4	0.00350057	-28.4	0
-28.3	0.00379999	-28.3	0
-28.2	0.00160038	-28.2	0
-28.1	0.000800755	-28.1	0
-28	-0.00309999	-28	0
-27.9	0.00100029	-27.9	0
-27.8	0.00360001	-27.8	0
-27.7	0.000100568	-27.7	0
-27.6	-0.00149956	-27.6	0
-27.5	-0.00389999	-27.5	0
-27.4	-0.00289936	-27.4	0
-27.3	-0.0059	-27.3	0
-27.2	0.00189965	-27.2	0
-27.1	0.00220072	-27.1	0
-27	0.000200013	-27	0
-26.9	-0.00609896	-26.9	0
-26.8	-0.0108	-26.8	0
-26.7	-0.0106997	-26.7	0
-26.6	-0.0100995	-26.6	0
-26.5	-0.01	-26.5	0
-26.4	-0.0115995	-26.4	0
-26.3	-0.0142	-26.3	0
-26.2	-0.0125994	-26.2	0
-26.1	-0.00969908	-26.1	0
-26	-0.0096	-26	0
-25.9	-0.00779933	-25.9	0
-25.8	-0.0046	-25.8	0
-25.7	-0.00149989	-25.7	0
-25.6	0.00230009	-25.6	0
-25.5	0.00459999	-25.5	0
-25.4	0.0101003	-25.4	0
-25.3	0.0111	-25.3	0
-25.2	0.0123003	-25.2	0
-25.1	0.005201	-25.1	0
-25	0.00889999	-25	0
-24.9	0.0143002	-24.9	0
-24.8	0.0174	-24.8	0
-24.7	0.0207004	-24.7	0
-24.6	0.0196003	-24.6	0
-24.5	0.0203	-24.5	0
-24.4	0.0183006	-24.4	0
-24.3	0.0132	-24.3	0
-24.2	0.0144005	-24.2	0
-24.1	0.00970121	-24.1	0
-24	0.0122	-24	0
-23.9	0.0109004	-23.9	0
-23.8	0.012	-23.8	0
-23.7	0.0126002	-23.7	0
-23.6	0.0143004	-23.6	0
-23.5	0.0151	-23.5	0
-23.4	0.0157007	-23.4	0
-23.3	0.0168	-23.3	0
-23.2	0.0206003	-23.2	0
-23.1	0.0218006	-23.1	0
-23	0.0205	-23	0
-22.9	0.0164002	-22.9	0
-22.8	0.0273	-22.8	0
-22.7	0.0389992	-22.7	0
-22.6	0.0400003	-22.6	0
-22.5	0.0448	-22.5	0
-22.4	0.0429006	-22.4	0
-22.3	0.0422	-22.3	0
-22.2	0.0376003	-22.2	0
-22.1	0.0318007	-22.1	0
-22	0.0259	-22	0
-21.9	0.0224007	-21.9	0
-21.8	0.025	-21.8	0
-21.7	0.0284003	-21.7	0
-21.6	0.0160007	-21.6	0
-21.5	0.0235	-21.5	0
-21.4	0.0233	-21.4	0
-21.3	0.0229	-21.3	0
-21.2	0.0201005	-21.2	0
-21.1	0.0221002	-21.1	0
-21	0.0127	-21	0
-20.9	0.0272985	-20.9	0
-20.8	0.0266	-20.8	0
-20.7	0.0217991	-20.7	0
-20.6	0.0185993	-20.6	0
-20.5	0.011	-20.5	0
-20.4	0.0123994	-20.4	0
-20.3	0.0159	-20.3	0
-20.2	0.0120997	-20.2	0
-20.1	0.0101996	-20.1	0
-20	0.0107	-20	0
-19.9	0.019998	-19.9	0
-19.8	0.0269	-19.8	0
-19.7	0.0320967	-19.7	0
-19.6	0.0400965	-19.6	0
-19.5	0.0422	-19.5	0
-19.4	0.0347979	-19.4	0
-19.3	0.0344	-19.3	0
-19.2	0.0342976	-19.2	0
-19.1	0.0319981	-19.1	0
-19	0.0313	-19	0
-18.9	0.0299982	-18.9	0
-18.8	0.0297	-18.8	0
-18.7	0.0337979	-18.7	0
-18.6	0.0395977	-18.6	0
-18.5	0.0355	-18.5	0
-18.4	0.0325978	-18.4	0
-18.3	0.0357	-18.3	0
-18.2	0.0222008	-18.2	0
-18.1	0.0120997	-18.1	0
-18	0.0126	-18	0
-17.9	0.0258985	-17.9	0
-17.8	0.0416	-17.8	0
-17.7	0.0561979	-17.7	0
-17.6	0.0472986	-17.6	0
-17.5	0.0525	-17.5	0
-17.4	0.0463004	-17.4	0
-17.3	0.0406	-17.3	0
-17.2	0.0493006	-17.2	0
-17.1	0.0549014	-17.1	0
-17	0.0492	-17	0
-16.9	0.0455012	-16.9	0
-16.8	0.0359	-16.8	0
-16.7	0.0189	-16.7	0
-16.6	0.00659957	-16.6	0
-16.5	0.0049	-16.5	0
-16.4	0.0103958	-16.4	0
-16.3	0.0213	-16.3	0
-16.2	0.026997	-16.2	0
-16.1	0.0157005	-16.1	0
-16	0.00609998	-16	0
-15.9	-0.0055985	-15.9	0
-15.8	-0.00939998	-15.8	0
-15.7	-0.00199966	-15.7	0
-15.6	-0.0115969	-15.6	0
-15.5	0.00150003	-15.5	0
-15.4	0.0171971	-15.4	0
-15.3	-0.00399998	-15.3	0
-15.2	-0.0130004	-15.2	0
-15.1	-0.0268999	-15.1	0
-15	-0.0431	-15	0
-14.9	-0.0532989	-14.9	0
-14.8	-0.0622	-14.8	0
-14.7	-0.0668996	-14.7	0
-14.6	-0.0645993	-14.6	0
-14.5	-0.0355	-14.5	0
-14.4	-0.0198002	-14.4	0
-14.3	-0.0117	-14.3	0
-14.2	0.000401037	-14.2	0
-14.1	0.00639988	-14.1	0
-14	0.0191	-14	0
-13.9	0.0279998	-13.9	0
-13.8	0.033	-13.8	0
-13.7	0.0386005	-13.7	0
-13.6	0.042101	-13.6	0
-13.5	0.036	-13.5	0
-13.4	0.030202	-13.4	0
-13.3	0.0237	-13.3	0
-13.2	0.0283997	-13.2	0
-13.1	0.032901	-13.1	0
-13	0.0284	-13	0
-12.9	0.0134009	-12.9	0
-12.8	0.0104	-12.8	0
-12.7	0.0221996	-12.7	0
-12.6	0.0272013	-12.6	0
-12.5	0.0118	-12.5	0
-12.4	0.0298991	-12.4	0
-12.3	0.0405	-12.3	0
-12.2	0.0505006	-12.2	0
-12.1	0.0529011	-12.1	0
-12	0.0474	-12	0
-11.9	0.0399016	-11.9	0
-11.8	0.0338	-11.8	0
-11.7	0.0303008	-11.7	0
-11.6	0.0274011	-11.6	0
-11.5	0.0274	-11.5	0
-11.4	0.0223008	-11.4	0
-11.3	0.0216	-11.3	0
-11.2	0.0227007	-11.2	0
-11.1	0.0232008	-11.1	0
-11	0.0342	-11	0
-10.9	0.0391	-10.9	0
-10.8	0.0354	-10.8	0
-10.7	0.024901	-10.7	0
-10.6	0.0230009	-10.6	0
-10.5	0.0319	-10.5	0
-10.4	0.0281011	-10.4	0
-10.3	0.0288	-10.3	0
-10.2	0.0309007	-10.2	0
-10.1	0.0310007	-10.1	0
-10	0.0362	-10	0
-9.90001	0.0281017	-9.90001	0
-9.8	0.0254	-9.8	0
-9.70001	0.0257004	-9.70001	0
-9.60001	0.0256008	-9.60001	0
-9.5	0.0327	-9.5	0
-9.40001	0.0380015	-9.40001	0
-9.3	0.0418	-9.3	0
-9.20001	0.0475011	-9.20001	0
-9.10001	0.0528999	-9.10001	0
-9	0.0487	-9	0
-8.90001	0.0363002	-8.90001	0
-8.8	0.0285	-8.8	0
-8.70001	0.0290004	-8.70001	0
-8.60001	0.0181033	-8.60001	0
-8.5	0.0202	-8.5	0
-8.40001	0.0160012	-8.40001	0
-8.3	0.0166	-8.3	0
-8.20001	0.00950138	-8.20001	0
-8.10001	0.00340132	-8.10001	0
-8	0.0042	-8	0
-7.90001	0.00380077	-7.90001	0
-7.8	-0.0015	-7.8	0
-7.70001	0.000600407	-7.70001	0
-7.60001	0.00290119	-7.60001	0
-7.5	0.00149999	-7.5	0
-7.40001	0.00320115	-7.40001	0
-7.3	0.0088	-7.3	0
-7.20001	0.00530218	-7.20001	0
-7.10001	-0.00579729	-7.10001	0
-7	-0.007	-7	0
-6.90001	-0.00309894	-6.90001	0
-6.8	-0.0011	-6.8	0
-6.70001	-9.79834e-05	-6.70001	0
-6.60001	0.00170183	-6.60001	0
-6.5	0.0014	-6.5	0
-6.40001	1.84136e-06	-6.40001	0
-6.3	0.0042	-6.3	0
-6.20001	0.0109014	-6.20001	0
-6.10001	0.0110017	-6.10001	0
-6	0.00680001	-6	0
-5.90001	0.00430218	-5.90001	0
-5.8	0.0057	-5.8	0
-5.70001	0.00340231	-5.70001	0
-5.60001	0.000502109	-5.60001	0
-5.5	0.000300001	-5.5	0
-5.40001	-0.00229791	-5.40001	0
-5.3	-0.0026	-5.3	0
-5.20001	0.000702197	-5.20001	0
-5.10001	0.00260174	-5.10001	0
-5	0	-5	0
-4.90001	-0.001398	-4.90001	0
-4.8	-0.0047	-4.8	0
-4.70001	-0.00889806	-4.70001	0
-4.60001	-0.0059991	-4.60001	0
-4.5	-0.0074	-4.5	0
-4.40001	-0.0100995	-4.40001	0
-4.3	-0.0083	-4.3	0
-4.20001	-0.00879974	-4.20001	0
-4.10001	-0.0147995	-4.10001	0
-4	-0.0147	-4	0
-3.90001	-0.0124001	-3.90001	0
-3.8	-0.0151	-3.8	0
-3.70001	-0.0134	-3.70001	0
-3.60001	-0.0102996	-3.60001	0
-3.5	-0.0179	-3.5	0
-3.40001	-0.0154009	-3.40001	0
-3.3	-0.0157	-3.3	0
-3.20001	-0.0197998	-3.20001	0
-3.10001	-0.0166008	-3.10001	0
-3	-0.0103	-3	0
-2.90001	-0.0134989	-2.90001	0
-2.8	-0.0096	-2.8	0
-2.70001	-0.0167988	-2.70001	0
-2.60001	-0.0215995	-2.60001	0
-2.5	-0.0165	-2.5	0
-2.40001	-0.0118002	-2.40001	0
-2.3	-0.0169	-2.3	0
-2.20001	-0.010701	-2.20001	0
-2.10001	-0.00650003	-2.10001	0
-2	-0.0211	-2	0
-1.90001	-0.0243999	-1.90001	0
-1.8	-0.0317	-1.8	0
-1.70001	-0.0217007	-1.70001	0
-1.60001	-0.0231993	-1.60001	0
-1.5	-0.0198	-1.5	0
-1.40001	-0.0177003	-1.40001	0
-1.3	-0.0154	-1.3	0
-1.20001	-0.0154	-1.20001	0
-1.10001	-0.0177003	-1.10001	0
-1	-0.0198	-1	0
-0.900009	-0.0237973	-0.900009	0
-0.800003	-0.027	-0.800003	0
-0.700012		-0.700012	0
-0.600006		-0.600006	0
-0.5		-0.5	0
-0.400009		-0.400009	0
-0.300003		-0.300003	0
-0.200012		-0.200012	0
-0.100006		-0.100006	0
0		0	0
0.0999908		0.0999908	0
0.199997		0.199997	0.166443
0.299988		0.299988	0.332286
0.399994		0.399994	0.497582
0.5		0.5	0.662307
0.599991		0.599991	0.826438
0.699997		0.699997	0.990028
0.799988		0.799988	1.15303
0.899994		0.899994	1.31549
1		1	1.47739
1.09999		1.09999	1.63871
1.2		1.2	1.79949
1.29999		1.29999	1.9597
1.39999		1.39999	2.11937
1.5		1.5	2.2785
1.59999		1.59999	2.43705
1.7		1.7	2.59508
1.79999	4.5146	1.79999	2.75254
1.89999	4.5146	1.89999	2.90948
2	4.5574	2	3.06587
2.09999	4.64289	2.09999	3.22171
2.2	4.703	2.2	3.37703
2.29999	4.7403	2.29999	3.53179
2.39999	5.00469	2.39999	3.68603
2.5	5.1007	2.5	3.83975
2.59999	5.25459	2.59999	3.99291
2.7	5.4191	2.7	4.14557
2.79999	5.5644	2.79999	4.29767
2.89999	5.8032	2.89999	4.44928
3	5.9984	3	4.60036
3.09999	6.1906	3.09999	4.75089
3.2	6.3457	3.2	4.90093
3.29999	6.5142	3.29999	5.05043
3.39999	6.6767	3.39999	5.19944
3.5	6.8157	3.5	5.34793
3.59999	6.9622	3.59999	5.49588
3.7	7.1067	3.7	5.64335
3.79999	7.2741	3.79999	5.79028
3.89999	7.439	3.89999	5.93673
4	7.6278	4	6.08268
4.09999	7.7942	4.09999	6.22809
4.2	7.941	4.2	6.37303
4.29999	8.0979	4.29999	6.51745
4.39999	8.2556	4.39999	6.66139
4.5	8.4226	4.5	6.80483
4.59999	8.5799	4.59999	6.94776
4.7	8.7381	4.7	7.09021
4.79999	8.8832	4.79999	7.23215
4.89999	9.0367	4.89999	7.37362
5	9.1941	5	7.5146
5.09999	9.3399	5.09999	7.65508
5.2	9.5002	5.2	7.79509
5.29999	9.6579	5.29999	7.9346
5.39999	9.805	5.39999	8.07364
5.5	9.9617	5.5	8.21221
5.59999	10.1338	5.59999	8.35027
5.7	10.2868	5.7	8.48789
5.79999	10.4231	5.79999	8.625
5.89999	10.5607	5.89999	8.76166
6	10.692	6	8.89785
6.09999	10.8441	6.09999	9.03355
6.2	11.0025	6.2	9.1688
6.29999	11.1547	6.29999	9.30357
6.39999	11.2939	6.39999	9.43789
6.5	11.4425	6.5	9.57174
6.59999	11.5965	6.59999	9.70512
6.7	11.7341	6.7	9.83805
6.79999	11.8773	6.79999	9.9705
6.89999	12.0245	6.89999	10.1025
7	12.1627	7	10.2341
7.09999	12.2996	7.09999	10.3652
7.2	12.4345	7.2	10.4958
7.29999	12.5699	7.29999	10.626
7.39999	12.702	7.39999	10.7558
7.5	12.8396	7.5	10.8851
7.59999	12.9764	7.59999	11.0139
7.7	13.1127	7.7	11.1423
7.79999	13.2508	7.79999	11.2703
7.89999	13.3856	7.89999	11.3978
8	13.51	8	11.5249
8.09999	13.6366	8.09999	11.6515
8.2	13.7653	8.2	11.7777
8.29999	13.8964	8.29999	11.9035
8.39999	14.0214	8.39999	12.0288
8.5	14.1482	8.5	12.1537
8.59999	14.2763	8.59999	12.2782
8.7	14.4042	8.7	12.4022
8.79999	14.5294	8.79999	12.5258
8.89999	14.6577	8.89999	12.649
9	14.7785	9	12.7718
9.09999	14.9072	9.09999	12.8941
9.2	15.0394	9.2	13.016
9.29999	15.1707	9.29999	13.1375
9.39999	15.2883	9.39999	13.2586
9.5	15.4009	9.5	13.3793
9.59999	15.5137	9.59999	13.4995
9.7	15.6354	9.7	13.6193
9.79999	15.752	9.79999	13.7387
9.89999	15.8707	9.89999	13.8577
10	15.988	10	13.9763
10.1	16.111	10.1	14.0945
10.2	16.2311	10.2	14.2123
10.3	16.3517	10.3	14.3296
10.4	16.4744	10.4	14.4466
10.5	16.5908	10.5	14.5632
10.6	16.7054	10.6	14.6793
10.7	16.8157	10.7	14.795
10.8	16.9236	10.8	14.9104
10.9	17.0371	10.9	15.0253
11	17.1538	11	15.1399
11.1	17.2691	11.1	15.2541
11.2	17.3816	11.2	15.3678
11.3	17.4973	11.3	15.4812
11.4	17.6072	11.4	15.5942
11.5	17.7148	11.5	15.7068
11.6	17.8242	11.6	15.819
11.7	17.9367	11.7	15.9308
11.8	18.0443	11.8	16.0422
11.9	18.159	11.9	16.1533
12	18.2678	12	16.2639
12.1	18.3747	12.1	16.3742
12.2	18.4817	12.2	16.4841
12.3	18.5886	12.3	16.5936
12.4	18.6937	12.4	16.7028
12.5	18.7964	12.5	16.8115
12.6	18.9016	12.6	16.9199
12.7	19.0017	12.7	17.0279
12.8	19.1095	12.8	17.1356
12.9	19.2124	12.9	17.2428
13	19.3122	13	17.3498
13.1	19.4109	13.1	17.4563
13.2	19.5111	13.2	17.5624
13.3	19.6046	13.3	17.6682
13.4	19.7054	13.4	17.7737
13.5	19.8078	13.5	17.8787
13.6	19.9076	13.6	17.9834
13.7	19.9987	13.7	18.0878
13.8	20.0911	13.8	18.1918
13.9	20.1912	13.9	18.2954
14	20.2924	14	18.3987
14.1	20.3935	14.1	18.5016
14.2	20.488	14.2	18.6041
14.3	20.5862	14.3	18.7063
14.4	20.6862	14.4	18.8082
14.5	20.7848	14.5	18.9097
14.6	20.8772	14.6	19.0108
14.7	20.9708	14.7	19.1116
14.8	21.0634	14.8	19.212
14.9	21.1542	14.9	19.3121
15	21.2504	15	19.4119
15.1	21.335	15.1	19.5113
15.2	21.4248	15.2	19.6104
15.3	21.5068	15.3	19.7091
15.4	21.5884	15.4	19.8075
15.5	21.6735	15.5	19.9055
15.6	21.7625	15.6	20.0032
15.7	21.8585	15.7	20.1006
15.8	21.9473	15.8	20.1976
15.9	22.0401	15.9	20.2943
16	22.132	16	20.3907
16.1	22.2134	16.1	20.4867
16.2	22.2951	16.2	20.5824
16.3	22.383	16.3	20.6778
16.4	22.4716	16.4	20.7728
16.5	22.5545	16.5	20.8676
16.6	22.6377	16.6	20.9619
16.7	22.7209	16.7	21.056
16.8	22.8009	16.8	21.1497
16.9	22.8841	16.9	21.2431
17	22.9676	17	21.3362
17.1	23.0497	17.1	21.429
17.2	23.1298	17.2	21.5214
17.3	23.2152	17.3	21.6136
17.4	23.2982	17.4	21.7054
17.5	23.3749	17.5	21.7969
17.6	23.4544	17.6	21.888
17.7	23.5381	17.7	21.9789
17.8	23.611	17.8	22.0694
17.9	23.6884	17.9	22.1597
18	23.764	18	22.2496
18.1	23.8427	18.1	22.3392
18.2	23.9217	18.2	22.4285
18.3	23.9991	18.3	22.5175
18.4	24.0769	18.4	22.6062
18.5	24.1516	18.5	22.6946
18.6	24.2268	18.6	22.7827
18.7	24.3023	18.7	22.8704
18.8	24.3825	18.8	22.9579
18.9	24.4565	18.9	23.0451
19	24.5353	19	23.1319
19.1	24.6057	19.1	23.2185
19.2	24.6807	19.2	23.3048
19.3	24.7527	19.3	23.3907
19.4	24.8308	19.4	23.4764
19.5	24.902	19.5	23.5618
19.6	24.979	19.6	23.6469
19.7	25.0507	19.7	23.7317
19.8	25.1209	19.8	23.8162
19.9	25.1917	19.9	23.9004
20	25.2654	20	23.9843
20.1	25.3361	20.1	24.0679
20.2	25.4081	20.2	24.1512
20.3	25.4782	20.3	24.2343
20.4	25.547	20.4	24.317
20.5	25.6153	20.5	24.3995
20.6	25.6851	20.6	24.4817
20.7	25.753	20.7	24.5636
20.8	25.821	20.8	24.6452
20.9	25.8871	20.9	24.7266
21	25.9486	21	24.8076
21.1	26.0134	21.1	24.8884
21.2	26.0837	21.2	24.9689
21.3	26.1527	21.3	25.0491
21.4	26.2242	21.4	25.1291
21.5	26.2929	21.5	25.2088
21.6	26.3603	21.6	25.2882
21.7	26.4203	21.7	25.3673
21.8	26.478	21.8	25.4461
21.9	26.5396	21.9	25.5247
22	26.6052	22	25.603
22.1	26.6658	22.1	25.6811
22.2	26.7306	22.2	25.7588
22.3	26.7974	22.3	25.8363
22.4	26.8574	22.4	25.9135
22.5	26.9169	22.5	25.9905
22.6	26.974	22.6	26.0672
22.7	27.0316	22.7	26.1436
22.8	27.0922	22.8	26.2198
22.9	27.1525	22.9	26.2957
23	27.2144	23	26.3714
23.1	27.2781	23.1	26.4467
23.2	27.3402	23.2	26.5218
23.3	27.3956	23.3	26.5967
23.4	27.4478	23.4	26.6713
23.5	27.5037	23.5	26.7457
23.6	27.5601	23.6	26.8198
23.7	27.6179	23.7	26.8936
23.8	27.6727	23.8	26.9672
23.9	27.7291	23.9	27.0405
24	27.7862	24	27.1136
24.1	27.8455	24.1	27.1864
24.2	27.9005	24.2	27.2589
24.3	27.954	24.3	27.3313
24.4	28.0088	24.4	27.4033
24.5	28.0613	24.5	27.4752
24.6	28.1193	24.6	27.5467
24.7	28.1799	24.7	27.618
24.8	28.2422	24.8	27.6891
24.9	28.2932	24.9	27.76
25	28.3491	25	27.8305
25.1	28.4022	25.1	27.9009
25.2	28.4559	25.2	27.971
25.3	28.5048	25.3	28.0408
25.4	28.5575	25.4	28.1105
25.5	28.6117	25.5	28.1798
25.6	28.6679	25.6	28.249
25.7	28.7205	25.7	28.3179
25.8	28.7731	25.8	28.3865
25.9	28.829	25.9	28.455
26	28.88	26	28.5232
26.1	28.9269	26.1	28.5911
26.2	28.9783	26.2	28.6588
26.3	29.0234	26.3	28.7263
26.4	29.0731	26.4	28.7936
26.5	29.1241	26.5	28.8606
26.6	29.1769	26.6	28.9274
26.7	29.2315	26.7	28.9939
26.8	29.2857	26.8	29.0602
26.9	29.3317	26.9	29.1263
27	29.3799	27	29.1922
27.1	29.4345	27.1	29.2579
27.2	29.484	27.2	29.3233
27.3	29.5371	27.3	29.3885
27.4	29.5787	27.4	29.4534
27.5	29.6194	27.5	29.5182
27.6	29.6678	27.6	29.5827
27.7	29.7149	27.7	29.647
27.8	29.7659	27.8	29.711
27.9	29.8122	27.9	29.7749
28	29.8635	28	29.8385
28.1	29.9164	28.1	29.902
28.2	29.965	28.2	29.9651
28.3	30.0091	28.3	30.0281
28.4	30.0531	28.4	30.0909
28.5	30.1009	28.5	30.1534
28.6	30.1432	28.6	30.2157
28.7	30.1895	28.7	30.2778
28.8	30.2354	28.8	30.3397
28.9	30.2803	28.9	30.4014
29	30.3259	29	30.4629
29.1	30.3645	29.1	30.5241
29.2	30.4027	29.2	30.5852
29.3	30.4484	29.3	30.646
29.4	30.4943	29.4	30.7066
29.5	30.5408	29.5	30.7671
29.6	30.5836	29.6	30.8273
29.7	30.6273	29.7	30.8872
29.8	30.6676	29.8	30.947
29.9	30.7122	29.9	31.0066
30	30.7561	30	31.066
30.1	30.7966	30.1	31.1252
30.2	30.8372	30.2	31.1841
30.3	30.8808	30.3	31.2429
30.4	30.9218	30.4	31.3015
30.5	30.9614	30.5	31.3598
30.6	31.0063	30.6	31.418
30.7	31.0497	30.7	31.4759
30.8	31.0915	30.8	31.5337
30.9	31.1326	30.9	31.5913
31	31.1758	31	31.6486
31.1	31.214	31.1	31.7058
31.2	31.2534	31.2	31.7627
31.3	31.2941	31.3	31.8195
31.4	31.3336	31.4	31.8761
31.5	31.3701	31.5	31.9325
31.6	31.4085	31.6	31.9887
31.7	31.4478	31.7	32.0446
31.8	31.4841	31.8	32.1004
31.9	31.5195	31.9	32.156
32	31.5564	32	32.2114
32.1	31.6002	32.1	32.2667
32.2	31.6427	32.2	32.3217
32.3	31.6801	32.3	32.3765
32.4	31.72	32.4	32.4312
32.5	31.7555	32.5	32.4856
32.6	31.7923	32.6	32.5399
32.7	31.8281	32.7	32.594
32.8	31.863	32.8	32.6479
32.9	31.8978	32.9	32.7016
33	31.9379	33	32.7551
33.1	31.9736	33.1	32.8085
33.2	32.0025	33.2	32.8616
33.3	32.0391	33.3	32.9146
33.4	32.0756	33.4	32.9674
33.5	32.1146	33.5	33.02
33.6	32.1484	33.6	33.0724
33.7	32.1802	33.7	33.1247
33.8	32.2144	33.8	33.1767
33.9	32.2501	33.9	33.2286
34	32.2934	34	33.2803
34.1	32.3315	34.1	33.3318
34.2	32.3623	34.2	33.3832
34.3	32.3941	34.3	33.4344
34.4	32.4301	34.4	33.4854
34.5	32.4691	34.5	33.5362
34.6	32.5056	34.6	33.5868
34.7	32.5423	34.7	33.6373
34.8	32.5796	34.8	33.6876
34.9	32.6171	34.9	33.7377
35	32.6562	35	33.7877
35.1	32.691	35.1	33.8374
35.2	32.7222	35.2	33.887
35.3	32.7566	35.3	33.9365
35.4	32.782	35.4	33.9857
35.5	32.8113	35.5	34.0348
35.6	32.8405	35.6	34.0838
35.7	32.871	35.7	34.1325
35.8	32.9023	35.8	34.1811
35.9	32.9367	35.9	34.2295
36	32.9663	36	34.2778
36.1	33.0023	36.1	34.3258
36.2	33.0337	36.2	34.3738
36.3	33.0598	36.3	34.4215
36.4	33.0859	36.4	34.4691
36.5	33.1193	36.5	34.5165
36.6	33.1531	36.6	34.5638
36.7	33.1866	36.7	34.6109
36.8	33.2199	36.8	34.6578
36.9	33.2467	36.9	34.7046
37	33.2784	37	34.7512
37.1	33.314	37.1	34.7976
37.2	33.3475	37.2	34.8439
37.3	33.3823	37.3	34.8901
37.4	33.4144	37.4	34.936
37.5	33.4407	37.5	34.9818
37.6	33.4666	37.6	35.0275
37.7	33.4959	37.7	35.073
37.8	33.5251	37.8	35.1183
37.9	33.5546	37.9	35.1635
38	33.585	38	35.2085
38.1	33.6159	38.1	35.2534
38.2	33.6447	38.2	35.2981
38.3	33.6713	38.3	35.3427
38.4	33.7033	38.4	35.3871
38.5	33.7355	38.5	35.4313
38.6	33.7629	38.6	35.4754
38.7	33.7926	38.7	35.5194
38.8	33.821	38.8	35.5632
38.9	33.8504	38.9	35.6068
39	33.8784	39	35.6503
39.1	33.9056	39.1	35.6937
39.2	33.9374	39.2	35.7369
39.3	33.9684	39.3	35.7799
39.4	33.9953	39.4	35.8228
39.5	34.0217	39.5	35.8656
39.6	34.0503	39.6	35.9082
39.7	34.0769	39.7	35.9506
39.8	34.1008	39.8	35.9929
39.9	34.1262	39.9	36.0351
40	34.1482	40	36.0771
40.1	34.17	40.1	36.119
40.2	34.1946	40.2	36.1607
40.3	34.2186	40.3	36.2023
40.4	34.2421	40.4	36.2437
40.5	34.2671	40.5	36.285
40.6	34.2925	40.6	36.3262
40.7	34.3188	40.7	36.3672
40.8	34.3413	40.8	36.408
40.9	34.364	40.9	36.4488
41	34.3895	41	36.4894
41.1	34.4141	41.1	36.5298
41.2	34.4395	41.2	36.5701
41.3	34.4681	41.3	36.6103
41.4	34.4986	41.4	36.6503
41.5	34.5261	41.5	36.6902
41.6	34.5537	41.6	36.73
41.7	34.5795	41.7	36.7696
41.8	34.6104	41.8	36.8091
41.9	34.6333	41.9	36.8484
42	34.6547	42	36.8876
42.1	34.6823	42.1	36.9267
42.2	34.7052	42.2	36.9656
42.3	34.725	42.3	37.0044
42.4	34.7552	42.4	37.0431
42.5	34.7837	42.5	37.0816
42.6	34.8063	42.6	37.12
42.7	34.8285	42.7	37.1583
42.8	34.8496	42.8	37.1965
42.9	34.8744	42.9	37.2345
43	34.8971	43	37.2723
43.1	34.9209	43.1	37.3101
43.2	34.9373	43.2	37.3477
43.3	34.9553	43.3	37.3852
43.4	34.9768	43.4	37.4225
43.5	34.997	43.5	37.4598
43.6	35.0129	43.6	37.4969
43.7	35.0381	43.7	37.5338
43.8	35.0618	43.8	37.5707
43.9	35.0828	43.9	37.6074
44	35.1048	44	37.644
44.1	35.1267	44.1	37.6804
44.2	35.1498	44.2	37.7168
44.3	35.1707	44.3	37.753
44.4	35.1896	44.4	37.7891
44.5	35.2128	44.5	37.825
44.6	35.2362	44.6	37.8609
44.7	35.2589	44.7	37.8966
44.8	35.2794	44.8	37.9322
44.9	35.2977	44.9	37.9676
45	35.3175	45	38.003
45.1	35.3345	45.1	38.0382
45.2	35.3531	45.2	38.0733
45.3	35.37	45.3	38.1083
45.4	35.3916	45.4	38.1431
45.5	35.4149	45.5	38.1779
45.6	35.4342	45.6	38.2125
45.7	35.4554	45.7	38.247
45.8	35.4811	45.8	38.2814
45.9	35.5038	45.9	38.3156
46	35.5241	46	38.3498
46.1	35.5508	46.1	38.3838
46.2	35.5729	46.2	38.4177
46.3	35.5964	46.3	38.4515
46.4	35.6198	46.4	38.4852
46.5	35.6404	46.5	38.5187
46.6	35.6597	46.6	38.5522
46.7	35.6782	46.7	38.5855
46.8	35.6983	46.8	38.6187
46.9	35.7202	46.9	38.6518
47	35.7404	47	38.6848
47.1	35.7595	47.1	38.7176
47.2	35.7786	47.2	38.7504
47.3	35.8008	47.3	38.783
47.4	35.8194	47.4	38.8156
47.5	35.8392	47.5	38.848
47.6	35.8562	47.6	38.8803
47.7	35.8768	47.7	38.9125
47.8	35.8952	47.8	38.9446
47.9	35.9099	47.9	38.9765
48	35.9298	48	39.0084
48.1	35.9535	48.1	39.0402
48.2	35.9698	48.2	39.0718
48.3	35.983	48.3	39.1033
48.4	36.0039	48.4	39.1347
48.5	36.0241	48.5	39.1661
48.6	36.0425	48.6	39.1973
48.7	36.0625	48.7	39.2284
48.8	36.0875	48.8	39.2594
48.9	36.1111	48.9	39.2902
49	36.1268	49	39.321
49.1	36.1471	49.1	39.3517
49.2	36.1616	49.2	39.3822
49.3	36.1783	49.3	39.4127
49.4	36.1936	49.4	39.4431
49.5	36.213	49.5	39.4733
49.6	36.2283	49.6	39.5035
49.7	36.2416	49.7	39.5335
49.8	36.2545	49.8	39.5634
49.9	36.2724	49.9	39.5933
50	36.2883	50	39.623
50.1	36.3043	50.1	39.6526
50.2	36.3204	50.2	39.6822
50.3	36.34	50.3	39.7116
50.4	36.3548	50.4	39.7409
50.5	36.3702	50.5	39.7701
50.6	36.3876	50.6	39.7993
50.7	36.4009	50.7	39.8283
50.8	36.4181	50.8	39.8572
50.9	36.4334	50.9	39.886
51	36.4498	51	39.9147
51.1	36.467	51.1	39.9434
51.2	36.481	51.2	39.9719
51.3	36.4978	51.3	40.0003
51.4	36.5152	51.4	40.0286
51.5	36.5306	51.5	40.0569
51.6	36.5441	51.6	40.085
51.7	36.5565	51.7	40.113
51.8	36.5738	51.8	40.141
51.9	36.5889	51.9	40.1688
52	36.6041	52	40.1965
52.1	36.6187	52.1	40.2242
52.2	36.6307	52.2	40.2517
52.3	36.6466	52.3	40.2792
52.4	36.6632	52.4	40.3066
52.5	36.6769	52.5	40.3338
52.6	36.6921	52.6	40.361
52.7	36.7079	52.7	40.3881
52.8	36.7241	52.8	40.4151
52.9	36.7419	52.9	40.442
53	36.7622	53	40.4688
53.1	36.7777	53.1	40.4955
53.2	36.7949	53.2	40.5221
53.3	36.8116	53.3	40.5486
53.4	36.829	53.4	40.575
53.5	36.8411	53.5	40.6014
53.6	36.8581	53.6	40.6276
53.7	36.8732	53.7	40.6538
53.8	36.8883	53.8	40.6799
53.9	36.9032	53.9	40.7058
54	36.9151	54	40.7317
54.1	36.9284	54.1	40.7575
54.2	36.941	54.2	40.7832
54.3	36.956	54.3	40.8089
54.4	36.9743	54.4	40.8344
54.5	36.9882	54.5	40.8599
54.6	37.0019	54.6	40.8852
54.7	37.0167	54.7	40.9105
54.8	37.0282	54.8	40.9357
54.9	37.0431	54.9	40.9608
55	37.0567	55	40.9858
55.1	37.0731	55.1	41.0107
55.2	37.087	55.2	41.0355
55.3	37.1011	55.3	41.0603
55.4	37.1198	55.4	41.0849
55.5	37.1383	55.5	41.1095
55.6	37.1513	55.6	41.134
55.7	37.165	55.7	41.1584
55.8	37.1825	55.8	41.1828
55.9	37.1997	55.9	41.207
56	37.2177	56	41.2312
56.1	37.2312	56.1	41.2552
56.2	37.2474	56.2	41.2792
56.3	37.2601	56.3	41.3031
56.4	37.2723	56.4	41.327
56.5	37.286	56.5	41.3507
56.6	37.2994	56.6	41.3744
56.7	37.3149	56.7	41.398
56.8	37.3275	56.8	41.4215
56.9	37.3408	56.9	41.4449
57	37.3602	57	41.4682
57.1	37.3942	57.1	41.4915
57.2	37.4077	57.2	41.5147
57.3	37.4237	57.3	41.5378
57.4	37.4365	57.4	41.5608
57.5	37.4508	57.5	41.5837
57.6	37.4681	57.6	41.6066
57.7	37.4846	57.7	41.6293
57.8	37.4979	57.8	41.652
57.9	37.506	57.9	41.6747
58	37.5227	58	41.6972
58.1	37.5282	58.1	41.7197
58.2	37.546	58.2	41.7421
58.3	37.5608	58.3	41.7644
58.4	37.5843	58.4	41.7866
58.5	37.6047	58.5	41.8088
58.6	37.6129	58.6	41.8309
58.7	37.6258	58.7	41.8529
58.8	37.6394	58.8	41.8748
58.9	37.6542	58.9	41.8967
59	37.6748	59	41.9184
59.1	37.6823	59.1	41.9401
59.2	37.6748	59.2	41.9618
59.3		59.3	41.9833
59.4		59.4	42.0048
59.5		59.5	42.0262
59.6		59.6	42.0475
59.7		59.7	42.0688
59.8		59.8	42.09
59.9		59.9	42.1111
60		60	42.1321
60.1		60.1	42.1321
60.2		60.2	42.0056
60.3		60.3	41.8794
60.4		60.4	41.7535
60.5		60.5	41.6281
60.6		60.6	41.503
60.7		60.7	41.3783
60.8		60.8	41.254
60.9		60.9	41.13
61		61	41.0065
61.1		61.1	40.8832
61.2		61.2	40.7604
61.3		61.3	40.638
61.4		61.4	40.5159
61.5		61.5	40.3941
61.6		61.6	40.2728
61.7		61.7	40.1518
61.8	33.6718	61.8	40.0312
61.9	33.5187	61.9	39.9109
62	33.4635	62	39.791
62.1	33.4633	62.1	39.6714
62.2	33.4464	62.2	39.5522
62.3	33.3304	62.3	39.4334
62.4	33.2589	62.4	39.3149
62.5	33.2175	62.5	39.1968
62.6	33.0967	62.6	39.079
62.7	32.9602	62.7	38.9616
62.8	32.6952	62.8	38.8446
62.9	32.5817	62.9	38.7278
63	32.4382	63	38.6115
63.1	32.3155	63.1	38.4955
63.2	32.1934	63.2	38.3798
63.3	32.0413	63.3	38.2645
63.4	31.9169	63.4	38.1495
63.5	31.8083	63.5	38.0349
63.6	31.6716	63.6	37.9206
63.7	31.5486	63.7	37.8067
63.8	31.4235	63.8	37.6931
63.9	31.2962	63.9	37.5799
64	31.1627	64	37.467
64.1	31.0125	64.1	37.3544
64.2	30.8909	64.2	37.2422
64.3	30.7452	64.3	37.1303
64.4	30.6024	64.4	37.0187
64.5	30.4901	64.5	36.9075
64.6	30.3548	64.6	36.7966
64.7	30.23	64.7	36.6861
64.8	30.1286	64.8	36.5758
64.9	30.0001	64.9	36.4659
65	29.8827	65	36.3564
65.1	29.771	65.1	36.2471
65.2	29.6618	65.2	36.1383
65.3	29.5487	65.3	36.0297
65.4	29.4336	65.4	35.9214
65.5	29.3051	65.5	35.8135
65.6	29.1995	65.6	35.7059
65.7	29.0907	65.7	35.5986
65.8	28.9928	65.8	35.4917
65.9	28.885	65.9	35.385
66	28.7712	66	35.2787
66.1	28.6726	66.1	35.1727
66.2	28.5587	66.2	35.0671
66.3	28.4545	66.3	34.9617
66.4	28.3377	66.4	34.8566
66.5	28.2322	66.5	34.7519
66.6	28.1223	66.6	34.6475
66.7	28.0126	66.7	34.5434
66.8	27.8973	66.8	34.4396
66.9	27.7947	66.9	34.3362
67	27.6903	67	34.233
67.1	27.5908	67.1	34.1301
67.2	27.4802	67.2	34.0276
67.3	27.3744	67.3	33.9254
67.4	27.2671	67.4	33.8234
67.5	27.1635	67.5	33.7218
67.6	27.0609	67.6	33.6205
67.7	26.9555	67.7	33.5195
67.8	26.8537	67.8	33.4188
67.9	26.7491	67.9	33.3184
68	26.6418	68	33.2183
68.1	26.5391	68.1	33.1184
68.2	26.4345	68.2	33.019
68.3	26.3302	68.3	32.9198
68.4	26.2298	68.4	32.8208
68.5	26.1248	68.5	32.7222
68.6	26.0168	68.6	32.6239
68.7	25.9188	68.7	32.5259
68.8	25.8181	68.8	32.4282
68.9	25.7203	68.9	32.3307
69	25.6368	69	32.2336
69.1	25.5447	69.1	32.1368
69.2	25.4501	69.2	32.0402
69.3	25.3522	69.3	31.944
69.4	25.2654	69.4	31.848
69.5	25.178	69.5	31.7523
69.6	25.0836	69.6	31.6569
69.7	24.9963	69.7	31.5618
69.8	24.8863	69.8	31.467
69.9	24.7753	69.9	31.3724
70	24.6728	70	31.2781
70.1	24.59	70.1	31.1842
70.2	24.5541	70.2	31.0905
70.3	24.4536	70.3	30.9971
70.4	24.1962	70.4	30.9039
70.5	24.0922	70.5	30.8111
70.6	24.1237	70.6	30.7185
70.7	24.0167	70.7	30.6262
70.8	24.0496	70.8	30.5342
70.9	24.041	70.9	30.4425
71	23.767	71	30.351
71.1	24.3797	71.1	30.2598
71.2	23.9401	71.2	30.1689
71.3	23.3834	71.3	30.0783
71.4	23.6282	71.4	29.9879
71.5	23.4506	71.5	29.8978
71.6	23.4932	71.6	29.808
71.7	23.4613	71.7	29.7184
71.8	23.4043	71.8	29.6291
71.9	23.351	71.9	29.5401
72	23.3267	72	29.4513
72.1	23.2777	72.1	29.3629
72.2	23.2095	72.2	29.2747
72.3	23.2726	72.3	29.1867
72.4	23.2484	72.4	29.099
72.5	23.1145	72.5	29.0116
72.6	23.1051	72.6	28.9244
72.7	23.1534	72.7	28.8375
72.8	23.272	72.8	28.7509
72.9	23.2835	72.9	28.6645
73	23.4881	73	28.5784
73.1	23.471	73.1	28.4925
73.2	23.2287	73.2	28.4069
73.3	22.7135	73.3	28.3215
73.4	22.5578	73.4	28.2365
73.5	22.5752	73.5	28.1516
73.6	22.5214	73.6	28.067
73.7	22.5384	73.7	27.9827
73.8	22.4684	73.8	27.8986
73.9	22.2724	73.9	27.8148
74	22.0601	74	27.7312
74.1	21.9129	74.1	27.6479
74.2	21.7959	74.2	27.5649
74.3	21.6685	74.3	27.482
74.4	21.7072	74.4	27.3995
74.5	21.6243	74.5	27.3171
74.6	21.6607	74.6	27.2351
74.7	21.6967	74.7	27.1533
74.8	21.7062	74.8	27.0717
74.9	21.6326	74.9	26.9903
75	21.5817	75	26.9092
75.1	21.4912	75.1	26.8284
75.2	21.3838	75.2	26.7478
75.3	21.2555	75.3	26.6674
75.4	21.1567	75.4	26.5873
75.5	21.0641	75.5	26.5074
75.6	21.0249	75.6	26.4278
75.7	20.9726	75.7	26.3484
75.8	20.8795	75.8	26.2692
75.9	20.8231	75.9	26.1903
76	20.7347	76	26.1116
76.1	20.663	76.1	26.0331
76.2	20.5907	76.2	25.9549
76.3	20.53	76.3	25.877
76.4	20.4626	76.4	25.7992
76.5	20.3976	76.5	25.7217
76.6	20.3352	76.6	25.6444
76.7	20.2804	76.7	25.5674
76.8	20.1931	76.8	25.4906
76.9	20.1349	76.9	25.414
77	20.1042	77	25.3376
77.1	20.0507	77.1	25.2615
77.2	20.0039	77.2	25.1856
77.3	19.9508	77.3	25.1099
77.4	19.8898	77.4	25.0345
77.5	19.8274	77.5	24.9593
77.6	19.7543	77.6	24.8843
77.7	19.71	77.7	24.8095
77.8	19.6447	77.8	24.735
77.9	19.5791	77.9	24.6606
78	19.511	78	24.5865
78.1	19.4436	78.1	24.5127
78.2	19.3861	78.2	24.439
78.3	19.3235	78.3	24.3656
78.4	19.2577	78.4	24.2924
78.5	19.1981	78.5	24.2194
78.6	19.1482	78.6	24.1466
78.7	19.0933	78.7	24.0741
78.8	19.0304	78.8	24.0018
78.9	18.9643	78.9	23.9297
79	18.9065	79	23.8578
79.1	18.8444	79.1	23.7861
79.2	18.7856	79.2	23.7146
79.3	18.7245	79.3	23.6434
79.4	18.6637	79.4	23.5723
79.5	18.6057	79.5	23.5015
79.6	18.549	79.6	23.4309
79.7	18.4889	79.7	23.3605
79.8	18.4301	79.8	23.2903
79.9	18.374	79.9	23.2203
80	18.3167	80	23.1506
80.1	18.2616	80.1	23.081
80.2	18.2047	80.2	23.0117
80.3	18.1518	80.3	22.9425
80.4	18.0944	80.4	22.8736
80.5	18.035	80.5	22.8049
80.6	17.9789	80.6	22.7364
80.7	17.9229	80.7	22.6681
80.8	17.8706	80.8	22.6
80.9	17.812	80.9	22.532
81	17.755	81	22.4643
81.1	17.7042	81.1	22.3969
81.2	17.6448	81.2	22.3296
81.3	17.5878	81.3	22.2625
81.4	17.5388	81.4	22.1956
81.5	17.4877	81.5	22.1289
81.6	17.4296	81.6	22.0624
81.7	17.376	81.7	21.9961
81.8	17.3285	81.8	21.9301
81.9	17.2824	81.9	21.8642
82	17.2275	82	21.7985
82.1	17.1719	82.1	21.733
82.2	17.1186	82.2	21.6677
82.3	17.0666	82.3	21.6026
82.4	17.0201	82.4	21.5377
82.5	16.9669	82.5	21.473
82.6	16.9158	82.6	21.4084
82.7	16.8698	82.7	21.3441
82.8	16.8206	82.8	21.28
82.9	16.7707	82.9	21.2161
83	16.7177	83	21.1523
83.1	16.6661	83.1	21.0888
83.2	16.6137	83.2	21.0254
83.3	16.5663	83.3	20.9622
83.4	16.5164	83.4	20.8993
83.5	16.4726	83.5	20.8365
83.6	16.425	83.6	20.7739
83.7	16.3812	83.7	20.7115
83.8	16.3306	83.8	20.6492
83.9	16.2844	83.9	20.5872
84	16.2347	84	20.5253
84.1	16.1911	84.1	20.4637
84.2	16.1406	84.2	20.4022
84.3	16.0892	84.3	20.3409
84.4	16.0413	84.4	20.2798
84.5	15.9922	84.5	20.2188
84.6	15.9436	84.6	20.1581
84.7	15.8954	84.7	20.0975
84.8	15.8513	84.8	20.0371
84.9	15.8081	84.9	19.9769
85	15.7645	85	19.9169
85.1	15.7233	85.1	19.8571
85.2	15.683	85.2	19.7974
85.3	15.6326	85.3	19.7379
85.4	15.5906	85.4	19.6786
85.5	15.5501	85.5	19.6195
85.6	15.5078	85.6	19.5606
85.7	15.4598	85.7	19.5018
85.8	15.4184	85.8	19.4432
85.9	15.3698	85.9	19.3848
86	15.3293	86	19.3265
86.1	15.2921	86.1	19.2685
86.2	15.2498	86.2	19.2106
86.3	15.2096	86.3	19.1529
86.4	15.1643	86.4	19.0953
86.5	15.1205	86.5	19.038
86.6	15.0788	86.6	18.9808
86.7	15.0417	86.7	18.9237
86.8	14.9957	86.8	18.8669
86.9	14.9544	86.9	18.8102
87	14.9158	87	18.7537
87.1	14.8799	87.1	18.6973
87.2	14.839	87.2	18.6412
87.3	14.8057	87.3	18.5852
87.4	14.7744	87.4	18.5293
87.5	14.7266	87.5	18.4736
87.6	14.6777	87.6	18.4181
87.7	14.626	87.7	18.3628
87.8	14.5773	87.8	18.3076
87.9	14.5323	87.9	18.2526
88	14.4871	88	18.1978
88.1	14.445	88.1	18.1431
88.2	14.4072	88.2	18.0886
88.3	14.3649	88.3	18.0343
88.4	14.3173	88.4	17.9801
88.5	14.2575	88.5	17.926
88.6	14.1971	88.6	17.8722
88.7	14.1465	88.7	17.8185
88.8	14.0953	88.8	17.765
88.9	14.0427	88.9	17.7116
89	13.9985	89	17.6584
89.1	13.9683	89.1	17.6053
89.2	13.9439	89.2	17.5524
89.3	13.9309	89.3	17.4997
89.4	13.9127	89.4	17.4471
89.5	13.8898	89.5	17.3947
89.6	13.8584	89.6	17.3424
89.7	13.8153	89.7	17.2903
89.8	13.7578	89.8	17.2384
89.9	13.6985	89.9	17.1866
90	13.6326	90	17.1349
90.1	13.5729	90.1	17.0835
90.2	13.517	90.2	17.0321
90.3	13.4761	90.3	16.981
90.4	13.463	90.4	16.9299
90.5	13.4734	90.5	16.8791
90.6	13.4731	90.6	16.8284
90.7	13.4739	90.7	16.7778
90.8	13.4505	90.8	16.7274
90.9	13.4168	90.9	16.6771
91	13.3912	91	16.627
91.1	13.3773	91.1	16.5771
91.2	13.353	91.2	16.5273
91.3	13.3153	91.3	16.4776
91.4	13.2862	91.4	16.4281
91.5	13.2468	91.5	16.3787
91.6	13.2253	91.6	16.3295
91.7	13.2049	91.7	16.2805
91.8	13.1891	91.8	16.2316
91.9	13.1791	91.9	16.1828
92	13.1596	92	16.1342
92.1	13.1443	92.1	16.0857
92.2	13.1258	92.2	16.0374
92.3	13.0996	92.3	15.9892
92.4	13.0554	92.4	15.9411
92.5	13.0117	92.5	15.8933
92.6	12.9701	92.6	15.8455
92.7	12.9358	92.7	15.7979
92.8	12.8968	92.8	15.7504
92.9	12.8782	92.9	15.7031
93	12.8612	93	15.6559
93.1	12.8645	93.1	15.6089
93.2	12.8579	93.2	15.562
93.3	12.834	93.3	15.5152
93.4	12.8125	93.4	15.4686
93.5	12.7855	93.5	15.4221
93.6	12.7562	93.6	15.3758
93.7	12.7086	93.7	15.3296
93.8	12.6587	93.8	15.2836
93.9	12.6145	93.9	15.2376
94	12.565	94	15.1919
94.1	12.522	94.1	15.1462
94.2	12.4872	94.2	15.1007
94.3	12.4598	94.3	15.0553
94.4	12.431	94.4	15.0101
94.5	12.4075	94.5	14.965
94.6	12.3882	94.6	14.92
94.7	12.3622	94.7	14.8752
94.8	12.3238	94.8	14.8305
94.9	12.2821	94.9	14.786
95	12.2291	95	14.7415
95.1	12.1945	95.1	14.6972
95.2	12.1574	95.2	14.6531
95.3	12.1442	95.3	14.6091
95.4	12.1245	95.4	14.5652
95.5	12.1078	95.5	14.5214
95.6	12.0884	95.6	14.4778
95.7	12.057	95.7	14.4343
95.8	12.0388	95.8	14.3909
95.9	12.006	95.9	14.3477
96	11.9795	96	14.3046
96.1	11.9494	96.1	14.2616
96.2	11.9315	96.2	14.2188
96.3	11.891	96.3	14.176
96.4	11.8577	96.4	14.1334
96.5	11.8553	96.5	14.091
96.6	11.8408	96.6	14.0486
96.7	11.8181	96.7	14.0064
96.8	11.7961	96.8	13.9644
96.9	11.7761	96.9	13.9224
97	11.7538	97	13.8806
97.1	11.7222	97.1	13.8389
97.2	11.6896	97.2	13.7973
97.3	11.6621	97.3	13.7558
97.4	11.6313	97.4	13.7145
97.5	11.5985	97.5	13.6733
97.6	11.5641	97.6	13.6322
97.7	11.5306	97.7	13.5913
97.8	11.5023	97.8	13.5504
97.9	11.4739	97.9	13.5097
98	11.4402	98	13.4691
98.1	11.4025	98.1	13.4286
98.2	11.3795	98.2	13.3883
98.3	11.366	98.3	13.3481
98.4	11.3431	98.4	13.308
98.5	11.3195	98.5	13.268
98.6	11.3133	98.6	13.2281
98.7	11.288	98.7	13.1884
98.8	11.2636	98.8	13.1488
98.9	11.2313	98.9	13.1093
99	11.2043	99	13.0699
99.1	11.1847	99.1	13.0306
99.2	11.1525	99.2	12.9915
99.3	11.1209	99.3	12.9524
99.4	11.0944	99.4	12.9135
99.5	11.0715	99.5	12.8747
99.6	11.05	99.6	12.836
99.7	11.0188	99.7	12.7975
99.8	10.9954	99.8	12.759
99.9	10.9761	99.9	12.7207
100	10.9656	100	12.6825
100.1	10.9421	100.1	12.6443
100.2	10.9224	100.2	12.6064
100.3	10.8978	100.3	12.5685
100.4	10.87	100.4	12.5307
100.5	10.8455	100.5	12.4931
100.6	10.8208	100.6	12.4555
100.7	10.7978	100.7	12.4181
100.8	10.7693	100.8	12.3808
100.9	10.7418	100.9	12.3436
101	10.7222	101	12.3065
101.1	10.7	101.1	12.2695
101.2	10.6769	101.2	12.2327
101.3	10.6551	101.3	12.1959
101.4	10.6295	101.4	12.1593
101.5	10.61	101.5	12.1228
101.6	10.594	101.6	12.0863
101.7	10.5727	101.7	12.05
101.8	10.5522	101.8	12.0138
101.9	10.5331	101.9	11.9777
102	10.5163	102	11.9417
102.1	10.5016	102.1	11.9059
102.2	10.4842	102.2	11.8701
102.3	10.4623	102.3	11.8344
102.4	10.4382	102.4	11.7989
102.5	10.4193	102.5	11.7634
102.6	10.4016	102.6	11.7281
102.7	10.3843	102.7	11.6928
102.8	10.3625	102.8	11.6577
102.9	10.3428	102.9	11.6227
103	10.3268	103	11.5878
103.1	10.3102	103.1	11.5529
103.2	10.2897	103.2	11.5182
103.3	10.2681	103.3	11.4836
103.4	10.2492	103.4	11.4491
103.5	10.2274	103.5	11.4147
103.6	10.2074	103.6	11.3804
103.7	10.1886	103.7	11.3462
103.8	10.1679	103.8	11.3122
103.9	10.1499	103.9	11.2782
104	10.1286	104	11.2443
104.1	10.1099	104.1	11.2105
104.2	10.0898	104.2	11.1768
104.3	10.0699	104.3	11.1432
104.4	10.0486	104.4	11.1098
104.5	10.0255	104.5	11.0764
104.6	10.0054	104.6	11.0431
104.7	9.9883	104.7	11.0099
104.8	9.9655	104.8	10.9768
104.9	9.9462	104.9	10.9439
105	9.9294	105	10.911
105.1	9.9129	105.1	10.8782
105.2	9.8942	105.2	10.8455
105.3	9.8745	105.3	10.8129
105.4	9.8511	105.4	10.7804
105.5	9.8311	105.5	10.7481
105.6	9.814	105.6	10.7158
105.7	9.7958	105.7	10.6836
105.8	9.7718	105.8	10.6515
105.9	9.7518	105.9	10.6195
106	9.7381	106	10.5876
106.1	9.722	106.1	10.5557
106.2	9.7026	106.2	10.524
106.3	9.6891	106.3	10.4924
106.4	9.6688	106.4	10.4609
106.5	9.6526	106.5	10.4295
106.6	9.6325	106.6	10.3981
106.7	9.6117	106.7	10.3669
106.8	9.5937	106.8	10.3357
106.9	9.5767	106.9	10.3047
107	9.5626	107	10.2737
107.1	9.5439	107.1	10.2429
107.2	9.5251	107.2	10.2121
107.3	9.5035	107.3	10.1814
107.4	9.4846	107.4	10.1508
107.5	9.4677	107.5	10.1203
107.6	9.4521	107.6	10.0899
107.7	9.4319	107.7	10.0596
107.8	9.4126	107.8	10.0294
107.9	9.3967	107.9	9.99924
108	9.3773	108	9.96919
108.1	9.3619	108.1	9.93924
108.2	9.3426	108.2	9.90938
108.3	9.325	108.3	9.87961
108.4	9.3039	108.4	9.84992
108.5	9.2879	108.5	9.82033
108.6	9.271	108.6	9.79082
108.7	9.2526	108.7	9.76141
108.8	9.2366	108.8	9.73208
108.9	9.224	108.9	9.70284
109	9.2071	109	9.67369
109.1	9.1895	109.1	9.64462
109.2	9.1721	109.2	9.61565
109.3	9.156	109.3	9.58676
109.4	9.1433	109.4	9.55795
109.5	9.1273	109.5	9.52924
109.6	9.1141	109.6	9.5006
109.7	9.0983	109.7	9.47207
109.8	9.0809	109.8	9.44361
109.9	9.0633	109.9	9.41523
110	9.0499	110	9.38694
110.1	9.0356	110.1	9.35874
110.2	9.0225	110.2	9.33063
110.3	9.0091	110.3	9.30259
110.4	8.9906	110.4	9.27464
110.5	8.9775	110.5	9.24677
110.6	8.962	110.6	9.21899
110.7	8.9427	110.7	9.1913
110.8	8.9293	110.8	9.16368
110.9	8.9186	110.9	9.13615
111	8.906	111	9.1087
111.1	8.8907	111.1	9.08133
111.2	8.8769	111.2	9.05405
111.3	8.8623	111.3	9.02685
111.4	8.8467	111.4	8.99972
111.5	8.8325	111.5	8.97268
111.6	8.8149	111.6	8.94572
111.7	8.8019	111.7	8.91885
111.8	8.7909	111.8	8.89205
111.9	8.7808	111.9	8.86534
112	8.7657	112	8.8387
112.1	8.7486	112.1	8.81214
112.2	8.7336	112.2	8.78567
112.3	8.7198	112.3	8.75927
112.4	8.7062	112.4	8.73295
112.5	8.6924	112.5	8.70672
112.6	8.6731	112.6	8.68055
112.7	8.6625	112.7	8.65448
112.8	8.6474	112.8	8.62848
112.9	8.6367	112.9	8.60255
113	8.621	113	8.5767
113.1	8.6072	113.1	8.55093
113.2	8.5908	113.2	8.52525
113.3	8.5752	113.3	8.49963
113.4	8.5655	113.4	8.47409
113.5	8.5558	113.5	8.44863
113.6	8.5472	113.6	8.42325
113.7	8.532	113.7	8.39795
113.8	8.5175	113.8	8.37271
113.9	8.506	113.9	8.34756
114	8.4984	114	8.32247
114.1	8.4861	114.1	8.29747
114.2	8.4727	114.2	8.27254
114.3	8.4656	114.3	8.24769
114.4	8.4461	114.4	8.22291
114.5	8.434	114.5	8.1982
114.6	8.4239	114.6	8.17357
114.7	8.4171	114.7	8.14902
114.8	8.405	114.8	8.12453
114.9	8.3863	114.9	8.10012
115	8.3726	115	8.07578
115.1	8.3517	115.1	8.05152
115.2	8.3307	115.2	8.02733
115.3	8.3117	115.3	8.00321
115.4	8.3029	115.4	7.97917
115.5	8.2947	115.5	7.95519
115.6	8.2722	115.6	7.93129
115.7	8.2439	115.7	7.90746
115.8	8.2279	115.8	7.8837
115.9	8.1934	115.9	7.86002
116	8.1656	116	7.8364
116.1	8.179	116.1	7.81285
116.2	8.179	116.2	7.78939
116.3		116.3	7.76598
116.4		116.4	7.74265
116.5		116.5	7.71938
116.6		116.6	7.69619
116.7		116.7	7.67307
116.8		116.8	7.65002
116.9		116.9	7.62703
117		117	7.60412
117.1		117.1	7.60412
117.2		117.2	7.90717
117.3		117.3	8.20914
117.4		117.4	8.50993
117.5		117.5	8.80954
117.6		117.6	9.10799
117.7		117.7	9.40518
117.8		117.8	9.7013
117.9		117.9	9.99627
118		118	10.2901
118.1		118.1	10.5828
118.2		118.2	10.8742
118.3		118.3	11.1646
118.4		118.4	11.4539
118.5		118.5	11.742
118.6		118.6	12.029
118.7		118.7	12.3148
118.8	14.4193	118.8	12.5996
118.9	14.4663	118.9	12.8832
119	14.5209	119	13.1658
119.1	14.7692	119.1	13.4472
119.2	15.0516	119.2	13.7275
119.3	15.3642	119.3	14.0068
119.4	15.629	119.4	14.2849
119.5	15.9931	119.5	14.562
119.6	16.2775	119.6	14.838
119.7	16.6116	119.7	15.1129
119.8	16.9202	119.8	15.3867
119.9	17.277	119.9	15.6595
120	17.559	120	15.9313
120.1	17.9065	120.1	16.2019
120.2	18.2547	120.2	16.4715
120.3	18.585	120.3	16.74
120.4	18.9133	120.4	17.0075
120.5	19.2516	120.5	17.274
120.6	19.6026	120.6	17.5394
120.7	19.9189	120.7	17.8037
120.8	20.2356	120.8	18.0671
120.9	20.5673	120.9	18.3294
121	20.8942	121	18.5907
121.1	21.2053	121.1	18.851
121.2	21.5365	121.2	19.1102
121.3	21.8479	121.3	19.3685
121.4	22.1586	121.4	19.6257
121.5	22.48	121.5	19.882
121.6	22.8164	121.6	20.1373
121.7	23.1309	121.7	20.3914
121.8	23.4321	121.8	20.6447
121.9	23.7495	121.9	20.897
122	24.0655	122	21.1483
122.1	24.3699	122.1	21.3986
122.2	24.6857	122.2	21.6479
122.3	24.9893	122.3	21.8962
122.4	25.2711	122.4	22.1436
122.5	25.5816	122.5	22.3901
122.6	25.8854	122.6	22.6355
122.7	26.1705	122.7	22.88
122.8	26.4494	122.8	23.1235
122.9	26.7426	122.9	23.3661
123	27.0242	123	23.6078
123.1	27.2935	123.1	23.8485
123.2	27.5832	123.2	24.0882
123.3	27.8606	123.3	24.3271
123.4	28.1355	123.4	24.565
123.5	28.4142	123.5	24.802
123.6	28.6797	123.6	25.038
123.7	28.9359	123.7	25.2731
123.8	29.2053	123.8	25.5073
123.9	29.4749	123.9	25.7406
124	29.7298	124	25.973
124.1	29.9899	124.1	26.2045
124.2	30.2499	124.2	26.4351
124.3	30.5138	124.3	26.6648
124.4	30.7796	124.4	26.8935
124.5	31.0337	124.5	27.1215
124.6	31.2834	124.6	27.3485
124.7	31.5246	124.7	27.5745
124.8	31.7769	124.8	27.7998
124.9	32.027	124.9	28.0241
125	32.2774	125	28.2476
125.1	32.5313	125.1	28.4703
125.2	32.7843	125.2	28.6919
125.3	33.0339	125.3	28.9128
125.4	33.2745	125.4	29.1329
125.5	33.5077	125.5	29.352
125.6	33.7413	125.6	29.5703
125.7	33.981	125.7	29.7877
125.8	34.2216	125.8	30.0043
125.9	34.4574	125.9	30.2201
126	34.6904	126	30.435
126.1	34.9269	126.1	30.6491
126.2	35.1634	126.2	30.8623
126.3	35.3909	126.3	31.0747
126.4	35.624	126.4	31.2863
126.5	35.8593	126.5	31.4971
126.6	36.0883	126.6	31.707
126.7	36.3196	126.7	31.9161
126.8	36.5489	126.8	32.1244
126.9	36.7765	126.9	32.3319
127	36.9951	127	32.5386
127.1	37.2148	127.1	32.7445
127.2	37.4316	127.2	32.9495
127.3	37.6458	127.3	33.1538
127.4	37.8628	127.4	33.3573
127.5	38.08	127.5	33.56
127.6	38.2995	127.6	33.7619
127.7	38.5109	127.7	33.9629
127.8	38.7118	127.8	34.1632
127.9	38.9153	127.9	34.3628
128	39.118	128	34.5616
128.1	39.3294	128.1	34.7595
128.2	39.5433	128.2	34.9567
128.3	39.746	128.3	35.1532
128.4	39.9537	128.4	35.3488
128.5	40.1566	128.5	35.5438
128.6	40.3591	128.6	35.7379
128.7	40.5587	128.7	35.9313
128.8	40.7514	128.8	36.1239
128.9	40.9537	128.9	36.3158
129	41.1571	129	36.507
129.1	41.3443	129.1	36.6974
129.2	41.5309	129.2	36.887
129.3	41.718	129.3	37.0759
129.4	41.9107	129.4	37.2641
129.5	42.1054	129.5	37.4515
129.6	42.2952	129.6	37.6382
129.7	42.4838	129.7	37.8242
129.8	42.6609	129.8	38.0094
129.9	42.8408	129.9	38.194
130	43.0273	130	38.3778
130.1	43.205	130.1	38.5609
130.2	43.378	130.2	38.7432
130.3	43.5605	130.3	38.9249
130.4	43.7421	130.4	39.1059
130.5	43.9154	130.5	39.2861
130.6	44.0857	130.6	39.4657
130.7	44.2631	130.7	39.6445
130.8	44.4273	130.8	39.8227
130.9	44.5859	130.9	40.0001
131	44.7512	131	40.1769
131.1	44.9222	131.1	40.353
131.2	45.0948	131.2	40.5284
131.3	45.2652	131.3	40.7031
131.4	45.4392	131.4	40.8771
131.5	45.6079	131.5	41.0505
131.6	45.7705	131.6	41.2231
131.7	45.9313	131.7	41.3951
131.8	46.0887	131.8	41.5664
131.9	46.2518	131.9	41.7371
132	46.4087	132	41.9071
132.1	46.568	132.1	42.0764
132.2	46.73	132.2	42.2451
132.3	46.888	132.3	42.4131
132.4	47.0523	132.4	42.5804
132.5	47.2158	132.5	42.7472
132.6	47.3657	132.6	42.9132
132.7	47.5236	132.7	43.0786
132.8	47.6729	132.8	43.2433
132.9	47.8186	132.9	43.4075
133	47.9631	133	43.571
133.1	48.1114	133.1	43.7338
133.2	48.2571	133.2	43.896
133.3	48.4053	133.3	44.0575
133.4	48.5536	133.4	44.2185
133.5	48.6994	133.5	44.3788
133.6	48.8439	133.6	44.5385
133.7	48.9879	133.7	44.6975
133.8	49.1281	133.8	44.856
133.9	49.2578	133.9	45.0138
134	49.3932	134	45.171
134.1	49.5298	134.1	45.3276
134.2	49.6674	134.2	45.4836
134.3	49.8033	134.3	45.639
134.4	49.9419	134.4	45.7938
134.5	50.0798	134.5	45.9479
134.6	50.2129	134.6	46.1015
134.7	50.3484	134.7	46.2544
134.8	50.4828	134.8	46.4068
134.9	50.61	134.9	46.5586
135	50.7408	135	46.7098
135.1	50.8699	135.1	46.8604
135.2	51.0039	135.2	47.0104
135.3	51.1304	135.3	47.1598
135.4	51.2557	135.4	47.3086
135.5	51.387	135.5	47.4569
135.6	51.5206	135.6	47.6046
135.7	51.6463	135.7	47.7517
135.8	51.7728	135.8	47.8982
135.9	51.9025	135.9	48.0442
136	52.035	136	48.1896
136.1	52.1541	136.1	48.3344
136.2	52.2738	136.2	48.4786
136.3	52.3917	136.3	48.6223
136.4	52.5079	136.4	48.7655
136.5	52.6273	136.5	48.9081
136.6	52.7433	136.6	49.0501
136.7	52.8534	136.7	49.1915
136.8	52.9691	136.8	49.3324
136.9	53.0874	136.9	49.4728
137	53.2021	137	49.6126
137.1	53.3162	137.1	49.7519
137.2	53.4263	137.2	49.8906
137.3	53.5344	137.3	50.0288
137.4	53.644	137.4	50.1665
137.5	53.7601	137.5	50.3036
137.6	53.8804	137.6	50.4402
137.7	53.9981	137.7	50.5762
137.8	54.1031	137.8	50.7117
137.9	54.2078	137.9	50.8467
138	54.3176	138	50.9812
138.1	54.4287	138.1	51.1151
138.2	54.5342	138.2	51.2485
138.3	54.6387	138.3	51.3814
138.4	54.7434	138.4	51.5138
138.5	54.8503	138.5	51.6456
138.6	54.952	138.6	51.777
138.7	55.0573	138.7	51.9078
138.8	55.1557	138.8	52.0381
138.9	55.2544	138.9	52.1679
139	55.3561	139	52.2972
139.1	55.4581	139.1	52.426
139.2	55.5608	139.2	52.5543
139.3	55.661	139.3	52.6821
139.4	55.7629	139.4	52.8094
139.5	55.8665	139.5	52.9362
139.6	55.97	139.6	53.0625
139.7	56.0659	139.7	53.1883
139.8	56.1604	139.8	53.3136
[truncated: 5,182 more rows]
