# Supplementary material for: Key mechanistic features of the trade-off between antibody escape and host cell binding in the SARS-CoV-2 Omicron variant spike proteins
Source: EMBO J. 2024 Mar 11;43(8):5. doi: 10.1038/s44318-024-00062-z (PMC11021471; doi:10.1038/s44318-024-00062-z)
Supplement: Supplementary file 10 — Source Data Fig. 5 [file 44318_2024_62_MOESM10_ESM.zip › Figure 5/5A/fig5-hACE2-RBD BA.2 R493Q.xlsx]

## Sheet: hACE2-RBD BA.2 R493Q
Run 1; Ch 7; Fc 2-1; Cy 3; homosapiens-1; Conc 12.5 25 50 100 200 nM_X	Run 1; Ch 7; Fc 2-1; Cy 3; homosapiens-1; Conc 12.5 25 50 100 200 nM_Y	Run 1; Ch 7; Fc 2-1; Cy 3; homosapiens-1; Conc 12.5 25 50 100 200 nM; Fitted_X	Run 1; Ch 7; Fc 2-1; Cy 3; homosapiens-1; Conc 12.5 25 50 100 200 nM; Fitted_Y
-39.6	0.228608	-39.6	0
-39.5	-0.861	-39.5	0
-39.4	-6.33853	-39.4	0
-39.3	-3.7316	-39.3	0
-39.2	-3.59029	-39.2	0
-39.1	-3.7555	-39.1	0
-39	-1.837	-39	0
-38.9	-1.8085	-38.9	0
-38.8	-1.6757	-38.8	0
-38.7	-1.8457	-38.7	0
-38.6	-1.67061	-38.6	0
-38.5	-1.0492	-38.5	0
-38.4	-2.95183	-38.4	0
-38.3	-1.6587	-38.3	0
-38.2	-3.74524	-38.2	0
-38.1	-2.60894	-38.1	0
-38	-1.8461	-38	0
-37.9	-1.0323	-37.9	0
-37.8	-0.8612	-37.8	0
-37.7	-1.84891	-37.7	0
-37.6	-1.2462	-37.6	0
-37.5	-1.1852	-37.5	0
-37.4	-1.3466	-37.4	0
-37.3	-1.6701	-37.3	0
-37.2	-1.6515	-37.2	0
-37.1	-1.734	-37.1	0
-37	-1.7652	-37	0
-36.9	-1.8537	-36.9	0
-36.8	-1.8972	-36.8	0
-36.7	-1.8929	-36.7	0
-36.6	-1.8921	-36.6	0
-36.5	-1.878	-36.5	0
-36.4	-1.8608	-36.4	0
-36.3	-1.8406	-36.3	0
-36.2	-1.8129	-36.2	0
-36.1	-1.7917	-36.1	0
-36	-1.7897	-36	0
-35.9	-1.782	-35.9	0
-35.8	-1.7768	-35.8	0
-35.7	-1.7658	-35.7	0
-35.6	-1.7572	-35.6	0
-35.5	-1.7413	-35.5	0
-35.4	-1.7354	-35.4	0
-35.3	-1.7278	-35.3	0
-35.2	-1.7267	-35.2	0
-35.1	-1.7187	-35.1	0
-35	-1.7127	-35	0
-34.9	-1.702	-34.9	0
-34.8	-1.6967	-34.8	0
-34.7	-1.698	-34.7	0
-34.6	-1.69	-34.6	0
-34.5	-1.6836	-34.5	0
-34.4	-1.676	-34.4	0
-34.3	-1.6721	-34.3	0
-34.2	-1.6654	-34.2	0
-34.1	-1.6585	-34.1	0
-34	-1.6539	-34	0
-33.9	-1.6429	-33.9	0
-33.8	-1.6373	-33.8	0
-33.7	-1.6263	-33.7	0
-33.6	-1.6159	-33.6	0
-33.5	-1.611	-33.5	0
-33.4	-1.6038	-33.4	0
-33.3	-1.5991	-33.3	0
-33.2	-1.593	-33.2	0
-33.1	-1.582	-33.1	0
-33	-1.5678	-33	0
-32.9	-1.5584	-32.9	0
-32.8	-1.5539	-32.8	0
-32.7	-1.5465	-32.7	0
-32.6	-1.5425	-32.6	0
-32.5	-1.5326	-32.5	0
-32.4	-1.5285	-32.4	0
-32.3	-1.5211	-32.3	0
-32.2	-1.5137	-32.2	0
-32.1	-1.5068	-32.1	0
-32	-1.5032	-32	0
-31.9	-1.4986	-31.9	0
-31.8	-1.4919	-31.8	0
-31.7	-1.4815	-31.7	0
-31.6	-1.4725	-31.6	0
-31.5	-1.4642	-31.5	0
-31.4	-1.4533	-31.4	0
-31.3	-1.4444	-31.3	0
-31.2	-1.4332	-31.2	0
-31.1	-1.4224	-31.1	0
-31	-1.4193	-31	0
-30.9	-1.4158	-30.9	0
-30.8	-1.4087	-30.8	0
-30.7	-1.4011	-30.7	0
-30.6	-1.3973	-30.6	0
-30.5	-1.3917	-30.5	0
-30.4	-1.3834	-30.4	0
-30.3	-1.3783	-30.3	0
-30.2	-1.3741	-30.2	0
-30.1	-1.3626	-30.1	0
-30	-1.3561	-30	0
-29.9	-1.3503	-29.9	0
-29.8	-1.3473	-29.8	0
-29.7	-1.3427	-29.7	0
-29.6	-1.3354	-29.6	0
-29.5	-1.3306	-29.5	0
-29.4	-1.3221	-29.4	0
-29.3	-1.3181	-29.3	0
-29.2	-1.3117	-29.2	0
-29.1	-1.2997	-29.1	0
-29	-1.2974	-29	0
-28.9	-1.294	-28.9	0
-28.8	-1.2966	-28.8	0
-28.7	-1.2919	-28.7	0
-28.6	-1.2895	-28.6	0
-28.5	-1.2812	-28.5	0
-28.4	-1.2726	-28.4	0
-28.3	-1.2639	-28.3	0
-28.2	-1.2579	-28.2	0
-28.1	-1.2519	-28.1	0
-28	-1.2413	-28	0
-27.9	-1.2349	-27.9	0
-27.8	-1.2261	-27.8	0
-27.7	-1.2168	-27.7	0
-27.6	-1.2114	-27.6	0
-27.5	-1.2035	-27.5	0
-27.4	-1.1969	-27.4	0
-27.3	-1.1895	-27.3	0
-27.2	-1.1829	-27.2	0
-27.1	-1.1793	-27.1	0
-27	-1.1754	-27	0
-26.9	-1.1756	-26.9	0
-26.8	-1.173	-26.8	0
-26.7	-1.1681	-26.7	0
-26.6	-1.1645	-26.6	0
-26.5	-1.1577	-26.5	0
-26.4	-1.1553	-26.4	0
-26.3	-1.1473	-26.3	0
-26.2	-1.1403	-26.2	0
-26.1	-1.1344	-26.1	0
-26	-1.1326	-26	0
-25.9	-1.1262	-25.9	0
-25.8	-1.1209	-25.8	0
-25.7	-1.1154	-25.7	0
-25.6	-1.1105	-25.6	0
-25.5	-1.1032	-25.5	0
-25.4	-1.1018	-25.4	0
-25.3	-1.1019	-25.3	0
-25.2	-1.1028	-25.2	0
-25.1	-1.0997	-25.1	0
-25	-1.0928	-25	0
-24.9	-1.0825	-24.9	0
-24.8	-1.0787	-24.8	0
-24.7	-1.0768	-24.7	0
-24.6	-1.076	-24.6	0
-24.5	-1.0654	-24.5	0
-24.4	-1.0604	-24.4	0
-24.3	-1.0573	-24.3	0
-24.2	-1.0516	-24.2	0
-24.1	-1.049	-24.1	0
-24	-1.0503	-24	0
-23.9	-1.0483	-23.9	0
-23.8	-1.0417	-23.8	0
-23.7	-1.0337	-23.7	0
-23.6	-1.031	-23.6	0
-23.5	-1.029	-23.5	0
-23.4	-1.0192	-23.4	0
-23.3	-1.0156	-23.3	0
-23.2	-1.0058	-23.2	0
-23.1	-1.0007	-23.1	0
-23	-0.9979	-23	0
-22.9	-0.9883	-22.9	0
-22.8	-0.9773	-22.8	0
-22.7	-0.9684	-22.7	0
-22.6	-0.9562	-22.6	0
-22.5	-0.9534	-22.5	0
-22.4	-0.9515	-22.4	0
-22.3	-0.9374	-22.3	0
-22.2	-0.9305	-22.2	0
-22.1	-0.9153	-22.1	0
-22	-0.8986	-22	0
-21.9	-0.8904	-21.9	0
-21.8	-0.8811	-21.8	0
-21.7	-0.88	-21.7	0
-21.6	-0.8731	-21.6	0
-21.5	-0.8738	-21.5	0
-21.4	-0.880499	-21.4	0
-21.3	-0.8616	-21.3	0
-21.2	-0.8548	-21.2	0
-21.1	-0.8502	-21.1	0
-21	-0.8405	-21	0
-20.9	-0.8309	-20.9	0
-20.8	-0.839999	-20.8	0
-20.7	-0.8399	-20.7	0
-20.6	-0.8534	-20.6	0
-20.5	-0.892399	-20.5	0
-20.4	-0.918799	-20.4	0
-20.3	-0.9316	-20.3	0
-20.2	-0.909301	-20.2	0
-20.1	-0.894101	-20.1	0
-20	-0.873501	-20	0
-19.9	-0.851202	-19.9	0
-19.8	-0.819901	-19.8	0
-19.7	-0.793701	-19.7	0
-19.6	-0.766701	-19.6	0
-19.5	-0.750301	-19.5	0
-19.4	-0.714902	-19.4	0
-19.3	-0.709901	-19.3	0
-19.2	-0.687201	-19.2	0
-19.1	-0.653401	-19.1	0
-19	-0.610501	-19	0
-18.9	-0.557103	-18.9	0
-18.8	-0.516301	-18.8	0
-18.7	-0.488901	-18.7	0
-18.6	-0.505801	-18.6	0
-18.5	-0.5319	-18.5	0
-18.4	-0.572399	-18.4	0
-18.3	-0.5998	-18.3	0
-18.2	-0.6036	-18.2	0
-18.1	-0.5904	-18.1	0
-18	-0.587201	-18	0
-17.9	-0.585301	-17.9	0
-17.8	-0.572901	-17.8	0
-17.7	-0.570101	-17.7	0
-17.6	-0.564201	-17.6	0
-17.5	-0.551601	-17.5	0
-17.4	-0.538102	-17.4	0
-17.3	-0.529601	-17.3	0
-17.2	-0.517601	-17.2	0
-17.1	-0.515501	-17.1	0
-17	-0.514101	-17	0
-16.9	-0.521002	-16.9	0
-16.8	-0.517701	-16.8	0
-16.7	-0.508301	-16.7	0
-16.6	-0.508701	-16.6	0
-16.5	-0.509301	-16.5	0
-16.4	-0.520502	-16.4	0
-16.3	-0.512901	-16.3	0
-16.2	-0.503201	-16.2	0
-16.1	-0.495101	-16.1	0
-16	-0.498301	-16	0
-15.9	-0.481002	-15.9	0
-15.8	-0.478901	-15.8	0
-15.7	-0.476201	-15.7	0
-15.6	-0.470201	-15.6	0
-15.5	-0.457901	-15.5	0
-15.4	-0.453501	-15.4	0
-15.3	-0.440501	-15.3	0
-15.2	-0.4543	-15.2	0
-15.1	-0.448	-15.1	0
-15	-0.453	-15	0
-14.9	-0.462601	-14.9	0
-14.8	-0.469	-14.8	0
-14.7	-0.4819	-14.7	0
-14.6	-0.4835	-14.6	0
-14.5	-0.4745	-14.5	0
-14.4	-0.4642	-14.4	0
-14.3	-0.464399	-14.3	0
-14.2	-0.458099	-14.2	0
-14.1	-0.453299	-14.1	0
-14	-0.4594	-14	0
-13.9	-0.459799	-13.9	0
-13.8	-0.4741	-13.8	0
-13.7	-0.4597	-13.7	0
-13.6	-0.4467	-13.6	0
-13.5	-0.4557	-13.5	0
-13.4	-0.438	-13.4	0
-13.3	-0.439999	-13.3	0
-13.2	-0.430199	-13.2	0
-13.1	-0.4141	-13.1	0
-13	-0.3891	-13	0
-12.9	-0.361599	-12.9	0
-12.8	-0.343799	-12.8	0
-12.7	-0.328999	-12.7	0
-12.6	-0.3226	-12.6	0
-12.5	-0.3201	-12.5	0
-12.4	-0.339199	-12.4	0
-12.3	-0.3548	-12.3	0
-12.2	-0.3623	-12.2	0
-12.1	-0.3548	-12.1	0
-12	-0.3377	-12	0
-11.9	-0.318601	-11.9	0
-11.8	-0.3201	-11.8	0
-11.7	-0.3411	-11.7	0
-11.6	-0.350099	-11.6	0
-11.5	-0.334099	-11.5	0
-11.4	-0.318298	-11.4	0
-11.3	-0.292199	-11.3	0
-11.2	-0.273299	-11.2	0
-11.1	-0.278299	-11.1	0
-11	-0.256099	-11	0
-10.9	-0.254999	-10.9	0
-10.8	-0.222599	-10.8	0
-10.7	-0.220099	-10.7	0
-10.6	-0.209699	-10.6	0
-10.5	-0.200399	-10.5	0
-10.4	-0.184898	-10.4	0
-10.3	-0.165399	-10.3	0
-10.2	-0.152899	-10.2	0
-10.1	-0.167599	-10.1	0
-10	-0.175099	-10	0
-9.9	-0.1853	-9.9	0
-9.8	-0.1855	-9.8	0
-9.7	-0.1731	-9.7	0
-9.6	-0.1827	-9.6	0
-9.5	-0.1771	-9.5	0
-9.4	-0.1788	-9.4	0
-9.3	-0.1746	-9.3	0
-9.2	-0.1781	-9.2	0
-9.1	-0.1799	-9.1	0
-9	-0.1874	-9	0
-8.9	-0.171201	-8.9	0
-8.8	-0.1648	-8.8	0
-8.7	-0.1566	-8.7	0
-8.6	-0.1589	-8.6	0
-8.5	-0.147201	-8.5	0
-8.4	-0.143701	-8.4	0
-8.3	-0.140401	-8.3	0
-8.2	-0.135101	-8.2	0
-8.1	-0.126801	-8.1	0
-8	-0.1168	-8	0
-7.9	-0.105201	-7.9	0
-7.8	-0.1123	-7.8	0
-7.7	-0.101201	-7.7	0
-7.6	-0.0997007	-7.6	0
-7.5	-0.1029	-7.5	0
-7.4	-0.101301	-7.4	0
-7.3	-0.0957	-7.3	0
-7.2	-0.0910008	-7.2	0
-7.1	-0.0755011	-7.1	0
-7	-0.0607	-7	0
-6.9	-0.0446012	-6.9	0
-6.8	-0.0424	-6.8	0
-6.7	-0.0424008	-6.7	0
-6.6	-0.0436007	-6.6	0
-6.5	-0.0437	-6.5	0
-6.4	-0.0404009	-6.4	0
-6.3	-0.0409	-6.3	0
-6.2	-0.0422007	-6.2	0
-6.1	-0.0396009	-6.1	0
-6	-0.0393	-6	0
-5.9	-0.0334011	-5.9	0
-5.8	-0.0277	-5.8	0
-5.7	-0.0269009	-5.7	0
-5.6	-0.0245009	-5.6	0
-5.5	-0.0202	-5.5	0
-5.4	-0.0194009	-5.4	0
-5.3	-0.0139	-5.3	0
-5.2	-0.00840104	-5.2	0
-5.1	-0.00520085	-5.1	0
-5	0	-5	0
-4.9	0.004599	-4.9	0
-4.8	0.0142	-4.8	0
-4.7	0.0266989	-4.7	0
-4.6	0.0357989	-4.6	0
-4.5	0.04	-4.5	0
-4.4	0.0483991	-4.4	0
-4.3	0.0572	-4.3	0
-4.2	0.0680992	-4.2	0
-4.1	0.0734993	-4.1	0
-4	0.0775	-4	0
-3.9	0.0834993	-3.9	0
-3.8	0.0876	-3.8	0
-3.7	0.0911995	-3.7	0
-3.6	0.101899	-3.6	0
-3.5	0.1075	-3.5	0
-3.4	0.116699	-3.4	0
-3.3	0.1247	-3.3	0
-3.2	0.129599	-3.2	0
-3.1	0.1269	-3.1	0
-3	0.1322	-3	0
-2.9	0.147799	-2.9	0
-2.8	0.1557	-2.8	0
-2.7	0.161899	-2.7	0
-2.6	0.167499	-2.6	0
-2.5	0.17	-2.5	0
-2.4	0.1726	-2.4	0
-2.3	0.1847	-2.3	0
-2.2	0.201299	-2.2	0
-2.1	0.206399	-2.1	0
-2	0.2078	-2	0
-1.9	0.219599	-1.9	0
-1.8	0.2299	-1.8	0
-1.7	0.240999	-1.7	0
-1.6	0.2403	-1.6	0
-1.5	0.2516	-1.5	0
-1.4	0.257299	-1.4	0
-1.3	0.2516	-1.3	0
-1.2	0.238601	-1.2	0
-1.1	0.227602	-1.1	0
-1	0.238601	-1	0
-0.900002	0.248	-0.900002	0
-0.799999	0.245909	-0.799999	0
-0.700001		-0.700001	0
-0.600002		-0.600002	0
-0.5		-0.5	0
-0.400002		-0.400002	0
-0.299999		-0.299999	0
-0.200001		-0.200001	0
-0.100002		-0.100002	0
0		0	0
0.0999985		0.0999985	0
0.200001		0.200001	0.139561
0.299999		0.299999	0.2791
0.399998		0.399998	0.418623
0.5		0.5	0.558135
0.599998		0.599998	0.697624
0.700001		0.700001	0.837103
0.799999		0.799999	0.976559
0.899998		0.899998	1.116
1		1	1.25543
1.1		1.1	1.39483
1.2		1.2	1.53423
1.3		1.3	1.6736
1.4		1.4	1.81296
1.5		1.5	1.95231
1.6		1.6	2.09163
1.7		1.7	2.23094
1.8	0.366937	1.8	2.37024
1.9	0.700867	1.9	2.50951
2	0.8911	2	2.64877
2.1	0.950582	2.1	2.78801
2.2	1.3405	2.2	2.92724
2.3	1.4439	2.3	3.06645
2.4	1.4621	2.4	3.20565
2.5	1.4621	2.5	3.34483
2.6	1.6746	2.6	3.48398
2.7	1.9726	2.7	3.62313
2.8	2.1768	2.8	3.76226
2.9	2.4142	2.9	3.90137
3	2.6429	3	4.04047
3.1	2.823	3.1	4.17954
3.2	3.0235	3.2	4.31861
3.3	3.2336	3.3	4.45765
3.4	3.3954	3.4	4.59668
3.5	3.5947	3.5	4.73569
3.6	3.8108	3.6	4.87469
3.7	4.0067	3.7	5.01367
3.8	4.1811	3.8	5.15263
3.9	4.3659	3.9	5.29157
4	4.5603	4	5.43051
4.1	4.7558	4.1	5.56942
4.2	4.9552	4.2	5.70832
4.3	5.1702	4.3	5.8472
4.4	5.3479	4.4	5.98606
4.5	5.5532	4.5	6.12491
4.6	5.7463	4.6	6.26374
4.7	5.9568	4.7	6.40256
4.8	6.1735	4.8	6.54135
4.9	6.358	4.9	6.68013
5	6.5492	5	6.8189
5.1	6.7662	5.1	6.95765
5.2	6.9399	5.2	7.09638
5.3	7.1259	5.3	7.23509
5.4	7.3129	5.4	7.37379
5.5	7.4923	5.5	7.51248
5.6	7.6867	5.6	7.65114
5.7	7.8829	5.7	7.78979
5.8	8.0568	5.8	7.92843
5.9	8.2361	5.9	8.06704
6	8.4028	6	8.20564
6.1	8.5816	6.1	8.34423
6.2	8.7652	6.2	8.4828
6.3	8.9414	6.3	8.62135
6.4	9.1088	6.4	8.75988
6.5	9.282	6.5	8.8984
6.6	9.4579	6.6	9.0369
6.7	9.6248	6.7	9.17539
6.8	9.8099	6.8	9.31385
6.9	9.9836	6.9	9.4523
7	10.1584	7	9.59074
7.1	10.3245	7.1	9.72916
7.2	10.501	7.2	9.86757
7.3	10.6738	7.3	10.006
7.4	10.8413	7.4	10.1443
7.5	11.0066	7.5	10.2827
7.6	11.1839	7.6	10.421
7.7	11.3539	7.7	10.5593
7.8	11.5281	7.8	10.6976
7.9	11.708	7.9	10.8359
8	11.8858	8	10.9742
8.1	12.0628	8.1	11.1125
8.2	12.2373	8.2	11.2507
8.3	12.4063	8.3	11.3889
8.4	12.58	8.4	11.5271
8.5	12.7509	8.5	11.6653
8.6	12.9244	8.6	11.8035
8.7	13.0975	8.7	11.9416
8.8	13.2647	8.8	12.0798
8.9	13.4323	8.9	12.2179
9	13.6012	9	12.356
9.1	13.7724	9.1	12.4941
9.2	13.9359	9.2	12.6322
9.3	14.1009	9.3	12.7702
9.4	14.268	9.4	12.9083
9.5	14.4381	9.5	13.0463
9.6	14.6036	9.6	13.1843
9.7	14.7652	9.7	13.3223
9.8	14.9361	9.8	13.4603
9.9	15.1022	9.9	13.5982
10	15.2722	10	13.7362
10.1	15.4383	10.1	13.8741
10.2	15.6042	10.2	14.012
10.3	15.7737	10.3	14.1499
10.4	15.9449	10.4	14.2878
10.5	16.1169	10.5	14.4257
10.6	16.2796	10.6	14.5635
10.7	16.4448	10.7	14.7013
10.8	16.6278	10.8	14.8392
10.9	16.7995	10.9	14.9769
11	16.9613	11	15.1147
11.1	17.1274	11.1	15.2525
11.2	17.3021	11.2	15.3902
11.3	17.4751	11.3	15.528
11.4	17.6444	11.4	15.6657
11.5	17.8118	11.5	15.8034
11.6	17.9786	11.6	15.9411
11.7	18.1447	11.7	16.0787
11.8	18.3079	11.8	16.2164
11.9	18.4673	11.9	16.354
12	18.6327	12	16.4916
12.1	18.7973	12.1	16.6292
12.2	18.9628	12.2	16.7668
12.3	19.1304	12.3	16.9044
12.4	19.285	12.4	17.0419
12.5	19.446	12.5	17.1795
12.6	19.6048	12.6	17.317
12.7	19.7642	12.7	17.4545
12.8	19.9264	12.8	17.592
12.9	20.0894	12.9	17.7294
13	20.2505	13	17.8669
13.1	20.4069	13.1	18.0043
13.2	20.5708	13.2	18.1418
13.3	20.7389	13.3	18.2792
13.4	20.8962	13.4	18.4165
13.5	21.0513	13.5	18.5539
13.6	21.2039	13.6	18.6913
13.7	21.3623	13.7	18.8286
13.8	21.5199	13.8	18.9659
13.9	21.6788	13.9	19.1032
14	21.8345	14	19.2405
14.1	21.9926	14.1	19.3778
14.2	22.1614	14.2	19.5151
14.3	22.3211	14.3	19.6523
14.4	22.4793	14.4	19.7895
14.5	22.638	14.5	19.9267
14.6	22.7994	14.6	20.0639
14.7	22.9577	14.7	20.2011
14.8	23.1129	14.8	20.3383
14.9	23.2666	14.9	20.4754
15	23.4353	15	20.6125
15.1	23.5987	15.1	20.7497
15.2	23.7718	15.2	20.8868
15.3	23.9351	15.3	21.0238
15.4	24.0971	15.4	21.1609
15.5	24.2596	15.5	21.2979
15.6	24.4217	15.6	21.435
15.7	24.5862	15.7	21.572
15.8	24.7521	15.8	21.709
15.9	24.916	15.9	21.846
16	25.0805	16	21.9829
16.1	25.2514	16.1	22.1199
16.2	25.4109	16.2	22.2568
16.3	25.5695	16.3	22.3937
16.4	25.7322	16.4	22.5306
16.5	25.8852	16.5	22.6675
16.6	26.0435	16.6	22.8044
16.7	26.1953	16.7	22.9412
16.8	26.3445	16.8	23.0781
16.9	26.4981	16.9	23.2149
17	26.6621	17	23.3517
17.1	26.8223	17.1	23.4885
17.2	26.9757	17.2	23.6252
17.3	27.1324	17.3	23.762
17.4	27.2858	17.4	23.8987
17.5	27.4458	17.5	24.0355
17.6	27.6132	17.6	24.1722
17.7	27.7669	17.7	24.3088
17.8	27.9202	17.8	24.4455
17.9	28.074	17.9	24.5822
18	28.2338	18	24.7188
18.1	28.3865	18.1	24.8554
18.2	28.5456	18.2	24.992
18.3	28.7056	18.3	25.1286
18.4	28.8707	18.4	25.2652
18.5	29.0402	18.5	25.4018
18.6	29.2055	18.6	25.5383
18.7	29.3687	18.7	25.6748
18.8	29.5209	18.8	25.8114
18.9	29.6748	18.9	25.9478
19	29.8292	19	26.0843
19.1	29.9864	19.1	26.2208
19.2	30.1465	19.2	26.3572
19.3	30.2967	19.3	26.4937
19.4	30.4414	19.4	26.6301
19.5	30.5891	19.5	26.7665
19.6	30.7482	19.6	26.9028
19.7	30.908	19.7	27.0392
19.8	31.0668	19.8	27.1756
19.9	31.2219	19.9	27.3119
20	31.3759	20	27.4482
20.1	31.5331	20.1	27.5845
20.2	31.6949	20.2	27.7208
20.3	31.8466	20.3	27.8571
20.4	32.0037	20.4	27.9933
20.5	32.17	20.5	28.1296
20.6	32.3338	20.6	28.2658
20.7	32.5025	20.7	28.402
20.8	32.6729	20.8	28.5382
20.9	32.8317	20.9	28.6743
21	32.9844	21	28.8105
21.1	33.1422	21.1	28.9466
21.2	33.3132	21.2	29.0827
21.3	33.4817	21.3	29.2188
21.4	33.6413	21.4	29.3549
21.5	33.8029	21.5	29.491
21.6	33.9669	21.6	29.6271
21.7	34.1402	21.7	29.7631
21.8	34.3075	21.8	29.8991
21.9	34.4589	21.9	30.0351
22	34.6145	22	30.1711
22.1	34.7681	22.1	30.3071
22.2	34.9114	22.2	30.4431
22.3	35.0655	22.3	30.579
22.4	35.2218	22.4	30.7149
22.5	35.38	22.5	30.8509
22.6	35.5381	22.6	30.9868
22.7	35.6928	22.7	31.1226
22.8	35.8553	22.8	31.2585
22.9	36.0152	22.9	31.3943
23	36.174	23	31.5302
23.1	36.3282	23.1	31.666
23.2	36.4854	23.2	31.8018
23.3	36.6456	23.3	31.9376
23.4	36.801	23.4	32.0733
23.5	36.962	23.5	32.2091
23.6	37.1189	23.6	32.3448
23.7	37.2711	23.7	32.4805
23.8	37.4247	23.8	32.6163
23.9	37.5779	23.9	32.7519
24	37.733	24	32.8876
24.1	37.891	24.1	33.0233
24.2	38.0431	24.2	33.1589
24.3	38.1876	24.3	33.2945
24.4	38.3423	24.4	33.4301
24.5	38.5	24.5	33.5657
24.6	38.648	24.6	33.7013
24.7	38.7984	24.7	33.8369
24.8	38.9461	24.8	33.9724
24.9	39.1061	24.9	34.1079
25	39.2593	25	34.2434
25.1	39.4121	25.1	34.3789
25.2	39.564	25.2	34.5144
25.3	39.7194	25.3	34.6499
25.4	39.8757	25.4	34.7853
25.5	40.0333	25.5	34.9207
25.6	40.1971	25.6	35.0561
25.7	40.3565	25.7	35.1915
25.8	40.5097	25.8	35.3269
25.9	40.6665	25.9	35.4623
26	40.832	26	35.5976
26.1	40.9977	26.1	35.733
26.2	41.1536	26.2	35.8683
26.3	41.3051	26.3	36.0036
26.4	41.4629	26.4	36.1389
26.5	41.623	26.5	36.2741
26.6	41.7768	26.6	36.4094
26.7	41.9331	26.7	36.5446
26.8	42.0889	26.8	36.6798
26.9	42.2448	26.9	36.815
27	42.3998	27	36.9502
27.1	42.5577	27.1	37.0854
27.2	42.7124	27.2	37.2206
27.3	42.8652	27.3	37.3557
27.4	43.0135	27.4	37.4908
27.5	43.1597	27.5	37.6259
27.6	43.3063	27.6	37.761
27.7	43.4658	27.7	37.8961
27.8	43.6147	27.8	38.0312
27.9	43.7594	27.9	38.1662
28	43.9076	28	38.3012
28.1	44.0589	28.1	38.4363
28.2	44.2153	28.2	38.5712
28.3	44.3737	28.3	38.7062
28.4	44.5204	28.4	38.8412
28.5	44.6697	28.5	38.9761
28.6	44.8214	28.6	39.1111
28.7	44.9702	28.7	39.246
28.8	45.1212	28.8	39.3809
28.9	45.2686	28.9	39.5158
29	45.4191	29	39.6506
29.1	45.5708	29.1	39.7855
29.2	45.7234	29.2	39.9203
29.3	45.8753	29.3	40.0551
29.4	46.032	29.4	40.1899
29.5	46.1818	29.5	40.3247
29.6	46.3279	29.6	40.4595
29.7	46.4798	29.7	40.5943
29.8	46.6355	29.8	40.729
29.9	46.7935	29.9	40.8637
30	46.9442	30	40.9984
30.1	47.0991	30.1	41.1331
30.2	47.2427	30.2	41.2678
30.3	47.3984	30.3	41.4025
30.4	47.5551	30.4	41.5371
30.5	47.7129	30.5	41.6717
30.6	47.8607	30.6	41.8063
30.7	48.0188	30.7	41.9409
30.8	48.1738	30.8	42.0755
30.9	48.3304	30.9	42.2101
31	48.4837	31	42.3446
31.1	48.6407	31.1	42.4792
31.2	48.7939	31.2	42.6137
31.3	48.9491	31.3	42.7482
31.4	49.1006	31.4	42.8826
31.5	49.259	31.5	43.0171
31.6	49.4102	31.6	43.1516
31.7	49.5654	31.7	43.286
31.8	49.7243	31.8	43.4204
31.9	49.8821	31.9	43.5548
32	50.0303	32	43.6892
32.1	50.175	32.1	43.8236
32.2	50.3226	32.2	43.9579
32.3	50.4772	32.3	44.0923
32.4	50.6336	32.4	44.2266
32.5	50.7885	32.5	44.3609
32.6	50.9431	32.6	44.4952
32.7	51.0929	32.7	44.6295
32.8	51.2439	32.8	44.7637
32.9	51.3917	32.9	44.898
33	51.5343	33	45.0322
33.1	51.6824	33.1	45.1664
33.2	51.8322	33.2	45.3006
33.3	51.9806	33.3	45.4348
33.4	52.124	33.4	45.569
33.5	52.2617	33.5	45.7031
33.6	52.4034	33.6	45.8373
33.7	52.5479	33.7	45.9714
33.8	52.6911	33.8	46.1055
33.9	52.8436	33.9	46.2396
34	52.9966	34	46.3736
34.1	53.1512	34.1	46.5077
34.2	53.3005	34.2	46.6417
34.3	53.4449	34.3	46.7757
34.4	53.5868	34.4	46.9097
34.5	53.7307	34.5	47.0437
34.6	53.8794	34.6	47.1777
34.7	54.0307	34.7	47.3117
34.8	54.1872	34.8	47.4456
34.9	54.3382	34.9	47.5795
35	54.4927	35	47.7134
35.1	54.6476	35.1	47.8473
35.2	54.7956	35.2	47.9812
35.3	54.9412	35.3	48.1151
35.4	55.0887	35.4	48.2489
35.5	55.2333	35.5	48.3828
35.6	55.3867	35.6	48.5166
35.7	55.5339	35.7	48.6504
35.8	55.6868	35.8	48.7842
35.9	55.8455	35.9	48.9179
36	55.9965	36	49.0517
36.1	56.1477	36.1	49.1854
36.2	56.2924	36.2	49.3191
36.3	56.4469	36.3	49.4528
36.4	56.5947	36.4	49.5865
36.5	56.7441	36.5	49.7202
36.6	56.889	36.6	49.8539
36.7	57.0396	36.7	49.9875
36.8	57.1812	36.8	50.1211
36.9	57.3235	36.9	50.2547
37	57.4632	37	50.3883
37.1	57.6128	37.1	50.5219
37.2	57.7585	37.2	50.6555
37.3	57.9077	37.3	50.789
37.4	58.054	37.4	50.9225
37.5	58.1987	37.5	51.056
37.6	58.3485	37.6	51.1895
37.7	58.4985	37.7	51.323
37.8	58.6382	37.8	51.4565
37.9	58.7825	37.9	51.5899
38	58.9308	38	51.7234
38.1	59.0821	38.1	51.8568
38.2	59.2355	38.2	51.9902
38.3	59.3868	38.3	52.1236
38.4	59.5337	38.4	52.257
38.5	59.6703	38.5	52.3903
38.6	59.8159	38.6	52.5237
38.7	59.9682	38.7	52.657
38.8	60.1243	38.8	52.7903
38.9	60.2762	38.9	52.9236
39	60.4247	39	53.0568
39.1	60.5792	39.1	53.1901
39.2	60.7365	39.2	53.3234
39.3	60.8905	39.3	53.4566
39.4	61.0381	39.4	53.5898
39.5	61.185	39.5	53.723
39.6	61.3362	39.6	53.8562
39.7	61.4834	39.7	53.9893
39.8	61.6294	39.8	54.1225
39.9	61.7775	39.9	54.2556
40	61.9297	40	54.3887
40.1	62.0725	40.1	54.5218
40.2	62.2085	40.2	54.6549
40.3	62.3547	40.3	54.788
40.4	62.5129	40.4	54.9211
40.5	62.6621	40.5	55.0541
40.6	62.8028	40.6	55.1871
40.7	62.9434	40.7	55.3201
40.8	63.0854	40.8	55.4531
40.9	63.2311	40.9	55.5861
41	63.3846	41	55.719
41.1	63.5296	41.1	55.852
41.2	63.6784	41.2	55.9849
41.3	63.8293	41.3	56.1178
41.4	63.9779	41.4	56.2507
41.5	64.1211	41.5	56.3836
41.6	64.2698	41.6	56.5165
41.7	64.4187	41.7	56.6493
41.8	64.5695	41.8	56.7822
41.9	64.7168	41.9	56.915
42	64.8635	42	57.0478
42.1	65.0062	42.1	57.1806
42.2	65.154	42.2	57.3133
42.3	65.2948	42.3	57.4461
42.4	65.4379	42.4	57.5788
42.5	65.5865	42.5	57.7116
42.6	65.7314	42.6	57.8443
42.7	65.8747	42.7	57.977
42.8	66.0192	42.8	58.1096
42.9	66.1633	42.9	58.2423
43	66.3016	43	58.3749
43.1	66.4432	43.1	58.5076
43.2	66.5809	43.2	58.6402
43.3	66.7257	43.3	58.7728
43.4	66.8685	43.4	58.9054
43.5	67.0145	43.5	59.0379
43.6	67.1675	43.6	59.1705
43.7	67.3173	43.7	59.303
43.8	67.4633	43.8	59.4355
43.9	67.6073	43.9	59.568
44	67.7532	44	59.7005
44.1	67.9038	44.1	59.833
44.2	68.0536	44.2	59.9654
44.3	68.1991	44.3	60.0979
44.4	68.3394	44.4	60.2303
44.5	68.4807	44.5	60.3627
44.6	68.6251	44.6	60.4951
44.7	68.7666	44.7	60.6275
44.8	68.9096	44.8	60.7598
44.9	69.0521	44.9	60.8922
45	69.2013	45	61.0245
45.1	69.3416	45.1	61.1568
45.2	69.4764	45.2	61.2891
45.3	69.61	45.3	61.4214
45.4	69.75	45.4	61.5537
45.5	69.9006	45.5	61.6859
45.6	70.0459	45.6	61.8182
45.7	70.1929	45.7	61.9504
45.8	70.3442	45.8	62.0826
45.9	70.4931	45.9	62.2148
46	70.6469	46	62.347
46.1	70.7902	46.1	62.4791
46.2	70.9331	46.2	62.6113
46.3	71.0802	46.3	62.7434
46.4	71.2276	46.4	62.8755
46.5	71.3665	46.5	63.0076
46.6	71.5142	46.6	63.1397
46.7	71.6638	46.7	63.2717
46.8	71.8169	46.8	63.4038
46.9	71.968	46.9	63.5358
47	72.1118	47	63.6678
47.1	72.259	47.1	63.7998
47.2	72.4089	47.2	63.9318
47.3	72.5527	47.3	64.0638
47.4	72.6936	47.4	64.1957
47.5	72.8266	47.5	64.3277
47.6	72.9697	47.6	64.4596
47.7	73.1135	47.7	64.5915
47.8	73.2624	47.8	64.7234
47.9	73.4073	47.9	64.8553
48	73.5489	48	64.9871
48.1	73.6945	48.1	65.119
48.2	73.8444	48.2	65.2508
48.3	73.9889	48.3	65.3826
48.4	74.1425	48.4	65.5144
48.5	74.2827	48.5	65.6462
48.6	74.427	48.6	65.778
48.7	74.5614	48.7	65.9097
48.8	74.7014	48.8	66.0414
48.9	74.8512	48.9	66.1732
49	74.9952	49	66.3049
49.1	75.1424	49.1	66.4366
49.2	75.2945	49.2	66.5682
49.3	75.4431	49.3	66.6999
49.4	75.5957	49.4	66.8315
49.5	75.7454	49.5	66.9631
49.6	75.8969	49.6	67.0948
49.7	76.0347	49.7	67.2264
49.8	76.1752	49.8	67.3579
49.9	76.3227	49.9	67.4895
50	76.4664	50	67.621
50.1	76.6157	50.1	67.7526
50.2	76.7624	50.2	67.8841
50.3	76.9059	50.3	68.0156
50.4	77.0455	50.4	68.1471
50.5	77.1938	50.5	68.2785
50.6	77.3525	50.6	68.41
50.7	77.5112	50.7	68.5414
50.8	77.6567	50.8	68.6729
50.9	77.8026	50.9	68.8043
51	77.947	51	68.9356
51.1	78.0882	51.1	69.067
51.2	78.227	51.2	69.1984
51.3	78.3695	51.3	69.3297
51.4	78.5132	51.4	69.4611
51.5	78.6578	51.5	69.5924
51.6	78.8006	51.6	69.7237
51.7	78.942	51.7	69.855
51.8	79.0829	51.8	69.9862
51.9	79.2233	51.9	70.1175
52	79.3668	52	70.2487
52.1	79.5051	52.1	70.3799
52.2	79.6469	52.2	70.5111
52.3	79.7898	52.3	70.6423
52.4	79.9404	52.4	70.7735
52.5	80.0807	52.5	70.9046
52.6	80.217	52.6	71.0358
52.7	80.3575	52.7	71.1669
52.8	80.504	52.8	71.298
52.9	80.648	52.9	71.4291
53	80.7945	53	71.5602
53.1	80.9384	53.1	71.6913
53.2	81.0806	53.2	71.8223
53.3	81.2243	53.3	71.9533
53.4	81.3702	53.4	72.0844
53.5	81.5065	53.5	72.2154
53.6	81.6453	53.6	72.3464
53.7	81.7875	53.7	72.4773
53.8	81.9297	53.8	72.6083
53.9	82.0659	53.9	72.7392
54	82.2018	54	72.8701
54.1	82.3408	54.1	73.001
54.2	82.4801	54.2	73.1319
54.3	82.6184	54.3	73.2628
54.4	82.7634	54.4	73.3937
54.5	82.9057	54.5	73.5245
54.6	83.0522	54.6	73.6554
54.7	83.1943	54.7	73.7862
54.8	83.3383	54.8	73.917
54.9	83.4767	54.9	74.0477
55	83.612	55	74.1785
55.1	83.7501	55.1	74.3093
55.2	83.8986	55.2	74.44
55.3	84.0442	55.3	74.5707
55.4	84.1871	55.4	74.7014
55.5	84.3278	55.5	74.8321
55.6	84.4654	55.6	74.9628
55.7	84.6058	55.7	75.0935
55.8	84.7473	55.8	75.2241
55.9	84.8919	55.9	75.3547
56	85.0369	56	75.4853
56.1	85.1851	56.1	75.616
56.2	85.3283	56.2	75.7465
56.3	85.4787	56.3	75.8771
56.4	85.6236	56.4	76.0076
56.5	85.7629	56.5	76.1382
56.6	85.9099	56.6	76.2687
56.7	86.0519	56.7	76.3992
56.8	86.1912	56.8	76.5297
56.9	86.3307	56.9	76.6602
57	86.4695	57	76.7906
57.1	86.6074	57.1	76.9211
57.2	86.7534	57.2	77.0515
57.3	86.8932	57.3	77.1819
57.4	87.0331	57.4	77.3123
57.5	87.18	57.5	77.4427
57.6	87.3228	57.6	77.5731
57.7	87.4708	57.7	77.7034
57.8	87.6192	57.8	77.8337
57.9	87.7646	57.9	77.9641
58	87.9099	58	78.0944
58.1	88.0477	58.1	78.2247
58.2	88.202	58.2	78.3549
58.3	88.3504	58.3	78.4852
58.4	88.4936	58.4	78.6154
58.5	88.6262	58.5	78.7456
58.6	88.7724	58.6	78.8759
58.7	88.9116	58.7	79.0061
58.8	89.0275	58.8	79.1362
58.9	89.1693	58.9	79.2664
59	89.3065	59	79.3965
59.1	89.3931	59.1	79.5267
59.2	89.4194	59.2	79.6568
59.3		59.3	79.7869
59.4		59.4	79.917
59.5		59.5	80.0471
59.6		59.6	80.1771
59.7		59.7	80.3072
59.8		59.8	80.4372
59.9		59.9	80.5672
60		60	80.6972
60.1		60.1	80.6972
60.2		60.2	80.6936
60.3		60.3	80.69
60.4		60.4	80.6864
60.5		60.5	80.6828
60.6		60.6	80.6792
60.7		60.7	80.6757
60.8		60.8	80.6721
60.9		60.9	80.6685
61		61	80.6649
61.1		61.1	80.6613
61.2		61.2	80.6577
61.3		61.3	80.6541
61.4		61.4	80.6506
61.5		61.5	80.647
61.6		61.6	80.6434
61.7		61.7	80.6398
61.8	94.473	61.8	80.6362
61.9	94.5022	61.9	80.6326
62	94.5139	62	80.629
62.1	94.5841	62.1	80.6254
62.2	94.5139	62.2	80.6219
62.3	94.5022	62.3	80.6183
62.4	94.5022	62.4	80.6147
62.5	94.5139	62.5	80.6111
62.6	94.4403	62.6	80.6075
62.7	94.307	62.7	80.6039
62.8	94.3146	62.8	80.6004
62.9	94.3274	62.9	80.5968
63	94.2416	63	80.5932
63.1	94.2632	63.1	80.5896
63.2	94.1722	63.2	80.586
63.3	94.158	63.3	80.5824
63.4	94.072	63.4	80.5789
63.5	93.9694	63.5	80.5753
63.6	93.9523	63.6	80.5717
63.7	93.8944	63.7	80.5681
63.8	93.8827	63.8	80.5645
63.9	93.8389	63.9	80.5609
64	93.8172	64	80.5574
64.1	93.7773	64.1	80.5538
64.2	93.7426	64.2	80.5502
64.3	93.7173	64.3	80.5466
64.4	93.6855	64.4	80.543
64.5	93.665	64.5	80.5394
64.6	93.6342	64.6	80.5359
64.7	93.6163	64.7	80.5323
64.8	93.6015	64.8	80.5287
64.9	93.5963	64.9	80.5251
65	93.5685	65	80.5215
65.1	93.5636	65.1	80.518
65.2	93.5616	65.2	80.5144
65.3	93.5504	65.3	80.5108
65.4	93.5374	65.4	80.5072
65.5	93.533	65.5	80.5036
65.6	93.5276	65.6	80.5001
65.7	93.5266	65.7	80.4965
65.8	93.5101	65.8	80.4929
65.9	93.5073	65.9	80.4893
66	93.4976	66	80.4857
66.1	93.4727	66.1	80.4822
66.2	93.4707	66.2	80.4786
66.3	93.4519	66.3	80.475
66.4	93.4402	66.4	80.4714
66.5	93.4291	66.5	80.4678
66.6	93.4104	66.6	80.4643
66.7	93.4014	66.7	80.4607
66.8	93.3853	66.8	80.4571
66.9	93.3684	66.9	80.4535
67	93.3638	67	80.45
67.1	93.3557	67.1	80.4464
67.2	93.3471	67.2	80.4428
67.3	93.3455	67.3	80.4392
67.4	93.3376	67.4	80.4356
67.5	93.334	67.5	80.4321
67.6	93.3288	67.6	80.4285
67.7	93.321	67.7	80.4249
67.8	93.309	67.8	80.4213
67.9	93.2998	67.9	80.4178
68	93.2934	68	80.4142
68.1	93.2884	68.1	80.4106
68.2	93.2817	68.2	80.407
68.3	93.2718	68.3	80.4035
68.4	93.269	68.4	80.3999
68.5	93.2662	68.5	80.3963
68.6	93.2563	68.6	80.3927
68.7	93.252	68.7	80.3892
68.8	93.2368	68.8	80.3856
68.9	93.2246	68.9	80.382
69	93.2124	69	80.3784
69.1	93.2058	69.1	80.3749
69.2	93.1909	69.2	80.3713
69.3	93.1871	69.3	80.3677
69.4	93.1781	69.4	80.3641
69.5	93.1731	69.5	80.3606
69.6	93.1509	69.6	80.357
69.7	93.135	69.7	80.3534
69.8	93.1069	69.8	80.3498
69.9	93.0936	69.9	80.3463
70	93.0819	70	80.3427
70.1	93.0847	70.1	80.3391
70.2	93.1891	70.2	80.3356
70.3	93.3651	70.3	80.332
70.4	93.3856	70.4	80.3284
70.5	93.3423	70.5	80.3248
70.6	93.2407	70.6	80.3213
70.7	93.3329	70.7	80.3177
70.8	91.4003	70.8	80.3141
70.9	87.0907	70.9	80.3105
71	90.9336	71	80.307
71.1	92.7941	71.1	80.3034
71.2	95.6368	71.2	80.2998
71.3	98.2643	71.3	80.2963
71.4	94.5536	71.4	80.2927
71.5	93.2926	71.5	80.2891
71.6	92.9513	71.6	80.2856
71.7	93.0016	71.7	80.282
71.8	92.9552	71.8	80.2784
71.9	92.9561	71.9	80.2748
72	92.9563	72	80.2713
72.1	92.8291	72.1	80.2677
72.2	92.8434	72.2	80.2641
72.3	92.8996	72.3	80.2606
72.4	92.9841	72.4	80.257
72.5	93.0676	72.5	80.2534
72.6	93.0445	72.6	80.2499
72.7	94.439	72.7	80.2463
72.8	94.7689	72.8	80.2427
72.9	95.8607	72.9	80.2392
73	92.5797	73	80.2356
73.1	90.7619	73.1	80.232
73.2	89.4808	73.2	80.2284
73.3	92.3856	73.3	80.2249
73.4	92.772	73.4	80.2213
73.5	92.9516	73.5	80.2177
73.6	92.6948	73.6	80.2142
73.7	93.2992	73.7	80.2106
73.8	93.4308	73.8	80.207
73.9	93.3682	73.9	80.2035
74	93.2035	74	80.1999
74.1	93.0983	74.1	80.1963
74.2	92.9289	74.2	80.1928
74.3	92.7735	74.3	80.1892
74.4	92.6164	74.4	80.1856
74.5	92.5229	74.5	80.1821
74.6	92.4071	74.6	80.1785
74.7	92.551	74.7	80.1749
74.8	92.5487	74.8	80.1714
74.9	92.7349	74.9	80.1678
75	92.8011	75	80.1643
75.1	92.9126	75.1	80.1607
75.2	92.9336	75.2	80.1571
75.3	92.9364	75.3	80.1536
75.4	92.9445	75.4	80.15
75.5	92.9488	75.5	80.1464
75.6	92.92	75.6	80.1429
75.7	92.886	75.7	80.1393
75.8	92.8746	75.8	80.1357
75.9	92.8778	75.9	80.1322
76	92.8892	76	80.1286
76.1	92.8681	76.1	80.125
76.2	92.8736	76.2	80.1215
76.3	92.9028	76.3	80.1179
76.4	92.8857	76.4	80.1144
76.5	92.8892	76.5	80.1108
76.6	92.894	76.6	80.1072
76.7	92.8773	76.7	80.1037
76.8	92.8693	76.8	80.1001
76.9	92.8644	76.9	80.0965
77	92.8444	77	80.093
77.1	92.8532	77.1	80.0894
77.2	92.8412	77.2	80.0859
77.3	92.8307	77.3	80.0823
77.4	92.8291	77.4	80.0787
77.5	92.8287	77.5	80.0752
77.6	92.8398	77.6	80.0716
77.7	92.8421	77.7	80.0681
77.8	92.8389	77.8	80.0645
77.9	92.8384	77.9	80.0609
78	92.8379	78	80.0574
78.1	92.8288	78.1	80.0538
78.2	92.8389	78.2	80.0503
78.3	92.8391	78.3	80.0467
78.4	92.8386	78.4	80.0431
78.5	92.8321	78.5	80.0396
78.6	92.8312	78.6	80.036
78.7	92.8192	78.7	80.0325
78.8	92.8098	78.8	80.0289
78.9	92.8033	78.9	80.0253
79	92.798	79	80.0218
79.1	92.7965	79.1	80.0182
79.2	92.7882	79.2	80.0147
79.3	92.7833	79.3	80.0111
79.4	92.7803	79.4	80.0076
79.5	92.7825	79.5	80.004
79.6	92.7833	79.6	80.0004
79.7	92.7801	79.7	79.9969
79.8	92.7824	79.8	79.9933
79.9	92.7797	79.9	79.9898
80	92.7717	80	79.9862
80.1	92.7681	80.1	79.9826
80.2	92.7587	80.2	79.9791
80.3	92.7528	80.3	79.9755
80.4	92.7536	80.4	79.972
80.5	92.7494	80.5	79.9684
80.6	92.7466	80.6	79.9649
80.7	92.7423	80.7	79.9613
80.8	92.736	80.8	79.9578
80.9	92.7294	80.9	79.9542
81	92.7208	81	79.9506
81.1	92.7119	81.1	79.9471
81.2	92.707	81.2	79.9435
81.3	92.702	81.3	79.94
81.4	92.6951	81.4	79.9364
81.5	92.6907	81.5	79.9329
81.6	92.6905	81.6	79.9293
81.7	92.6894	81.7	79.9258
81.8	92.6878	81.8	79.9222
81.9	92.6825	81.9	79.9187
82	92.6792	82	79.9151
82.1	92.6726	82.1	79.9115
82.2	92.6689	82.2	79.908
82.3	92.6591	82.3	79.9044
82.4	92.6519	82.4	79.9009
82.5	92.6519	82.5	79.8973
82.6	92.6495	82.6	79.8938
82.7	92.6473	82.7	79.8902
82.8	92.6448	82.8	79.8867
82.9	92.6352	82.9	79.8831
83	92.6304	83	79.8796
83.1	92.6274	83.1	79.876
83.2	92.6222	83.2	79.8725
83.3	92.6174	83.3	79.8689
83.4	92.6146	83.4	79.8654
83.5	92.6142	83.5	79.8618
83.6	92.6108	83.6	79.8583
83.7	92.61	83.7	79.8547
83.8	92.6084	83.8	79.8512
83.9	92.6036	83.9	79.8476
84	92.5983	84	79.8441
84.1	92.5914	84.1	79.8405
84.2	92.5874	84.2	79.837
84.3	92.5832	84.3	79.8334
84.4	92.5773	84.4	79.8299
84.5	92.5727	84.5	79.8263
84.6	92.5694	84.6	79.8228
84.7	92.5665	84.7	79.8192
84.8	92.5645	84.8	79.8157
84.9	92.5645	84.9	79.8121
85	92.5668	85	79.8086
85.1	92.5613	85.1	79.805
85.2	92.5583	85.2	79.8015
85.3	92.5548	85.3	79.7979
85.4	92.555	85.4	79.7944
85.5	92.5603	85.5	79.7908
85.6	92.5619	85.6	79.7873
85.7	92.5622	85.7	79.7837
85.8	92.5665	85.8	79.7802
85.9	92.5627	85.9	79.7766
86	92.5487	86	79.7731
86.1	92.5343	86.1	79.7695
86.2	92.5399	86.2	79.766
86.3	92.5478	86.3	79.7624
86.4	92.5608	86.4	79.7589
86.5	92.5745	86.5	79.7553
86.6	92.5941	86.6	79.7518
86.7	92.5972	86.7	79.7482
86.8	92.6157	86.8	79.7447
86.9	92.6295	86.9	79.7411
87	92.6337	87	79.7376
87.1	92.6366	87.1	79.7341
87.2	92.6344	87.2	79.7305
87.3	92.6319	87.3	79.727
87.4	92.6252	87.4	79.7234
87.5	92.6311	87.5	79.7199
87.6	92.6494	87.6	79.7163
87.7	92.6421	87.7	79.7128
87.8	92.6199	87.8	79.7092
87.9	92.6091	87.9	79.7057
88	92.592	88	79.7022
88.1	92.5646	88.1	79.6986
88.2	92.5074	88.2	79.6951
88.3	92.4376	88.3	79.6915
88.4	92.3893	88.4	79.688
88.5	92.3117	88.5	79.6844
88.6	92.2559	88.6	79.6809
88.7	92.2337	88.7	79.6773
88.8	92.2295	88.8	79.6738
88.9	92.2383	88.9	79.6703
89	92.2552	89	79.6667
89.1	92.2677	89.1	79.6632
89.2	92.2767	89.2	79.6596
89.3	92.258	89.3	79.6561
89.4	92.2358	89.4	79.6525
89.5	92.202	89.5	79.649
89.6	92.2113	89.6	79.6455
89.7	92.2531	89.7	79.6419
89.8	92.3131	89.8	79.6384
89.9	92.3512	89.9	79.6348
90	92.3849	90	79.6313
90.1	92.3766	90.1	79.6278
90.2	92.3792	90.2	79.6242
90.3	92.3384	90.3	79.6207
90.4	92.2975	90.4	79.6171
90.5	92.2654	90.5	79.6136
90.6	92.2275	90.6	79.6101
90.7	92.2001	90.7	79.6065
90.8	92.1608	90.8	79.603
90.9	92.1375	90.9	79.5994
91	92.1369	91	79.5959
91.1	92.1398	91.1	79.5924
91.2	92.161	91.2	79.5888
91.3	92.1597	91.3	79.5853
91.4	92.1637	91.4	79.5817
91.5	92.1521	91.5	79.5782
91.6	92.138	91.6	79.5747
91.7	92.1141	91.7	79.5711
91.8	92.0778	91.8	79.5676
91.9	92.0618	91.9	79.564
92	92.0581	92	79.5605
92.1	92.0579	92.1	79.557
92.2	92.0733	92.2	79.5534
92.3	92.1035	92.3	79.5499
92.4	92.1275	92.4	79.5464
92.5	92.1463	92.5	79.5428
92.6	92.1588	92.6	79.5393
92.7	92.1792	92.7	79.5357
92.8	92.1901	92.8	79.5322
92.9	92.2065	92.9	79.5287
93	92.219	93	79.5251
93.1	92.236	93.1	79.5216
93.2	92.233	93.2	79.5181
93.3	92.2252	93.3	79.5145
93.4	92.2186	93.4	79.511
93.5	92.2137	93.5	79.5075
93.6	92.2592	93.6	79.5039
93.7	92.3141	93.7	79.5004
93.8	92.3498	93.8	79.4968
93.9	92.3819	93.9	79.4933
94	92.4179	94	79.4898
94.1	92.4333	94.1	79.4862
94.2	92.4432	94.2	79.4827
94.3	92.4425	94.3	79.4792
94.4	92.4115	94.4	79.4756
94.5	92.3689	94.5	79.4721
94.6	92.3658	94.6	79.4686
94.7	92.3543	94.7	79.465
94.8	92.3574	94.8	79.4615
94.9	92.3707	94.9	79.458
95	92.4086	95	79.4544
95.1	92.4264	95.1	79.4509
95.2	92.4357	95.2	79.4474
95.3	92.4346	95.3	79.4438
95.4	92.4209	95.4	79.4403
95.5	92.3726	95.5	79.4368
95.6	92.3341	95.6	79.4332
95.7	92.2924	95.7	79.4297
95.8	92.2462	95.8	79.4262
95.9	92.2095	95.9	79.4226
96	92.2132	96	79.4191
96.1	92.2238	96.1	79.4156
96.2	92.2389	96.2	79.412
96.3	92.2343	96.3	79.4085
96.4	92.232	96.4	79.405
96.5	92.2067	96.5	79.4015
96.6	92.2069	96.6	79.3979
96.7	92.2158	96.7	79.3944
96.8	92.2636	96.8	79.3909
96.9	92.2846	96.9	79.3873
97	92.3385	97	79.3838
97.1	92.4048	97.1	79.3803
97.2	92.4331	97.2	79.3767
97.3	92.4532	97.3	79.3732
97.4	92.4516	97.4	79.3697
97.5	92.4521	97.5	79.3661
97.6	92.4323	97.6	79.3626
97.7	92.4247	97.7	79.3591
97.8	92.4281	97.8	79.3556
97.9	92.4094	97.9	79.352
98	92.4074	98	79.3485
98.1	92.4223	98.1	79.345
98.2	92.4084	98.2	79.3414
98.3	92.407	98.3	79.3379
98.4	92.3925	98.4	79.3344
98.5	92.3352	98.5	79.3309
98.6	92.296	98.6	79.3273
98.7	92.2885	98.7	79.3238
98.8	92.2664	98.8	79.3203
98.9	92.2639	98.9	79.3168
99	92.2587	99	79.3132
99.1	92.2307	99.1	79.3097
99.2	92.2202	99.2	79.3062
99.3	92.2229	99.3	79.3026
99.4	92.2223	99.4	79.2991
99.5	92.2076	99.5	79.2956
99.6	92.2059	99.6	79.2921
99.7	92.2065	99.7	79.2885
99.8	92.1951	99.8	79.285
99.9	92.1828	99.9	79.2815
100	92.1785	100	79.278
100.1	92.1603	100.1	79.2744
100.2	92.1577	100.2	79.2709
100.3	92.1526	100.3	79.2674
100.4	92.1517	100.4	79.2639
100.5	92.1503	100.5	79.2603
100.6	92.1536	100.6	79.2568
100.7	92.1591	100.7	79.2533
100.8	92.1635	100.8	79.2498
100.9	92.1656	100.9	79.2462
101	92.1614	101	79.2427
101.1	92.16	101.1	79.2392
101.2	92.1627	101.2	79.2357
101.3	92.157	101.3	79.2321
101.4	92.1479	101.4	79.2286
101.5	92.1446	101.5	79.2251
101.6	92.1382	101.6	79.2216
101.7	92.1295	101.7	79.2181
101.8	92.1212	101.8	79.2145
101.9	92.113	101.9	79.211
102	92.1047	102	79.2075
102.1	92.1071	102.1	79.204
102.2	92.1064	102.2	79.2004
102.3	92.1037	102.3	79.1969
102.4	92.099	102.4	79.1934
102.5	92.0949	102.5	79.1899
102.6	92.099	102.6	79.1864
102.7	92.1007	102.7	79.1828
102.8	92.1001	102.8	79.1793
102.9	92.1026	102.9	79.1758
103	92.1008	103	79.1723
103.1	92.1012	103.1	79.1687
103.2	92.095	103.2	79.1652
103.3	92.0965	103.3	79.1617
103.4	92.0982	103.4	79.1582
103.5	92.0974	103.5	79.1547
103.6	92.0954	103.6	79.1511
103.7	92.0891	103.7	79.1476
103.8	92.0862	103.8	79.1441
103.9	92.0878	103.9	79.1406
104	92.0932	104	79.1371
104.1	92.0914	104.1	79.1335
104.2	92.0915	104.2	79.13
104.3	92.0946	104.3	79.1265
104.4	92.1069	104.4	79.123
104.5	92.1002	104.5	79.1195
104.6	92.0921	104.6	79.116
104.7	92.0858	104.7	79.1124
104.8	92.0832	104.8	79.1089
104.9	92.0861	104.9	79.1054
105	92.0849	105	79.1019
105.1	92.0834	105.1	79.0984
105.2	92.0806	105.2	79.0948
105.3	92.0792	105.3	79.0913
105.4	92.0782	105.4	79.0878
105.5	92.0703	105.5	79.0843
105.6	92.0707	105.6	79.0808
105.7	92.0701	105.7	79.0773
105.8	92.0663	105.8	79.0737
105.9	92.0633	105.9	79.0702
106	92.0576	106	79.0667
106.1	92.0546	106.1	79.0632
106.2	92.0533	106.2	79.0597
106.3	92.0526	106.3	79.0562
106.4	92.0533	106.4	79.0527
106.5	92.0481	106.5	79.0491
106.6	92.0463	106.6	79.0456
106.7	92.0469	106.7	79.0421
106.8	92.0445	106.8	79.0386
106.9	92.0446	106.9	79.0351
107	92.044	107	79.0316
107.1	92.0434	107.1	79.028
107.2	92.0371	107.2	79.0245
107.3	92.0299	107.3	79.021
107.4	92.0407	107.4	79.0175
107.5	92.0398	107.5	79.014
107.6	92.0429	107.6	79.0105
107.7	92.0341	107.7	79.007
107.8	92.03	107.8	79.0034
107.9	92.0291	107.9	78.9999
108	92.0248	108	78.9964
108.1	92.0239	108.1	78.9929
108.2	92.0227	108.2	78.9894
108.3	92.0275	108.3	78.9859
108.4	92.0223	108.4	78.9824
108.5	92.0125	108.5	78.9789
108.6	92.0221	108.6	78.9753
108.7	92.0398	108.7	78.9718
108.8	92.0424	108.8	78.9683
108.9	92.0417	108.9	78.9648
109	92.0412	109	78.9613
109.1	92.0437	109.1	78.9578
109.2	92.0392	109.2	78.9543
109.3	92.0345	109.3	78.9508
109.4	92.0295	109.4	78.9473
109.5	92.0189	109.5	78.9437
109.6	92.0213	109.6	78.9402
109.7	92.0196	109.7	78.9367
109.8	92.0132	109.8	78.9332
109.9	92.0121	109.9	78.9297
110	92.0099	110	78.9262
110.1	92.0092	110.1	78.9227
110.2	92.0141	110.2	78.9192
110.3	92.0205	110.3	78.9157
110.4	92.0245	110.4	78.9122
110.5	92.0226	110.5	78.9086
110.6	92.0171	110.6	78.9051
110.7	92.0113	110.7	78.9016
110.8	92.0082	110.8	78.8981
110.9	92.003	110.9	78.8946
111	92.0054	111	78.8911
111.1	92.0068	111.1	78.8876
111.2	92.0112	111.2	78.8841
111.3	92.0102	111.3	78.8806
111.4	92.0132	111.4	78.8771
111.5	92.0193	111.5	78.8736
111.6	92.0248	111.6	78.8701
111.7	92.0229	111.7	78.8666
111.8	92.0084	111.8	78.863
111.9	92.0185	111.9	78.8595
112	92.0122	112	78.856
112.1	92.016	112.1	78.8525
112.2	92.0219	112.2	78.849
112.3	92.0235	112.3	78.8455
112.4	92.023	112.4	78.842
112.5	92.0214	112.5	78.8385
112.6	92.0205	112.6	78.835
112.7	92.0209	112.7	78.8315
112.8	92.0184	112.8	78.828
112.9	92.0184	112.9	78.8245
113	92.0147	113	78.821
113.1	92.0169	113.1	78.8175
113.2	92.0166	113.2	78.814
113.3	92.0293	113.3	78.8105
113.4	92.0291	113.4	78.8069
113.5	92.0246	113.5	78.8034
113.6	92.0275	113.6	78.7999
113.7	92.0239	113.7	78.7964
113.8	92.0215	113.8	78.7929
113.9	92.0288	113.9	78.7894
114	92.0332	114	78.7859
114.1	92.0285	114.1	78.7824
114.2	92.0254	114.2	78.7789
114.3	92.0299	114.3	78.7754
114.4	92.0404	114.4	78.7719
114.5	92.0357	114.5	78.7684
114.6	92.0481	114.6	78.7649
114.7	92.0399	114.7	78.7614
114.8	92.0403	114.8	78.7579
114.9	92.0422	114.9	78.7544
115	92.0593	115	78.7509
115.1	92.0673	115.1	78.7474
115.2	92.0554	115.2	78.7439
115.3	92.0581	115.3	78.7404
115.4	92.0316	115.4	78.7369
115.5	92.0492	115.5	78.7334
115.6	92.0392	115.6	78.7299
115.7	92.016	115.7	78.7264
115.8	92.0063	115.8	78.7229
115.9	91.987	115.9	78.7194
116	91.987	116	78.7159
116.1	92.0063	116.1	78.7124
116.2	91.987	116.2	78.7089
116.3		116.3	78.7054
116.4		116.4	78.7019
116.5		116.5	78.6984
116.6		116.6	78.6949
116.7		116.7	78.6914
116.8		116.8	78.6879
116.9		116.9	78.6844
117		117	78.6809
117.1		117.1	78.6809
117.2		117.2	78.9448
117.3		117.3	79.2087
117.4		117.4	79.4725
117.5		117.5	79.7363
117.6		117.6	80
117.7		117.7	80.2637
117.8		117.8	80.5273
117.9		117.9	80.7909
118		118	81.0544
118.1		118.1	81.3179
118.2		118.2	81.5813
118.3		118.3	81.8446
118.4		118.4	82.108
118.5		118.5	82.3712
118.6		118.6	82.6344
118.7		118.7	82.8976
118.8	93.533	118.8	83.1607
118.9	93.6868	118.9	83.4238
119	93.8592	119	83.6868
119.1	93.9985	119.1	83.9497
119.2	94.3223	119.2	84.2126
119.3	94.591	119.3	84.4755
119.4	94.7192	119.4	84.7383
119.5	94.9942	119.5	85.0011
119.6	95.2199	119.6	85.2638
119.7	95.4556	119.7	85.5264
119.8	95.7163	119.8	85.789
119.9	95.9774	119.9	86.0516
120	96.2974	120	86.3141
120.1	96.6039	120.1	86.5766
120.2	96.8437	120.2	86.8389
120.3	97.1484	120.3	87.1013
120.4	97.4419	120.4	87.3636
120.5	97.7526	120.5	87.6259
120.6	98.0589	120.6	87.8881
120.7	98.365	120.7	88.1502
120.8	98.6477	120.8	88.4123
120.9	98.9527	120.9	88.6744
121	99.2396	121	88.9364
121.1	99.5411	121.1	89.1983
121.2	99.8414	121.2	89.4602
121.3	100.147	121.3	89.7221
121.4	100.448	121.4	89.9839
121.5	100.723	121.5	90.2456
121.6	101.022	121.6	90.5073
121.7	101.319	121.7	90.7689
121.8	101.622	121.8	91.0305
121.9	101.91	121.9	91.2921
122	102.19	122	91.5536
122.1	102.495	122.1	91.815
122.2	102.798	122.2	92.0764
122.3	103.083	122.3	92.3377
122.4	103.373	122.4	92.599
122.5	103.673	122.5	92.8603
122.6	103.956	122.6	93.1215
122.7	104.252	122.7	93.3826
122.8	104.557	122.8	93.6437
122.9	104.843	122.9	93.9047
123	105.122	123	94.1657
123.1	105.397	123.1	94.4267
123.2	105.675	123.2	94.6875
123.3	105.956	123.3	94.9484
123.4	106.241	123.4	95.2092
123.5	106.526	123.5	95.4699
123.6	106.81	123.6	95.7306
123.7	107.088	123.7	95.9912
123.8	107.366	123.8	96.2518
123.9	107.638	123.9	96.5124
124	107.916	124	96.7728
124.1	108.214	124.1	97.0333
124.2	108.503	124.2	97.2936
124.3	108.791	124.3	97.554
124.4	109.087	124.4	97.8143
124.5	109.383	124.5	98.0745
124.6	109.662	124.6	98.3347
124.7	109.944	124.7	98.5948
124.8	110.223	124.8	98.8549
124.9	110.508	124.9	99.115
125	110.791	125	99.3749
125.1	111.073	125.1	99.6349
125.2	111.354	125.2	99.8947
125.3	111.621	125.3	100.155
125.4	111.891	125.4	100.414
125.5	112.155	125.5	100.674
125.6	112.428	125.6	100.934
125.7	112.718	125.7	101.193
125.8	113.004	125.8	101.453
125.9	113.289	125.9	101.713
126	113.561	126	101.972
126.1	113.831	126.1	102.231
126.2	114.101	126.2	102.491
126.3	114.383	126.3	102.75
126.4	114.668	126.4	103.009
126.5	114.947	126.5	103.269
126.6	115.224	126.6	103.528
126.7	115.499	126.7	103.787
126.8	115.777	126.8	104.046
126.9	116.041	126.9	104.305
127	116.306	127	104.564
127.1	116.581	127.1	104.823
127.2	116.863	127.2	105.082
127.3	117.149	127.3	105.341
127.4	117.414	127.4	105.6
127.5	117.686	127.5	105.858
127.6	117.955	127.6	106.117
127.7	118.219	127.7	106.376
127.8	118.491	127.8	106.634
127.9	118.762	127.9	106.893
128	119.038	128	107.151
128.1	119.317	128.1	107.41
128.2	119.59	128.2	107.668
128.3	119.867	128.3	107.926
128.4	120.133	128.4	108.185
128.5	120.41	128.5	108.443
128.6	120.691	128.6	108.701
128.7	120.972	128.7	108.959
128.8	121.249	128.8	109.217
128.9	121.523	128.9	109.475
129	121.789	129	109.733
129.1	122.057	129.1	109.991
129.2	122.318	129.2	110.249
129.3	122.581	129.3	110.507
129.4	122.846	129.4	110.765
129.5	123.114	129.5	111.022
129.6	123.372	129.6	111.28
129.7	123.64	129.7	111.538
129.8	123.909	129.8	111.795
129.9	124.183	129.9	112.053
130	124.45	130	112.31
130.1	124.708	130.1	112.568
130.2	124.974	130.2	112.825
130.3	125.248	130.3	113.083
130.4	125.52	130.4	113.34
130.5	125.793	130.5	113.597
130.6	126.073	130.6	113.854
130.7	126.349	130.7	114.111
130.8	126.623	130.8	114.368
130.9	126.903	130.9	114.626
131	127.168	131	114.883
131.1	127.437	131.1	115.139
131.2	127.72	131.2	115.396
131.3	127.996	131.3	115.653
131.4	128.256	131.4	115.91
131.5	128.524	131.5	116.167
131.6	128.799	131.6	116.423
131.7	129.068	131.7	116.68
131.8	129.337	131.8	116.937
131.9	129.601	131.9	117.193
132	129.871	132	117.45
132.1	130.143	132.1	117.706
132.2	130.416	132.2	117.963
132.3	130.685	132.3	118.219
132.4	130.961	132.4	118.475
132.5	131.237	132.5	118.731
132.6	131.516	132.6	118.988
132.7	131.789	132.7	119.244
132.8	132.063	132.8	119.5
132.9	132.332	132.9	119.756
133	132.604	133	120.012
133.1	132.868	133.1	120.268
133.2	133.124	133.2	120.524
133.3	133.384	133.3	120.78
133.4	133.635	133.4	121.035
133.5	133.894	133.5	121.291
133.6	134.164	133.6	121.547
133.7	134.421	133.7	121.803
133.8	134.677	133.8	122.058
133.9	134.935	133.9	122.314
134	135.201	134	122.569
134.1	135.47	134.1	122.825
134.2	135.742	134.2	123.08
134.3	136.013	134.3	123.335
134.4	136.282	134.4	123.591
134.5	136.551	134.5	123.846
134.6	136.811	134.6	124.101
134.7	137.067	134.7	124.356
134.8	137.338	134.8	124.612
134.9	137.612	134.9	124.867
135	137.889	135	125.122
135.1	138.148	135.1	125.377
135.2	138.394	135.2	125.631
135.3	138.649	135.3	125.886
135.4	138.911	135.4	126.141
135.5	139.183	135.5	126.396
135.6	139.45	135.6	126.651
135.7	139.717	135.7	126.905
135.8	139.988	135.8	127.16
135.9	140.251	135.9	127.415
136	140.506	136	127.669
136.1	140.763	136.1	127.924
136.2	141.034	136.2	128.178
136.3	141.312	136.3	128.432
136.4	141.579	136.4	128.687
136.5	141.841	136.5	128.941
136.6	142.098	136.6	129.195
136.7	142.359	136.7	129.449
136.8	142.628	136.8	129.704
136.9	142.903	136.9	129.958
137	143.171	137	130.212
137.1	143.444	137.1	130.466
137.2	143.702	137.2	130.72
137.3	143.965	137.3	130.973
137.4	144.23	137.4	131.227
137.5	144.481	137.5	131.481
137.6	144.733	137.6	131.735
137.7	144.992	137.7	131.988
137.8	145.254	137.8	132.242
137.9	145.516	137.9	132.496
138	145.778	138	132.749
138.1	146.038	138.1	133.003
138.2	146.296	138.2	133.256
138.3	146.565	138.3	133.51
138.4	146.82	138.4	133.763
138.5	147.067	138.5	134.016
138.6	147.327	138.6	134.27
138.7	147.59	138.7	134.523
138.8	147.848	138.8	134.776
138.9	148.111	138.9	135.029
139	148.38	139	135.282
139.1	148.641	139.1	135.535
139.2	148.898	139.2	135.788
139.3	149.155	139.3	136.041
139.4	149.414	139.4	136.294
139.5	149.687	139.5	136.547
139.6	149.96	139.6	136.799
139.7	150.23	139.7	137.052
139.8	150.504	139.8	137.305
139.9	150.769	139.9	137.557
140	151.02	140	137.81
140.1	151.279	140.1	138.062
140.2	151.549	140.2	138.315
140.3	151.807	140.3	138.567
140.4	152.068	140.4	138.82
140.5	152.333	140.5	139.072
140.6	152.584	140.6	139.324
140.7	152.836	140.7	139.576
140.8	153.091	140.8	139.829
140.9	153.339	140.9	140.081
141	153.591	141	140.333
141.1	153.856	141.1	140.585
141.2	154.113	141.2	140.837
141.3	154.371	141.3	141.089
141.4	154.633	141.4	141.341
141.5	154.902	141.5	141.593
141.6	155.163	141.6	141.844
141.7	155.433	141.7	142.096
141.8	155.697	141.8	142.348
141.9	155.946	141.9	142.599
142	156.212	142	142.851
142.1	156.478	142.1	143.103
142.2	156.738	142.2	143.354
142.3	156.989	142.3	143.605
142.4	157.248	142.4	143.857
142.5	157.502	142.5	144.108
142.6	157.752	142.6	144.36
142.7	158.007	142.7	144.611
142.8	158.272	142.8	144.862
142.9	158.545	142.9	145.113
143	158.807	143	145.364
143.1	159.058	143.1	145.615
143.2	159.314	143.2	145.866
143.3	159.576	143.3	146.117
143.4	159.833	143.4	146.368
143.5	160.091	143.5	146.619
143.6	160.356	143.6	146.87
143.7	160.624	143.7	147.121
143.8	160.881	143.8	147.371
143.9	161.136	143.9	147.622
144	161.387	144	147.873
144.1	161.642	144.1	148.123
144.2	161.906	144.2	148.374
144.3	162.162	144.3	148.624
144.4	162.413	144.4	148.875
144.5	162.677	144.5	149.125
144.6	162.927	144.6	149.375
144.7	163.172	144.7	149.626
144.8	163.416	144.8	149.876
144.9	163.662	144.9	150.126
145	163.92	145	150.376
145.1	164.174	145.1	150.626
145.2	164.421	145.2	150.876
145.3	164.67	145.3	151.126
145.4	164.912	145.4	151.376
145.5	165.175	145.5	151.626
145.6	165.429	145.6	151.876
145.7	165.68	145.7	152.126
145.8	165.939	145.8	152.376
145.9	166.199	145.9	152.625
146	166.457	146	152.875
146.1	166.717	146.1	153.125
146.2	166.98	146.2	153.374
146.3	167.239	146.3	153.624
146.4	167.506	146.4	153.873
146.5	167.785	146.5	154.123
146.6	168.052	146.6	154.372
146.7	168.315	146.7	154.621
146.8	168.584	146.8	154.871
146.9	168.843	146.9	155.12
147	169.1	147	155.369
147.1	169.358	147.1	155.618
147.2	169.618	147.2	155.867
147.3	169.871	147.3	156.116
147.4	170.127	147.4	156.365
147.5	170.373	147.5	156.614
147.6	170.622	147.6	156.863
147.7	170.862	147.7	157.112
147.8	171.103	147.8	157.361
147.9	171.353	147.9	157.609
148	171.612	148	157.858
148.1	171.868	148.1	158.107
148.2	172.116	148.2	158.355
148.3	172.366	148.3	158.604
148.4	172.611	148.4	158.853
148.5	172.863	148.5	159.101
148.6	173.128	148.6	159.349
148.7	173.39	148.7	159.598
148.8	173.648	148.8	159.846
148.9	173.905	148.9	160.094
149	174.154	149	160.343
149.1	174.409	149.1	160.591
149.2	174.666	149.2	160.839
149.3	174.925	149.3	161.087
149.4	175.181	149.4	161.335
149.5	175.431	149.5	161.583
149.6	175.678	149.6	161.831
149.7	175.917	149.7	162.079
149.8	176.159	149.8	162.327
149.9	176.41	149.9	162.574
150	176.664	150	162.822
150.1	176.901	150.1	163.07
150.2	177.16	150.2	163.317
150.3	177.419	150.3	163.565
150.4	177.662	150.4	163.813
150.5	177.911	150.5	164.06
150.6	178.169	150.6	164.308
150.7	178.431	150.7	164.555
150.8	178.679	150.8	164.802
150.9	178.934	150.9	165.05
151	179.189	151	165.297
151.1	179.439	151.1	165.544
151.2	179.688	151.2	165.791
151.3	179.936	151.3	166.038
151.4	180.182	151.4	166.285
151.5	180.422	151.5	166.532
151.6	180.667	151.6	166.779
151.7	180.919	151.7	167.026
151.8	181.175	151.8	167.273
151.9	181.436	151.9	167.52
152	181.693	152	167.767
152.1	181.939	152.1	168.014
152.2	182.192	152.2	168.26
152.3	182.454	152.3	168.507
152.4	182.698	152.4	168.754
152.5	182.953	152.5	169
152.6	183.216	152.6	169.247
152.7	183.473	152.7	169.493
152.8	183.733	152.8	169.739
152.9	183.974	152.9	169.986
153	184.218	153	170.232
153.1	184.467	153.1	170.478
153.2	184.715	153.2	170.725
153.3	184.962	153.3	170.971
153.4	185.207	153.4	171.217
153.5	185.459	153.5	171.463
153.6	185.703	153.6	171.709
153.7	185.95	153.7	171.955
153.8	186.195	153.8	172.201
153.9	186.444	153.9	172.447
154	186.699	154	172.693
154.1	186.949	154.1	172.938
154.2	187.196	154.2	173.184
154.3	187.444	154.3	173.43
154.4	187.698	154.4	173.676
154.5	187.947	154.5	173.921
154.6	188.184	154.6	174.167
154.7	188.43	154.7	174.412
154.8	188.68	154.8	174.658
154.9	188.937	154.9	174.903
155	189.182	155	175.148
155.1	189.424	155.1	175.394
155.2	189.678	155.2	175.639
155.3	189.938	155.3	175.884
155.4	190.188	155.4	176.129
155.5	190.433	155.5	176.374
155.6	190.688	155.6	176.62
155.7	190.946	155.7	176.865
155.8	191.2	155.8	177.11
155.9	191.449	155.9	177.355
156	191.695	156	177.599
156.1	191.943	156.1	177.844
156.2	192.198	156.2	178.089
156.3	192.45	156.3	178.334
156.4	192.688	156.4	178.578
156.5	192.929	156.5	178.823
156.6	193.175	156.6	179.068
156.7	193.423	156.7	179.312
156.8	193.669	156.8	179.557
156.9	193.91	156.9	179.801
157	194.16	157	180.046
157.1	194.413	157.1	180.29
157.2	194.661	157.2	180.534
157.3	194.907	157.3	180.779
157.4	195.14	157.4	181.023
157.5	195.377	157.5	181.267
157.6	195.616	157.6	181.511
157.7	195.86	157.7	181.755
157.8	196.104	157.8	181.999
157.9	196.339	157.9	182.243
158	196.576	158	182.487
158.1	196.817	158.1	182.731
158.2	197.056	158.2	182.975
158.3	197.292	158.3	183.219
158.4	197.526	158.4	183.463
158.5	197.774	158.5	183.706
158.6	198.031	158.6	183.95
158.7	198.284	158.7	184.194
158.8	198.528	158.8	184.437
158.9	198.766	158.9	184.681
159	199.006	159	184.924
159.1	199.25	159.1	185.168
159.2	199.492	159.2	185.411
159.3	199.744	159.3	185.654
159.4	199.992	159.4	185.898
159.5	200.23	159.5	186.141
159.6	200.47	159.6	186.384
159.7	200.71	159.7	186.627
159.8	200.958	159.8	186.87
159.9	201.206	159.9	187.113
160	201.458	160	187.356
160.1	201.706	160.1	187.599
160.2	201.951	160.2	187.842
[truncated: 6,177 more rows]
