# Supplementary material for: Key mechanistic features of the trade-off between antibody escape and host cell binding in the SARS-CoV-2 Omicron variant spike proteins
Source: EMBO J. 2024 Mar 11;43(8):5. doi: 10.1038/s44318-024-00062-z (PMC11021471; doi:10.1038/s44318-024-00062-z)
Supplement: Supplementary file 10 — Source Data Fig. 5 [file 44318_2024_62_MOESM10_ESM.zip › Figure 5/5A/fig5-BD604-RBD BA.2.xlsx]

## Sheet: BD604-RBD BA.2
Run 1; Ch 2; Fc 2-1; Cy 4; BA.2 R; Conc 6.25 12.5 25 50 100 nM_X	Run 1; Ch 2; Fc 2-1; Cy 4; BA.2 R; Conc 6.25 12.5 25 50 100 nM_Y	Run 1; Ch 2; Fc 2-1; Cy 4; BA.2 R; Conc 6.25 12.5 25 50 100 nM; Fitted_X	Run 1; Ch 2; Fc 2-1; Cy 4; BA.2 R; Conc 6.25 12.5 25 50 100 nM; Fitted_Y
-60	-0.2424	-60	0
-59.9	-0.2392	-59.9	0
-59.8	-0.2408	-59.8	0
-59.7	-0.238101	-59.7	0
-59.6	-0.2336	-59.6	0
-59.5	-0.2331	-59.5	0
-59.4	-0.230701	-59.4	0
-59.3	-0.2312	-59.3	0
-59.2	-0.2261	-59.2	0
-59.1	-0.2271	-59.1	0
-59	-0.2213	-59	0
-58.9	-0.2206	-58.9	0
-58.8	-0.2157	-58.8	0
-58.7	-0.217	-58.7	0
-58.6	-0.2236	-58.6	0
-58.5	-0.2192	-58.5	0
-58.4	-0.2145	-58.4	0
-58.3	-0.2235	-58.3	0
-58.2	-0.217301	-58.2	0
-58.1	-0.2158	-58.1	0
-58	-0.2212	-58	0
-57.9	-0.2199	-57.9	0
-57.8	-0.2213	-57.8	0
-57.7	-0.216701	-57.7	0
-57.6	-0.2224	-57.6	0
-57.5	-0.2252	-57.5	0
-57.4	-0.2253	-57.4	0
-57.3	-0.225	-57.3	0
-57.2	-0.2276	-57.2	0
-57.1	-0.2224	-57.1	0
-57	-0.2211	-57	0
-56.9	-0.2228	-56.9	0
-56.8	-0.2222	-56.8	0
-56.7	-0.227599	-56.7	0
-56.6	-0.231	-56.6	0
-56.5	-0.244	-56.5	0
-56.4	-0.2424	-56.4	0
-56.3	-0.2531	-56.3	0
-56.2	-0.2573	-56.2	0
-56.1	-0.253301	-56.1	0
-56	-0.2454	-56	0
-55.9	-0.2404	-55.9	0
-55.8	-0.2367	-55.8	0
-55.7	-0.2285	-55.7	0
-55.6	-0.228601	-55.6	0
-55.5	-0.2306	-55.5	0
-55.4	-0.2303	-55.4	0
-55.3	-0.2309	-55.3	0
-55.2	-0.2264	-55.2	0
-55.1	-0.2196	-55.1	0
-55	-0.2089	-55	0
-54.9	-0.199201	-54.9	0
-54.8	-0.196	-54.8	0
-54.7	-0.1943	-54.7	0
-54.6	-0.1912	-54.6	0
-54.5	-0.1841	-54.5	0
-54.4	-0.186799	-54.4	0
-54.3	-0.1828	-54.3	0
-54.2	-0.18	-54.2	0
-54.1	-0.175801	-54.1	0
-54	-0.172	-54	0
-53.9	-0.170301	-53.9	0
-53.8	-0.165	-53.8	0
-53.7	-0.1603	-53.7	0
-53.6	-0.154801	-53.6	0
-53.5	-0.1498	-53.5	0
-53.4	-0.148999	-53.4	0
-53.3	-0.1458	-53.3	0
-53.2	-0.139301	-53.2	0
-53.1	-0.1387	-53.1	0
-53	-0.1413	-53	0
-52.9	-0.1384	-52.9	0
-52.8	-0.1377	-52.8	0
-52.7	-0.1379	-52.7	0
-52.6	-0.1385	-52.6	0
-52.5	-0.1363	-52.5	0
-52.4	-0.134701	-52.4	0
-52.3	-0.1311	-52.3	0
-52.2	-0.1244	-52.2	0
-52.1	-0.112501	-52.1	0
-52	-0.1095	-52	0
-51.9	-0.1086	-51.9	0
-51.8	-0.1131	-51.8	0
-51.7	-0.1164	-51.7	0
-51.6	-0.124699	-51.6	0
-51.5	-0.1233	-51.5	0
-51.4	-0.1262	-51.4	0
-51.3	-0.1242	-51.3	0
-51.2	-0.1229	-51.2	0
-51.1	-0.126899	-51.1	0
-51	-0.1314	-51	0
-50.9	-0.1305	-50.9	0
-50.8	-0.1282	-50.8	0
-50.7	-0.1326	-50.7	0
-50.6	-0.1356	-50.6	0
-50.5	-0.1364	-50.5	0
-50.4	-0.139	-50.4	0
-50.3	-0.1423	-50.3	0
-50.2	-0.142	-50.2	0
-50.1	-0.139701	-50.1	0
-50	-0.1356	-50	0
-49.9	-0.1333	-49.9	0
-49.8	-0.1373	-49.8	0
-49.7	-0.1352	-49.7	0
-49.6	-0.136	-49.6	0
-49.5	-0.1372	-49.5	0
-49.4	-0.1368	-49.4	0
-49.3	-0.1386	-49.3	0
-49.2	-0.1382	-49.2	0
-49.1	-0.1361	-49.1	0
-49	-0.1346	-49	0
-48.9	-0.1351	-48.9	0
-48.8	-0.1412	-48.8	0
-48.7	-0.1424	-48.7	0
-48.6	-0.148099	-48.6	0
-48.5	-0.1456	-48.5	0
-48.4	-0.1485	-48.4	0
-48.3	-0.1461	-48.3	0
-48.2	-0.1427	-48.2	0
-48.1	-0.1433	-48.1	0
-48	-0.1447	-48	0
-47.9	-0.116199	-47.9	0
-47.8	-0.1145	-47.8	0
-47.7	-0.106401	-47.7	0
-47.6	-0.1091	-47.6	0
-47.5	-0.1607	-47.5	0
-47.4	-0.157999	-47.4	0
-47.3	-0.155	-47.3	0
-47.2	-0.1551	-47.2	0
-47.1	-0.1514	-47.1	0
-47	-0.1542	-47	0
-46.9	-0.1562	-46.9	0
-46.8	-0.1485	-46.8	0
-46.7	-0.142101	-46.7	0
-46.6	-0.1472	-46.6	0
-46.5	-0.1381	-46.5	0
-46.4	-0.1352	-46.4	0
-46.3	-0.1334	-46.3	0
-46.2	-0.137	-46.2	0
-46.1	-0.1463	-46.1	0
-46	-0.1399	-46	0
-45.9	-0.145203	-45.9	0
-45.8	-0.1605	-45.8	0
-45.7	-0.173399	-45.7	0
-45.6	-0.132699	-45.6	0
-45.5	-0.1417	-45.5	0
-45.4	-0.146699	-45.4	0
-45.3	-0.1477	-45.3	0
-45.2	-0.157398	-45.2	0
-45.1	-0.151799	-45.1	0
-45	-0.1476	-45	0
-44.9	-0.139699	-44.9	0
-44.8	-0.1471	-44.8	0
-44.7	-0.146199	-44.7	0
-44.6	-0.125494	-44.6	0
-44.5	-0.1151	-44.5	0
-44.4	-0.0959011	-44.4	0
-44.3	-0.1369	-44.3	0
-44.2	-0.1433	-44.2	0
-44.1	-0.134101	-44.1	0
-44	-0.1268	-44	0
-43.9	-0.129799	-43.9	0
-43.8	-0.129	-43.8	0
-43.7	-0.1251	-43.7	0
-43.6	-0.1227	-43.6	0
-43.5	-0.1196	-43.5	0
-43.4	-0.1153	-43.4	0
-43.3	-0.1106	-43.3	0
-43.2	-0.117199	-43.2	0
-43.1	-0.114099	-43.1	0
-43	-0.1093	-43	0
-42.9	-0.113099	-42.9	0
-42.8	-0.1134	-42.8	0
-42.7	-0.110398	-42.7	0
-42.6	-0.0957	-42.6	0
-42.5	-0.0879	-42.5	0
-42.4	-0.0831008	-42.4	0
-42.3	-0.0846	-42.3	0
-42.2	-0.079201	-42.2	0
-42.1	-0.0691009	-42.1	0
-42	-0.0545	-42	0
-41.9	-0.0493989	-41.9	0
-41.8	-0.0661	-41.8	0
-41.7	-0.0696997	-41.7	0
-41.6	-0.0755989	-41.6	0
-41.5	-0.0927	-41.5	0
-41.4	-0.0779	-41.4	0
-41.3	-0.0847	-41.3	0
-41.2	-0.0630026	-41.2	0
-41.1	-0.0874957	-41.1	0
-41	-0.1357	-41	0
-40.9	-0.157203	-40.9	0
-40.8	-0.4823	-40.8	0
-40.7	-1.04814	-40.7	0
-40.6	3.56238	-40.6	0
-40.5	-2.2407	-40.5	0
-40.4	-0.761797	-40.4	0
-40.3	1.4495	-40.3	0
-40.2	-1.80011	-40.2	0
-40.1	0.300406	-40.1	0
-40	-0.2328	-40	0
-39.9	-0.181789	-39.9	0
-39.8	-0.1921	-39.8	0
-39.7	-0.2036	-39.7	0
-39.6	-0.157602	-39.6	0
-39.5	-0.1037	-39.5	0
-39.4	-0.130099	-39.4	0
-39.3	-0.1589	-39.3	0
-39.2	-0.150101	-39.2	0
-39.1	-0.128502	-39.1	0
-39	-0.0365	-39	0
-38.9	-0.268881	-38.9	0
-38.8	-0.136	-38.8	0
-38.7	-0.1428	-38.7	0
-38.6	-0.115801	-38.6	0
-38.5	-0.1026	-38.5	0
-38.4	-0.166293	-38.4	0
-38.3	-0.2202	-38.3	0
-38.2	-0.249286	-38.2	0
-38.1	-0.179195	-38.1	0
-38	-0.0876	-38	0
-37.9	-0.0861914	-37.9	0
-37.8	0.0448	-37.8	0
-37.7	-0.00945295	-37.7	0
-37.6	0.0805019	-37.6	0
-37.5	0.0599	-37.5	0
-37.4	0.0248916	-37.4	0
-37.3	-0.0644	-37.3	0
-37.2	-0.079502	-37.2	0
-37.1	-0.0889999	-37.1	0
-37	-0.1163	-37	0
-36.9	-0.0674051	-36.9	0
-36.8	-0.0656	-36.8	0
-36.7	-0.0915995	-36.7	0
-36.6	-0.116399	-36.6	0
-36.5	-0.1237	-36.5	0
-36.4	-0.139695	-36.4	0
-36.3	-0.1118	-36.3	0
-36.2	-0.103697	-36.2	0
-36.1	-0.122196	-36.1	0
-36	-0.1287	-36	0
-35.9	-0.1099	-35.9	0
-35.8	-0.1153	-35.8	0
-35.7	-0.109499	-35.7	0
-35.6	-0.109397	-35.6	0
-35.5	-0.0992	-35.5	0
-35.4	-0.117497	-35.4	0
-35.3	-0.1047	-35.3	0
-35.2	-0.112198	-35.2	0
-35.1	-0.109698	-35.1	0
-35	-0.1092	-35	0
-34.9	-0.0941995	-34.9	0
-34.8	-0.0829	-34.8	0
-34.7	-0.0797981	-34.7	0
-34.6	-0.0622003	-34.6	0
-34.5	-0.0694	-34.5	0
-34.4	-0.0618996	-34.4	0
-34.3	-0.0647	-34.3	0
-34.2	-0.0795975	-34.2	0
-34.1	-0.0762988	-34.1	0
-34	-0.0703	-34	0
-33.9	-0.0662999	-33.9	0
-33.8	-0.0716	-33.8	0
-33.7	-0.0610003	-33.7	0
-33.6	-0.0595992	-33.6	0
-33.5	-0.0489	-33.5	0
-33.4	-0.0370994	-33.4	0
-33.3	-0.0364	-33.3	0
-33.2	-0.0340995	-33.2	0
-33.1	-0.0300996	-33.1	0
-33	-0.0271	-33	0
-32.9	-0.0286995	-32.9	0
-32.8	-0.0283	-32.8	0
-32.7	-0.0283993	-32.7	0
-32.6	-0.0315995	-32.6	0
-32.5	-0.0334	-32.5	0
-32.4	-0.0292995	-32.4	0
-32.3	-0.0245	-32.3	0
-32.2	-0.0233993	-32.2	0
-32.1	-0.024399	-32.1	0
-32	-0.0286	-32	0
-31.9	-0.0339995	-31.9	0
-31.8	-0.0381	-31.8	0
-31.7	-0.0435986	-31.7	0
-31.6	-0.0501988	-31.6	0
-31.5	-0.0474	-31.5	0
-31.4	-0.0467992	-31.4	0
-31.3	-0.0465	-31.3	0
-31.2	-0.051799	-31.2	0
-31.1	-0.0498996	-31.1	0
-31	-0.0475	-31	0
-30.9	-0.047299	-30.9	0
-30.8	-0.0453	-30.8	0
-30.7	-0.0423991	-30.7	0
-30.6	-0.0395992	-30.6	0
-30.5	-0.0402	-30.5	0
-30.4	-0.0369	-30.4	0
-30.3	-0.0394	-30.3	0
-30.2	-0.0395986	-30.2	0
-30.1	-0.0397988	-30.1	0
-30	-0.0405	-30	0
-29.9	-0.0420987	-29.9	0
-29.8	-0.0413	-29.8	0
-29.7	-0.0382994	-29.7	0
-29.6	-0.0388993	-29.6	0
-29.5	-0.0412	-29.5	0
-29.4	-0.0411993	-29.4	0
-29.3	-0.041	-29.3	0
-29.2	-0.0338994	-29.2	0
-29.1	-0.0310993	-29.1	0
-29	-0.0275	-29	0
-28.9	-0.0260996	-28.9	0
-28.8	-0.0297	-28.8	0
-28.7	-0.0279995	-28.7	0
-28.6	-0.0254999	-28.6	0
-28.5	-0.0219	-28.5	0
-28.4	-0.0230992	-28.4	0
-28.3	-0.0218	-28.3	0
-28.2	-0.025799	-28.2	0
-28.1	-0.0261989	-28.1	0
-28	-0.0291	-28	0
-27.9	-0.0329993	-27.9	0
-27.8	-0.0326	-27.8	0
-27.7	-0.0366987	-27.7	0
-27.6	-0.0413987	-27.6	0
-27.5	-0.0404	-27.5	0
-27.4	-0.040199	-27.4	0
-27.3	-0.0435	-27.3	0
-27.2	-0.0441991	-27.2	0
-27.1	-0.0438997	-27.1	0
-27	-0.0447	-27	0
-26.9	-0.0435996	-26.9	0
-26.8	-0.0404	-26.8	0
-26.7	-0.0414997	-26.7	0
-26.6	-0.0436994	-26.6	0
-26.5	-0.04	-26.5	0
-26.4	-0.0378999	-26.4	0
-26.3	-0.0378	-26.3	0
-26.2	-0.0355998	-26.2	0
-26.1	-0.0285999	-26.1	0
-26	-0.0285	-26	0
-25.9	-0.0260997	-25.9	0
-25.8	-0.0242	-25.8	0
-25.7	-0.0223997	-25.7	0
-25.6	-0.0202	-25.6	0
-25.5	-0.0198	-25.5	0
-25.4	-0.0191995	-25.4	0
-25.3	-0.0221	-25.3	0
-25.2	-0.0215995	-25.2	0
-25.1	-0.0168999	-25.1	0
-25	-0.0147	-25	0
-24.9	-0.0200993	-24.9	0
-24.8	-0.0281	-24.8	0
-24.7	-0.0287994	-24.7	0
-24.6	-0.0342989	-24.6	0
-24.5	-0.0408	-24.5	0
-24.4	-0.0446994	-24.4	0
-24.3	-0.0434	-24.3	0
-24.2	-0.0411998	-24.2	0
-24.1	-0.0408999	-24.1	0
-24	-0.0405	-24	0
-23.9	-0.0449995	-23.9	0
-23.8	-0.0432	-23.8	0
-23.7	-0.0464994	-23.7	0
-23.6	-0.0472996	-23.6	0
-23.5	-0.0441	-23.5	0
-23.4	-0.0419001	-23.4	0
-23.3	-0.0401	-23.3	0
-23.2	-0.0379997	-23.2	0
-23.1	-0.0392995	-23.1	0
-23	-0.0448	-23	0
-22.9	-0.048599	-22.9	0
-22.8	-0.0406	-22.8	0
-22.7	-0.0425993	-22.7	0
-22.6	-0.0444998	-22.6	0
-22.5	-0.043	-22.5	0
-22.4	-0.0366998	-22.4	0
-22.3	-0.0386	-22.3	0
-22.2	-0.0280005	-22.2	0
-22.1	-0.0180001	-22.1	0
-22	-0.0147	-22	0
-21.9	-0.0262981	-21.9	0
-21.8	-0.0296	-21.8	0
-21.7	-0.0393978	-21.7	0
-21.6	-0.0494975	-21.6	0
-21.5	-0.0666	-21.5	0
-21.4	-0.0628984	-21.4	0
-21.3	-0.0674	-21.3	0
-21.2	-0.0596983	-21.2	0
-21.1	-0.057598	-21.1	0
-21	-0.0599	-21	0
-20.9	-0.0627975	-20.9	0
-20.8	-0.0655	-20.8	0
-20.7	-0.0640984	-20.7	0
-20.6	-0.0633983	-20.6	0
-20.5	-0.0665	-20.5	0
-20.4	-0.0679982	-20.4	0
-20.3	-0.0685	-20.3	0
-20.2	-0.0688986	-20.2	0
-20.1	-0.0715982	-20.1	0
-20	-0.0787	-20	0
-19.9	-0.0850972	-19.9	0
-19.8	-0.0787	-19.8	0
-19.7	-0.0795979	-19.7	0
-19.6	-0.0864976	-19.6	0
-19.5	-0.0798	-19.5	0
-19.4	-0.0855983	-19.4	0
-19.3	-0.0852	-19.3	0
-19.2	-0.083198	-19.2	0
-19.1	-0.0899976	-19.1	0
-19	-0.0941	-19	0
-18.9	-0.100996	-18.9	0
-18.8	-0.0994	-18.8	0
-18.7	-0.114296	-18.7	0
-18.6	-0.110199	-18.6	0
-18.5	-0.1055	-18.5	0
-18.4	-0.101299	-18.4	0
-18.3	-0.1002	-18.3	0
-18.2	-0.1016	-18.2	0
-18.1	-0.1011	-18.1	0
-18	-0.0966	-18	0
-17.9	-0.0949993	-17.9	0
-17.8	-0.089	-17.8	0
-17.7	-0.0828005	-17.7	0
-17.6	-0.0718012	-17.6	0
-17.5	-0.0661	-17.5	0
-17.4	-0.0713007	-17.4	0
-17.3	-0.0774	-17.3	0
-17.2	-0.0779006	-17.2	0
-17.1	-0.0837993	-17.1	0
-17	-0.0802	-17	0
-16.9	-0.0703998	-16.9	0
-16.8	-0.0806	-16.8	0
-16.7	-0.0940984	-16.7	0
-16.6	-0.1065	-16.6	0
-16.5	-0.1043	-16.5	0
-16.4	-0.0945001	-16.4	0
-16.3	-0.0865	-16.3	0
-16.2	-0.0835009	-16.2	0
-16.1	-0.0704012	-16.1	0
-16	-0.0588	-16	0
-15.9	-0.0626024	-15.9	0
-15.8	-0.0679	-15.8	0
-15.7	-0.0707999	-15.7	0
-15.6	-0.0687999	-15.6	0
-15.5	-0.073	-15.5	0
-15.4	-0.0727994	-15.4	0
-15.3	-0.0677	-15.3	0
-15.2	-0.0687999	-15.2	0
-15.1	-0.0646002	-15.1	0
-15	-0.0606	-15	0
-14.9	-0.0522003	-14.9	0
-14.8	-0.0503	-14.8	0
-14.7	-0.0466992	-14.7	0
-14.6	-0.0499984	-14.6	0
-14.5	-0.0525	-14.5	0
-14.4	-0.0513985	-14.4	0
-14.3	-0.0483	-14.3	0
-14.2	-0.0461993	-14.2	0
-14.1	-0.0508987	-14.1	0
-14	-0.0458	-14	0
-13.9	-0.0414993	-13.9	0
-13.8	-0.0387	-13.8	0
-13.7	-0.0339981	-13.7	0
-13.6	-0.0291988	-13.6	0
-13.5	-0.0216	-13.5	0
-13.4	-0.0151997	-13.4	0
-13.3	-0.0178	-13.3	0
-13.2	-0.0133005	-13.2	0
-13.1	-0.0223982	-13.1	0
-13	-0.0269	-13	0
-12.9	-0.0222006	-12.9	0
-12.8	-0.0217	-12.8	0
-12.7	-0.0251988	-12.7	0
-12.6	-0.00960081	-12.6	0
-12.5	-0.003	-12.5	0
-12.4	0.000500325	-12.4	0
-12.3	0.0118	-12.3	0
-12.2	0.021301	-12.2	0
-12.1	0.0194015	-12.1	0
-12	0.0179	-12	0
-11.9	0.0184003	-11.9	0
-11.8	0.0167	-11.8	0
-11.7	0.00900167	-11.7	0
-11.6	0.00330142	-11.6	0
-11.5	0.0041	-11.5	0
-11.4	0.00120078	-11.4	0
-11.3	0.0068	-11.3	0
-11.2	0.00829997	-11.2	0
-11.1	0.00600067	-11.1	0
-11	0.00679999	-11	0
-10.9	0.00780096	-10.9	0
-10.8	0.0067	-10.8	0
-10.7	0.00799994	-10.7	0
-10.6	0.0113002	-10.6	0
-10.5	0.0154	-10.5	0
-10.4	0.0246998	-10.4	0
-10.3	0.0302	-10.3	0
-10.2	0.0286012	-10.2	0
-10.1	0.0352002	-10.1	0
-10	0.0367	-10	0
-9.90001	0.037001	-9.90001	0
-9.8	0.0372	-9.8	0
-9.70001	0.039901	-9.70001	0
-9.60001	0.0507998	-9.60001	0
-9.5	0.0537	-9.5	0
-9.40001	0.0465013	-9.40001	0
-9.3	0.051	-9.3	0
-9.20001	0.0566003	-9.20001	0
-9.10001	0.0486012	-9.10001	0
-9	0.051	-9	0
-8.90001	0.0478007	-8.90001	0
-8.8	0.0387	-8.8	0
-8.70001	0.0241018	-8.70001	0
-8.60001	0.00300091	-8.60001	0
-8.5	-0.0176	-8.5	0
-8.40001	-0.0273004	-8.40001	0
-8.3	-0.0274	-8.3	0
-8.20001	-0.0336006	-8.20001	0
-8.10001	-0.0288017	-8.10001	0
-8	-0.029	-8	0
-7.90001	-0.0274015	-7.90001	0
-7.8	-0.0235	-7.8	0
-7.70001	-0.0179015	-7.70001	0
-7.60001	-0.0191005	-7.60001	0
-7.5	-0.0252	-7.5	0
-7.40001	-0.0278008	-7.40001	0
-7.3	-0.0335	-7.3	0
-7.20001	-0.0291013	-7.20001	0
-7.10001	-0.0329009	-7.10001	0
-7	-0.0316	-7	0
-6.90001	-0.0397003	-6.90001	0
-6.8	-0.0385	-6.8	0
-6.70001	-0.0317014	-6.70001	0
-6.60001	-0.0315015	-6.60001	0
-6.5	-0.0309	-6.5	0
-6.40001	-0.0293017	-6.40001	0
-6.3	-0.0294	-6.3	0
-6.20001	-0.023702	-6.20001	0
-6.10001	-0.023602	-6.10001	0
-6	-0.0203	-6	0
-5.90001	-0.0176017	-5.90001	0
-5.8	-0.0153	-5.8	0
-5.70001	-0.0177011	-5.70001	0
-5.60001	-0.0241008	-5.60001	0
-5.5	-0.019	-5.5	0
-5.40001	-0.0107023	-5.40001	0
-5.3	-0.0074	-5.3	0
-5.20001	-0.00750169	-5.20001	0
-5.10001	-0.00830162	-5.10001	0
-5	0	-5	0
-4.90001	0.00159912	-4.90001	0
-4.8	0.0072	-4.8	0
-4.70001	0.0023995	-4.70001	0
-4.60001	-0.00769997	-4.60001	0
-4.5	-0.0148	-4.5	0
-4.40001	-0.0197997	-4.40001	0
-4.3	-0.0197	-4.3	0
-4.20001	-0.0220993	-4.20001	0
-4.10001	-0.0230994	-4.10001	0
-4	-0.0221	-4	0
-3.90001	-0.0233996	-3.90001	0
-3.8	-0.0203	-3.8	0
-3.70001	-0.0168999	-3.70001	0
-3.60001	-0.0152003	-3.60001	0
-3.5	-0.0196	-3.5	0
-3.40001	-0.0222002	-3.40001	0
-3.3	-0.0257	-3.3	0
-3.20001	-0.0234005	-3.20001	0
-3.10001	-0.0218004	-3.10001	0
-3	-0.0273	-3	0
-2.90001	-0.0229002	-2.90001	0
-2.8	-0.0212	-2.8	0
-2.70001	-0.0192998	-2.70001	0
-2.60001	-0.0181	-2.60001	0
-2.5	-0.0174	-2.5	0
-2.40001	-0.0226993	-2.40001	0
-2.3	-0.0229	-2.3	0
-2.20001	-0.0285997	-2.20001	0
-2.10001	-0.0329996	-2.10001	0
-2	-0.0386	-2	0
-1.90001	-0.0465992	-1.90001	0
-1.8	-0.0371	-1.8	0
-1.70001	-0.0500995	-1.70001	0
-1.60001	-0.0604991	-1.60001	0
-1.5	-0.0665	-1.5	0
-1.40001	-0.0634004	-1.40001	0
-1.3	-0.0583	-1.3	0
-1.20001	-0.0525002	-1.20001	0
-1.10001	-0.0223998	-1.10001	0
-1	0.0221	-1	0
-0.900009	0.0231	-0.900009	0
-0.800003	0.0231	-0.800003	0
-0.700012		-0.700012	0
-0.600006		-0.600006	0
-0.5		-0.5	0
-0.400009		-0.400009	0
-0.300003		-0.300003	0
-0.200012		-0.200012	0
-0.100006		-0.100006	0
0		0	0
0.0999908		0.0999908	0
0.199997		0.199997	0.0670358
0.299988		0.299988	0.133996
0.399994		0.399994	0.200901
0.5		0.5	0.267741
0.599991		0.599991	0.334505
0.699997		0.699997	0.401214
0.799988		0.799988	0.467848
0.899994		0.899994	0.534427
1		1	0.60094
1.09999		1.09999	0.667379
1.2		1.2	0.733762
1.29999		1.29999	0.800071
1.39999		1.39999	0.866324
1.5		1.5	0.932513
1.59999		1.59999	0.998626
1.7		1.7	1.06469
1.79999	4.8301	1.79999	1.13067
1.89999	4.7606	1.89999	1.1966
2	4.74068	2	1.26246
2.09999	4.62519	2.09999	1.32825
2.2	4.6151	2.2	1.39399
2.29999	4.59019	2.29999	1.45965
2.39999	4.59019	2.39999	1.52525
2.5	4.5123	2.5	1.59079
2.59999	4.54689	2.59999	1.65626
2.7	4.6281	2.7	1.72167
2.79999	4.6883	2.79999	1.78701
2.89999	4.83439	2.89999	1.85229
3	4.9112	3	1.91751
3.09999	4.9719	3.09999	1.98266
3.2	5.0002	3.2	2.04775
3.29999	5.0507	3.29999	2.11276
3.39999	5.0952	3.39999	2.17773
3.5	5.1704	3.5	2.24262
3.59999	5.2024	3.59999	2.30745
3.7	5.2605	3.7	2.37222
3.79999	5.33	3.79999	2.43691
3.89999	5.3971	3.89999	2.50155
4	5.4875	4	2.56613
4.09999	5.5555	4.09999	2.63063
4.2	5.6169	4.2	2.69508
4.29999	5.6786	4.29999	2.75946
4.39999	5.7505	4.39999	2.82378
4.5	5.7999	4.5	2.88804
4.59999	5.8696	4.59999	2.95222
4.7	5.948	4.7	3.01635
4.79999	6.0139	4.79999	3.08041
4.89999	6.0713	4.89999	3.14441
5	6.1442	5	3.20835
5.09999	6.2111	5.09999	3.27222
5.2	6.2626	5.2	3.33603
5.29999	6.3243	5.29999	3.39977
5.39999	6.3974	5.39999	3.46345
5.5	6.4693	5.5	3.52708
5.59999	6.5419	5.59999	3.59063
5.7	6.6079	5.7	3.65412
5.79999	6.6679	5.79999	3.71754
5.89999	6.7327	5.89999	3.78091
6	6.7907	6	3.84422
6.09999	6.8515	6.09999	3.90745
6.2	6.9052	6.2	3.97063
6.29999	6.9612	6.29999	4.03373
6.39999	7.0242	6.39999	4.09679
6.5	7.0872	6.5	4.15978
6.59999	7.1455	6.59999	4.22269
6.7	7.2088	6.7	4.28556
6.79999	7.2787	6.79999	4.34835
6.89999	7.3437	6.89999	4.41109
7	7.4037	7	4.47376
7.09999	7.4609	7.09999	4.53636
7.2	7.5167	7.2	4.59891
7.29999	7.5788	7.29999	4.66139
7.39999	7.6403	7.39999	4.72382
7.5	7.7006	7.5	4.78618
7.59999	7.7603	7.59999	4.84847
7.7	7.8191	7.7	4.9107
7.79999	7.8849	7.79999	4.97287
7.89999	7.9443	7.89999	5.03498
8	8.0066	8	5.09703
8.09999	8.0674	8.09999	5.15901
8.2	8.1295	8.2	5.22093
8.29999	8.1928	8.29999	5.28278
8.39999	8.2539	8.39999	5.34458
8.5	8.314	8.5	5.40632
8.59999	8.3727	8.59999	5.46798
8.7	8.4346	8.7	5.5296
8.79999	8.4954	8.79999	5.59114
8.89999	8.5474	8.89999	5.65263
9	8.6026	9	5.71405
9.09999	8.6619	9.09999	5.77541
9.2	8.7221	9.2	5.83671
9.29999	8.785	9.29999	5.89794
9.39999	8.8449	9.39999	5.95912
9.5	8.9111	9.5	6.02024
9.59999	8.9738	9.59999	6.08128
9.7	9.0314	9.7	6.14228
9.79999	9.0899	9.79999	6.2032
9.89999	9.1536	9.89999	6.26407
10	9.2157	10	6.32488
10.1	9.2773	10.1	6.38561
10.2	9.3348	10.2	6.4463
10.3	9.3912	10.3	6.50691
10.4	9.4571	10.4	6.56747
10.5	9.5277	10.5	6.62798
10.6	9.5916	10.6	6.6884
10.7	9.6532	10.7	6.74878
10.8	9.7151	10.8	6.80909
10.9	9.7754	10.9	6.86934
11	9.8368	11	6.92954
11.1	9.8951	11.1	6.98966
11.2	9.9607	11.2	7.04973
11.3	10.0229	11.3	7.10973
11.4	10.0815	11.4	7.16968
11.5	10.1424	11.5	7.22957
11.6	10.1973	11.6	7.28939
11.7	10.2535	11.7	7.34915
11.8	10.3144	11.8	7.40885
11.9	10.3734	11.9	7.46849
12	10.4385	12	7.52808
12.1	10.4978	12.1	7.58759
12.2	10.561	12.2	7.64705
12.3	10.6186	12.3	7.70644
12.4	10.6761	12.4	7.76578
12.5	10.7423	12.5	7.82506
12.6	10.8055	12.6	7.88427
12.7	10.8696	12.7	7.94343
12.8	10.9341	12.8	8.00252
12.9	10.9906	12.9	8.06155
13	11.0486	13	8.12053
13.1	11.1104	13.1	8.17944
13.2	11.1703	13.2	8.23829
13.3	11.2296	13.3	8.29708
13.4	11.2909	13.4	8.35582
13.5	11.3496	13.5	8.41449
13.6	11.4059	13.6	8.4731
13.7	11.4624	13.7	8.53165
13.8	11.521	13.8	8.59014
13.9	11.5768	13.9	8.64857
14	11.6394	14	8.70694
14.1	11.6946	14.1	8.76525
14.2	11.7563	14.2	8.8235
14.3	11.8155	14.3	8.88169
14.4	11.8736	14.4	8.93982
14.5	11.9307	14.5	8.9979
14.6	11.9898	14.6	9.0559
14.7	12.0497	14.7	9.11386
14.8	12.1146	14.8	9.17174
14.9	12.173	14.9	9.22958
15	12.2333	15	9.28735
15.1	12.2953	15.1	9.34506
15.2	12.347	15.2	9.40271
15.3	12.4008	15.3	9.4603
15.4	12.4608	15.4	9.51784
15.5	12.5237	15.5	9.57532
15.6	12.5881	15.6	9.63273
15.7	12.6454	15.7	9.69009
15.8	12.6982	15.8	9.74738
15.9	12.7519	15.9	9.80462
16	12.809	16	9.8618
16.1	12.8657	16.1	9.91891
16.2	12.9228	16.2	9.97597
16.3	12.9835	16.3	10.033
16.4	13.0388	16.4	10.0899
16.5	13.0926	16.5	10.1468
16.6	13.15	16.6	10.2036
16.7	13.2088	16.7	10.2604
16.8	13.2734	16.8	10.3171
16.9	13.3318	16.9	10.3737
17	13.3909	17	10.4303
17.1	13.4508	17.1	10.4868
17.2	13.5089	17.2	10.5433
17.3	13.561	17.3	10.5997
17.4	13.6223	17.4	10.6561
17.5	13.6785	17.5	10.7124
17.6	13.7372	17.6	10.7686
17.7	13.7986	17.7	10.8248
17.8	13.8532	17.8	10.8809
17.9	13.912	17.9	10.937
18	13.9712	18	10.993
18.1	14.0291	18.1	11.0489
18.2	14.0844	18.2	11.1048
18.3	14.1406	18.3	11.1606
18.4	14.196	18.4	11.2164
18.5	14.2514	18.5	11.2721
18.6	14.307	18.6	11.3277
18.7	14.3605	18.7	11.3833
18.8	14.4138	18.8	11.4389
18.9	14.468	18.9	11.4943
19	14.5251	19	11.5498
19.1	14.5816	19.1	11.6051
19.2	14.6401	19.2	11.6604
19.3	14.7017	19.3	11.7157
19.4	14.7579	19.4	11.7708
19.5	14.8127	19.5	11.826
19.6	14.8721	19.6	11.881
19.7	14.9313	19.7	11.9361
19.8	14.9907	19.8	11.991
19.9	15.0486	19.9	12.0459
20	15.1061	20	12.1008
20.1	15.1637	20.1	12.1555
20.2	15.2178	20.2	12.2103
20.3	15.2744	20.3	12.2649
20.4	15.3338	20.4	12.3195
20.5	15.391	20.5	12.3741
20.6	15.4464	20.6	12.4286
20.7	15.5021	20.7	12.483
20.8	15.5585	20.8	12.5374
20.9	15.6083	20.9	12.5917
21	15.6656	21	12.646
21.1	15.7182	21.1	12.7002
21.2	15.7778	21.2	12.7543
21.3	15.8356	21.3	12.8084
21.4	15.8967	21.4	12.8625
21.5	15.9504	21.5	12.9165
21.6	16.0033	21.6	12.9704
21.7	16.0528	21.7	13.0242
21.8	16.1083	21.8	13.0781
21.9	16.1714	21.9	13.1318
22	16.2232	22	13.1855
22.1	16.2772	22.1	13.2391
22.2	16.331	22.2	13.2927
22.3	16.3876	22.3	13.3462
22.4	16.4416	22.4	13.3997
22.5	16.4994	22.5	13.4531
22.6	16.5585	22.6	13.5065
22.7	16.6128	22.7	13.5598
22.8	16.6618	22.8	13.613
22.9	16.7139	22.9	13.6662
23	16.7696	23	13.7193
23.1	16.8258	23.1	13.7724
23.2	16.8819	23.2	13.8254
23.3	16.9358	23.3	13.8784
23.4	16.9922	23.4	13.9313
23.5	17.0464	23.5	13.9841
23.6	17.1005	23.6	14.0369
23.7	17.153	23.7	14.0897
23.8	17.2057	23.8	14.1423
23.9	17.2596	23.9	14.195
24	17.3151	24	14.2475
24.1	17.3716	24.1	14.3001
24.2	17.4277	24.2	14.3525
24.3	17.4827	24.3	14.4049
24.4	17.5354	24.4	14.4572
24.5	17.5887	24.5	14.5095
24.6	17.639	24.6	14.5618
24.7	17.6861	24.7	14.6139
24.8	17.7391	24.8	14.6661
24.9	17.7982	24.9	14.7181
25	17.8555	25	14.7701
25.1	17.9085	25.1	14.8221
25.2	17.9627	25.2	14.874
25.3	18.0129	25.3	14.9258
25.4	18.061	25.4	14.9776
25.5	18.1121	25.5	15.0294
25.6	18.1671	25.6	15.081
25.7	18.2208	25.7	15.1326
25.8	18.2778	25.8	15.1842
25.9	18.3285	25.9	15.2357
26	18.3782	26	15.2872
26.1	18.429	26.1	15.3386
26.2	18.4767	26.2	15.3899
26.3	18.5265	26.3	15.4412
26.4	18.5793	26.4	15.4925
26.5	18.6316	26.5	15.5436
26.6	18.6809	26.6	15.5948
26.7	18.7306	26.7	15.6458
26.8	18.7802	26.8	15.6968
26.9	18.8324	26.9	15.7478
27	18.8824	27	15.7987
27.1	18.9294	27.1	15.8496
27.2	18.9826	27.2	15.9004
27.3	19.0282	27.3	15.9511
27.4	19.0769	27.4	16.0018
27.5	19.1204	27.5	16.0524
27.6	19.1712	27.6	16.103
27.7	19.2207	27.7	16.1535
27.8	19.268	27.8	16.204
27.9	19.3164	27.9	16.2544
28	19.3584	28	16.3048
28.1	19.4056	28.1	16.3551
28.2	19.452	28.2	16.4053
28.3	19.4969	28.3	16.4555
28.4	19.5429	28.4	16.5057
28.5	19.5872	28.5	16.5558
28.6	19.6344	28.6	16.6058
28.7	19.6882	28.7	16.6558
28.8	19.7402	28.8	16.7057
28.9	19.7916	28.9	16.7556
29	19.8388	29	16.8054
29.1	19.8845	29.1	16.8552
29.2	19.9293	29.2	16.9049
29.3	19.9772	29.3	16.9545
29.4	20.0273	29.4	17.0041
29.5	20.0723	29.5	17.0537
29.6	20.1185	29.6	17.1032
29.7	20.1689	29.7	17.1526
29.8	20.215	29.8	17.202
29.9	20.2615	29.9	17.2513
30	20.3099	30	17.3006
30.1	20.3582	30.1	17.3499
30.2	20.4082	30.2	17.399
30.3	20.4579	30.3	17.4482
30.4	20.507	30.4	17.4972
30.5	20.5589	30.5	17.5462
30.6	20.6116	30.6	17.5952
30.7	20.6655	30.7	17.6441
30.8	20.7143	30.8	17.693
30.9	20.7587	30.9	17.7418
31	20.8043	31	17.7905
31.1	20.8539	31.1	17.8392
31.2	20.8989	31.2	17.8878
31.3	20.9453	31.3	17.9364
31.4	20.9939	31.4	17.985
31.5	21.0429	31.5	18.0335
31.6	21.0974	31.6	18.0819
31.7	21.1469	31.7	18.1303
31.8	21.1955	31.8	18.1786
31.9	21.2432	31.9	18.2269
32	21.2885	32	18.2751
32.1	21.3391	32.1	18.3233
32.2	21.3885	32.2	18.3714
32.3	21.437	32.3	18.4194
32.4	21.4819	32.4	18.4674
32.5	21.5234	32.5	18.5154
32.6	21.5664	32.6	18.5633
32.7	21.6158	32.7	18.6112
32.8	21.6621	32.8	18.659
32.9	21.7074	32.9	18.7067
33	21.7501	33	18.7544
33.1	21.7922	33.1	18.802
33.2	21.8436	33.2	18.8496
33.3	21.887	33.3	18.8972
33.4	21.9286	33.4	18.9447
33.5	21.9731	33.5	18.9921
33.6	22.0166	33.6	19.0395
33.7	22.0607	33.7	19.0868
33.8	22.1033	33.8	19.1341
33.9	22.1489	33.9	19.1813
34	22.1925	34	19.2285
34.1	22.2411	34.1	19.2756
34.2	22.2909	34.2	19.3227
34.3	22.3312	34.3	19.3697
34.4	22.3746	34.4	19.4167
34.5	22.4162	34.5	19.4636
34.6	22.4602	34.6	19.5104
34.7	22.5085	34.7	19.5572
34.8	22.5495	34.8	19.604
34.9	22.5936	34.9	19.6507
35	22.6395	35	19.6974
35.1	22.683	35.1	19.744
35.2	22.7296	35.2	19.7905
35.3	22.7792	35.3	19.837
35.4	22.8277	35.4	19.8835
35.5	22.8735	35.5	19.9299
35.6	22.9223	35.6	19.9763
35.7	22.9675	35.7	20.0225
35.8	23.0094	35.8	20.0688
35.9	23.0548	35.9	20.115
36	23.1031	36	20.1611
36.1	23.1498	36.1	20.2072
36.2	23.1958	36.2	20.2533
36.3	23.244	36.3	20.2993
36.4	23.2891	36.4	20.3452
36.5	23.3356	36.5	20.3911
36.6	23.3768	36.6	20.4369
36.7	23.4183	36.7	20.4827
36.8	23.461	36.8	20.5285
36.9	23.509	36.9	20.5742
37	23.5563	37	20.6198
37.1	23.5954	37.1	20.6654
37.2	23.6413	37.2	20.7109
37.3	23.6868	37.3	20.7564
37.4	23.73	37.4	20.8018
37.5	23.7734	37.5	20.8472
37.6	23.8191	37.6	20.8926
37.7	23.8586	37.7	20.9378
37.8	23.9064	37.8	20.9831
37.9	23.9556	37.9	21.0283
38	24.0024	38	21.0734
38.1	24.0476	38.1	21.1185
38.2	24.094	38.2	21.1635
38.3	24.1412	38.3	21.2085
38.4	24.1849	38.4	21.2534
38.5	24.2297	38.5	21.2983
38.6	24.2702	38.6	21.3431
38.7	24.3134	38.7	21.3879
38.8	24.3627	38.8	21.4326
38.9	24.4081	38.9	21.4773
39	24.4518	39	21.522
39.1	24.496	39.1	21.5665
39.2	24.5448	39.2	21.6111
39.3	24.5894	39.3	21.6556
39.4	24.6321	39.4	21.7
39.5	24.6756	39.5	21.7444
39.6	24.7225	39.6	21.7887
39.7	24.7669	39.7	21.833
39.8	24.8051	39.8	21.8772
39.9	24.8491	39.9	21.9214
40	24.894	40	21.9656
40.1	24.9361	40.1	22.0096
40.2	24.978	40.2	22.0537
40.3	25.0196	40.3	22.0977
40.4	25.0653	40.4	22.1416
40.5	25.1067	40.5	22.1855
40.6	25.1534	40.6	22.2293
40.7	25.1971	40.7	22.2731
40.8	25.2391	40.8	22.3169
40.9	25.2806	40.9	22.3606
41	25.3176	41	22.4042
41.1	25.3564	41.1	22.4478
41.2	25.3953	41.2	22.4914
41.3	25.4373	41.3	22.5349
41.4	25.4771	41.4	22.5783
41.5	25.5102	41.5	22.6217
41.6	25.5474	41.6	22.6651
41.7	25.5913	41.7	22.7084
41.8	25.6309	41.8	22.7516
41.9	25.6713	41.9	22.7948
42	25.7152	42	22.838
42.1	25.7552	42.1	22.8811
42.2	25.7975	42.2	22.9241
42.3	25.8377	42.3	22.9672
42.4	25.8765	42.4	23.0101
42.5	25.9134	42.5	23.053
42.6	25.9513	42.6	23.0959
42.7	25.993	42.7	23.1387
42.8	26.0296	42.8	23.1815
42.9	26.0737	42.9	23.2242
43	26.1143	43	23.2669
43.1	26.1566	43.1	23.3095
43.2	26.1989	43.2	23.3521
43.3	26.2373	43.3	23.3946
43.4	26.2766	43.4	23.4371
43.5	26.3161	43.5	23.4795
43.6	26.3524	43.6	23.5219
43.7	26.3877	43.7	23.5643
43.8	26.4301	43.8	23.6065
43.9	26.4671	43.9	23.6488
44	26.5067	44	23.691
44.1	26.5459	44.1	23.7331
44.2	26.5854	44.2	23.7752
44.3	26.6281	44.3	23.8173
44.4	26.6692	44.4	23.8593
44.5	26.7094	44.5	23.9012
44.6	26.75	44.6	23.9431
44.7	26.7901	44.7	23.985
44.8	26.8322	44.8	24.0268
44.9	26.8686	44.9	24.0686
45	26.912	45	24.1103
45.1	26.9514	45.1	24.152
45.2	26.9831	45.2	24.1936
45.3	27.0179	45.3	24.2352
45.4	27.057	45.4	24.2767
45.5	27.0978	45.5	24.3182
45.6	27.1373	45.6	24.3596
45.7	27.1742	45.7	24.401
45.8	27.2144	45.8	24.4424
45.9	27.2565	45.9	24.4836
46	27.2906	46	24.5249
46.1	27.3312	46.1	24.5661
46.2	27.3714	46.2	24.6072
46.3	27.4096	46.3	24.6484
46.4	27.4515	46.4	24.6894
46.5	27.4872	46.5	24.7304
46.6	27.5245	46.6	24.7714
46.7	27.5627	46.7	24.8123
46.8	27.5987	46.8	24.8532
46.9	27.6317	46.9	24.894
47	27.6725	47	24.9348
47.1	27.7131	47.1	24.9755
47.2	27.7545	47.2	25.0162
47.3	27.7927	47.3	25.0569
47.4	27.8303	47.4	25.0975
47.5	27.8722	47.5	25.138
47.6	27.9129	47.6	25.1785
47.7	27.9523	47.7	25.219
47.8	27.9885	47.8	25.2594
47.9	28.034	47.9	25.2997
48	28.0721	48	25.34
48.1	28.1058	48.1	25.3803
48.2	28.1457	48.2	25.4205
48.3	28.1815	48.3	25.4607
48.4	28.2147	48.4	25.5009
48.5	28.2458	48.5	25.5409
48.6	28.2869	48.6	25.581
48.7	28.3219	48.7	25.621
48.8	28.3555	48.8	25.6609
48.9	28.3972	48.9	25.7008
49	28.4305	49	25.7407
49.1	28.4665	49.1	25.7805
49.2	28.5012	49.2	25.8203
49.3	28.5364	49.3	25.86
49.4	28.574	49.4	25.8997
49.5	28.6124	49.5	25.9393
49.6	28.6521	49.6	25.9789
49.7	28.6919	49.7	26.0184
49.8	28.7294	49.8	26.0579
49.9	28.7662	49.9	26.0974
50	28.8066	50	26.1368
50.1	28.8444	50.1	26.1761
50.2	28.8808	50.2	26.2154
50.3	28.909	50.3	26.2547
50.4	28.9398	50.4	26.2939
50.5	28.978	50.5	26.3331
50.6	29.0178	50.6	26.3722
50.7	29.0523	50.7	26.4113
50.8	29.0873	50.8	26.4504
50.9	29.1215	50.9	26.4893
51	29.155	51	26.5283
51.1	29.1891	51.1	26.5672
51.2	29.2302	51.2	26.6061
51.3	29.2734	51.3	26.6449
51.4	29.3108	51.4	26.6837
51.5	29.3426	51.5	26.7224
51.6	29.3805	51.6	26.7611
51.7	29.4196	51.7	26.7997
51.8	29.4563	51.8	26.8383
51.9	29.4903	51.9	26.8769
52	29.5258	52	26.9154
52.1	29.5634	52.1	26.9538
52.2	29.5962	52.2	26.9922
52.3	29.6271	52.3	27.0306
52.4	29.6585	52.4	27.0689
52.5	29.6893	52.5	27.1072
52.6	29.729	52.6	27.1455
52.7	29.7664	52.7	27.1836
52.8	29.7958	52.8	27.2218
52.9	29.8336	52.9	27.2599
53	29.8679	53	27.298
53.1	29.9025	53.1	27.336
53.2	29.9402	53.2	27.3739
53.3	29.9731	53.3	27.4119
53.4	30.008	53.4	27.4498
53.5	30.0442	53.5	27.4876
53.6	30.0799	53.6	27.5254
53.7	30.1123	53.7	27.5632
53.8	30.1434	53.8	27.6009
53.9	30.1786	53.9	27.6385
54	30.212	54	27.6762
54.1	30.2493	54.1	27.7137
54.2	30.2818	54.2	27.7513
54.3	30.3189	54.3	27.7888
54.4	30.3556	54.4	27.8262
54.5	30.3878	54.5	27.8636
54.6	30.4238	54.6	27.901
54.7	30.4586	54.7	27.9383
54.8	30.4962	54.8	27.9756
54.9	30.5316	54.9	28.0128
55	30.5663	55	28.05
55.1	30.6016	55.1	28.0871
55.2	30.634	55.2	28.1242
55.3	30.6653	55.3	28.1613
55.4	30.7004	55.4	28.1983
55.5	30.7317	55.5	28.2353
55.6	30.7593	55.6	28.2722
55.7	30.7873	55.7	28.3091
55.8	30.8205	55.8	28.3459
55.9	30.8557	55.9	28.3827
56	30.8845	56	28.4195
56.1	30.9127	56.1	28.4562
56.2	30.9471	56.2	28.4929
56.3	30.9809	56.3	28.5295
56.4	31.0165	56.4	28.5661
56.5	31.0489	56.5	28.6026
56.6	31.0761	56.6	28.6391
56.7	31.109	56.7	28.6756
56.8	31.1442	56.8	28.712
56.9	31.1787	56.9	28.7484
57	31.2108	57	28.7847
57.1	31.2354	57.1	28.821
57.2	31.2667	57.2	28.8572
57.3	31.297	57.3	28.8934
57.4	31.3269	57.4	28.9296
57.5	31.3587	57.5	28.9657
57.6	31.3911	57.6	29.0018
57.7	31.4259	57.7	29.0378
57.8	31.4548	57.8	29.0738
57.9	31.488	57.9	29.1098
58	31.5215	58	29.1457
58.1	31.5478	58.1	29.1815
58.2	31.5823	58.2	29.2174
58.3	31.6157	58.3	29.2531
58.4	31.6495	58.4	29.2889
58.5	31.6776	58.5	29.3246
58.6	31.6924	58.6	29.3602
58.7	31.7356	58.7	29.3958
58.8	31.7622	58.8	29.4314
58.9	31.7734	58.9	29.4669
59	31.7984	59	29.5024
59.1	31.7767	59.1	29.5379
59.2	31.7734	59.2	29.5733
59.3		59.3	29.6086
59.4		59.4	29.644
59.5		59.5	29.6792
59.6		59.6	29.7145
59.7		59.7	29.7497
59.8		59.8	29.7848
59.9		59.9	29.8199
60		60	29.855
60.1		60.1	29.855
60.2		60.2	29.8298
60.3		60.3	29.8046
60.4		60.4	29.7794
60.5		60.5	29.7542
60.6		60.6	29.7291
60.7		60.7	29.704
60.8		60.8	29.6789
60.9		60.9	29.6538
61		61	29.6287
61.1		61.1	29.6037
61.2		61.2	29.5787
61.3		61.3	29.5537
61.4		61.4	29.5288
61.5		61.5	29.5039
61.6		61.6	29.4789
61.7		61.7	29.4541
61.8	28.007	61.8	29.4292
61.9	28.0913	61.9	29.4044
62	28.2126	62	29.3795
62.1	28.2823	62.1	29.3547
62.2	28.295	62.2	29.33
62.3	28.3222	62.3	29.3052
62.4	28.3443	62.4	29.2805
62.5	28.3443	62.5	29.2558
62.6	28.3863	62.6	29.2311
62.7	28.3193	62.7	29.2065
62.8	28.3448	62.8	29.1818
62.9	28.375	62.9	29.1572
63	28.4421	63	29.1326
63.1	28.4449	63.1	29.1081
63.2	28.368	63.2	29.0835
63.3	28.334	63.3	29.059
63.4	28.3404	63.4	29.0345
63.5	28.2839	63.5	29.01
63.6	28.2437	63.6	28.9856
63.7	28.2115	63.7	28.9611
63.8	28.1829	63.8	28.9367
63.9	28.1748	63.9	28.9123
64	28.1553	64	28.888
64.1	28.1105	64.1	28.8636
64.2	28.0756	64.2	28.8393
64.3	28.0668	64.3	28.815
64.4	28.0159	64.4	28.7908
64.5	27.9743	64.5	28.7665
64.6	27.9437	64.6	28.7423
64.7	27.9179	64.7	28.7181
64.8	27.8921	64.8	28.6939
64.9	27.8804	64.9	28.6697
65	27.8493	65	28.6456
65.1	27.8411	65.1	28.6215
65.2	27.816	65.2	28.5974
65.3	27.7716	65.3	28.5733
65.4	27.7406	65.4	28.5493
65.5	27.7114	65.5	28.5252
65.6	27.6955	65.6	28.5012
65.7	27.6597	65.7	28.4772
65.8	27.6433	65.8	28.4533
65.9	27.6252	65.9	28.4293
66	27.5971	66	28.4054
66.1	27.5741	66.1	28.3815
66.2	27.5498	66.2	28.3577
66.3	27.5202	66.3	28.3338
66.4	27.4962	66.4	28.31
66.5	27.4724	66.5	28.2862
66.6	27.4523	66.6	28.2624
66.7	27.425	66.7	28.2386
66.8	27.3996	66.8	28.2149
66.9	27.3776	66.9	28.1912
67	27.3507	67	28.1675
67.1	27.334	67.1	28.1438
67.2	27.3136	67.2	28.1201
67.3	27.2886	67.3	28.0965
67.4	27.2632	67.4	28.0729
67.5	27.2343	67.5	28.0493
67.6	27.2024	67.6	28.0257
67.7	27.1793	67.7	28.0022
67.8	27.1541	67.8	27.9787
67.9	27.1302	67.9	27.9552
68	27.1014	68	27.9317
68.1	27.0816	68.1	27.9082
68.2	27.0638	68.2	27.8848
68.3	27.0406	68.3	27.8614
68.4	27.0161	68.4	27.838
68.5	26.9914	68.5	27.8146
68.6	26.9625	68.6	27.7912
68.7	26.9365	68.7	27.7679
68.8	26.9123	68.8	27.7446
68.9	26.8965	68.9	27.7213
69	26.8722	69	27.698
69.1	26.8517	69.1	27.6748
69.2	26.8264	69.2	27.6516
69.3	26.8072	69.3	27.6284
69.4	26.7921	69.4	27.6052
69.5	26.7728	69.5	27.582
69.6	26.7492	69.6	27.5589
69.7	26.731	69.7	27.5358
69.8	26.6735	69.8	27.5127
69.9	26.6489	69.9	27.4896
70	26.6195	70	27.4665
70.1	26.6037	70.1	27.4435
70.2	26.5931	70.2	27.4205
70.3	26.6032	70.3	27.3975
70.4	26.4608	70.4	27.3745
70.5	26.5556	70.5	27.3516
70.6	26.5802	70.6	27.3286
70.7	26.5994	70.7	27.3057
70.8	26.2677	70.8	27.2829
70.9	26.0544	70.9	27.26
71	26.7178	71	27.2371
71.1	26.4818	71.1	27.2143
71.2	26.56	71.2	27.1915
71.3	26.9429	71.3	27.1687
71.4	26.1472	71.4	27.146
71.5	26.3246	71.5	27.1232
71.6	26.2842	71.6	27.1005
71.7	26.3515	71.7	27.0778
71.8	26.3418	71.8	27.0551
71.9	26.3216	71.9	27.0325
72	26.3028	72	27.0098
72.1	26.2539	72.1	26.9872
72.2	26.217	72.2	26.9646
72.3	26.1553	72.3	26.942
72.4	26.3862	72.4	26.9195
72.5	26.4363	72.5	26.8969
72.6	26.3661	72.6	26.8744
72.7	26.3759	72.7	26.8519
72.8	26.4583	72.8	26.8295
72.9	26.6482	72.9	26.807
73	27.0519	73	26.7846
73.1	26.8101	73.1	26.7622
73.2	26.0787	73.2	26.7398
73.3	25.8717	73.3	26.7174
73.4	25.6548	73.4	26.6951
73.5	25.3922	73.5	26.6727
73.6	25.3126	73.6	26.6504
73.7	25.1632	73.7	26.6281
73.8	25.1136	73.8	26.6059
73.9	25.0986	73.9	26.5836
74	25.7054	74	26.5614
74.1	25.3513	74.1	26.5392
74.2	25.9279	74.2	26.517
74.3	26.109	74.3	26.4948
74.4	26.0505	74.4	26.4727
74.5	25.8859	74.5	26.4505
74.6	25.8023	74.6	26.4284
74.7	25.7498	74.7	26.4063
74.8	25.7328	74.8	26.3843
74.9	25.5888	74.9	26.3622
75	25.5766	75	26.3402
75.1	25.5246	75.1	26.3182
75.2	25.5579	75.2	26.2962
75.3	25.6551	75.3	26.2742
75.4	25.5999	75.4	26.2523
75.5	25.5876	75.5	26.2304
75.6	25.557	75.6	26.2084
75.7	25.5503	75.7	26.1866
75.8	25.573	75.8	26.1647
75.9	25.5608	75.9	26.1428
76	25.5454	76	26.121
76.1	25.5287	76.1	26.0992
76.2	25.5116	76.2	26.0774
76.3	25.497	76.3	26.0556
76.4	25.4802	76.4	26.0339
76.5	25.4636	76.5	26.0122
76.6	25.4828	76.6	25.9905
76.7	25.4722	76.7	25.9688
76.8	25.4781	76.8	25.9471
76.9	25.4417	76.9	25.9254
77	25.4413	77	25.9038
77.1	25.4242	77.1	25.8822
77.2	25.3805	77.2	25.8606
77.3	25.3523	77.3	25.839
77.4	25.3203	77.4	25.8175
77.5	25.2988	77.5	25.7959
77.6	25.2634	77.6	25.7744
77.7	25.227	77.7	25.7529
77.8	25.1903	77.8	25.7315
77.9	25.1586	77.9	25.71
78	25.1262	78	25.6886
78.1	25.1101	78.1	25.6671
78.2	25.082	78.2	25.6458
78.3	25.0511	78.3	25.6244
78.4	25.0299	78.4	25.603
78.5	25.0068	78.5	25.5817
78.6	24.9954	78.6	25.5603
78.7	24.9735	78.7	25.539
78.8	24.9589	78.8	25.5178
78.9	24.9463	78.9	25.4965
79	24.9261	79	25.4753
79.1	24.9024	79.1	25.454
79.2	24.8773	79.2	25.4328
79.3	24.8549	79.3	25.4116
79.4	24.8293	79.4	25.3905
79.5	24.8062	79.5	25.3693
79.6	24.7814	79.6	25.3482
79.7	24.7628	79.7	25.3271
79.8	24.7413	79.8	25.306
79.9	24.7216	79.9	25.2849
80	24.6997	80	25.2639
80.1	24.6778	80.1	25.2428
80.2	24.6565	80.2	25.2218
80.3	24.6351	80.3	25.2008
80.4	24.6146	80.4	25.1798
80.5	24.5913	80.5	25.1589
80.6	24.5729	80.6	25.1379
80.7	24.5499	80.7	25.117
80.8	24.5268	80.8	25.0961
80.9	24.5049	80.9	25.0752
81	24.481	81	25.0544
81.1	24.4566	81.1	25.0335
81.2	24.4355	81.2	25.0127
81.3	24.4123	81.3	24.9919
81.4	24.391	81.4	24.9711
81.5	24.3724	81.5	24.9503
81.6	24.3481	81.6	24.9296
81.7	24.3287	81.7	24.9088
81.8	24.3083	81.8	24.8881
81.9	24.2856	81.9	24.8674
82	24.2627	82	24.8468
82.1	24.2435	82.1	24.8261
82.2	24.2219	82.2	24.8055
82.3	24.2029	82.3	24.7848
82.4	24.1767	82.4	24.7642
82.5	24.1541	82.5	24.7436
82.6	24.13	82.6	24.7231
82.7	24.1064	82.7	24.7025
82.8	24.0889	82.8	24.682
82.9	24.0703	82.9	24.6615
83	24.0516	83	24.641
83.1	24.0299	83.1	24.6205
83.2	24.0101	83.2	24.6001
83.3	23.993	83.3	24.5796
83.4	23.9698	83.4	24.5592
83.5	23.9487	83.5	24.5388
83.6	23.9312	83.6	24.5184
83.7	23.9073	83.7	24.4981
83.8	23.8848	83.8	24.4777
83.9	23.8593	83.9	24.4574
84	23.8347	84	24.4371
84.1	23.8173	84.1	24.4168
84.2	23.7929	84.2	24.3965
84.3	23.7683	84.3	24.3763
84.4	23.7398	84.4	24.356
84.5	23.7173	84.5	24.3358
84.6	23.6959	84.6	24.3156
84.7	23.6781	84.7	24.2954
84.8	23.6552	84.8	24.2753
84.9	23.6334	84.9	24.2551
85	23.6084	85	24.235
85.1	23.5881	85.1	24.2149
85.2	23.5622	85.2	24.1948
85.3	23.5452	85.3	24.1747
85.4	23.5261	85.4	24.1547
85.5	23.504	85.5	24.1346
85.6	23.4804	85.6	24.1146
85.7	23.4598	85.7	24.0946
85.8	23.4433	85.8	24.0746
85.9	23.4249	85.9	24.0546
86	23.4033	86	24.0347
86.1	23.3798	86.1	24.0148
86.2	23.3562	86.2	23.9948
86.3	23.3431	86.3	23.975
86.4	23.3338	86.4	23.9551
86.5	23.3256	86.5	23.9352
86.6	23.3178	86.6	23.9154
86.7	23.3016	86.7	23.8955
86.8	23.2889	86.8	23.8757
86.9	23.2693	86.9	23.856
87	23.2572	87	23.8362
87.1	23.2376	87.1	23.8164
87.2	23.2309	87.2	23.7967
87.3	23.2235	87.3	23.777
87.4	23.2133	87.4	23.7573
87.5	23.1916	87.5	23.7376
87.6	23.1637	87.6	23.7179
87.7	23.1403	87.7	23.6983
87.8	23.1081	87.8	23.6786
87.9	23.0841	87.9	23.659
88	23.0547	88	23.6394
88.1	23.0279	88.1	23.6199
88.2	23.009	88.2	23.6003
88.3	22.9927	88.3	23.5808
88.4	22.9688	88.4	23.5612
88.5	22.9533	88.5	23.5417
88.6	22.9441	88.6	23.5222
88.7	22.9449	88.7	23.5028
88.8	22.93	88.8	23.4833
88.9	22.9082	88.9	23.4639
89	22.894	89	23.4444
89.1	22.8634	89.1	23.425
89.2	22.8345	89.2	23.4056
89.3	22.8107	89.3	23.3863
89.4	22.7988	89.4	23.3669
89.5	22.7748	89.5	23.3476
89.6	22.7556	89.6	23.3283
89.7	22.7366	89.7	23.309
89.8	22.7184	89.8	23.2897
89.9	22.6929	89.9	23.2704
90	22.6657	90	23.2512
90.1	22.627	90.1	23.2319
90.2	22.5865	90.2	23.2127
90.3	22.5367	90.3	23.1935
90.4	22.4928	90.4	23.1743
90.5	22.4602	90.5	23.1552
90.6	22.4321	90.6	23.136
90.7	22.4026	90.7	23.1169
90.8	22.3901	90.8	23.0978
90.9	22.3756	90.9	23.0787
91	22.3613	91	23.0596
91.1	22.3399	91.1	23.0406
91.2	22.3304	91.2	23.0215
91.3	22.3338	91.3	23.0025
91.4	22.3191	91.4	22.9835
91.5	22.3082	91.5	22.9645
91.6	22.2862	91.6	22.9455
91.7	22.2801	91.7	22.9265
91.8	22.2767	91.8	22.9076
91.9	22.2885	91.9	22.8887
92	22.272	92	22.8698
92.1	22.2427	92.1	22.8509
92.2	22.2299	92.2	22.832
92.3	22.2014	92.3	22.8131
92.4	22.1651	92.4	22.7943
92.5	22.1424	92.5	22.7755
92.6	22.1212	92.6	22.7566
92.7	22.1126	92.7	22.7379
92.8	22.1082	92.8	22.7191
92.9	22.1093	92.9	22.7003
93	22.1169	93	22.6816
93.1	22.0992	93.1	22.6628
93.2	22.0785	93.2	22.6441
93.3	22.0498	93.3	22.6254
93.4	22.0125	93.4	22.6068
93.5	21.9711	93.5	22.5881
93.6	21.9373	93.6	22.5695
93.7	21.902	93.7	22.5508
93.8	21.8784	93.8	22.5322
93.9	21.8583	93.9	22.5136
94	21.8368	94	22.4951
94.1	21.8123	94.1	22.4765
94.2	21.7865	94.2	22.4579
94.3	21.7521	94.3	22.4394
94.4	21.7223	94.4	22.4209
94.5	21.6862	94.5	22.4024
94.6	21.6587	94.6	22.3839
94.7	21.6229	94.7	22.3655
94.8	21.5903	94.8	22.347
94.9	21.5639	94.9	22.3286
95	21.5506	95	22.3102
95.1	21.5415	95.1	22.2918
95.2	21.517	95.2	22.2734
95.3	21.4917	95.3	22.255
95.4	21.4598	95.4	22.2367
95.5	21.4217	95.5	22.2183
95.6	21.4192	95.6	22.2
95.7	21.4073	95.7	22.1817
95.8	21.3946	95.8	22.1635
95.9	21.3657	95.9	22.1452
96	21.3402	96	22.1269
96.1	21.3204	96.1	22.1087
96.2	21.3011	96.2	22.0905
96.3	21.2865	96.3	22.0723
96.4	21.276	96.4	22.0541
96.5	21.2528	96.5	22.0359
96.6	21.2392	96.6	22.0178
96.7	21.216	96.7	21.9996
96.8	21.1898	96.8	21.9815
96.9	21.17	96.9	21.9634
97	21.1535	97	21.9453
97.1	21.1373	97.1	21.9272
97.2	21.1222	97.2	21.9092
97.3	21.1079	97.3	21.8911
97.4	21.0956	97.4	21.8731
97.5	21.0774	97.5	21.8551
97.6	21.0596	97.6	21.8371
97.7	21.0472	97.7	21.8191
97.8	21.0331	97.8	21.8011
97.9	21.0082	97.9	21.7832
98	20.9864	98	21.7653
98.1	20.9607	98.1	21.7473
98.2	20.9337	98.2	21.7294
98.3	20.9075	98.3	21.7116
98.4	20.8879	98.4	21.6937
98.5	20.8731	98.5	21.6758
98.6	20.8594	98.6	21.658
98.7	20.8553	98.7	21.6402
98.8	20.8484	98.8	21.6224
98.9	20.8291	98.9	21.6046
99	20.8165	99	21.5868
99.1	20.7967	99.1	21.569
99.2	20.7747	99.2	21.5513
99.3	20.753	99.3	21.5336
99.4	20.729	99.4	21.5158
99.5	20.7087	99.5	21.4981
99.6	20.695	99.6	21.4805
99.7	20.6711	99.7	21.4628
99.8	20.6561	99.8	21.4452
99.9	20.639	99.9	21.4275
100	20.6164	100	21.4099
100.1	20.6038	100.1	21.3923
100.2	20.5905	100.2	21.3747
100.3	20.5602	100.3	21.3571
100.4	20.5313	100.4	21.3396
100.5	20.5067	100.5	21.322
100.6	20.4919	100.6	21.3045
100.7	20.4777	100.7	21.287
100.8	20.4613	100.8	21.2695
100.9	20.4435	100.9	21.252
101	20.4284	101	21.2345
101.1	20.4141	101.1	21.2171
101.2	20.4032	101.2	21.1997
101.3	20.3804	101.3	21.1822
101.4	20.3585	101.4	21.1648
101.5	20.3477	101.5	21.1475
101.6	20.3266	101.6	21.1301
101.7	20.3062	101.7	21.1127
101.8	20.2888	101.8	21.0954
101.9	20.2756	101.9	21.0781
102	20.2596	102	21.0607
102.1	20.2416	102.1	21.0434
102.2	20.2236	102.2	21.0262
102.3	20.2095	102.3	21.0089
102.4	20.1993	102.4	20.9916
102.5	20.1798	102.5	20.9744
102.6	20.1591	102.6	20.9572
102.7	20.1487	102.7	20.94
102.8	20.1343	102.8	20.9228
102.9	20.1148	102.9	20.9056
103	20.1017	103	20.8884
103.1	20.0868	103.1	20.8713
103.2	20.0653	103.2	20.8542
103.3	20.0445	103.3	20.837
103.4	20.025	103.4	20.8199
103.5	20.0047	103.5	20.8029
103.6	19.9884	103.6	20.7858
103.7	19.978	103.7	20.7687
103.8	19.9618	103.8	20.7517
103.9	19.9458	103.9	20.7347
104	19.9325	104	20.7177
104.1	19.9155	104.1	20.7007
104.2	19.8947	104.2	20.6837
104.3	19.8811	104.3	20.6667
104.4	19.8644	104.4	20.6498
104.5	19.8507	104.5	20.6328
104.6	19.8316	104.6	20.6159
104.7	19.8155	104.7	20.599
104.8	19.8007	104.8	20.5821
104.9	19.7804	104.9	20.5652
105	19.7617	105	20.5483
105.1	19.7422	105.1	20.5315
105.2	19.7287	105.2	20.5147
105.3	19.7128	105.3	20.4978
105.4	19.6983	105.4	20.481
105.5	19.6821	105.5	20.4643
105.6	19.6616	105.6	20.4475
105.7	19.6434	105.7	20.4307
105.8	19.6313	105.8	20.414
105.9	19.6114	105.9	20.3972
106	19.5961	106	20.3805
106.1	19.5788	106.1	20.3638
106.2	19.5629	106.2	20.3471
106.3	19.5468	106.3	20.3305
106.4	19.5284	106.4	20.3138
106.5	19.5092	106.5	20.2972
106.6	19.4956	106.6	20.2805
106.7	19.4756	106.7	20.2639
106.8	19.4586	106.8	20.2473
106.9	19.4443	106.9	20.2307
107	19.4282	107	20.2142
107.1	19.4085	107.1	20.1976
107.2	19.3935	107.2	20.1811
107.3	19.3808	107.3	20.1645
107.4	19.3707	107.4	20.148
107.5	19.3548	107.5	20.1315
107.6	19.3432	107.6	20.115
107.7	19.3328	107.7	20.0986
107.8	19.315	107.8	20.0821
107.9	19.2982	107.9	20.0657
108	19.2823	108	20.0492
108.1	19.2645	108.1	20.0328
108.2	19.2439	108.2	20.0164
108.3	19.2205	108.3	20
108.4	19.2041	108.4	19.9837
108.5	19.1863	108.5	19.9673
108.6	19.1683	108.6	19.951
108.7	19.1471	108.7	19.9346
108.8	19.1294	108.8	19.9183
108.9	19.1134	108.9	19.902
109	19.0954	109	19.8857
109.1	19.0747	109.1	19.8695
109.2	19.0568	109.2	19.8532
109.3	19.0388	109.3	19.837
109.4	19.0211	109.4	19.8207
109.5	19.0057	109.5	19.8045
109.6	18.9872	109.6	19.7883
109.7	18.9666	109.7	19.7721
109.8	18.9463	109.8	19.756
109.9	18.9282	109.9	19.7398
110	18.91	110	19.7237
110.1	18.8955	110.1	19.7075
110.2	18.8788	110.2	19.6914
110.3	18.8644	110.3	19.6753
110.4	18.8439	110.4	19.6592
110.5	18.8268	110.5	19.6432
110.6	18.8084	110.6	19.6271
110.7	18.7982	110.7	19.6111
110.8	18.7832	110.8	19.595
110.9	18.7662	110.9	19.579
111	18.7505	111	19.563
111.1	18.7314	111.1	19.547
111.2	18.7144	111.2	19.531
111.3	18.6977	111.3	19.5151
111.4	18.6839	111.4	19.4991
111.5	18.6644	111.5	19.4832
111.6	18.6491	111.6	19.4673
111.7	18.6331	111.7	19.4514
111.8	18.6187	111.8	19.4355
111.9	18.6028	111.9	19.4196
112	18.5841	112	19.4037
112.1	18.5688	112.1	19.3879
112.2	18.5558	112.2	19.372
112.3	18.5355	112.3	19.3562
112.4	18.5199	112.4	19.3404
112.5	18.505	112.5	19.3246
112.6	18.481	112.6	19.3088
112.7	18.4644	112.7	19.293
112.8	18.4542	112.8	19.2773
112.9	18.4433	112.9	19.2615
113	18.4296	113	19.2458
113.1	18.4116	113.1	19.2301
113.2	18.4041	113.2	19.2144
113.3	18.3926	113.3	19.1987
113.4	18.3733	113.4	19.183
113.5	18.3617	113.5	19.1674
113.6	18.3495	113.6	19.1517
113.7	18.3383	113.7	19.1361
113.8	18.3235	113.8	19.1205
113.9	18.3166	113.9	19.1049
114	18.3026	114	19.0893
114.1	18.2841	114.1	19.0737
114.2	18.2697	114.2	19.0581
114.3	18.2551	114.3	19.0426
114.4	18.239	114.4	19.027
114.5	18.2214	114.5	19.0115
114.6	18.208	114.6	18.996
114.7	18.1968	114.7	18.9805
114.8	18.18	114.8	18.965
114.9	18.1638	114.9	18.9495
115	18.1543	115	18.9341
115.1	18.1347	115.1	18.9186
115.2	18.1043	115.2	18.9032
115.3	18.0928	115.3	18.8878
115.4	18.0874	115.4	18.8724
115.5	18.0599	115.5	18.857
115.6	18.0566	115.6	18.8416
115.7	18.0366	115.7	18.8263
115.8	18.0188	115.8	18.8109
115.9	18.0157	115.9	18.7956
116	17.9967	116	18.7802
116.1	17.954	116.1	18.7649
116.2	17.9441	116.2	18.7496
116.3		116.3	18.7343
116.4		116.4	18.7191
116.5		116.5	18.7038
116.6		116.6	18.6886
116.7		116.7	18.6733
116.8		116.8	18.6581
116.9		116.9	18.6429
117		117	18.6277
117.1		117.1	18.6277
117.2		117.2	18.7384
117.3		117.3	18.849
117.4		117.4	18.9594
117.5		117.5	19.0697
117.6		117.6	19.1799
117.7		117.7	19.2899
117.8		117.8	19.3997
117.9		117.9	19.5094
118		118	19.619
118.1		118.1	19.7284
118.2		118.2	19.8376
118.3		118.3	19.9468
118.4		118.4	20.0557
118.5		118.5	20.1646
118.6		118.6	20.2733
118.7		118.7	20.3818
118.8	22.8593	118.8	20.4902
118.9	22.8593	118.9	20.5984
119	22.8461	119	20.7065
119.1	22.7761	119.1	20.8145
119.2	22.8461	119.2	20.9223
119.3	22.8593	119.3	21.0299
119.4	22.9086	119.4	21.1375
119.5	22.9179	119.5	21.2448
119.6	23.0199	119.6	21.3521
119.7	23.129	119.7	21.4591
119.8	23.2789	119.8	21.5661
119.9	23.397	119.9	21.6729
120	23.4706	120	21.7795
120.1	23.5924	120.1	21.886
120.2	23.6883	120.2	21.9924
120.3	23.8065	120.3	22.0986
120.4	23.9056	120.4	22.2047
120.5	24.0013	120.5	22.3106
120.6	24.098	120.6	22.4164
120.7	24.2281	120.7	22.522
120.8	24.3278	120.8	22.6275
120.9	24.4337	120.9	22.7329
121	24.5126	121	22.8381
121.1	24.6164	121.1	22.9432
121.2	24.7348	121.2	23.0481
121.3	24.8548	121.3	23.1529
121.4	24.9741	121.4	23.2575
121.5	25.0772	121.5	23.362
121.6	25.1863	121.6	23.4664
121.7	25.3023	121.7	23.5706
121.8	25.3973	121.8	23.6746
121.9	25.5099	121.9	23.7786
122	25.6183	122	23.8823
122.1	25.7306	122.1	23.986
122.2	25.8325	122.2	24.0895
122.3	25.9522	122.3	24.1928
122.4	26.0723	122.4	24.296
122.5	26.1937	122.5	24.3991
122.6	26.3041	122.6	24.5021
122.7	26.4157	122.7	24.6048
122.8	26.5272	122.8	24.7075
122.9	26.6346	122.9	24.81
123	26.7428	123	24.9123
123.1	26.8463	123.1	25.0146
123.2	26.9582	123.2	25.1166
123.3	27.0622	123.3	25.2186
123.4	27.1758	123.4	25.3204
123.5	27.2784	123.5	25.422
123.6	27.3889	123.6	25.5236
123.7	27.4936	123.7	25.6249
123.8	27.6042	123.8	25.7262
123.9	27.7108	123.9	25.8273
124	27.8204	124	25.9282
124.1	27.9329	124.1	26.029
124.2	28.0423	124.2	26.1297
124.3	28.1466	124.3	26.2302
124.4	28.2519	124.4	26.3306
124.5	28.3578	124.5	26.4309
124.6	28.4547	124.6	26.531
124.7	28.5578	124.7	26.631
124.8	28.6567	124.8	26.7308
124.9	28.7633	124.9	26.8305
125	28.8725	125	26.9301
125.1	28.9811	125.1	27.0295
125.2	29.0887	125.2	27.1287
125.3	29.2018	125.3	27.2279
125.4	29.3074	125.4	27.3269
125.5	29.4053	125.5	27.4257
125.6	29.5042	125.6	27.5245
125.7	29.6135	125.7	27.623
125.8	29.7179	125.8	27.7215
125.9	29.8266	125.9	27.8198
126	29.9318	126	27.918
126.1	30.033	126.1	28.016
126.2	30.137	126.2	28.1139
126.3	30.2439	126.3	28.2116
126.4	30.3507	126.4	28.3092
126.5	30.4567	126.5	28.4067
126.6	30.5571	126.6	28.5041
126.7	30.668	126.7	28.6013
126.8	30.7739	126.8	28.6983
126.9	30.882	126.9	28.7953
127	30.987	127	28.892
127.1	31.0908	127.1	28.9887
127.2	31.1881	127.2	29.0852
127.3	31.2842	127.3	29.1816
127.4	31.38	127.4	29.2778
127.5	31.485	127.5	29.3739
127.6	31.5858	127.6	29.4699
127.7	31.678	127.7	29.5657
127.8	31.7714	127.8	29.6614
127.9	31.8751	127.9	29.757
128	31.9737	128	29.8524
128.1	32.0738	128.1	29.9477
128.2	32.172	128.2	30.0428
128.3	32.2671	128.3	30.1378
128.4	32.3667	128.4	30.2327
128.5	32.466	128.5	30.3275
128.6	32.5677	128.6	30.4221
128.7	32.6625	128.7	30.5165
128.8	32.7551	128.8	30.6109
128.9	32.8539	128.9	30.7051
129	32.9504	129	30.7992
129.1	33.0468	129.1	30.8931
129.2	33.1386	129.2	30.9869
129.3	33.2341	129.3	31.0805
129.4	33.3264	129.4	31.1741
129.5	33.4182	129.5	31.2675
129.6	33.5093	129.6	31.3607
129.7	33.6085	129.7	31.4538
129.8	33.7047	129.8	31.5468
129.9	33.8068	129.9	31.6397
130	33.9085	130	31.7324
130.1	34.0068	130.1	31.825
130.2	34.1056	130.2	31.9174
130.3	34.2033	130.3	32.0098
130.4	34.2962	130.4	32.1019
130.5	34.3918	130.5	32.194
130.6	34.4892	130.6	32.2859
130.7	34.5862	130.7	32.3777
130.8	34.6847	130.8	32.4693
130.9	34.7806	130.9	32.5609
131	34.872	131	32.6523
131.1	34.9691	131.1	32.7435
131.2	35.0613	131.2	32.8346
131.3	35.1547	131.3	32.9256
131.4	35.2537	131.4	33.0165
131.5	35.353	131.5	33.1072
131.6	35.448	131.6	33.1978
131.7	35.5431	131.7	33.2882
131.8	35.6405	131.8	33.3786
131.9	35.7357	131.9	33.4688
132	35.8275	132	33.5588
132.1	35.922	132.1	33.6488
132.2	36.0192	132.2	33.7385
132.3	36.1091	132.3	33.8282
132.4	36.201	132.4	33.9178
132.5	36.2994	132.5	34.0072
132.6	36.394	132.6	34.0964
132.7	36.4837	132.7	34.1856
132.8	36.574	132.8	34.2746
132.9	36.6655	132.9	34.3635
133	36.7566	133	34.4522
133.1	36.8459	133.1	34.5409
133.2	36.9357	133.2	34.6293
133.3	37.0274	133.3	34.7177
133.4	37.124	133.4	34.8059
133.5	37.216	133.5	34.894
133.6	37.3127	133.6	34.982
133.7	37.4021	133.7	35.0698
133.8	37.5	133.8	35.1575
133.9	37.5907	133.9	35.2451
134	37.683	134	35.3326
134.1	37.7733	134.1	35.4199
134.2	37.8634	134.2	35.5071
134.3	37.9482	134.3	35.5941
134.4	38.0359	134.4	35.6811
134.5	38.1242	134.5	35.7679
134.6	38.2163	134.6	35.8546
134.7	38.3021	134.7	35.9411
134.8	38.3907	134.8	36.0275
134.9	38.4827	134.9	36.1138
135	38.5662	135	36.2
135.1	38.6521	135.1	36.286
135.2	38.7442	135.2	36.3719
135.3	38.8327	135.3	36.4577
135.4	38.9223	135.4	36.5433
135.5	39.0135	135.5	36.6289
135.6	39.1023	135.6	36.7143
135.7	39.1857	135.7	36.7995
135.8	39.2734	135.8	36.8847
135.9	39.3607	135.9	36.9697
136	39.4469	136	37.0546
136.1	39.5398	136.1	37.1393
136.2	39.6239	136.2	37.2239
136.3	39.7102	136.3	37.3084
136.4	39.7937	136.4	37.3928
136.5	39.8788	136.5	37.4771
136.6	39.9666	136.6	37.5612
136.7	40.0489	136.7	37.6452
136.8	40.1315	136.8	37.7291
136.9	40.2116	136.9	37.8128
137	40.2957	137	37.8964
137.1	40.3827	137.1	37.9799
137.2	40.4659	137.2	38.0633
137.3	40.5488	137.3	38.1465
137.4	40.6314	137.4	38.2296
137.5	40.7171	137.5	38.3126
137.6	40.8066	137.6	38.3955
137.7	40.8931	137.7	38.4782
137.8	40.9754	137.8	38.5608
137.9	41.0539	137.9	38.6433
138	41.1406	138	38.7257
138.1	41.222	138.1	38.8079
138.2	41.3027	138.2	38.89
138.3	41.3907	138.3	38.972
138.4	41.4735	138.4	39.0539
138.5	41.5552	138.5	39.1357
138.6	41.6383	138.6	39.2173
138.7	41.7229	138.7	39.2988
138.8	41.813	138.8	39.3801
138.9	41.8908	138.9	39.4614
139	41.9758	139	39.5425
139.1	42.0569	139.1	39.6235
139.2	42.1365	139.2	39.7044
139.3	42.2166	139.3	39.7851
139.4	42.2996	139.4	39.8658
139.5	42.3814	139.5	39.9463
139.6	42.4645	139.6	40.0267
139.7	42.5485	139.7	40.1069
139.8	42.6289	139.8	40.187
[truncated: 5,182 more rows]
