# Supplementary material for: Key mechanistic features of the trade-off between antibody escape and host cell binding in the SARS-CoV-2 Omicron variant spike proteins
Source: EMBO J. 2024 Mar 11;43(8):5. doi: 10.1038/s44318-024-00062-z (PMC11021471; doi:10.1038/s44318-024-00062-z)
Supplement: Supplementary file 10 — Source Data Fig. 5 [file 44318_2024_62_MOESM10_ESM.zip › Figure 5/5A/fig5-S2K146-RBD BA.2 F486V.xlsx]

## Sheet: S2K146-RBD BA.2 F486V
Run 1; Ch 6; Fc 2-1; Cy 8; BA.2-F486V R; Conc 50 100 200 400 800 nM_X	Run 1; Ch 6; Fc 2-1; Cy 8; BA.2-F486V R; Conc 50 100 200 400 800 nM_Y
-60	0.051
-59.9	0.0497
-59.8	0.0527
-59.7	0.0558003
-59.6	0.0531
-59.5	0.0432
-59.4	0.0412
-59.3	0.0434
-59.2	0.0427004
-59.1	0.0413
-59	0.0388
-58.9	0.0396
-58.8	0.0382
-58.7	0.0339008
-58.6	0.0346
-58.5	0.0348
-58.4	0.0288
-58.3	0.0222
-58.2	0.0221006
-58.1	0.0244
-58	0.026
-57.9	0.0235
-57.8	0.0235
-57.7	0.0225007
-57.6	0.0172
-57.5	0.0206
-57.4	0.0177
-57.3	0.0148
-57.2	0.0070009
-57.1	0.0036
-57	0.00329999
-56.9	0.00180001
-56.8	-0.0016
-56.7	-0.00609972
-56.6	-0.0069
-56.5	-0.0125
-56.4	-0.0134
-56.3	-0.0159
-56.2	-0.0166998
-56.1	-0.0161
-56	-0.021
-55.9	-0.0294
-55.8	-0.0513
-55.7	-0.0681995
-55.6	-0.0764
-55.5	-0.089
-55.4	-0.0838
-55.3	-0.0868
-55.2	-0.0837989
-55.1	-0.0806
-55	-0.0786
-54.9	-0.0708
-54.8	-0.0714
-54.7	-0.0763994
-54.6	-0.0751
-54.5	-0.0636
-54.4	-0.0452
-54.3	-0.0277
-54.2	-0.0132999
-54.1	-0.00240001
-54	0.0075
-53.9	0.0144
-53.8	0.0167
-53.7	0.00870123
-53.6	0.0141
-53.5	0.0201
-53.4	0.0182
-53.3	0.0208
-53.2	0.0240006
-53.1	0.0218
-53	0.0281
-52.9	0.0282
-52.8	0.042
-52.7	0.0508992
-52.6	0.0552
-52.5	0.0512
-52.4	0.0412
-52.3	0.027
-52.2	0.0140998
-52.1	0.00990001
-52	0.00770001
-51.9	0.0071
-51.8	0.0034
-51.7	-0.00369963
-51.6	-0.0121
-51.5	-0.00229999
-51.4	-0.00430001
-51.3	-0.0091
-51.2	-0.00860017
-51.1	-0.00890001
-51	-0.00420001
-50.9	-0.0053
-50.8	-0.00900001
-50.7	-0.0114998
-50.6	-0.00859999
-50.5	-0.0214
-50.4	-0.0244
-50.3	-0.0296
-50.2	-0.0333003
-50.1	-0.0391
-50	-0.0518
-49.9	-0.049
-49.8	-0.0581
-49.7	-0.0602996
-49.6	-0.0557
-49.5	-0.0552
-49.4	-0.0525
-49.3	-0.0581
-49.2	-0.0557998
-49.1	-0.0602
-49	-0.055
-48.9	-0.0579
-48.8	-0.0599
-48.7	-0.0664001
-48.6	-0.0665
-48.5	-0.0748
-48.4	-0.0779
-48.3	-0.0815
-48.2	-0.0958989
-48.1	-0.1298
-48	-0.1503
-47.9	-0.1507
-47.8	-0.1218
-47.7	-0.122006
-47.6	-0.1101
-47.5	-0.1042
-47.4	-0.1067
-47.3	-0.1056
-47.2	-0.0995004
-47.1	-0.0966
-47	-0.0914
-46.9	-0.0923
-46.8	-0.0956
-46.7	-0.0785026
-46.6	-0.0769
-46.5	-0.0762
-46.4	-0.0748
-46.3	-0.0587
-46.2	-0.0412034
-46.1	-0.0316
-46	-0.0255
-45.9	-0.046
-45.8	-0.0439
-45.7	-0.0630964
-45.6	-0.0729
-45.5	-0.00950001
-45.4	0.0103
-45.3	0.0288
-45.2	0.0339961
-45.1	0.031
-45	0.0291
-44.9	-0.0081
-44.8	-0.0301
-44.7	0.0148986
-44.6	0.00849999
-44.5	0.00360001
-44.4	0.0442
-44.3	0.0578
-44.2	0.0282962
-44.1	0.0208
-44	0.0177
-43.9	0.0238
-43.8	0.0282
-43.7	0.0180971
-43.6	0.0173
-43.5	0.0067
-43.4	0.004
-43.3	0.000799999
-43.2	0.00829573
-43.1	0.0159
-43	0.0202
-42.9	0.0244
-42.8	0.0215
-42.7	0.000391259
-42.6	0.0205
-42.5	-0.00309999
-42.4	-0.015
-42.3	-0.012
-42.2	-0.0115013
-42.1	-0.0274
-42	-0.0141
-41.9	-0.0093
-41.8	0.00539999
-41.7	-0.0148996
-41.6	-0.0051
-41.5	-0.00999999
-41.4	-0.00569999
-41.3	-0.0184
-41.2	-0.0251023
-41.1	-0.0436
-41	-0.0829
-40.9	-0.0451
-40.8	-2.1812
-40.7	2.62981
-40.6	2.6005
-40.5	-3.6167
-40.4	0.184
-40.3	0.7191
-40.2	-1.84666
-40.1	0.002
-40	0.0121
-39.9	0.0195
-39.8	0.0183
-39.7	-0.00880047
-39.6	-0.0015
-39.5	-0.0145
-39.4	-0.0171
-39.3	-0.0343
-39.2	-0.0469003
-39.1	0.0388
-39	0.1128
-38.9	0.1097
-38.8	-0.2017
-38.7	-0.316997
-38.6	-0.3311
-38.5	-0.1217
-38.4	-0.1467
-38.3	-0.2026
-38.2	-0.346462
-38.1	-0.3432
-38	-0.0625
-37.9	0.8434
-37.8	0.0437
-37.7	0.216071
-37.6	0.2307
-37.5	0.1393
-37.4	0.1285
-37.3	0.000500002
-37.2	-0.00329321
-37.1	-0.0311
-37	-0.039
-36.9	-0.0276
-36.8	-0.0356
-36.7	-0.0278027
-36.6	-0.0414
-36.5	-0.0427
-36.4	-0.0319
-36.3	-0.021
-36.2	-0.0300984
-36.1	-0.0389
-36	-0.036
-35.9	-0.0354
-35.8	-0.0274
-35.7	-0.0191002
-35.6	-0.0117
-35.5	-0.0158
-35.4	-0.0238
-35.3	-0.0208
-35.2	-0.0212988
-35.1	-0.0276
-35	-0.016
-34.9	-0.0122
-34.8	-0.0177
-34.7	-0.0202978
-34.6	-0.0175
-34.5	-0.00590001
-34.4	0.00319998
-34.3	0.016
-34.2	0.0203005
-34.1	0.0173
-34	0.0271
-33.9	0.0378
-33.8	0.0294
-33.7	0.0252009
-33.6	0.019
-33.5	0.0182
-33.4	0.00659999
-33.3	0.00670001
-33.2	0.00890005
-33.1	0.0128
-33	0.0175
-32.9	0.0178
-32.8	0.0216
-32.7	0.0273002
-32.6	0.0356
-32.5	0.0414
-32.4	0.0444
-32.3	0.0495
-32.2	0.0530003
-32.1	0.0583
-32	0.0607
-31.9	0.0559
-31.8	0.0561
-31.7	0.0591005
-31.6	0.0563
-31.5	0.054
-31.4	0.0548
-31.3	0.0523
-31.2	0.049001
-31.1	0.0503
-31	0.0511
-30.9	0.0565
-30.8	0.0601
-30.7	0.0628006
-30.6	0.0627
-30.5	0.0664
-30.4	0.0697
-30.3	0.067
-30.2	0.0653009
-30.1	0.067
-30	0.0633
-29.9	0.0659
-29.8	0.0637
-29.7	0.0633005
-29.6	0.0623
-29.5	0.0651
-29.4	0.0705
-29.3	0.0706
-29.2	0.0689999
-29.1	0.0693
-29	0.0678
-28.9	0.0668
-28.8	0.0649
-28.7	0.0652001
-28.6	0.0648
-28.5	0.066
-28.4	0.0654
-28.3	0.063
-28.2	0.0657003
-28.1	0.07
-28	0.0729
-27.9	0.0756
-27.8	0.0744
-27.7	0.0705005
-27.6	0.0656
-27.5	0.06
-27.4	0.0596
-27.3	0.0565
-27.2	0.048701
-27.1	0.0514
-27	0.0493
-26.9	0.0492
-26.8	0.0433
-26.7	0.0432002
-26.6	0.0438
-26.5	0.0426
-26.4	0.0423
-26.3	0.0438
-26.2	0.0387003
-26.1	0.0375
-26	0.0389
-25.9	0.0394
-25.8	0.0425
-25.7	0.0406005
-25.6	0.0382
-25.5	0.0447
-25.4	0.0485
-25.3	0.0458
-25.2	0.0456002
-25.1	0.0453
-25	0.0449
-24.9	0.048
-24.8	0.0482
-24.7	0.0500003
-24.6	0.046
-24.5	0.0441
-24.4	0.0418
-24.3	0.0407
-24.2	0.0447999
-24.1	0.045
-24	0.0442
-23.9	0.0502
-23.8	0.0464
-23.7	0.0481003
-23.6	0.0465
-23.5	0.0439
-23.4	0.0438
-23.3	0.0393
-23.2	0.0360007
-23.1	0.0395
-23	0.0432
-22.9	0.041
-22.8	0.0406
-22.7	0.0364004
-22.6	0.0323
-22.5	0.0273
-22.4	0.026
-22.3	0.0268
-22.2	0.0292991
-22.1	0.0221
-22	0.0249
-21.9	0.0368
-21.8	0.0376
-21.7	0.0349004
-21.6	0.0458
-21.5	0.0446
-21.4	0.0414
-21.3	0.042
-21.2	0.052299
-21.1	0.0616
-21	0.0672
-20.9	0.0667
-20.8	0.0654
-20.7	0.0684982
-20.6	0.0745
-20.5	0.0798
-20.4	0.078
-20.3	0.0834
-20.2	0.0811991
-20.1	0.0828
-20	0.0833
-19.9	0.0894
-19.8	0.0881
-19.7	0.0912979
-19.6	0.092
-19.5	0.0904
-19.4	0.0941
-19.3	0.0976
-19.2	0.0904989
-19.1	0.0888
-19	0.0897
-18.9	0.0921
-18.8	0.1024
-18.7	0.112497
-18.6	0.1151
-18.5	0.1186
-18.4	0.1175
-18.3	0.0988
-18.2	0.0773
-18.1	0.0651
-18	0.0525
-17.9	0.0479
-17.8	0.0512
-17.7	0.0515993
-17.6	0.0542
-17.5	0.0666
-17.4	0.0806
-17.3	0.0767
-17.2	0.070301
-17.1	0.0574
-17	0.0461
-16.9	0.0441
-16.8	0.0455
-16.7	0.0323997
-16.6	0.017
-16.5	0.000500017
-16.4	-0.000600004
-16.3	0.00280002
-16.2	0.00849861
-16.1	0.0101
-16	0.0125
-15.9	0.0117
-15.8	0.00860003
-15.7	0.0192969
-15.6	0.0012
-15.5	0.0132
-15.4	0.0211
-15.3	0.0264
-15.2	0.032998
-15.1	0.0307
-15	0.0262
-14.9	0.0185
-14.8	0.0142
-14.7	0.00899949
-14.6	0.00800001
-14.5	-0.00120002
-14.4	-0.00459998
-14.3	-0.0065
-14.2	0.00200129
-14.1	0.00330001
-14	0.00210002
-13.9	-0.0055
-13.8	-0.0112
-13.7	-0.00650018
-13.6	-0.0147
-13.5	-0.0165
-13.4	-0.0186
-13.3	-0.019
-13.2	-0.0188995
-13.1	-0.0243
-13	-0.0143
-12.9	-0.0207
-12.8	-0.0317
-12.7	-0.0316
-12.6	-0.0172
-12.5	-0.019
-12.4	-0.0143
-12.3	-0.0226
-12.2	-0.0338985
-12.1	-0.0428
-12	-0.0428
-11.9	-0.0451
-11.8	-0.0451
-11.7	-0.0538988
-11.6	-0.0544
-11.5	-0.0555
-11.4	-0.0502
-11.3	-0.0545
-11.2	-0.0511997
-11.1	-0.0524
-11	-0.0534
-10.9	-0.0603
-10.8	-0.057
-10.7	-0.0547996
-10.6	-0.0497
-10.5	-0.0412
-10.4	-0.0359
-10.3	-0.0322
-10.2	-0.0281998
-10.1	-0.0353
-10	-0.0385
-9.90001	-0.0483
-9.8	-0.048
-9.70001	-0.0460986
-9.60001	-0.0495
-9.5	-0.0464
-9.40001	-0.0485
-9.3	-0.0475
-9.20001	-0.0494995
-9.10001	-0.0454
-9	-0.0464
-8.90001	-0.0348
-8.8	-0.0188
-8.70001	-0.0174992
-8.60001	-0.0329
-8.5	-0.0228
-8.40001	-0.0145
-8.3	-0.0137
-8.20001	-0.0205981
-8.10001	-0.0213
-8	-0.0227
-7.90001	-0.0264
-7.8	-0.0279
-7.70001	-0.0277986
-7.60001	-0.0245
-7.5	-0.022
-7.40001	-0.0176
-7.3	-0.0157
-7.20001	-0.0104989
-7.10001	-0.0089
-7	-0.0151
-6.90001	-0.0147
-6.8	-0.0101
-6.70001	-0.00909848
-6.60001	-0.0112
-6.5	-0.011
-6.40001	-0.0139
-6.3	-0.014
-6.20001	-0.0137981
-6.10001	-0.0147
-6	-0.0115
-5.90001	-0.0091
-5.8	-0.0099
-5.70001	-0.00399873
-5.60001	-0.0028
-5.5	-0.0016
-5.40001	0.0028
-5.3	0.0072
-5.20001	0.00990079
-5.10001	0.0039
-5	0
-4.90001	-0.0075
-4.8	-0.0096
-4.70001	-0.00789924
-4.60001	-0.0073
-4.5	-0.0093
-4.40001	-0.0136
-4.3	-0.0148
-4.20001	-0.0172998
-4.10001	-0.0224
-4	-0.0211
-3.90001	-0.017
-3.8	-0.0128
-3.70001	-0.0136991
-3.60001	-0.012
-3.5	-0.0063
-3.40001	-0.0088
-3.3	-0.0087
-3.20001	-0.011199
-3.10001	-0.015
-3	-0.0211
-2.90001	-0.0163
-2.8	-0.0115
-2.70001	-0.00909963
-2.60001	-0.0154
-2.5	-0.0181
-2.40001	-0.0209
-2.3	-0.021
-2.20001	-0.0189999
-2.10001	-0.0231
-2	-0.0216
-1.90001	-0.0201
-1.8	-0.0227
-1.70001	-0.0239991
-1.60001	-0.0198
-1.5	-0.012
-1.40001	-0.0047
-1.3	-0.0024
-1.20001	-0.0024
-1.10001	-0.00389974
-1	-0.00389974
-0.900009	-0.0024
-0.800003	-0.00230001
-0.700012
-0.600006
-0.5
-0.400009
-0.300003
-0.200012
-0.100006
0
0.0999908
0.199997
0.299988
0.399994
0.5
0.599991
0.699997
0.799988
0.899994
1
1.09999
1.2
1.29999
1.39999
1.5
1.59999
1.7
1.79999	0.722698
1.89999	0.5274
2	0.4876
2.09999	0.4853
2.2	0.3611
2.29999	0.3315
2.39999	0.307295
2.5	0.3315
2.59999	0.3899
2.7	0.4584
2.79999	0.436997
2.89999	0.3941
3	0.3701
3.09999	0.3643
3.2	0.347
3.29999	0.336601
3.39999	0.3311
3.5	0.3085
3.59999	0.2837
3.7	0.3178
3.79999	0.311301
3.89999	0.3103
4	0.3262
4.09999	0.3036
4.2	0.32
4.29999	0.3118
4.39999	0.2777
4.5	0.2901
4.59999	0.2951
4.7	0.2743
4.79999	0.265601
4.89999	0.2739
5	0.2749
5.09999	0.2631
5.2	0.2526
5.29999	0.2615
5.39999	0.262
5.5	0.2589
5.59999	0.2523
5.7	0.2439
5.79999	0.235202
5.89999	0.2415
6	0.2428
6.09999	0.2388
6.2	0.249
6.29999	0.259699
6.39999	0.2572
6.5	0.254
6.59999	0.2438
6.7	0.2435
6.79999	0.242601
6.89999	0.2383
7	0.2236
7.09999	0.224
7.2	0.2173
7.29999	0.2183
7.39999	0.2071
7.5	0.2037
7.59999	0.1988
7.7	0.1962
7.79999	0.1948
7.89999	0.192
8	0.1881
8.09999	0.1925
8.2	0.1954
8.29999	0.1933
8.39999	0.1976
8.5	0.1961
8.59999	0.1927
8.7	0.1946
8.79999	0.191901
8.89999	0.1972
9	0.1974
9.09999	0.1969
9.2	0.1883
9.29999	0.181501
9.39999	0.1729
9.5	0.1716
9.59999	0.1694
9.7	0.1701
9.79999	0.1687
9.89999	0.1631
10	0.1595
10.1	0.1576
10.2	0.1606
10.3	0.1605
10.4	0.1539
10.5	0.1517
10.6	0.1498
10.7	0.1438
10.8	0.1419
10.9	0.1426
11	0.1329
11.1	0.127
11.2	0.1245
11.3	0.123
11.4	0.1219
11.5	0.1179
11.6	0.1135
11.7	0.1083
11.8	0.100201
11.9	0.0973
12	0.0972
12.1	0.0916
12.2	0.0829
12.3	0.0773013
12.4	0.079
12.5	0.078
12.6	0.0755
12.7	0.0733
12.8	0.0691004
12.9	0.0665
13	0.0641
13.1	0.0545
13.2	0.0528
13.3	0.0515005
13.4	0.0468
13.5	0.0436
13.6	0.0379
13.7	0.0338
13.8	0.0298005
13.9	0.024
14	0.024
14.1	0.0131
14.2	0.00930001
14.3	0.00400031
14.4	0.0028
14.5	-0.00430002
14.6	-0.00840002
14.7	-0.0104
14.8	-0.0132002
14.9	-0.02
15	-0.0249
15.1	-0.0251
15.2	-0.0279
15.3	-0.0233006
15.4	-0.0207
15.5	-0.0173
15.6	-0.0208
15.7	-0.0233
15.8	-0.0222001
15.9	-0.0242
16	-0.0245
16.1	-0.0273
16.2	-0.0301
16.3	-0.0334999
16.4	-0.0342
16.5	-0.0334
16.6	-0.0394
16.7	-0.0362
16.8	-0.0314
16.9	-0.0368
17	-0.0394
17.1	-0.0377
17.2	-0.0329
17.3	-0.0336
17.4	-0.0346
17.5	-0.0356
17.6	-0.0394
17.7	-0.0389
17.8	-0.0372
17.9	-0.0368
18	-0.0419
18.1	-0.0403
18.2	-0.0418
18.3	-0.0361999
18.4	-0.0382
18.5	-0.0375
18.6	-0.0298
18.7	-0.0271
18.8	-0.0233003
18.9	-0.0195
19	-0.0214
19.1	-0.0188
19.2	-0.0171
19.3	-0.0169
19.4	-0.016
19.5	-0.0162
19.6	-0.0167
19.7	-0.0202
19.8	-0.0205996
19.9	-0.0162
20	-0.0147
20.1	-0.0141
20.2	-0.0117
20.3	-0.0115998
20.4	-0.0116
20.5	-0.00820002
20.6	-0.00529998
20.7	0.000999994
20.8	0.00129999
20.9	0.00250033
21	0.00349971
21.1	0.00119998
21.2	-0.00090002
21.3	-0.00209921
21.4	-0.00419953
21.5	-0.0109007
21.6	-0.0144002
21.7	-0.0135998
21.8	-0.0114001
21.9	-0.0106
22	-0.0104004
22.1	-0.0152003
22.2	-0.0143997
22.3	-0.0161998
22.4	-0.0163998
22.5	-0.014
22.6	-0.0147
22.7	-0.0117
22.8	-0.0143997
22.9	-0.0210994
23	-0.0218
23.1	-0.0225004
23.2	-0.0282995
23.3	-0.0312997
23.4	-0.0307999
23.5	-0.0336004
23.6	-0.0353998
23.7	-0.0338002
23.8	-0.0338996
23.9	-0.0307003
24	-0.0324998
24.1	-0.0290997
24.2	-0.0279003
24.3	-0.0296001
24.4	-0.0348
24.5	-0.0378999
24.6	-0.0405003
24.7	-0.0425997
24.8	-0.0419
24.9	-0.0445998
25	-0.0472999
25.1	-0.0500003
25.2	-0.0497997
25.3	-0.0483998
25.4	-0.0468
25.5	-0.0495998
25.6	-0.0466003
25.7	-0.0490997
25.8	-0.0510997
25.9	-0.0564995
26	-0.0628004
26.1	-0.0673002
26.2	-0.0688998
26.3	-0.0702998
26.4	-0.0752994
26.5	-0.0783005
26.6	-0.0824001
26.7	-0.0850999
26.8	-0.0879999
26.9	-0.0845003
27	-0.0830004
27.1	-0.0850003
27.2	-0.0842998
27.3	-0.0829
27.4	-0.0820998
27.5	-0.0822002
27.6	-0.0796005
27.7	-0.0830995
27.8	-0.0850995
27.9	-0.0829999
28	-0.0810001
28.1	-0.0806002
28.2	-0.0804998
28.3	-0.0819996
28.4	-0.0834998
28.5	-0.0854005
28.6	-0.0876008
28.7	-0.0909992
28.8	-0.0909997
28.9	-0.0929999
29	-0.0896996
29.1	-0.0871003
29.2	-0.0856997
29.3	-0.0831001
29.4	-0.0806999
29.5	-0.0795995
29.6	-0.0757001
29.7	-0.0756998
29.8	-0.0738998
29.9	-0.0697003
30	-0.0691008
30.1	-0.0703001
30.2	-0.0695999
30.3	-0.0726994
30.4	-0.0699002
30.5	-0.0678002
30.6	-0.0672002
30.7	-0.0673998
30.8	-0.0665002
30.9	-0.0649
31	-0.0625998
31.1	-0.0611998
31.2	-0.0564002
31.3	-0.0563
31.4	-0.0588996
31.5	-0.0607998
31.6	-0.0595004
31.7	-0.0601996
31.8	-0.0601996
31.9	-0.0574
32	-0.0527998
32.1	-0.0489999
32.2	-0.0478001
32.3	-0.0450001
32.4	-0.0454
32.5	-0.0403998
32.6	-0.0370998
32.7	-0.0359002
32.8	-0.0347002
32.9	-0.0347003
33	-0.0340006
33.1	-0.0396001
33.2	-0.0416999
33.3	-0.0401002
33.4	-0.0404999
33.5	-0.0446003
33.6	-0.0485003
33.7	-0.0478998
33.8	-0.0448003
33.9	-0.0447002
34	-0.0481005
34.1	-0.0529001
34.2	-0.0541999
34.3	-0.0521999
34.4	-0.0486003
34.5	-0.0479996
34.6	-0.0454999
34.7	-0.0460001
34.8	-0.0441003
34.9	-0.0457999
35	-0.0468005
35.1	-0.0476001
35.2	-0.0481999
35.3	-0.0471003
35.4	-0.0473997
35.5	-0.0489007
35.6	-0.0544003
35.7	-0.0567997
35.8	-0.0617995
35.9	-0.0621999
36	-0.0669996
36.1	-0.0654999
36.2	-0.0658
36.3	-0.0683996
36.4	-0.0666998
36.5	-0.0723998
36.6	-0.0719001
36.7	-0.0727999
36.8	-0.0745995
36.9	-0.0766995
37	-0.0791004
37.1	-0.0801008
37.2	-0.0799993
37.3	-0.0807995
37.4	-0.0830995
37.5	-0.0808999
37.6	-0.0785003
37.7	-0.0798997
37.8	-0.0803002
37.9	-0.0777006
38	-0.0780003
38.1	-0.0795005
38.2	-0.0811995
38.3	-0.0829996
38.4	-0.0878995
38.5	-0.0888
38.6	-0.0875
38.7	-0.0872001
38.8	-0.0881
38.9	-0.0883996
39	-0.0890005
39.1	-0.0895001
39.2	-0.0887999
39.3	-0.0916998
39.4	-0.0918996
39.5	-0.0918
39.6	-0.0883
39.7	-0.0867
39.8	-0.0885002
39.9	-0.0882
40	-0.0910998
40.1	-0.0893995
40.2	-0.0845005
40.3	-0.0865996
40.4	-0.0877001
40.5	-0.0877005
40.6	-0.0866007
40.7	-0.0891993
40.8	-0.0892999
40.9	-0.0908999
41	-0.0905997
41.1	-0.0827
41.2	-0.0827001
41.3	-0.0849996
41.4	-0.0870997
41.5	-0.0858
41.6	-0.0850996
41.7	-0.0825004
41.8	-0.0816001
41.9	-0.0759004
42	-0.0758998
42.1	-0.0744003
42.2	-0.0760997
42.3	-0.0743001
42.4	-0.0739
42.5	-0.0750998
42.6	-0.0716999
42.7	-0.0702001
42.8	-0.0641004
42.9	-0.0597003
43	-0.0564997
43.1	-0.0531996
43.2	-0.0502005
43.3	-0.0484006
43.4	-0.0487999
43.5	-0.0493003
43.6	-0.0484998
43.7	-0.0491002
43.8	-0.0479
43.9	-0.0458996
44	-0.0462001
44.1	-0.049
44.2	-0.049
44.3	-0.0459005
44.4	-0.0410006
44.5	-0.0358001
44.6	-0.0352005
44.7	-0.0352995
44.8	-0.0365998
44.9	-0.0347997
45	-0.0341002
45.1	-0.0344999
45.2	-0.0360001
45.3	-0.0338999
45.4	-0.0265003
45.5	-0.0226
45.6	-0.0175
45.7	-0.0169
45.8	-0.0136004
45.9	-0.012
46	-0.0113997
46.1	-0.00719953
46.2	-0.00340049
46.3	-0.00209978
46.4	0.00270002
46.5	0.0033997
46.6	0.00270001
46.7	0.00519999
46.8	0.0130995
46.9	0.0173997
47	0.0199001
47.1	0.0215997
47.2	0.0183003
47.3	0.0192999
47.4	0.0205001
47.5	0.023
47.6	0.0244001
47.7	0.0220998
47.8	0.0208005
47.9	0.0215004
48	0.0176999
48.1	0.0154999
48.2	0.0161001
48.3	0.0167
48.4	0.0129006
48.5	0.0139002
48.6	0.0155998
48.7	0.0167001
48.8	0.0188003
48.9	0.0155002
49	0.0133998
49.1	0.0124993
49.2	0.00630063
49.3	0.000500423
49.4	-0.000699766
49.5	0.00299997
49.6	0.00129977
49.7	-0.0024998
49.8	-0.00119993
49.9	-0.000200005
50	-0.00330042
50.1	-0.0053002
50.2	-0.00379977
50.3	0.00019968
50.4	-0.00259968
50.5	-0.00450015
50.6	-0.0066996
50.7	-0.0016004
50.8	9.97949e-05
50.9	-0.00109981
51	-0.00509959
51.1	-0.00140038
51.2	-0.00369964
51.3	-0.00350008
51.4	-0.00479968
51.5	-0.00760028
51.6	-0.0123002
51.7	-0.0143998
51.8	-0.0127999
51.9	-0.0137997
52	-0.0119003
52.1	-0.0138001
52.2	-0.0176999
52.3	-0.0197997
52.4	-0.0238998
52.5	-0.0231002
52.6	-0.0204005
52.7	-0.0225995
52.8	-0.0261002
52.9	-0.0292999
53	-0.0328
53.1	-0.0321005
53.2	-0.0314995
53.3	-0.0279001
53.4	-0.0245
53.5	-0.0255006
53.6	-0.0311002
53.7	-0.0315998
53.8	-0.0275
53.9	-0.0267001
54	-0.0246001
54.1	-0.0218004
54.2	-0.0193996
54.3	-0.0198996
54.4	-0.0215996
54.5	-0.0188
54.6	-0.0199002
54.7	-0.0221998
54.8	-0.0211003
54.9	-0.0273997
55	-0.0244004
55.1	-0.0267003
55.2	-0.0263997
55.3	-0.0255
55.4	-0.0215997
55.5	-0.0268005
55.6	-0.0304999
55.7	-0.0253001
55.8	-0.0229002
55.9	-0.0248998
56	-0.0258001
56.1	-0.0229004
56.2	-0.0227996
56.3	-0.0234998
56.4	-0.0241994
56.5	-0.0233001
56.6	-0.0225
56.7	-0.0267
56.8	-0.0256002
56.9	-0.0289002
57	-0.0303001
57.1	-0.0264997
57.2	-0.0254003
57.3	-0.0277997
57.4	-0.0297992
57.5	-0.0312005
57.6	-0.0283006
57.7	-0.0395994
57.8	-0.0385998
57.9	-0.0332997
58	-0.0446
58.1	-0.0518997
58.2	-0.0489003
58.3	-0.0474996
58.4	-0.0565985
58.5	-0.0562994
58.6	-0.0548994
58.7	-0.0548994
58.8	-0.0552979
58.9	-0.0548994
59	-0.0518006
59.1	-0.0541998
59.2	-0.0518006
59.3
59.4
59.5
59.6
59.7
59.8
59.9
60
60.1
60.2
60.3
60.4
60.5
60.6
60.7
60.8
60.9
61
61.1
61.2
61.3
61.4
61.5
61.6
61.7
61.8	-0.892152
61.9	-0.883873
62	-0.83171
62.1	-0.784572
62.2	-0.75189
62.3	-0.730806
62.4	-0.730806
62.5	-0.730806
62.6	-0.664894
62.7	-0.561506
62.8	-0.587803
62.9	-0.646491
63	-0.691394
63.1	-0.639701
63.2	-0.615099
63.3	-0.619799
63.4	-0.633798
63.5	-0.631199
63.6	-0.632701
63.7	-0.634299
63.8	-0.637199
63.9	-0.608902
64	-0.601997
64.1	-0.591196
64.2	-0.568404
64.3	-0.5638
64.4	-0.571299
64.5	-0.566401
64.6	-0.5616
64.7	-0.565
64.8	-0.5712
64.9	-0.5615
65	-0.5494
65.1	-0.5533
65.2	-0.5476
65.3	-0.535102
65.4	-0.5306
65.5	-0.5322
65.6	-0.5426
65.7	-0.5444
65.8	-0.528901
65.9	-0.5222
66	-0.513499
66.1	-0.4957
66.2	-0.4904
66.3	-0.476401
66.4	-0.464101
66.5	-0.471801
66.6	-0.4799
66.7	-0.4807
66.8	-0.492399
66.9	-0.4955
67	-0.505
67.1	-0.5054
67.2	-0.5062
67.3	-0.514198
67.4	-0.5124
67.5	-0.515701
67.6	-0.5198
67.7	-0.5149
67.8	-0.5173
67.9	-0.500901
68	-0.502299
68.1	-0.492701
68.2	-0.492099
68.3	-0.487
68.4	-0.4832
68.5	-0.4835
68.6	-0.4782
68.7	-0.4802
68.8	-0.4805
68.9	-0.4807
69	-0.4788
69.1	-0.476
69.2	-0.4685
69.3	-0.4662
69.4	-0.4711
69.5	-0.4743
69.6	-0.476398
69.7	-0.465402
69.8	-0.493896
69.9	-0.495001
70	-0.4818
70.1	-0.4119
70.2	-0.4044
70.3	-0.392198
70.4	-0.437199
70.5	-0.549399
70.6	-0.474699
70.7	-0.470801
70.8	-0.467401
70.9	-0.423312
71	-0.629795
71.1	-0.605096
71.2	-0.546404
71.3	0.159011
71.4	-0.0825101
71.5	-0.367087
71.6	-0.329102
71.7	-0.355598
71.8	-0.336203
71.9	-0.294007
72	-0.299103
72.1	-0.314098
72.2	-0.316802
72.3	-0.461597
72.4	-0.343223
72.5	-0.193031
72.6	-0.219214
72.7	-0.240586
72.8	-0.108696
72.9	0.152702
73	0.222601
73.1	0.320995
73.2	0.0934048
73.3	-0.346394
73.4	-0.496295
73.5	-0.406192
73.6	-0.340698
73.7	-0.282602
73.8	-0.41479
73.9	-0.364521
74	-0.338995
74.1	-0.336591
74.2	-0.286909
74.3	-0.266003
74.4	-0.201395
74.5	-0.196598
74.6	-0.163896
74.7	-0.0879037
74.8	-0.128802
74.9	-0.0673078
75	-0.0396016
75.1	-0.0404044
75.2	-0.0490957
75.3	-0.077395
75.4	-0.112394
75.5	-0.125802
75.6	-0.150304
75.7	-0.153096
75.8	-0.171397
75.9	-0.174499
76	-0.1932
76.1	-0.191102
76.2	-0.190798
76.3	-0.172901
76.4	-0.166501
76.5	-0.1739
76.6	-0.1658
76.7	-0.1697
76.8	-0.170099
76.9	-0.1611
77	-0.166299
77.1	-0.161902
77.2	-0.171198
77.3	-0.171199
77.4	-0.169199
77.5	-0.167701
77.6	-0.168001
77.7	-0.174199
77.8	-0.179999
77.9	-0.183899
78	-0.183201
78.1	-0.1841
78.2	-0.1854
78.3	-0.181
78.4	-0.180601
78.5	-0.1805
78.6	-0.1774
78.7	-0.1778
78.8	-0.1769
78.9	-0.1741
79	-0.17
79.1	-0.1745
79.2	-0.1763
79.3	-0.1765
79.4	-0.1769
79.5	-0.1755
79.6	-0.173
79.7	-0.1724
79.8	-0.1757
79.9	-0.1711
80	-0.1718
80.1	-0.1702
80.2	-0.1685
80.3	-0.169
80.4	-0.1647
80.5	-0.1678
80.6	-0.162801
80.7	-0.163099
80.8	-0.1604
80.9	-0.1566
81	-0.1561
81.1	-0.152901
81.2	-0.152499
81.3	-0.155099
81.4	-0.1567
81.5	-0.160201
81.6	-0.1663
81.7	-0.1644
81.8	-0.1657
81.9	-0.1699
82	-0.170201
82.1	-0.1743
82.2	-0.1763
82.3	-0.1702
82.4	-0.1675
82.5	-0.1614
82.6	-0.1587
82.7	-0.1565
82.8	-0.1587
82.9	-0.1573
83	-0.1543
83.1	-0.153001
83.2	-0.154599
83.3	-0.1559
83.4	-0.1588
83.5	-0.1594
83.6	-0.158
83.7	-0.1549
83.8	-0.158499
83.9	-0.1552
84	-0.1563
84.1	-0.1546
84.2	-0.1481
84.3	-0.148399
84.4	-0.149399
84.5	-0.1486
84.6	-0.145601
84.7	-0.149099
84.8	-0.1463
84.9	-0.146699
85	-0.146
85.1	-0.149
85.2	-0.1439
85.3	-0.1395
85.4	-0.1435
85.5	-0.1373
85.6	-0.1308
85.7	-0.1299
85.8	-0.1286
85.9	-0.1285
86	-0.1254
86.1	-0.1175
86.2	-0.1242
86.3	-0.1293
86.4	-0.132499
86.5	-0.133999
86.6	-0.1267
86.7	-0.1245
86.8	-0.1343
86.9	-0.1287
87	-0.1311
87.1	-0.1451
87.2	-0.1498
87.3	-0.14
87.4	-0.1278
87.5	-0.1137
87.6	-0.1216
87.7	-0.1315
87.8	-0.1355
87.9	-0.1398
88	-0.153302
88.1	-0.1705
88.2	-0.1842
88.3	-0.192699
88.4	-0.196501
88.5	-0.186299
88.6	-0.187698
88.7	-0.188302
88.8	-0.202501
88.9	-0.221101
89	-0.241499
89.1	-0.249798
89.2	-0.253502
89.3	-0.246603
89.4	-0.250202
89.5	-0.233195
89.6	-0.204497
89.7	-0.189003
89.8	-0.163504
89.9	-0.157702
90	-0.150098
90.1	-0.145799
90.2	-0.159201
90.3	-0.153002
90.4	-0.1401
90.5	-0.112298
90.6	-0.0985976
90.7	-0.0765024
90.8	-0.0616026
90.9	-0.049403
91	-0.0431983
91.1	-0.0434988
91.2	-0.0500012
91.3	-0.0638
91.4	-0.0737989
91.5	-0.0796999
91.6	-0.0715003
91.7	-0.0732997
91.8	-0.0731994
91.9	-0.0716998
92	-0.0678979
92.1	-0.0604979
92.2	-0.0528021
92.3	-0.040203
92.4	-0.0378027
92.5	-0.0267962
92.6	-0.00869859
92.7	0.00139859
92.8	0.00910008
92.9	0.0102006
93	0.0083997
93.1	0.0106004
93.2	0.0053996
93.3	-0.0192976
93.4	-0.038898
93.5	-0.0426018
93.6	-0.0492013
93.7	-0.0465987
93.8	-0.040299
93.9	-0.0306991
94	-0.0190001
94.1	0.00529995
94.2	0.0125001
94.3	0.0090009
94.4	0.0038001
94.5	-0.0110006
94.6	-0.0188001
94.7	-0.0231999
94.8	-0.0219995
94.9	-0.0171992
95	-0.0198005
95.1	-0.0233006
95.2	-0.0298995
95.3	-0.0305996
95.4	-0.0395989
95.5	-0.0492011
95.6	-0.0578
95.7	-0.0557
95.8	-0.0504997
95.9	-0.0486994
96	-0.0461994
96.1	-0.036002
96.2	-0.0371979
96.3	-0.0369987
96.4	-0.0241012
96.5	-0.0176979
96.6	-0.00299712
96.7	0.0209971
96.8	0.0307986
96.9	0.0370994
97	0.040799
97.1	0.039599
97.2	0.038801
97.3	0.0352014
97.4	0.0353013
97.5	0.0354985
97.6	0.0294988
97.7	0.0208012
97.8	0.0163008
97.9	0.0102011
98	0.00879848
98.1	0.00139852
98.2	-0.0044985
98.3	-0.0120985
98.4	-0.0199983
98.5	-0.0288011
98.6	-0.0285997
98.7	-0.0252003
98.8	-0.030499
98.9	-0.0349993
99	-0.0445018
99.1	-0.0530009
99.2	-0.0585991
99.3	-0.0555991
99.4	-0.0574981
99.5	-0.0587008
99.6	-0.0654
99.7	-0.0646
99.8	-0.0458016
99.9	-0.0333012
100	-0.0153987
100.1	-0.00830002
100.2	-0.00619998
100.3	-0.00759879
100.4	-0.00300041
100.5	-0.00410028
100.6	-0.00359982
100.7	0.000399838
100.8	-0.00110013
100.9	0.0031995
101	0.00839991
101.1	0.00789999
101.2	0.00639999
101.3	0.00450022
101.4	0.00689997
101.5	0.00740086
101.6	0.0149
101.7	0.0171
101.8	0.0187005
101.9	0.0218997
102	0.0248998
102.1	0.0259001
102.2	0.0259999
102.3	0.0257999
102.4	0.0242996
102.5	0.0247002
102.6	0.0266999
102.7	0.0293
102.8	0.0337995
102.9	0.0346
103	0.0337999
103.1	0.0329996
103.2	0.0290004
103.3	0.0309001
103.4	0.0314001
103.5	0.0322002
103.6	0.0309996
103.7	0.0295004
103.8	0.0329999
103.9	0.0339002
104	0.0342
104.1	0.0367994
104.2	0.0337007
104.3	0.0346998
104.4	0.0357997
104.5	0.0359999
104.6	0.0353003
104.7	0.0383996
104.8	0.0415998
104.9	0.0410001
105	0.0409
105.1	0.0417003
105.2	0.0446997
105.3	0.0456002
105.4	0.0454
105.5	0.0467002
105.6	0.0497997
105.7	0.0485002
105.8	0.0502998
105.9	0.0504996
106	0.0483998
106.1	0.0488996
106.2	0.0453004
106.3	0.0441003
106.4	0.0398004
106.5	0.0384003
106.6	0.0395003
106.7	0.0393997
106.8	0.0411
106.9	0.0434001
107	0.0451003
107.1	0.0489002
107.2	0.0527998
107.3	0.0527004
107.4	0.0550005
107.5	0.0542993
107.6	0.0524995
107.7	0.0572005
107.8	0.0604007
107.9	0.0637004
108	0.0626989
108.1	0.0644988
108.2	0.0641012
108.3	0.0649008
108.4	0.0690008
108.5	0.0747989
108.6	0.0779989
108.7	0.0793011
108.8	0.0807005
108.9	0.082001
109	0.083399
109.1	0.0824989
109.2	0.0826011
109.3	0.0884003
109.4	0.0882011
109.5	0.0878988
109.6	0.0874991
109.7	0.0877009
109.8	0.0867008
109.9	0.0844013
110	0.0857992
110.1	0.0867988
110.2	0.0816012
110.3	0.0871006
110.4	0.0872016
110.5	0.0831983
110.6	0.0822987
110.7	0.0839013
110.8	0.0841014
110.9	0.0786017
111	0.0708991
111.1	0.0724991
111.2	0.0722008
111.3	0.0706011
111.4	0.0669013
111.5	0.0646989
111.6	0.0674986
111.7	0.0661014
111.8	0.0630016
111.9	0.0621012
112	0.0625991
112.1	0.0641993
112.2	0.0666007
112.3	0.0686008
112.4	0.0687011
112.5	0.067899
112.6	0.0704988
112.7	0.0714012
112.8	0.0726011
112.9	0.0718013
113	0.0720987
113.1	0.0712995
113.2	0.0742005
113.3	0.0788004
113.4	0.0752013
113.5	0.0756989
113.6	0.0795998
113.7	0.0822001
113.8	0.0813006
113.9	0.0777998
114	0.0833997
114.1	0.0815993
114.2	0.0754007
114.3	0.074601
114.4	0.0739008
114.5	0.0758993
114.6	0.0717993
114.7	0.0741007
114.8	0.070401
114.9	0.0698003
115	0.0743
115.1	0.0679013
115.2	0.0764987
115.3	0.0828984
115.4	0.0902998
115.5	0.1021
115.6	0.102101
115.7	0.107899
115.8	0.1093
115.9	0.1093
116	0.1093
116.1	0.1102
116.2	0.1102
116.3
116.4
116.5
116.6
116.7
116.8
116.9
117
117.1
117.2
117.3
117.4
117.5
117.6
117.7
117.8
117.9
118
118.1
118.2
118.3
118.4
118.5
118.6
118.7
118.8	1.45195
118.9	1.32111
119	1.31209
119.1	1.1992
119.2	1.1225
119.3	1.0337
119.4	1.0096
119.5	0.948603
119.6	1.09751
119.7	1.18839
119.8	1.21189
119.9	1.24329
120	1.2579
120.1	1.2338
120.2	1.2891
120.3	1.2512
120.4	1.2304
120.5	1.2458
120.6	1.2349
120.7	1.2401
120.8	1.219
120.9	1.2368
121	1.2494
121.1	1.24
121.2	1.2292
121.3	1.2408
121.4	1.247
121.5	1.2525
121.6	1.2541
121.7	1.2484
121.8	1.2564
121.9	1.2501
122	1.2526
122.1	1.2647
122.2	1.2601
122.3	1.2648
122.4	1.263
122.5	1.261
122.6	1.2551
122.7	1.247
122.8	1.2379
122.9	1.2347
123	1.2278
123.1	1.2405
123.2	1.2433
123.3	1.2412
123.4	1.2422
123.5	1.2478
123.6	1.2507
123.7	1.2524
123.8	1.2615
123.9	1.2589
124	1.2481
124.1	1.2423
124.2	1.2348
124.3	1.2284
124.4	1.2272
124.5	1.2257
124.6	1.2254
124.7	1.2283
124.8	1.2294
124.9	1.2287
125	1.2272
125.1	1.2175
125.2	1.2144
125.3	1.2158
125.4	1.2141
125.5	1.2087
125.6	1.2051
125.7	1.2079
125.8	1.2088
125.9	1.2018
126	1.2005
126.1	1.2045
126.2	1.2024
126.3	1.1991
126.4	1.2
126.5	1.2027
126.6	1.2057
126.7	1.2035
126.8	1.2009
126.9	1.2008
127	1.2003
127.1	1.1997
127.2	1.1967
127.3	1.1939
127.4	1.1954
127.5	1.1907
127.6	1.186
127.7	1.1823
127.8	1.1794
127.9	1.1797
128	1.1789
128.1	1.1803
128.2	1.1812
128.3	1.1817
128.4	1.1865
128.5	1.1815
128.6	1.1781
128.7	1.1769
128.8	1.175
128.9	1.1753
129	1.1789
129.1	1.1771
129.2	1.1786
129.3	1.1795
129.4	1.1765
129.5	1.1759
129.6	1.1763
129.7	1.1787
129.8	1.1792
129.9	1.1785
130	1.1816
130.1	1.1807
130.2	1.1776
130.3	1.1774
130.4	1.1759
130.5	1.1756
130.6	1.1758
130.7	1.1758
130.8	1.1786
130.9	1.1774
131	1.179
131.1	1.1757
131.2	1.1721
131.3	1.1707
131.4	1.1667
131.5	1.1634
131.6	1.1607
131.7	1.1608
131.8	1.1643
131.9	1.1649
132	1.1659
132.1	1.1652
132.2	1.1654
132.3	1.1678
132.4	1.1679
132.5	1.1645
132.6	1.1637
132.7	1.1625
132.8	1.1596
132.9	1.1548
133	1.1516
133.1	1.1489
133.2	1.1489
133.3	1.1481
133.4	1.1468
133.5	1.1451
133.6	1.1461
133.7	1.1487
133.8	1.1474
133.9	1.1459
134	1.1439
134.1	1.1464
134.2	1.1432
134.3	1.1418
134.4	1.134
134.5	1.1313
134.6	1.1325
134.7	1.1322
134.8	1.1318
134.9	1.1305
135	1.1282
135.1	1.1251
135.2	1.1223
135.3	1.1219
135.4	1.1194
135.5	1.1143
135.6	1.1115
135.7	1.1079
135.8	1.1057
135.9	1.1079
136	1.1097
136.1	1.1073
136.2	1.1038
136.3	1.0992
136.4	1.0963
136.5	1.0947
136.6	1.0931
136.7	1.0923
136.8	1.088
136.9	1.0838
137	1.0829
137.1	1.0824
137.2	1.0853
137.3	1.0845
137.4	1.0854
137.5	1.0892
137.6	1.09
137.7	1.0911
137.8	1.0886
137.9	1.0871
138	1.0851
138.1	1.0821
138.2	1.0813
138.3	1.078
138.4	1.0738
138.5	1.0705
138.6	1.0709
138.7	1.0668
138.8	1.069
138.9	1.0682
139	1.0715
139.1	1.0721
139.2	1.0748
139.3	1.0743
139.4	1.0769
139.5	1.0792
139.6	1.0756
139.7	1.0756
139.8	1.0724
[truncated: 5,182 more rows]
