# Supplementary material for: Key mechanistic features of the trade-off between antibody escape and host cell binding in the SARS-CoV-2 Omicron variant spike proteins
Source: EMBO J. 2024 Mar 11;43(8):5. doi: 10.1038/s44318-024-00062-z (PMC11021471; doi:10.1038/s44318-024-00062-z)
Supplement: Supplementary file 10 — Source Data Fig. 5 [file 44318_2024_62_MOESM10_ESM.zip › Figure 5/5A/fig5-S2K146-RBD BA.2.xlsx]

## Sheet: S2K146-RBD BA.2
Run 1; Ch 2; Fc 2-1; Cy 6; BA.2 R; Conc 6.25 12.5 25 50 100 nM_X	Run 1; Ch 2; Fc 2-1; Cy 6; BA.2 R; Conc 6.25 12.5 25 50 100 nM_Y	Run 1; Ch 2; Fc 2-1; Cy 6; BA.2 R; Conc 6.25 12.5 25 50 100 nM; Fitted_X	Run 1; Ch 2; Fc 2-1; Cy 6; BA.2 R; Conc 6.25 12.5 25 50 100 nM; Fitted_Y
-60	0.0826	-60	0
-59.9	0.0868	-59.9	0
-59.8	0.0829	-59.8	0
-59.7	0.0785	-59.7	0
-59.6	0.076	-59.6	0
-59.5	0.0776	-59.5	0
-59.4	0.0719	-59.4	0
-59.3	0.0676	-59.3	0
-59.2	0.0646	-59.2	0
-59.1	0.0657	-59.1	0
-59	0.0635	-59	0
-58.9	0.0628	-58.9	0
-58.8	0.0578	-58.8	0
-58.7	0.0581	-58.7	0
-58.6	0.0601	-58.6	0
-58.5	0.0543	-58.5	0
-58.4	0.0537	-58.4	0
-58.3	0.0493	-58.3	0
-58.2	0.0463	-58.2	0
-58.1	0.0425	-58.1	0
-58	0.0408	-58	0
-57.9	0.0373	-57.9	0
-57.8	0.0366	-57.8	0
-57.7	0.0389	-57.7	0
-57.6	0.0303	-57.6	0
-57.5	0.0299	-57.5	0
-57.4	0.0275	-57.4	0
-57.3	0.0245	-57.3	0
-57.2	0.0228	-57.2	0
-57.1	0.0174	-57.1	0
-57	0.0192	-57	0
-56.9	0.0174	-56.9	0
-56.8	0.0168	-56.8	0
-56.7	0.0155	-56.7	0
-56.6	0.00810002	-56.6	0
-56.5	0.00520001	-56.5	0
-56.4	-0.006	-56.4	0
-56.3	-0.011	-56.3	0
-56.2	-0.0147	-56.2	0
-56.1	-0.0125	-56.1	0
-56	-0.0172	-56	0
-55.9	-0.0172	-55.9	0
-55.8	-0.0202	-55.8	0
-55.7	-0.0245	-55.7	0
-55.6	-0.0301	-55.6	0
-55.5	-0.0278	-55.5	0
-55.4	-0.0262	-55.4	0
-55.3	-0.0303	-55.3	0
-55.2	-0.0302	-55.2	0
-55.1	-0.0309	-55.1	0
-55	-0.033	-55	0
-54.9	-0.0395	-54.9	0
-54.8	-0.0334	-54.8	0
-54.7	-0.0327	-54.7	0
-54.6	-0.0341	-54.6	0
-54.5	-0.042	-54.5	0
-54.4	-0.0424	-54.4	0
-54.3	-0.0466	-54.3	0
-54.2	-0.045	-54.2	0
-54.1	-0.0468	-54.1	0
-54	-0.0401	-54	0
-53.9	-0.0393	-53.9	0
-53.8	-0.0376	-53.8	0
-53.7	-0.0388	-53.7	0
-53.6	-0.0395	-53.6	0
-53.5	-0.0376	-53.5	0
-53.4	-0.0371	-53.4	0
-53.3	-0.0403	-53.3	0
-53.2	-0.0409	-53.2	0
-53.1	-0.0361	-53.1	0
-53	-0.035	-53	0
-52.9	-0.0352	-52.9	0
-52.8	-0.0343	-52.8	0
-52.7	-0.0252	-52.7	0
-52.6	-0.0249	-52.6	0
-52.5	-0.0255	-52.5	0
-52.4	-0.0219	-52.4	0
-52.3	-0.0233	-52.3	0
-52.2	-0.018	-52.2	0
-52.1	-0.0171	-52.1	0
-52	-0.0173	-52	0
-51.9	-0.0129	-51.9	0
-51.8	-0.0177	-51.8	0
-51.7	-0.0156	-51.7	0
-51.6	-0.0153	-51.6	0
-51.5	-0.0127	-51.5	0
-51.4	-0.0141	-51.4	0
-51.3	-0.0103	-51.3	0
-51.2	-0.00919999	-51.2	0
-51.1	-0.00750002	-51.1	0
-51	-0.00679998	-51	0
-50.9	-0.00639999	-50.9	0
-50.8	-0.0102	-50.8	0
-50.7	-0.00749999	-50.7	0
-50.6	-0.0114	-50.6	0
-50.5	-0.00620001	-50.5	0
-50.4	-0.00380003	-50.4	0
-50.3	-0.00960003	-50.3	0
-50.2	-0.00970001	-50.2	0
-50.1	-0.00910001	-50.1	0
-50	-0.00650001	-50	0
-49.9	-0.00149998	-49.9	0
-49.8	-0.00209998	-49.8	0
-49.7	-0.00370003	-49.7	0
-49.6	-0.00229999	-49.6	0
-49.5	0.00389999	-49.5	0
-49.4	0.000299986	-49.4	0
-49.3	0.00440003	-49.3	0
-49.2	0.00459998	-49.2	0
-49.1	0.000199982	-49.1	0
-49	-0.00479998	-49	0
-48.9	-0.005	-48.9	0
-48.8	-0.00740003	-48.8	0
-48.7	-0.00600002	-48.7	0
-48.6	-0.00569998	-48.6	0
-48.5	-0.0015	-48.5	0
-48.4	-0.00910003	-48.4	0
-48.3	-0.00360001	-48.3	0
-48.2	-0.0143	-48.2	0
-48.1	-0.016	-48.1	0
-48	-0.0137	-48	0
-47.9	-0.0125	-47.9	0
-47.8	-0.0147	-47.8	0
-47.7	-0.00769999	-47.7	0
-47.6	-0.009	-47.6	0
-47.5	0.0463	-47.5	0
-47.4	0.0502	-47.4	0
-47.3	-0.0181	-47.3	0
-47.2	-0.0236	-47.2	0
-47.1	-0.0288	-47.1	0
-47	-0.0221	-47	0
-46.9	-0.0198	-46.9	0
-46.8	-0.0166	-46.8	0
-46.7	-0.0199	-46.7	0
-46.6	-0.0157	-46.6	0
-46.5	-0.0101	-46.5	0
-46.4	-0.00560002	-46.4	0
-46.3	0.00349997	-46.3	0
-46.2	0.0117	-46.2	0
-46.1	0.026	-46.1	0
-46	0.029	-46	0
-45.9	0.0316	-45.9	0
-45.8	0.036	-45.8	0
-45.7	0.0325	-45.7	0
-45.6	-0.000600009	-45.6	0
-45.5	-0.00329998	-45.5	0
-45.4	-0.00609998	-45.4	0
-45.3	0.0374	-45.3	0
-45.2	0.0434	-45.2	0
-45.1	0.0381	-45.1	0
-45	0.0398	-45	0
-44.9	0.0953	-44.9	0
-44.8	0.1095	-44.8	0
-44.7	0.1016	-44.7	0
-44.6	0.1014	-44.6	0
-44.5	0.0658	-44.5	0
-44.4	0.0501	-44.4	0
-44.3	0.0421	-44.3	0
-44.2	0.0409	-44.2	0
-44.1	0.0475	-44.1	0
-44	0.0331	-44	0
-43.9	0.0302	-43.9	0
-43.8	0.0361	-43.8	0
-43.7	0.021	-43.7	0
-43.6	0.0178	-43.6	0
-43.5	0.0186	-43.5	0
-43.4	0.0199	-43.4	0
-43.3	0.0148	-43.3	0
-43.2	0.00889998	-43.2	0
-43.1	-0.00360003	-43.1	0
-43	-0.0104	-43	0
-42.9	-0.0143	-42.9	0
-42.8	-0.02	-42.8	0
-42.7	-0.0171	-42.7	0
-42.6	-0.00459999	-42.6	0
-42.5	-0.00629998	-42.5	0
-42.4	-0.0012	-42.4	0
-42.3	-0.00379999	-42.3	0
-42.2	-0.0128	-42.2	0
-42.1	-0.0104	-42.1	0
-42	0.00329999	-42	0
-41.9	-0.0012	-41.9	0
-41.8	-0.0127	-41.8	0
-41.7	0.0207	-41.7	0
-41.6	0.0152	-41.6	0
-41.5	0.0342	-41.5	0
-41.4	0.017	-41.4	0
-41.3	0.0437	-41.3	0
-41.2	0.0544	-41.2	0
-41.1	0.0391	-41.1	0
-41	-0.0917	-41	0
-40.9	-0.6664	-40.9	0
-40.8	-0.3185	-40.8	0
-40.7	3.8742	-40.7	0
-40.6	1.1512	-40.6	0
-40.5	-2.2722	-40.5	0
-40.4	1.1145	-40.4	0
-40.3	-0.2842	-40.3	0
-40.2	-1.532	-40.2	0
-40.1	0.4408	-40.1	0
-40	-0.0377	-40	0
-39.9	-0.0797	-39.9	0
-39.8	-0.0527	-39.8	0
-39.7	-0.0737	-39.7	0
-39.6	-0.0865	-39.6	0
-39.5	-0.0999	-39.5	0
-39.4	-0.1144	-39.4	0
-39.3	-0.1163	-39.3	0
-39.2	-0.0819	-39.2	0
-39.1	-0.00190001	-39.1	0
-39	-0.1078	-39	0
-38.9	-0.1916	-38.9	0
-38.8	-0.1215	-38.8	0
-38.7	-0.1376	-38.7	0
-38.6	-0.112	-38.6	0
-38.5	-0.1139	-38.5	0
-38.4	-0.1522	-38.4	0
-38.3	-0.2171	-38.3	0
-38.2	-0.2416	-38.2	0
-38.1	-0.2711	-38.1	0
-38	-0.2235	-38	0
-37.9	-0.0489	-37.9	0
-37.8	0.3368	-37.8	0
-37.7	0.1752	-37.7	0
-37.6	-0.1198	-37.6	0
-37.5	0.0247	-37.5	0
-37.4	0.1678	-37.4	0
-37.3	0.0518	-37.3	0
-37.2	-0.0326	-37.2	0
-37.1	-0.0298	-37.1	0
-37	0.0133	-37	0
-36.9	0.0499	-36.9	0
-36.8	0.0324	-36.8	0
-36.7	0.00180003	-36.7	0
-36.6	-0.0187	-36.6	0
-36.5	-0.00450001	-36.5	0
-36.4	-0.0212	-36.4	0
-36.3	-0.0021	-36.3	0
-36.2	-0.0148	-36.2	0
-36.1	-0.0218	-36.1	0
-36	-0.00639999	-36	0
-35.9	-0.00719997	-35.9	0
-35.8	-0.0159	-35.8	0
-35.7	-0.0109	-35.7	0
-35.6	-0.00729997	-35.6	0
-35.5	-0.0121	-35.5	0
-35.4	0.00130001	-35.4	0
-35.3	-0.00849999	-35.3	0
-35.2	-0.000999989	-35.2	0
-35.1	-0.0077	-35.1	0
-35	-0.0192	-35	0
-34.9	-0.0199	-34.9	0
-34.8	-0.0201	-34.8	0
-34.7	-0.0152	-34.7	0
-34.6	-0.0125	-34.6	0
-34.5	-0.0129	-34.5	0
-34.4	-0.0165	-34.4	0
-34.3	-0.00590002	-34.3	0
-34.2	-0.0235	-34.2	0
-34.1	-0.0128	-34.1	0
-34	-0.015	-34	0
-33.9	-0.00930001	-33.9	0
-33.8	-0.0131	-33.8	0
-33.7	-0.0185	-33.7	0
-33.6	-0.0316	-33.6	0
-33.5	-0.031	-33.5	0
-33.4	-0.0313	-33.4	0
-33.3	-0.0346	-33.3	0
-33.2	-0.0383	-33.2	0
-33.1	-0.0423	-33.1	0
-33	-0.0399	-33	0
-32.9	-0.048	-32.9	0
-32.8	-0.0479	-32.8	0
-32.7	-0.0478	-32.7	0
-32.6	-0.0383	-32.6	0
-32.5	-0.0338	-32.5	0
-32.4	-0.0314	-32.4	0
-32.3	-0.0254	-32.3	0
-32.2	-0.0242	-32.2	0
-32.1	-0.0202	-32.1	0
-32	-0.0143	-32	0
-31.9	-0.0111	-31.9	0
-31.8	-0.00999998	-31.8	0
-31.7	-0.00439998	-31.7	0
-31.6	-0.00480002	-31.6	0
-31.5	-0.00310003	-31.5	0
-31.4	-0.000900005	-31.4	0
-31.3	-0.00139997	-31.3	0
-31.2	-0.00140002	-31.2	0
-31.1	-0.002	-31.1	0
-31	-0.000199979	-31	0
-30.9	-0.000500014	-30.9	0
-30.8	-0.00050002	-30.8	0
-30.7	-0.00119998	-30.7	0
-30.6	0.00119999	-30.6	0
-30.5	0.00280003	-30.5	0
-30.4	0.00969997	-30.4	0
-30.3	0.0126	-30.3	0
-30.2	0.00999997	-30.2	0
-30.1	0.0108	-30.1	0
-30	0.0116	-30	0
-29.9	0.0118	-29.9	0
-29.8	0.0118	-29.8	0
-29.7	0.00760001	-29.7	0
-29.6	0.0086	-29.6	0
-29.5	0.00860002	-29.5	0
-29.4	0.00520002	-29.4	0
-29.3	0.00379998	-29.3	0
-29.2	0.00460002	-29.2	0
-29.1	0.00509999	-29.1	0
-29	0.00670001	-29	0
-28.9	0.0107	-28.9	0
-28.8	0.0101	-28.8	0
-28.7	0.0106	-28.7	0
-28.6	0.00460001	-28.6	0
-28.5	0.00280001	-28.5	0
-28.4	-0.000100011	-28.4	0
-28.3	-0.00179999	-28.3	0
-28.2	-0.0042	-28.2	0
-28.1	-0.00629999	-28.1	0
-28	-0.00699999	-28	0
-27.9	-0.00440001	-27.9	0
-27.8	-0.0041	-27.8	0
-27.7	-0.00439999	-27.7	0
-27.6	-0.00759999	-27.6	0
-27.5	-0.0063	-27.5	0
-27.4	-0.006	-27.4	0
-27.3	-0.006	-27.3	0
-27.2	-0.00539999	-27.2	0
-27.1	-0.00170001	-27.1	0
-27	-0.00200001	-27	0
-26.9	-0.000899995	-26.9	0
-26.8	-0.000699996	-26.8	0
-26.7	-0.00419999	-26.7	0
-26.6	-0.00529999	-26.6	0
-26.5	-0.00890001	-26.5	0
-26.4	-0.0062	-26.4	0
-26.3	-0.00499999	-26.3	0
-26.2	-0.0043	-26.2	0
-26.1	-0.00750001	-26.1	0
-26	-0.00839999	-26	0
-25.9	-0.00769999	-25.9	0
-25.8	-0.00580001	-25.8	0
-25.7	-0.00799999	-25.7	0
-25.6	-0.00729999	-25.6	0
-25.5	-0.00790001	-25.5	0
-25.4	-0.0083	-25.4	0
-25.3	-0.0139	-25.3	0
-25.2	-0.016	-25.2	0
-25.1	-0.0166	-25.1	0
-25	-0.0196	-25	0
-24.9	-0.0244	-24.9	0
-24.8	-0.0205	-24.8	0
-24.7	-0.0213	-24.7	0
-24.6	-0.0249	-24.6	0
-24.5	-0.0247	-24.5	0
-24.4	-0.026	-24.4	0
-24.3	-0.0296	-24.3	0
-24.2	-0.0311	-24.2	0
-24.1	-0.0272	-24.1	0
-24	-0.0242	-24	0
-23.9	-0.0281	-23.9	0
-23.8	-0.0283	-23.8	0
-23.7	-0.0255	-23.7	0
-23.6	-0.0238	-23.6	0
-23.5	-0.0276	-23.5	0
-23.4	-0.0285	-23.4	0
-23.3	-0.026	-23.3	0
-23.2	-0.0269	-23.2	0
-23.1	-0.029	-23.1	0
-23	-0.0338	-23	0
-22.9	-0.0348	-22.9	0
-22.8	-0.0313	-22.8	0
-22.7	-0.0305	-22.7	0
-22.6	-0.0277	-22.6	0
-22.5	-0.0255	-22.5	0
-22.4	-0.0251	-22.4	0
-22.3	-0.0184	-22.3	0
-22.2	-0.0169	-22.2	0
-22.1	-0.0166	-22.1	0
-22	-0.0171	-22	0
-21.9	-0.0291	-21.9	0
-21.8	-0.0263	-21.8	0
-21.7	-0.039	-21.7	0
-21.6	-0.0286	-21.6	0
-21.5	-0.0275	-21.5	0
-21.4	-0.0321	-21.4	0
-21.3	-0.0418	-21.3	0
-21.2	-0.0461	-21.2	0
-21.1	-0.0573	-21.1	0
-21	-0.0503	-21	0
-20.9	-0.0405	-20.9	0
-20.8	-0.0457	-20.8	0
-20.7	-0.0515	-20.7	0
-20.6	-0.0549	-20.6	0
-20.5	-0.0567	-20.5	0
-20.4	-0.0513	-20.4	0
-20.3	-0.0498	-20.3	0
-20.2	-0.0488	-20.2	0
-20.1	-0.0484	-20.1	0
-20	-0.0491	-20	0
-19.9	-0.0561	-19.9	0
-19.8	-0.0569	-19.8	0
-19.7	-0.061	-19.7	0
-19.6	-0.0616	-19.6	0
-19.5	-0.0649	-19.5	0
-19.4	-0.0577	-19.4	0
-19.3	-0.0522	-19.3	0
-19.2	-0.0555	-19.2	0
-19.1	-0.0542	-19.1	0
-19	-0.056	-19	0
-18.9	-0.051	-18.9	0
-18.8	-0.0531	-18.8	0
-18.7	-0.058	-18.7	0
-18.6	-0.054	-18.6	0
-18.5	-0.0398	-18.5	0
-18.4	-0.0231	-18.4	0
-18.3	-0.0135	-18.3	0
-18.2	-0.0081	-18.2	0
-18.1	-0.0053	-18.1	0
-18	-0.0058	-18	0
-17.9	-0.0146	-17.9	0
-17.8	-0.0205	-17.8	0
-17.7	-0.0262	-17.7	0
-17.6	-0.0225	-17.6	0
-17.5	-0.019	-17.5	0
-17.4	-0.0141	-17.4	0
-17.3	-0.0138	-17.3	0
-17.2	-0.0087	-17.2	0
-17.1	-0.0183	-17.1	0
-17	-0.0135	-17	0
-16.9	-0.000499998	-16.9	0
-16.8	0.0063	-16.8	0
-16.7	0.0051	-16.7	0
-16.6	0.0034	-16.6	0
-16.5	0.0043	-16.5	0
-16.4	0.0138	-16.4	0
-16.3	0.0133	-16.3	0
-16.2	0.0238	-16.2	0
-16.1	0.0338	-16.1	0
-16	0.0396	-16	0
-15.9	0.0342	-15.9	0
-15.8	0.0164	-15.8	0
-15.7	0.0028	-15.7	0
-15.6	0.0046	-15.6	0
-15.5	-0.0033	-15.5	0
-15.4	-0.0107	-15.4	0
-15.3	-0.0253	-15.3	0
-15.2	-0.0321	-15.2	0
-15.1	-0.0355	-15.1	0
-15	-0.0432	-15	0
-14.9	-0.0506	-14.9	0
-14.8	-0.0489	-14.8	0
-14.7	-0.0486	-14.7	0
-14.6	-0.0283	-14.6	0
-14.5	-0.0097	-14.5	0
-14.4	0.0048	-14.4	0
-14.3	-0.0024	-14.3	0
-14.2	-0.0097	-14.2	0
-14.1	-0.0091	-14.1	0
-14	-0.0028	-14	0
-13.9	0.0073	-13.9	0
-13.8	0.0051	-13.8	0
-13.7	-0.0041	-13.7	0
-13.6	-0.0087	-13.6	0
-13.5	-0.0159	-13.5	0
-13.4	-0.0182	-13.4	0
-13.3	-0.0168	-13.3	0
-13.2	-0.0178	-13.2	0
-13.1	-0.0182	-13.1	0
-13	-0.0031	-13	0
-12.9	0.002	-12.9	0
-12.8	0.0074	-12.8	0
-12.7	0.0072	-12.7	0
-12.6	0.0042	-12.6	0
-12.5	-0.008	-12.5	0
-12.4	-0.0063	-12.4	0
-12.3	-0.0047	-12.3	0
-12.2	-0.00230001	-12.2	0
-12.1	-0.0059	-12.1	0
-12	-0.0108	-12	0
-11.9	-0.0151	-11.9	0
-11.8	-0.012	-11.8	0
-11.7	-0.0163	-11.7	0
-11.6	-0.0298	-11.6	0
-11.5	-0.0285	-11.5	0
-11.4	-0.0244	-11.4	0
-11.3	-0.0234	-11.3	0
-11.2	-0.0235	-11.2	0
-11.1	-0.0187	-11.1	0
-11	-0.0215	-11	0
-10.9	-0.0279	-10.9	0
-10.8	-0.0245	-10.8	0
-10.7	-0.0161	-10.7	0
-10.6	-0.0132	-10.6	0
-10.5	-0.0111	-10.5	0
-10.4	-0.0087	-10.4	0
-10.3	-0.0062	-10.3	0
-10.2	-0.0129	-10.2	0
-10.1	-0.0169	-10.1	0
-10	-0.0195	-10	0
-9.90001	-0.0313	-9.90001	0
-9.8	-0.0375	-9.8	0
-9.7	-0.0527	-9.7	0
-9.60001	-0.0558	-9.60001	0
-9.5	-0.0631	-9.5	0
-9.40001	-0.0665	-9.40001	0
-9.3	-0.0704	-9.3	0
-9.2	-0.0741	-9.2	0
-9.10001	-0.0663	-9.10001	0
-9	-0.0615	-9	0
-8.90001	-0.0445	-8.90001	0
-8.8	-0.0336	-8.8	0
-8.7	-0.0299	-8.7	0
-8.60001	-0.029	-8.60001	0
-8.5	-0.0337	-8.5	0
-8.40001	-0.0188	-8.40001	0
-8.3	-0.011	-8.3	0
-8.2	-0.0146	-8.2	0
-8.10001	-0.0157	-8.10001	0
-8	-0.0166	-8	0
-7.90001	-0.0217	-7.90001	0
-7.8	-0.0254	-7.8	0
-7.7	-0.0185	-7.7	0
-7.60001	-0.0109	-7.60001	0
-7.5	-0.0088	-7.5	0
-7.40001	-0.0082	-7.40001	0
-7.3	-0.00910001	-7.3	0
-7.2	-0.0046	-7.2	0
-7.10001	-0.00600001	-7.10001	0
-7	-0.0057	-7	0
-6.90001	-0.00540001	-6.90001	0
-6.8	-0.0065	-6.8	0
-6.7	-0.00919999	-6.7	0
-6.60001	-0.00780001	-6.60001	0
-6.5	-0.0093	-6.5	0
-6.40001	-0.0042	-6.40001	0
-6.3	-0.005	-6.3	0
-6.2	-0.0044	-6.2	0
-6.10001	-0.0019	-6.10001	0
-6	0.0043	-6	0
-5.90001	-0.000100001	-5.90001	0
-5.8	0.000700001	-5.8	0
-5.7	0.0004	-5.7	0
-5.60001	0.0026	-5.60001	0
-5.5	0.0051	-5.5	0
-5.40001	0.0032	-5.40001	0
-5.3	0.0041	-5.3	0
-5.2	0.0011	-5.2	0
-5.10001	0.0057	-5.10001	0
-5	0	-5	0
-4.90001	-0.008	-4.90001	0
-4.8	-0.0111	-4.8	0
-4.7	-0.0174	-4.7	0
-4.60001	-0.0184	-4.60001	0
-4.5	-0.0121	-4.5	0
-4.40001	-0.0133	-4.40001	0
-4.3	-0.0148	-4.3	0
-4.2	-0.0178	-4.2	0
-4.10001	-0.0145	-4.10001	0
-4	-0.0143	-4	0
-3.90001	-0.0181	-3.90001	0
-3.8	-0.0179	-3.8	0
-3.7	-0.0205	-3.7	0
-3.60001	-0.0183	-3.60001	0
-3.5	-0.0167	-3.5	0
-3.40001	-0.0192	-3.40001	0
-3.3	-0.0212	-3.3	0
-3.2	-0.0303	-3.2	0
-3.10001	-0.0278	-3.10001	0
-3	-0.0337	-3	0
-2.90001	-0.0339	-2.90001	0
-2.8	-0.0398	-2.8	0
-2.7	-0.0407	-2.7	0
-2.60001	-0.0339	-2.60001	0
-2.5	-0.0316	-2.5	0
-2.40001	-0.0369	-2.40001	0
-2.3	-0.0431	-2.3	0
-2.2	-0.0331	-2.2	0
-2.10001	-0.0318	-2.10001	0
-2	-0.0313	-2	0
-1.90001	-0.0307	-1.90001	0
-1.8	-0.041	-1.8	0
-1.7	-0.0304	-1.7	0
-1.60001	-0.0293	-1.60001	0
-1.5	-0.0466	-1.5	0
-1.40001	-0.0316	-1.40001	0
-1.3	-0.0337	-1.3	0
-1.2	-0.0466	-1.2	0
-1.10001	-0.0478	-1.10001	0
-1	-0.0466	-1	0
-0.900009	-0.0466	-0.900009	0
-0.800003	-0.0478	-0.800003	0
-0.699997		-0.699997	0
-0.600006		-0.600006	0
-0.5		-0.5	0
-0.400009		-0.400009	0
-0.300003		-0.300003	0
-0.199997		-0.199997	0
-0.100006		-0.100006	0
0		0	0
0.0999908		0.0999908	0
0.199997		0.199997	0.0466659
0.300003		0.300003	0.0933066
0.399994		0.399994	0.139915
0.5		0.5	0.186506
0.599991		0.599991	0.233064
0.699997		0.699997	0.279604
0.800003		0.800003	0.32612
0.899994		0.899994	0.372603
1		1	0.419068
1.09999		1.09999	0.465501
1.2		1.2	0.511916
1.3		1.3	0.558306
1.39999		1.39999	0.604664
1.5		1.5	0.651004
1.59999		1.59999	0.697312
1.7		1.7	0.743603
1.8	4.1909	1.8	0.789868
1.89999	4.2705	1.89999	0.836101
2	4.0907	2	0.882316
2.09999	3.9892	2.09999	0.9285
2.2	3.9491	2.2	0.974665
2.3	3.8925	2.3	1.02081
2.39999	3.8638	2.39999	1.06691
2.5	3.7379	2.5	1.11301
2.59999	3.8088	2.59999	1.15906
2.7	3.745	2.7	1.20511
2.8	3.7603	2.8	1.25112
2.89999	3.7979	2.89999	1.29711
3	3.8702	3	1.34307
3.09999	3.8545	3.09999	1.38901
3.2	3.9437	3.2	1.43492
3.3	3.9831	3.3	1.48082
3.39999	4.0015	3.39999	1.52668
3.5	4.0414	3.5	1.57252
3.59999	4.0948	3.59999	1.61833
3.7	4.119	3.7	1.66412
3.8	4.1531	3.8	1.70989
3.89999	4.1988	3.89999	1.75563
4	4.2306	4	1.80135
4.09999	4.2899	4.09999	1.84703
4.2	4.3134	4.2	1.8927
4.3	4.3432	4.3	1.93835
4.39999	4.3862	4.39999	1.98396
4.5	4.4176	4.5	2.02956
4.59999	4.4583	4.59999	2.07512
4.7	4.4901	4.7	2.12067
4.8	4.5332	4.8	2.16619
4.89999	4.5841	4.89999	2.21168
5	4.6188	5	2.25715
5.09999	4.6634	5.09999	2.30259
5.2	4.6947	5.2	2.34802
5.3	4.738	5.3	2.39341
5.39999	4.7754	5.39999	2.43878
5.5	4.8194	5.5	2.48413
5.59999	4.8615	5.59999	2.52945
5.7	4.9	5.7	2.57475
5.8	4.9373	5.8	2.62003
5.89999	4.975	5.89999	2.66527
6	5.0152	6	2.7105
6.09999	5.0466	6.09999	2.75569
6.2	5.0881	6.2	2.80087
6.3	5.1259	6.3	2.84602
6.39999	5.1542	6.39999	2.89115
6.5	5.2058	6.5	2.93625
6.59999	5.2523	6.59999	2.98132
6.7	5.2875	6.7	3.02638
6.8	5.329	6.8	3.07141
6.89999	5.3698	6.89999	3.11641
7	5.4106	7	3.16139
7.09999	5.4481	7.09999	3.20634
7.2	5.4855	7.2	3.25128
7.3	5.5243	7.3	3.29619
7.39999	5.5663	7.39999	3.34107
7.5	5.6043	7.5	3.38593
7.59999	5.6424	7.59999	3.43076
7.7	5.6856	7.7	3.47557
7.8	5.7238	7.8	3.52036
7.89999	5.7652	7.89999	3.56511
8	5.8079	8	3.60985
8.09999	5.8471	8.09999	3.65456
8.2	5.8822	8.2	3.69925
8.3	5.9201	8.3	3.74392
8.39999	5.961	8.39999	3.78855
8.5	5.9999	8.5	3.83317
8.59999	6.0422	8.59999	3.87776
8.7	6.0843	8.7	3.92233
8.8	6.1202	8.8	3.96687
8.89999	6.1562	8.89999	4.01139
9	6.1939	9	4.05589
9.09999	6.2351	9.09999	4.10035
9.2	6.28	9.2	4.1448
9.3	6.3183	9.3	4.18923
9.39999	6.36	9.39999	4.23362
9.5	6.4036	9.5	4.278
9.59999	6.4454	9.59999	4.32234
9.7	6.4872	9.7	4.36667
9.8	6.5245	9.8	4.41097
9.89999	6.5599	9.89999	4.45525
10	6.5934	10	4.4995
10.1	6.6261	10.1	4.54373
10.2	6.6642	10.2	4.58794
10.3	6.7094	10.3	4.63212
10.4	6.7525	10.4	4.67627
10.5	6.7971	10.5	4.72041
10.6	6.841	10.6	4.76452
10.7	6.881	10.7	4.8086
10.8	6.9169	10.8	4.85267
10.9	6.9523	10.9	4.8967
11	6.9933	11	4.94072
11.1	7.038	11.1	4.9847
11.2	7.0807	11.2	5.02867
11.3	7.1211	11.3	5.07261
11.4	7.1627	11.4	5.11653
11.5	7.2027	11.5	5.16042
11.6	7.2427	11.6	5.20429
11.7	7.2845	11.7	5.24814
11.8	7.3194	11.8	5.29196
11.9	7.3606	11.9	5.33576
12	7.3995	12	5.37954
12.1	7.4392	12.1	5.42328
12.2	7.4767	12.2	5.46701
12.3	7.5158	12.3	5.51072
12.4	7.5534	12.4	5.55439
12.5	7.5951	12.5	5.59805
12.6	7.6365	12.6	5.64168
12.7	7.6766	12.7	5.68529
12.8	7.7178	12.8	5.72888
12.9	7.755	12.9	5.77243
13	7.7967	13	5.81597
13.1	7.8373	13.1	5.85948
13.2	7.8841	13.2	5.90297
13.3	7.9225	13.3	5.94644
13.4	7.9578	13.4	5.98988
13.5	7.9985	13.5	6.0333
13.6	8.0364	13.6	6.07669
13.7	8.0714	13.7	6.12006
13.8	8.1107	13.8	6.16341
13.9	8.149	13.9	6.20673
14	8.1882	14	6.25004
14.1	8.2236	14.1	6.29331
14.2	8.2656	14.2	6.33656
14.3	8.3075	14.3	6.3798
14.4	8.3481	14.4	6.423
14.5	8.3933	14.5	6.46618
14.6	8.4384	14.6	6.50934
14.7	8.4768	14.7	6.55247
14.8	8.519	14.8	6.59559
14.9	8.5557	14.9	6.63867
15	8.5965	15	6.68174
15.1	8.6372	15.1	6.72478
15.2	8.6794	15.2	6.7678
15.3	8.7185	15.3	6.81079
15.4	8.7594	15.4	6.85376
15.5	8.8023	15.5	6.89671
15.6	8.8454	15.6	6.93963
15.7	8.8882	15.7	6.98253
15.8	8.928	15.8	7.02541
15.9	8.9685	15.9	7.06826
16	9.0086	16	7.11109
16.1	9.0535	16.1	7.15389
16.2	9.0948	16.2	7.19668
16.3	9.1329	16.3	7.23944
16.4	9.1687	16.4	7.28217
16.5	9.2079	16.5	7.32489
16.6	9.2473	16.6	7.36757
16.7	9.2899	16.7	7.41024
16.8	9.3285	16.8	7.45289
16.9	9.3741	16.9	7.4955
17	9.4164	17	7.5381
17.1	9.4566	17.1	7.58067
17.2	9.4979	17.2	7.62322
17.3	9.5425	17.3	7.66575
17.4	9.5859	17.4	7.70825
17.5	9.6272	17.5	7.75074
17.6	9.6712	17.6	7.79319
17.7	9.715	17.7	7.83562
17.8	9.7559	17.8	7.87804
17.9	9.7982	17.9	7.92042
18	9.8344	18	7.96279
18.1	9.87	18.1	8.00512
18.2	9.9066	18.2	8.04744
18.3	9.9485	18.3	8.08974
18.4	9.9906	18.4	8.13201
18.5	10.0324	18.5	8.17426
18.6	10.0715	18.6	8.21648
18.7	10.115	18.7	8.25868
18.8	10.1601	18.8	8.30086
18.9	10.1994	18.9	8.34302
19	10.2449	19	8.38515
19.1	10.2881	19.1	8.42726
19.2	10.3342	19.2	8.46935
19.3	10.3754	19.3	8.51141
19.4	10.4141	19.4	8.55345
19.5	10.4544	19.5	8.59547
19.6	10.4998	19.6	8.63746
19.7	10.5428	19.7	8.67943
19.8	10.5855	19.8	8.72138
19.9	10.6272	19.9	8.7633
20	10.6684	20	8.80521
20.1	10.7082	20.1	8.84708
20.2	10.7489	20.2	8.88894
20.3	10.7882	20.3	8.93078
20.4	10.8274	20.4	8.97258
20.5	10.8669	20.5	9.01437
20.6	10.9046	20.6	9.05613
20.7	10.9416	20.7	9.09788
20.8	10.9849	20.8	9.1396
20.9	11.0227	20.9	9.18129
21	11.0629	21	9.22297
21.1	11.0989	21.1	9.26461
21.2	11.138	21.2	9.30624
21.3	11.1748	21.3	9.34785
21.4	11.2135	21.4	9.38943
21.5	11.2526	21.5	9.43099
21.6	11.2912	21.6	9.47252
21.7	11.3349	21.7	9.51404
21.8	11.3726	21.8	9.55553
21.9	11.4121	21.9	9.597
22	11.4537	22	9.63843
22.1	11.4948	22.1	9.67986
22.2	11.5377	22.2	9.72126
22.3	11.5729	22.3	9.76264
22.4	11.6064	22.4	9.80399
22.5	11.6415	22.5	9.84532
22.6	11.6762	22.6	9.88663
22.7	11.7174	22.7	9.92791
22.8	11.7567	22.8	9.96918
22.9	11.7988	22.9	10.0104
23	11.8336	23	10.0516
23.1	11.8745	23.1	10.0928
23.2	11.9159	23.2	10.134
23.3	11.9569	23.3	10.1752
23.4	11.9961	23.4	10.2163
23.5	12.0324	23.5	10.2574
23.6	12.0719	23.6	10.2985
23.7	12.1087	23.7	10.3395
23.8	12.1437	23.8	10.3806
23.9	12.1813	23.9	10.4216
24	12.2206	24	10.4626
24.1	12.2643	24.1	10.5035
24.2	12.3047	24.2	10.5445
24.3	12.3467	24.3	10.5854
24.4	12.3853	24.4	10.6263
24.5	12.4256	24.5	10.6672
24.6	12.466	24.6	10.708
24.7	12.5063	24.7	10.7489
24.8	12.542	24.8	10.7897
24.9	12.5777	24.9	10.8305
25	12.6176	25	10.8712
25.1	12.6522	25.1	10.912
25.2	12.6884	25.2	10.9527
25.3	12.7274	25.3	10.9934
25.4	12.7638	25.4	11.0341
25.5	12.8004	25.5	11.0747
25.6	12.841	25.6	11.1154
25.7	12.8777	25.7	11.156
25.8	12.9157	25.8	11.1966
25.9	12.9537	25.9	11.2371
26	12.9851	26	11.2777
26.1	13.023	26.1	11.3182
26.2	13.0652	26.2	11.3587
26.3	13.1052	26.3	11.3992
26.4	13.1425	26.4	11.4396
26.5	13.1829	26.5	11.48
26.6	13.2217	26.6	11.5205
26.7	13.2562	26.7	11.5608
26.8	13.2949	26.8	11.6012
26.9	13.3318	26.9	11.6416
27	13.3683	27	11.6819
27.1	13.4034	27.1	11.7222
27.2	13.4407	27.2	11.7624
27.3	13.4795	27.3	11.8027
27.4	13.523	27.4	11.8429
27.5	13.5624	27.5	11.8831
27.6	13.5998	27.6	11.9233
27.7	13.6348	27.7	11.9635
27.8	13.6681	27.8	12.0036
27.9	13.7007	27.9	12.0437
28	13.7338	28	12.0838
28.1	13.7701	28.1	12.1239
28.2	13.8073	28.2	12.164
28.3	13.8391	28.3	12.204
28.4	13.8766	28.4	12.244
28.5	13.9193	28.5	12.284
28.6	13.9614	28.6	12.324
28.7	14.0028	28.7	12.3639
28.8	14.0419	28.8	12.4038
28.9	14.0755	28.9	12.4437
29	14.108	29	12.4836
29.1	14.1437	29.1	12.5235
29.2	14.1796	29.2	12.5633
29.3	14.2161	29.3	12.6031
29.4	14.252	29.4	12.6429
29.5	14.2841	29.5	12.6826
29.6	14.3207	29.6	12.7224
29.7	14.3573	29.7	12.7621
29.8	14.3998	29.8	12.8018
29.9	14.4379	29.9	12.8415
30	14.4783	30	12.8812
30.1	14.5131	30.1	12.9208
30.2	14.5462	30.2	12.9604
30.3	14.585	30.3	13
30.4	14.6194	30.4	13.0396
30.5	14.6576	30.5	13.0791
30.6	14.6952	30.6	13.1186
30.7	14.7338	30.7	13.1581
30.8	14.7712	30.8	13.1976
30.9	14.8114	30.9	13.2371
31	14.8507	31	13.2765
31.1	14.8921	31.1	13.3159
31.2	14.9327	31.2	13.3553
31.3	14.9679	31.3	13.3947
31.4	14.9993	31.4	13.4341
31.5	15.0363	31.5	13.4734
31.6	15.0773	31.6	13.5127
31.7	15.1139	31.7	13.552
31.8	15.1513	31.8	13.5912
31.9	15.1869	31.9	13.6305
32	15.2242	32	13.6697
32.1	15.2651	32.1	13.7089
32.2	15.3063	32.2	13.7481
32.3	15.3443	32.3	13.7872
32.4	15.3837	32.4	13.8264
32.5	15.4257	32.5	13.8655
32.6	15.4629	32.6	13.9046
32.7	15.5027	32.7	13.9436
32.8	15.5428	32.8	13.9827
32.9	15.578	32.9	14.0217
33	15.6129	33	14.0607
33.1	15.6484	33.1	14.0997
33.2	15.685	33.2	14.1387
33.3	15.7179	33.3	14.1776
33.4	15.7525	33.4	14.2165
33.5	15.7859	33.5	14.2554
33.6	15.8235	33.6	14.2943
33.7	15.8588	33.7	14.3331
33.8	15.8961	33.8	14.372
33.9	15.932	33.9	14.4108
34	15.9728	34	14.4496
34.1	16.0128	34.1	14.4883
34.2	16.0482	34.2	14.5271
34.3	16.0847	34.3	14.5658
34.4	16.1216	34.4	14.6045
34.5	16.1589	34.5	14.6432
34.6	16.1902	34.6	14.6818
34.7	16.2241	34.7	14.7205
34.8	16.2628	34.8	14.7591
34.9	16.2993	34.9	14.7977
35	16.3376	35	14.8363
35.1	16.3748	35.1	14.8748
35.2	16.4061	35.2	14.9133
35.3	16.44	35.3	14.9518
35.4	16.4809	35.4	14.9903
35.5	16.5196	35.5	15.0288
35.6	16.5511	35.6	15.0672
35.7	16.5832	35.7	15.1057
35.8	16.619	35.8	15.1441
35.9	16.6532	35.9	15.1825
36	16.692	36	15.2208
36.1	16.737	36.1	15.2591
36.2	16.7751	36.2	15.2975
36.3	16.8133	36.3	15.3358
36.4	16.8475	36.4	15.374
36.5	16.8862	36.5	15.4123
36.6	16.9231	36.6	15.4505
36.7	16.9588	36.7	15.4887
36.8	16.9957	36.8	15.5269
36.9	17.031	36.9	15.5651
37	17.0653	37	15.6032
37.1	17.0999	37.1	15.6414
37.2	17.137	37.2	15.6795
37.3	17.1749	37.3	15.7175
37.4	17.2097	37.4	15.7556
37.5	17.243	37.5	15.7936
37.6	17.2799	37.6	15.8317
37.7	17.3186	37.7	15.8697
37.8	17.3574	37.8	15.9076
37.9	17.3882	37.9	15.9456
38	17.4297	38	15.9835
38.1	17.4663	38.1	16.0214
38.2	17.5051	38.2	16.0593
38.3	17.5402	38.3	16.0972
38.4	17.5739	38.4	16.1351
38.5	17.6122	38.5	16.1729
38.6	17.6436	38.6	16.2107
38.7	17.6821	38.7	16.2485
38.8	17.7148	38.8	16.2863
38.9	17.7481	38.9	16.324
39	17.7838	39	16.3617
39.1	17.8156	39.1	16.3994
39.2	17.8516	39.2	16.4371
39.3	17.8885	39.3	16.4748
39.4	17.9264	39.4	16.5124
39.5	17.9637	39.5	16.55
39.6	18.0013	39.6	16.5876
39.7	18.0336	39.7	16.6252
39.8	18.0696	39.8	16.6628
39.9	18.1034	39.9	16.7003
40	18.1328	40	16.7378
40.1	18.1725	40.1	16.7753
40.2	18.2063	40.2	16.8128
40.3	18.2386	40.3	16.8502
40.4	18.2745	40.4	16.8877
40.5	18.3131	40.5	16.9251
40.6	18.3503	40.6	16.9625
40.7	18.386	40.7	16.9998
40.8	18.4222	40.8	17.0372
40.9	18.4595	40.9	17.0745
41	18.4992	41	17.1118
41.1	18.5332	41.1	17.1491
41.2	18.5616	41.2	17.1864
41.3	18.599	41.3	17.2236
41.4	18.634	41.4	17.2608
41.5	18.6663	41.5	17.298
41.6	18.7038	41.6	17.3352
41.7	18.7414	41.7	17.3724
41.8	18.7754	41.8	17.4095
41.9	18.8079	41.9	17.4466
42	18.8468	42	17.4837
42.1	18.8823	42.1	17.5208
42.2	18.92	42.2	17.5579
42.3	18.9556	42.3	17.5949
42.4	18.989	42.4	17.6319
42.5	19.0223	42.5	17.6689
42.6	19.0555	42.6	17.7059
42.7	19.0918	42.7	17.7428
42.8	19.1258	42.8	17.7798
42.9	19.1576	42.9	17.8167
43	19.1892	43	17.8536
43.1	19.2187	43.1	17.8904
43.2	19.2533	43.2	17.9273
43.3	19.2886	43.3	17.9641
43.4	19.3246	43.4	18.0009
43.5	19.3557	43.5	18.0377
43.6	19.3914	43.6	18.0745
43.7	19.4279	43.7	18.1112
43.8	19.4628	43.8	18.148
43.9	19.5024	43.9	18.1847
44	19.5382	44	18.2214
44.1	19.5739	44.1	18.258
44.2	19.6149	44.2	18.2947
44.3	19.6527	44.3	18.3313
44.4	19.6856	44.4	18.3679
44.5	19.7167	44.5	18.4045
44.6	19.754	44.6	18.441
44.7	19.7897	44.7	18.4776
44.8	19.8261	44.8	18.5141
44.9	19.8606	44.9	18.5506
45	19.897	45	18.5871
45.1	19.9332	45.1	18.6235
45.2	19.9676	45.2	18.66
45.3	19.9996	45.3	18.6964
45.4	20.0363	45.4	18.7328
45.5	20.0735	45.5	18.7692
45.6	20.1068	45.6	18.8055
45.7	20.1361	45.7	18.8419
45.8	20.1713	45.8	18.8782
45.9	20.2031	45.9	18.9145
46	20.2342	46	18.9508
46.1	20.2696	46.1	18.987
46.2	20.3046	46.2	19.0233
46.3	20.3421	46.3	19.0595
46.4	20.3799	46.4	19.0957
46.5	20.4105	46.5	19.1319
46.6	20.4388	46.6	19.168
46.7	20.4759	46.7	19.2042
46.8	20.5156	46.8	19.2403
46.9	20.5487	46.9	19.2764
47	20.5799	47	19.3124
47.1	20.6156	47.1	19.3485
47.2	20.6495	47.2	19.3845
47.3	20.6834	47.3	19.4205
47.4	20.7197	47.4	19.4565
47.5	20.753	47.5	19.4925
47.6	20.7818	47.6	19.5285
47.7	20.8171	47.7	19.5644
47.8	20.8525	47.8	19.6003
47.9	20.8871	47.9	19.6362
48	20.9223	48	19.6721
48.1	20.9602	48.1	19.7079
48.2	20.994	48.2	19.7438
48.3	21.0295	48.3	19.7796
48.4	21.0654	48.4	19.8154
48.5	21.1015	48.5	19.8511
48.6	21.1379	48.6	19.8869
48.7	21.1704	48.7	19.9226
48.8	21.198	48.8	19.9583
48.9	21.2329	48.9	19.994
49	21.2638	49	20.0297
49.1	21.3039	49.1	20.0654
49.2	21.3418	49.2	20.101
49.3	21.3744	49.3	20.1366
49.4	21.4071	49.4	20.1722
49.5	21.4391	49.5	20.2078
49.6	21.4748	49.6	20.2433
49.7	21.5076	49.7	20.2789
49.8	21.5383	49.8	20.3144
49.9	21.5708	49.9	20.3499
50	21.5991	50	20.3853
50.1	21.632	50.1	20.4208
50.2	21.6628	50.2	20.4562
50.3	21.6957	50.3	20.4916
50.4	21.7305	50.4	20.527
50.5	21.7684	50.5	20.5624
50.6	21.799	50.6	20.5977
50.7	21.827	50.7	20.6331
50.8	21.8595	50.8	20.6684
50.9	21.8924	50.9	20.7037
51	21.9227	51	20.739
51.1	21.9579	51.1	20.7742
51.2	21.9907	51.2	20.8095
51.3	22.0235	51.3	20.8447
51.4	22.0569	51.4	20.8799
51.5	22.0891	51.5	20.915
51.6	22.1211	51.6	20.9502
51.7	22.1468	51.7	20.9853
51.8	22.1802	51.8	21.0204
51.9	22.2085	51.9	21.0555
52	22.246	52	21.0906
52.1	22.2844	52.1	21.1257
52.2	22.3214	52.2	21.1607
52.3	22.3567	52.3	21.1957
52.4	22.3915	52.4	21.2307
52.5	22.4251	52.5	21.2657
52.6	22.4584	52.6	21.3007
52.7	22.4899	52.7	21.3356
52.8	22.5156	52.8	21.3705
52.9	22.5489	52.9	21.4054
53	22.5834	53	21.4403
53.1	22.612	53.1	21.4751
53.2	22.6437	53.2	21.51
53.3	22.6797	53.3	21.5448
53.4	22.7153	53.4	21.5796
53.5	22.7492	53.5	21.6144
53.6	22.7855	53.6	21.6492
53.7	22.8199	53.7	21.6839
53.8	22.8534	53.8	21.7186
53.9	22.8902	53.9	21.7533
54	22.9231	54	21.788
54.1	22.9586	54.1	21.8227
54.2	22.9863	54.2	21.8573
54.3	23.0182	54.3	21.8919
54.4	23.0551	54.4	21.9265
54.5	23.0859	54.5	21.9611
54.6	23.1189	54.6	21.9957
54.7	23.1513	54.7	22.0302
54.8	23.1839	54.8	22.0648
54.9	23.2216	54.9	22.0993
55	23.2546	55	22.1338
55.1	23.2877	55.1	22.1682
55.2	23.3208	55.2	22.2027
55.3	23.3544	55.3	22.2371
55.4	23.3855	55.4	22.2715
55.5	23.4231	55.5	22.3059
55.6	23.4622	55.6	22.3403
55.7	23.4975	55.7	22.3746
55.8	23.535	55.8	22.409
55.9	23.5674	55.9	22.4433
56	23.5939	56	22.4776
56.1	23.6258	56.1	22.5118
56.2	23.656	56.2	22.5461
56.3	23.693	56.3	22.5803
56.4	23.7223	56.4	22.6146
56.5	23.745	56.5	22.6488
56.6	23.7728	56.6	22.6829
56.7	23.8084	56.7	22.7171
56.8	23.8439	56.8	22.7512
56.9	23.8784	56.9	22.7854
57	23.9113	57	22.8195
57.1	23.9498	57.1	22.8535
57.2	23.9843	57.2	22.8876
57.3	24.022	57.3	22.9216
57.4	24.0538	57.4	22.9557
57.5	24.0846	57.5	22.9897
57.6	24.1129	57.6	23.0237
57.7	24.1438	57.7	23.0576
57.8	24.183	57.8	23.0916
57.9	24.2243	57.9	23.1255
58	24.2478	58	23.1594
58.1	24.2835	58.1	23.1933
58.2	24.3168	58.2	23.2272
58.3	24.3484	58.3	23.261
58.4	24.3838	58.4	23.2949
58.5	24.4106	58.5	23.3287
58.6	24.4334	58.6	23.3625
58.7	24.4535	58.7	23.3962
58.8	24.4808	58.8	23.43
58.9	24.5185	58.9	23.4637
59	24.5602	59	23.4974
59.1	24.5297	59.1	23.5311
59.2	24.5297	59.2	23.5648
59.3		59.3	23.5985
59.4		59.4	23.6321
59.5		59.5	23.6657
59.6		59.6	23.6994
59.7		59.7	23.7329
59.8		59.8	23.7665
59.9		59.9	23.8001
60		60	23.8336
60.1		60.1	23.8336
60.2		60.2	23.826
60.3		60.3	23.8183
60.4		60.4	23.8107
60.5		60.5	23.8031
60.6		60.6	23.7955
60.7		60.7	23.7879
60.8		60.8	23.7803
60.9		60.9	23.7727
61		61	23.7651
61.1		61.1	23.7575
61.2		61.2	23.7499
61.3		61.3	23.7423
61.4		61.4	23.7347
61.5		61.5	23.7271
61.6		61.6	23.7195
61.7		61.7	23.7119
61.8	21.3943	61.8	23.7043
61.9	21.7164	61.9	23.6967
62	21.8261	62	23.6892
62.1	21.8505	62.1	23.6816
62.2	21.8889	62.2	23.674
62.3	21.9216	62.3	23.6664
62.4	21.9216	62.4	23.6589
62.5	21.9463	62.5	23.6513
62.6	21.9845	62.6	23.6438
62.7	22.1028	62.7	23.6362
62.8	22.093	62.8	23.6286
62.9	22.1613	62.9	23.6211
63	22.0741	63	23.6135
63.1	22.0311	63.1	23.606
63.2	21.9938	63.2	23.5984
63.3	21.9481	63.3	23.5909
63.4	21.9904	63.4	23.5833
63.5	21.9291	63.5	23.5758
63.6	21.9261	63.6	23.5683
63.7	21.9087	63.7	23.5607
63.8	21.8942	63.8	23.5532
63.9	21.9109	63.9	23.5457
64	21.9177	64	23.5381
64.1	21.921	64.1	23.5306
64.2	21.9072	64.2	23.5231
64.3	21.8962	64.3	23.5156
64.4	21.9195	64.4	23.508
64.5	21.9333	64.5	23.5005
64.6	21.9161	64.6	23.493
64.7	21.916	64.7	23.4855
64.8	21.9385	64.8	23.478
64.9	21.9156	64.9	23.4705
65	21.9079	65	23.463
65.1	21.9255	65.1	23.4555
65.2	21.9065	65.2	23.448
65.3	21.8942	65.3	23.4405
65.4	21.9006	65.4	23.433
65.5	21.9005	65.5	23.4255
65.6	21.8951	65.6	23.418
65.7	21.8863	65.7	23.4105
65.8	21.8779	65.8	23.403
65.9	21.8841	65.9	23.3956
66	21.8781	66	23.3881
66.1	21.8762	66.1	23.3806
66.2	21.8754	66.2	23.3731
66.3	21.8807	66.3	23.3657
66.4	21.878	66.4	23.3582
66.5	21.8736	66.5	23.3507
66.6	21.8636	66.6	23.3433
66.7	21.8586	66.7	23.3358
66.8	21.8494	66.8	23.3283
66.9	21.843	66.9	23.3209
67	21.8416	67	23.3134
67.1	21.8371	67.1	23.306
67.2	21.8367	67.2	23.2985
67.3	21.8419	67.3	23.2911
67.4	21.8402	67.4	23.2836
67.5	21.845	67.5	23.2762
67.6	21.8381	67.6	23.2687
67.7	21.8339	67.7	23.2613
67.8	21.8278	67.8	23.2539
67.9	21.834	67.9	23.2464
68	21.8269	68	23.239
68.1	21.8176	68.1	23.2316
68.2	21.8272	68.2	23.2242
68.3	21.8243	68.3	23.2167
68.4	21.8152	68.4	23.2093
68.5	21.8153	68.5	23.2019
68.6	21.8121	68.6	23.1945
68.7	21.8182	68.7	23.1871
68.8	21.8165	68.8	23.1797
68.9	21.8101	68.9	23.1722
69	21.8098	69	23.1648
69.1	21.803	69.1	23.1574
69.2	21.8084	69.2	23.15
69.3	21.8107	69.3	23.1426
69.4	21.8059	69.4	23.1352
69.5	21.7973	69.5	23.1278
69.6	21.7867	69.6	23.1205
69.7	21.7824	69.7	23.1131
69.8	21.7817	69.8	23.1057
69.9	21.7957	69.9	23.0983
70	21.8126	70	23.0909
70.1	21.8173	70.1	23.0835
70.2	21.8201	70.2	23.0762
70.3	21.8307	70.3	23.0688
70.4	21.8622	70.4	23.0614
70.5	21.8026	70.5	23.054
70.6	21.7959	70.6	23.0467
70.7	21.8312	70.7	23.0393
70.8	21.8505	70.8	23.0319
70.9	21.6749	70.9	23.0246
71	21.4857	71	23.0172
71.1	21.4716	71.1	23.0099
71.2	22.295	71.2	23.0025
71.3	22.8967	71.3	22.9952
71.4	21.9969	71.4	22.9878
71.5	21.7834	71.5	22.9805
71.6	21.7843	71.6	22.9731
71.7	21.7678	71.7	22.9658
71.8	21.8099	71.8	22.9584
71.9	21.8111	71.9	22.9511
72	21.834	72	22.9438
72.1	21.8416	72.1	22.9364
72.2	21.8136	72.2	22.9291
72.3	21.7922	72.3	22.9218
72.4	22.0932	72.4	22.9145
72.5	22.1777	72.5	22.9071
72.6	22.0653	72.6	22.8998
72.7	22.0292	72.7	22.8925
72.8	22.1013	72.8	22.8852
72.9	22.1837	72.9	22.8779
73	22.5737	73	22.8706
73.1	22.1937	73.1	22.8633
73.2	21.5329	73.2	22.856
73.3	21.3379	73.3	22.8487
73.4	21.1062	73.4	22.8414
73.5	20.8382	73.5	22.8341
73.6	20.7425	73.6	22.8268
73.7	20.652	73.7	22.8195
73.8	20.883	73.8	22.8122
73.9	21.1556	73.9	22.8049
74	21.5392	74	22.7976
74.1	21.2176	74.1	22.7903
74.2	22.2865	74.2	22.783
74.3	22.0931	74.3	22.7758
74.4	21.9208	74.4	22.7685
74.5	21.7181	74.5	22.7612
74.6	21.47	74.6	22.7539
74.7	21.2906	74.7	22.7467
74.8	21.2514	74.8	22.7394
74.9	21.3848	74.9	22.7321
75	21.4011	75	22.7249
75.1	21.4481	75.1	22.7176
75.2	21.4739	75.2	22.7104
75.3	21.5124	75.3	22.7031
75.4	21.5685	75.4	22.6959
75.5	21.5768	75.5	22.6886
75.6	21.574	75.6	22.6814
75.7	21.6019	75.7	22.6741
75.8	21.5986	75.8	22.6669
75.9	21.6011	75.9	22.6596
76	21.6047	76	22.6524
76.1	21.6071	76.1	22.6452
76.2	21.6137	76.2	22.6379
76.3	21.6456	76.3	22.6307
76.4	21.6413	76.4	22.6235
76.5	21.6626	76.5	22.6162
76.6	21.6976	76.6	22.609
76.7	21.7077	76.7	22.6018
76.8	21.672	76.8	22.5946
76.9	21.6854	76.9	22.5874
77	21.6564	77	22.5801
77.1	21.6805	77.1	22.5729
77.2	21.6761	77.2	22.5657
77.3	21.6463	77.3	22.5585
77.4	21.6488	77.4	22.5513
77.5	21.6378	77.5	22.5441
77.6	21.6133	77.6	22.5369
77.7	21.5924	77.7	22.5297
77.8	21.5784	77.8	22.5225
77.9	21.5617	77.9	22.5153
78	21.5704	78	22.5081
78.1	21.5574	78.1	22.5009
78.2	21.5446	78.2	22.4937
78.3	21.5239	78.3	22.4866
78.4	21.5183	78.4	22.4794
78.5	21.5118	78.5	22.4722
78.6	21.5098	78.6	22.465
78.7	21.5051	78.7	22.4578
78.8	21.5148	78.8	22.4507
78.9	21.5102	78.9	22.4435
79	21.5099	79	22.4363
79.1	21.5053	79.1	22.4292
79.2	21.4993	79.2	22.422
79.3	21.4878	79.3	22.4148
79.4	21.477	79.4	22.4077
79.5	21.4743	79.5	22.4005
79.6	21.4663	79.6	22.3934
79.7	21.4633	79.7	22.3862
79.8	21.4676	79.8	22.3791
79.9	21.464	79.9	22.3719
80	21.4586	80	22.3648
80.1	21.4536	80.1	22.3576
80.2	21.4471	80.2	22.3505
80.3	21.4421	80.3	22.3434
80.4	21.4375	80.4	22.3362
80.5	21.4343	80.5	22.3291
80.6	21.4267	80.6	22.322
80.7	21.4225	80.7	22.3148
80.8	21.4132	80.8	22.3077
80.9	21.4077	80.9	22.3006
81	21.4033	81	22.2935
81.1	21.3988	81.1	22.2864
81.2	21.3968	81.2	22.2792
81.3	21.3901	81.3	22.2721
81.4	21.3821	81.4	22.265
81.5	21.3768	81.5	22.2579
81.6	21.3729	81.6	22.2508
81.7	21.3656	81.7	22.2437
81.8	21.3595	81.8	22.2366
81.9	21.3533	81.9	22.2295
82	21.349	82	22.2224
82.1	21.3422	82.1	22.2153
82.2	21.3405	82.2	22.2082
82.3	21.3397	82.3	22.2011
82.4	21.3353	82.4	22.194
82.5	21.3301	82.5	22.1869
82.6	21.3188	82.6	22.1799
82.7	21.3123	82.7	22.1728
82.8	21.3073	82.8	22.1657
82.9	21.2954	82.9	22.1586
83	21.2867	83	22.1515
83.1	21.2787	83.1	22.1445
83.2	21.2682	83.2	22.1374
83.3	21.2606	83.3	22.1303
83.4	21.2519	83.4	22.1233
83.5	21.2453	83.5	22.1162
83.6	21.2376	83.6	22.1091
83.7	21.2328	83.7	22.1021
83.8	21.2278	83.8	22.095
83.9	21.2184	83.9	22.088
84	21.2127	84	22.0809
84.1	21.2075	84.1	22.0739
84.2	21.1947	84.2	22.0668
84.3	21.1882	84.3	22.0598
84.4	21.1791	84.4	22.0527
84.5	21.1741	84.5	22.0457
84.6	21.1717	84.6	22.0387
84.7	21.1657	84.7	22.0316
84.8	21.1582	84.8	22.0246
84.9	21.1509	84.9	22.0176
85	21.147	85	22.0105
85.1	21.1396	85.1	22.0035
85.2	21.1334	85.2	21.9965
85.3	21.1281	85.3	21.9895
85.4	21.1263	85.4	21.9824
85.5	21.1224	85.5	21.9754
85.6	21.1161	85.6	21.9684
85.7	21.1083	85.7	21.9614
85.8	21.1054	85.8	21.9544
85.9	21.0998	85.9	21.9474
86	21.0937	86	21.9404
86.1	21.0869	86.1	21.9334
86.2	21.0748	86.2	21.9264
86.3	21.0721	86.3	21.9194
86.4	21.0794	86.4	21.9124
86.5	21.0868	86.5	21.9054
86.6	21.0798	86.6	21.8984
86.7	21.0705	86.7	21.8914
86.8	21.0672	86.8	21.8844
86.9	21.0697	86.9	21.8774
87	21.0837	87	21.8704
87.1	21.0888	87.1	21.8635
87.2	21.0899	87.2	21.8565
87.3	21.0996	87.3	21.8495
87.4	21.113	87.4	21.8425
87.5	21.118	87.5	21.8356
87.6	21.1045	87.6	21.8286
87.7	21.0913	87.7	21.8216
87.8	21.0914	87.8	21.8147
87.9	21.0815	87.9	21.8077
88	21.0687	88	21.8007
88.1	21.0619	88.1	21.7938
88.2	21.0521	88.2	21.7868
88.3	21.0385	88.3	21.7799
88.4	21.0306	88.4	21.7729
88.5	21.0226	88.5	21.766
88.6	21.0193	88.6	21.759
88.7	21.0215	88.7	21.7521
88.8	21.0406	88.8	21.7451
88.9	21.0473	88.9	21.7382
89	21.0472	89	21.7313
89.1	21.0358	89.1	21.7243
89.2	21.0188	89.2	21.7174
89.3	20.9944	89.3	21.7105
89.4	20.9746	89.4	21.7035
89.5	20.9634	89.5	21.6966
89.6	20.9674	89.6	21.6897
89.7	20.9737	89.7	21.6828
89.8	20.9702	89.8	21.6759
89.9	20.969	89.9	21.6689
90	20.9561	90	21.662
90.1	20.9362	90.1	21.6551
90.2	20.9008	90.2	21.6482
90.3	20.8725	90.3	21.6413
90.4	20.8482	90.4	21.6344
90.5	20.8297	90.5	21.6275
90.6	20.8224	90.6	21.6206
90.7	20.8315	90.7	21.6137
90.8	20.8378	90.8	21.6068
90.9	20.848	90.9	21.5999
91	20.8489	91	21.593
91.1	20.848	91.1	21.5861
91.2	20.8377	91.2	21.5792
91.3	20.8276	91.3	21.5723
91.4	20.8141	91.4	21.5655
91.5	20.8241	91.5	21.5586
91.6	20.8112	91.6	21.5517
91.7	20.8082	91.7	21.5448
91.8	20.8086	91.8	21.5379
91.9	20.8114	91.9	21.5311
92	20.7883	92	21.5242
92.1	20.7714	92.1	21.5173
92.2	20.7589	92.2	21.5105
92.3	20.7568	92.3	21.5036
92.4	20.7488	92.4	21.4967
92.5	20.7562	92.5	21.4899
92.6	20.7675	92.6	21.483
92.7	20.7674	92.7	21.4762
92.8	20.7687	92.8	21.4693
92.9	20.7669	92.9	21.4625
93	20.7655	93	21.4556
93.1	20.7621	93.1	21.4488
93.2	20.7686	93.2	21.4419
93.3	20.7663	93.3	21.4351
93.4	20.7673	93.4	21.4283
93.5	20.7588	93.5	21.4214
93.6	20.7585	93.6	21.4146
93.7	20.7402	93.7	21.4078
93.8	20.7163	93.8	21.4009
93.9	20.6939	93.9	21.3941
94	20.6858	94	21.3873
94.1	20.6845	94.1	21.3805
94.2	20.6804	94.2	21.3736
94.3	20.6732	94.3	21.3668
94.4	20.667	94.4	21.36
94.5	20.6505	94.5	21.3532
94.6	20.638	94.6	21.3464
94.7	20.6316	94.7	21.3396
94.8	20.6233	94.8	21.3328
94.9	20.6132	94.9	21.326
95	20.5954	95	21.3192
95.1	20.5989	95.1	21.3124
95.2	20.6012	95.2	21.3056
95.3	20.6026	95.3	21.2988
95.4	20.589	95.4	21.292
95.5	20.5936	95.5	21.2852
95.6	20.576	95.6	21.2784
95.7	20.5761	95.7	21.2716
95.8	20.5492	95.8	21.2648
95.9	20.5416	95.9	21.258
96	20.5386	96	21.2512
96.1	20.5337	96.1	21.2445
96.2	20.5432	96.2	21.2377
96.3	20.5457	96.3	21.2309
96.4	20.5442	96.4	21.2241
96.5	20.5466	96.5	21.2174
96.6	20.542	96.6	21.2106
96.7	20.5389	96.7	21.2038
96.8	20.5379	96.8	21.1971
96.9	20.5355	96.9	21.1903
97	20.5266	97	21.1836
97.1	20.525	97.1	21.1768
97.2	20.5139	97.2	21.1701
97.3	20.5131	97.3	21.1633
97.4	20.513	97.4	21.1565
97.5	20.511	97.5	21.1498
97.6	20.5097	97.6	21.1431
97.7	20.5059	97.7	21.1363
97.8	20.493	97.8	21.1296
97.9	20.4852	97.9	21.1228
98	20.48	98	21.1161
98.1	20.4704	98.1	21.1094
98.2	20.4686	98.2	21.1026
98.3	20.4688	98.3	21.0959
98.4	20.4691	98.4	21.0892
98.5	20.4777	98.5	21.0824
98.6	20.4853	98.6	21.0757
98.7	20.4848	98.7	21.069
98.8	20.4827	98.8	21.0623
98.9	20.4795	98.9	21.0556
99	20.4678	99	21.0489
99.1	20.4411	99.1	21.0421
99.2	20.4312	99.2	21.0354
99.3	20.4118	99.3	21.0287
99.4	20.3946	99.4	21.022
99.5	20.3742	99.5	21.0153
99.6	20.3594	99.6	21.0086
99.7	20.3503	99.7	21.0019
99.8	20.335	99.8	20.9952
99.9	20.3217	99.9	20.9885
100	20.3202	100	20.9818
100.1	20.3224	100.1	20.9751
100.2	20.3264	100.2	20.9684
100.3	20.3215	100.3	20.9618
100.4	20.3105	100.4	20.9551
100.5	20.3137	100.5	20.9484
100.6	20.3086	100.6	20.9417
100.7	20.3009	100.7	20.935
100.8	20.2944	100.8	20.9284
100.9	20.286	100.9	20.9217
101	20.2868	101	20.915
101.1	20.284	101.1	20.9084
101.2	20.2771	101.2	20.9017
101.3	20.2698	101.3	20.895
101.4	20.262	101.4	20.8884
101.5	20.2554	101.5	20.8817
101.6	20.256	101.6	20.875
101.7	20.25	101.7	20.8684
101.8	20.244	101.8	20.8617
101.9	20.2413	101.9	20.8551
102	20.2365	102	20.8484
102.1	20.2276	102.1	20.8418
102.2	20.2232	102.2	20.8351
102.3	20.2135	102.3	20.8285
102.4	20.2015	102.4	20.8219
102.5	20.1861	102.5	20.8152
102.6	20.1727	102.6	20.8086
102.7	20.1634	102.7	20.8019
102.8	20.1598	102.8	20.7953
102.9	20.1566	102.9	20.7887
103	20.1483	103	20.7821
103.1	20.1407	103.1	20.7754
103.2	20.1298	103.2	20.7688
103.3	20.1274	103.3	20.7622
103.4	20.1198	103.4	20.7556
103.5	20.1147	103.5	20.749
103.6	20.107	103.6	20.7423
103.7	20.1029	103.7	20.7357
103.8	20.1034	103.8	20.7291
103.9	20.1	103.9	20.7225
104	20.0941	104	20.7159
104.1	20.0876	104.1	20.7093
104.2	20.084	104.2	20.7027
104.3	20.0784	104.3	20.6961
104.4	20.0774	104.4	20.6895
104.5	20.0768	104.5	20.6829
104.6	20.0745	104.6	20.6763
104.7	20.0668	104.7	20.6697
104.8	20.061	104.8	20.6631
104.9	20.0536	104.9	20.6565
105	20.0458	105	20.65
105.1	20.0404	105.1	20.6434
105.2	20.0399	105.2	20.6368
105.3	20.0341	105.3	20.6302
105.4	20.0228	105.4	20.6236
105.5	20.0139	105.5	20.6171
105.6	20.0065	105.6	20.6105
105.7	19.9985	105.7	20.6039
105.8	19.9912	105.8	20.5974
105.9	19.9848	105.9	20.5908
106	19.9848	106	20.5842
106.1	19.9825	106.1	20.5777
106.2	19.9753	106.2	20.5711
106.3	19.971	106.3	20.5646
106.4	19.9666	106.4	20.558
106.5	19.9578	106.5	20.5514
106.6	19.9527	106.6	20.5449
106.7	19.9454	106.7	20.5383
106.8	19.9379	106.8	20.5318
106.9	19.9285	106.9	20.5253
107	19.9217	107	20.5187
107.1	19.915	107.1	20.5122
107.2	19.9141	107.2	20.5056
107.3	19.9082	107.3	20.4991
107.4	19.8931	107.4	20.4926
107.5	19.8847	107.5	20.486
107.6	19.8788	107.6	20.4795
107.7	19.8681	107.7	20.473
107.8	19.8604	107.8	20.4665
107.9	19.8538	107.9	20.4599
108	19.8459	108	20.4534
108.1	19.8503	108.1	20.4469
108.2	19.848	108.2	20.4404
108.3	19.8442	108.3	20.4339
108.4	19.84	108.4	20.4274
108.5	19.8368	108.5	20.4208
108.6	19.8358	108.6	20.4143
108.7	19.8296	108.7	20.4078
108.8	19.8266	108.8	20.4013
108.9	19.8222	108.9	20.3948
109	19.822	109	20.3883
109.1	19.8108	109.1	20.3818
109.2	19.8038	109.2	20.3753
109.3	19.801	109.3	20.3688
109.4	19.7953	109.4	20.3623
109.5	19.7929	109.5	20.3559
109.6	19.7842	109.6	20.3494
109.7	19.7812	109.7	20.3429
109.8	19.7746	109.8	20.3364
109.9	19.7641	109.9	20.3299
110	19.7598	110	20.3234
110.1	19.7527	110.1	20.317
110.2	19.748	110.2	20.3105
110.3	19.7473	110.3	20.304
110.4	19.7423	110.4	20.2976
110.5	19.7355	110.5	20.2911
110.6	19.7354	110.6	20.2846
110.7	19.73	110.7	20.2782
110.8	19.7252	110.8	20.2717
110.9	19.7232	110.9	20.2652
111	19.7179	111	20.2588
111.1	19.7188	111.1	20.2523
111.2	19.7146	111.2	20.2459
111.3	19.7149	111.3	20.2394
111.4	19.7098	111.4	20.233
111.5	19.7086	111.5	20.2265
111.6	19.7034	111.6	20.2201
111.7	19.692	111.7	20.2136
111.8	19.6883	111.8	20.2072
111.9	19.6869	111.9	20.2008
112	19.6814	112	20.1943
112.1	19.6775	112.1	20.1879
112.2	19.6761	112.2	20.1815
112.3	19.6736	112.3	20.175
112.4	19.6741	112.4	20.1686
112.5	19.6606	112.5	20.1622
112.6	19.647	112.6	20.1558
112.7	19.6347	112.7	20.1493
112.8	19.6186	112.8	20.1429
112.9	19.6047	112.9	20.1365
113	19.6033	113	20.1301
113.1	19.5979	113.1	20.1237
113.2	19.5877	113.2	20.1173
113.3	19.58	113.3	20.1108
113.4	19.5727	113.4	20.1044
113.5	19.5666	113.5	20.098
113.6	19.5596	113.6	20.0916
113.7	19.5473	113.7	20.0852
113.8	19.5455	113.8	20.0788
113.9	19.5393	113.9	20.0724
114	19.5267	114	20.066
114.1	19.5232	114.1	20.0596
114.2	19.5154	114.2	20.0533
114.3	19.5078	114.3	20.0469
114.4	19.5065	114.4	20.0405
114.5	19.5047	114.5	20.0341
114.6	19.4964	114.6	20.0277
114.7	19.4923	114.7	20.0213
114.8	19.4905	114.8	20.015
114.9	19.4814	114.9	20.0086
115	19.4659	115	20.0022
115.1	19.4579	115.1	19.9958
115.2	19.4524	115.2	19.9895
115.3	19.4479	115.3	19.9831
115.4	19.4343	115.4	19.9767
115.5	19.4163	115.5	19.9704
115.6	19.4125	115.6	19.964
115.7	19.4075	115.7	19.9577
115.8	19.4075	115.8	19.9513
115.9	19.4025	115.9	19.9449
116	19.3991	116	19.9386
116.1	19.3925	116.1	19.9322
116.2	19.3823	116.2	19.9259
116.3		116.3	19.9195
116.4		116.4	19.9132
116.5		116.5	19.9069
116.6		116.6	19.9005
116.7		116.7	19.8942
116.8		116.8	19.8878
116.9		116.9	19.8815
117		117	19.8752
117.1		117.1	19.8752
117.2		117.2	19.953
117.3		117.3	20.0307
117.4		117.4	20.1084
117.5		117.5	20.186
117.6		117.6	20.2635
117.7		117.7	20.341
117.8		117.8	20.4185
117.9		117.9	20.4958
118		118	20.5731
118.1		118.1	20.6504
118.2		118.2	20.7276
118.3		118.3	20.8047
118.4		118.4	20.8817
118.5		118.5	20.9587
118.6		118.6	21.0357
118.7		118.7	21.1125
118.8	23.9037	118.8	21.1894
118.9	23.9037	118.9	21.2661
119	23.8997	119	21.3428
119.1	23.8918	119.1	21.4194
119.2	23.8385	119.2	21.496
119.3	23.7783	119.3	21.5725
119.4	23.7428	119.4	21.6489
119.5	23.7783	119.5	21.7253
119.6	23.853	119.6	21.8016
119.7	23.865	119.7	21.8779
119.8	23.9902	119.8	21.9541
119.9	24.0756	119.9	22.0302
120	24.2014	120	22.1063
120.1	24.2186	120.1	22.1823
120.2	24.2697	120.2	22.2583
120.3	24.3038	120.3	22.3342
120.4	24.3516	120.4	22.41
120.5	24.42	120.5	22.4858
120.6	24.4718	120.6	22.5615
120.7	24.5262	120.7	22.6371
120.8	24.5904	120.8	22.7127
120.9	24.6907	120.9	22.7883
121	24.7463	121	22.8637
121.1	24.8095	121.1	22.9391
121.2	24.8823	121.2	23.0145
121.3	24.9459	121.3	23.0898
121.4	25.0077	121.4	23.165
121.5	25.0546	121.5	23.2402
121.6	25.1224	121.6	23.3153
121.7	25.1918	121.7	23.3903
121.8	25.2575	121.8	23.4653
121.9	25.3309	121.9	23.5402
122	25.3995	122	23.6151
122.1	25.4772	122.1	23.6899
122.2	25.5483	122.2	23.7647
122.3	25.6303	122.3	23.8393
122.4	25.6967	122.4	23.914
122.5	25.7654	122.5	23.9885
122.6	25.8291	122.6	24.063
122.7	25.896	122.7	24.1375
122.8	25.9726	122.8	24.2119
122.9	26.0375	122.9	24.2862
123	26.1093	123	24.3605
123.1	26.1832	123.1	24.4347
123.2	26.2652	123.2	24.5088
123.3	26.334	123.3	24.5829
123.4	26.4093	123.4	24.6569
123.5	26.4813	123.5	24.7309
123.6	26.5527	123.6	24.8048
123.7	26.6251	123.7	24.8787
123.8	26.6977	123.8	24.9525
123.9	26.7673	123.9	25.0262
124	26.8348	124	25.0998
124.1	26.8988	124.1	25.1735
124.2	26.9637	124.2	25.247
124.3	27.0336	124.3	25.3205
124.4	27.1074	124.4	25.3939
124.5	27.178	124.5	25.4673
124.6	27.2464	124.6	25.5406
124.7	27.317	124.7	25.6139
124.8	27.3855	124.8	25.6871
124.9	27.4499	124.9	25.7602
125	27.5187	125	25.8333
125.1	27.5853	125.1	25.9063
125.2	27.6539	125.2	25.9793
125.3	27.7215	125.3	26.0522
125.4	27.7932	125.4	26.125
125.5	27.8595	125.5	26.1978
125.6	27.9204	125.6	26.2705
125.7	27.9895	125.7	26.3432
125.8	28.0539	125.8	26.4158
125.9	28.1198	125.9	26.4884
126	28.1878	126	26.5608
126.1	28.2626	126.1	26.6333
126.2	28.3231	126.2	26.7057
126.3	28.3884	126.3	26.778
126.4	28.4534	126.4	26.8502
126.5	28.5207	126.5	26.9224
126.6	28.5861	126.6	26.9946
126.7	28.6539	126.7	27.0666
126.8	28.7208	126.8	27.1387
126.9	28.7872	126.9	27.2106
127	28.8535	127	27.2825
127.1	28.9214	127.1	27.3544
127.2	28.9876	127.2	27.4262
127.3	29.0552	127.3	27.4979
127.4	29.1217	127.4	27.5696
127.5	29.1909	127.5	27.6412
127.6	29.2602	127.6	27.7128
127.7	29.3286	127.7	27.7843
127.8	29.404	127.8	27.8557
127.9	29.4652	127.9	27.9271
128	29.5297	128	27.9984
128.1	29.5974	128.1	28.0697
128.2	29.6671	128.2	28.1409
128.3	29.7333	128.3	28.212
128.4	29.8001	128.4	28.2831
128.5	29.8673	128.5	28.3542
128.6	29.9308	128.6	28.4251
128.7	29.9979	128.7	28.4961
128.8	30.0688	128.8	28.5669
128.9	30.1396	128.9	28.6378
129	30.2083	129	28.7085
129.1	30.2733	129.1	28.7792
129.2	30.3436	129.2	28.8498
129.3	30.4108	129.3	28.9204
129.4	30.4759	129.4	28.9909
129.5	30.5444	129.5	29.0614
129.6	30.6166	129.6	29.1318
129.7	30.684	129.7	29.2021
129.8	30.7522	129.8	29.2724
129.9	30.8197	129.9	29.3427
130	30.8848	130	29.4128
130.1	30.9508	130.1	29.483
130.2	31.016	130.2	29.553
130.3	31.0861	130.3	29.623
130.4	31.1514	130.4	29.693
130.5	31.2144	130.5	29.7629
130.6	31.2769	130.6	29.8327
130.7	31.3477	130.7	29.9025
130.8	31.415	130.8	29.9722
130.9	31.4804	130.9	30.0419
131	31.5458	131	30.1115
131.1	31.6119	131.1	30.181
131.2	31.6789	131.2	30.2505
131.3	31.7449	131.3	30.32
131.4	31.8061	131.4	30.3893
131.5	31.872	131.5	30.4587
131.6	31.9349	131.6	30.5279
131.7	32.0012	131.7	30.5971
131.8	32.0656	131.8	30.6663
131.9	32.1314	131.9	30.7354
132	32.1946	132	30.8044
132.1	32.2618	132.1	30.8734
132.2	32.3298	132.2	30.9424
132.3	32.3948	132.3	31.0112
132.4	32.4592	132.4	31.0801
132.5	32.5225	132.5	31.1488
132.6	32.5905	132.6	31.2175
132.7	32.6594	132.7	31.2862
132.8	32.726	132.8	31.3548
132.9	32.7877	132.9	31.4233
133	32.8545	133	31.4918
133.1	32.9239	133.1	31.5602
133.2	32.9916	133.2	31.6286
133.3	33.0585	133.3	31.6969
133.4	33.1251	133.4	31.7652
133.5	33.193	133.5	31.8333
133.6	33.2576	133.6	31.9015
133.7	33.326	133.7	31.9696
133.8	33.3955	133.8	32.0376
133.9	33.4549	133.9	32.1056
134	33.5237	134	32.1735
134.1	33.593	134.1	32.2414
134.2	33.6604	134.2	32.3092
134.3	33.7315	134.3	32.377
134.4	33.8002	134.4	32.4447
134.5	33.868	134.5	32.5123
134.6	33.9315	134.6	32.5799
134.7	34.001	134.7	32.6474
134.8	34.0664	134.8	32.7149
134.9	34.1294	134.9	32.7823
135	34.1955	135	32.8497
135.1	34.2617	135.1	32.917
135.2	34.3274	135.2	32.9843
135.3	34.3915	135.3	33.0515
135.4	34.4602	135.4	33.1186
135.5	34.5288	135.5	33.1857
135.6	34.5901	135.6	33.2528
135.7	34.6522	135.7	33.3197
135.8	34.7193	135.8	33.3867
135.9	34.7885	135.9	33.4536
136	34.8522	136	33.5204
136.1	34.9146	136.1	33.5871
136.2	34.9813	136.2	33.6538
136.3	35.0462	136.3	33.7205
136.4	35.107	136.4	33.7871
136.5	35.1664	136.5	33.8536
136.6	35.234	136.6	33.9201
136.7	35.3025	136.7	33.9866
136.8	35.3673	136.8	34.053
136.9	35.4349	136.9	34.1193
137	35.4994	137	34.1856
137.1	35.5668	137.1	34.2518
137.2	35.6295	137.2	34.3179
137.3	35.6915	137.3	34.3841
137.4	35.7593	137.4	34.4501
137.5	35.8276	137.5	34.5161
137.6	35.8915	137.6	34.5821
137.7	35.9588	137.7	34.6479
137.8	36.0205	137.8	34.7138
137.9	36.0827	137.9	34.7796
138	36.1476	138	34.8453
138.1	36.2065	138.1	34.911
138.2	36.2663	138.2	34.9766
138.3	36.3272	138.3	35.0422
138.4	36.3937	138.4	35.1077
138.5	36.4608	138.5	35.1731
138.6	36.5217	138.6	35.2385
138.7	36.5908	138.7	35.3039
138.8	36.6535	138.8	35.3692
138.9	36.7147	138.9	35.4345
139	36.7803	139	35.4996
139.1	36.8413	139.1	35.5648
139.2	36.9007	139.2	35.6299
139.3	36.9626	139.3	35.6949
139.4	37.0282	139.4	35.7599
139.5	37.0918	139.5	35.8248
139.6	37.1549	139.6	35.8897
139.7	37.2177	139.7	35.9545
139.8	37.282	139.8	36.0192
[truncated: 5,181 more rows]
