# Supplementary material for: Key mechanistic features of the trade-off between antibody escape and host cell binding in the SARS-CoV-2 Omicron variant spike proteins
Source: EMBO J. 2024 Mar 11;43(8):5. doi: 10.1038/s44318-024-00062-z (PMC11021471; doi:10.1038/s44318-024-00062-z)
Supplement: Supplementary file 10 — Source Data Fig. 5 [file 44318_2024_62_MOESM10_ESM.zip › Figure 5/5A/fig5-BD629-RBD BA.4.xlsx]

## Sheet: BD629-RBD BA.4
Run 1; Ch 1; Fc 2-1; Cy 6; BA.4/5 R; Conc 50 100 200 400 800 nM_X	Run 1; Ch 1; Fc 2-1; Cy 6; BA.4/5 R; Conc 50 100 200 400 800 nM_Y	Run 1; Ch 1; Fc 2-1; Cy 6; BA.4/5 R; Conc 50 100 200 400 800 nM; Fitted_X	Run 1; Ch 1; Fc 2-1; Cy 6; BA.4/5 R; Conc 50 100 200 400 800 nM; Fitted_Y
-60	0.2085	-60	0
-59.9	0.208	-59.9	0
-59.8	0.2097	-59.8	0
-59.7	0.2096	-59.7	0
-59.6	0.2061	-59.6	0
-59.5	0.2067	-59.5	0
-59.4	0.2086	-59.4	0
-59.3	0.2077	-59.3	0
-59.2	0.2059	-59.2	0
-59.1	0.2035	-59.1	0
-59	0.2025	-59	0
-58.9	0.200501	-58.9	0
-58.8	0.1949	-58.8	0
-58.7	0.1949	-58.7	0
-58.6	0.1955	-58.6	0
-58.5	0.1982	-58.5	0
-58.4	0.1968	-58.4	0
-58.3	0.1991	-58.3	0
-58.2	0.1999	-58.2	0
-58.1	0.1943	-58.1	0
-58	0.1942	-58	0
-57.9	0.1968	-57.9	0
-57.8	0.1977	-57.8	0
-57.7	0.1978	-57.7	0
-57.6	0.1981	-57.6	0
-57.5	0.2009	-57.5	0
-57.4	0.2053	-57.4	0
-57.3	0.2091	-57.3	0
-57.2	0.212799	-57.2	0
-57.1	0.2117	-57.1	0
-57	0.2115	-57	0
-56.9	0.2136	-56.9	0
-56.8	0.2155	-56.8	0
-56.7	0.2141	-56.7	0
-56.6	0.2173	-56.6	0
-56.5	0.2225	-56.5	0
-56.4	0.2169	-56.4	0
-56.3	0.2014	-56.3	0
-56.2	0.190201	-56.2	0
-56.1	0.2032	-56.1	0
-56	0.207	-56	0
-55.9	0.208499	-55.9	0
-55.8	0.2042	-55.8	0
-55.7	0.2007	-55.7	0
-55.6	0.2102	-55.6	0
-55.5	0.2134	-55.5	0
-55.4	0.2134	-55.4	0
-55.3	0.2144	-55.3	0
-55.2	0.208501	-55.2	0
-55.1	0.2135	-55.1	0
-55	0.2189	-55	0
-54.9	0.219599	-54.9	0
-54.8	0.2249	-54.8	0
-54.7	0.2251	-54.7	0
-54.6	0.2189	-54.6	0
-54.5	0.2138	-54.5	0
-54.4	0.209	-54.4	0
-54.3	0.2131	-54.3	0
-54.2	0.2156	-54.2	0
-54.1	0.2208	-54.1	0
-54	0.2193	-54	0
-53.9	0.2211	-53.9	0
-53.8	0.2229	-53.8	0
-53.7	0.2248	-53.7	0
-53.6	0.2286	-53.6	0
-53.5	0.2319	-53.5	0
-53.4	0.2281	-53.4	0
-53.3	0.2164	-53.3	0
-53.2	0.213	-53.2	0
-53.1	0.2227	-53.1	0
-53	0.2144	-53	0
-52.9	0.209401	-52.9	0
-52.8	0.2079	-52.8	0
-52.7	0.2103	-52.7	0
-52.6	0.221	-52.6	0
-52.5	0.2106	-52.5	0
-52.4	0.2098	-52.4	0
-52.3	0.2091	-52.3	0
-52.2	0.202301	-52.2	0
-52.1	0.2077	-52.1	0
-52	0.218	-52	0
-51.9	0.2243	-51.9	0
-51.8	0.2259	-51.8	0
-51.7	0.2237	-51.7	0
-51.6	0.2245	-51.6	0
-51.5	0.2285	-51.5	0
-51.4	0.2292	-51.4	0
-51.3	0.2289	-51.3	0
-51.2	0.228701	-51.2	0
-51.1	0.2246	-51.1	0
-51	0.2198	-51	0
-50.9	0.218301	-50.9	0
-50.8	0.2192	-50.8	0
-50.7	0.2186	-50.7	0
-50.6	0.2167	-50.6	0
-50.5	0.2208	-50.5	0
-50.4	0.2207	-50.4	0
-50.3	0.2221	-50.3	0
-50.2	0.222	-50.2	0
-50.1	0.2247	-50.1	0
-50	0.2282	-50	0
-49.9	0.2247	-49.9	0
-49.8	0.2271	-49.8	0
-49.7	0.226101	-49.7	0
-49.6	0.2272	-49.6	0
-49.5	0.2283	-49.5	0
-49.4	0.2253	-49.4	0
-49.3	0.2242	-49.3	0
-49.2	0.2287	-49.2	0
-49.1	0.2276	-49.1	0
-49	0.2279	-49	0
-48.9	0.2327	-48.9	0
-48.8	0.2333	-48.8	0
-48.7	0.2386	-48.7	0
-48.6	0.2476	-48.6	0
-48.5	0.2513	-48.5	0
-48.4	0.2541	-48.4	0
-48.3	0.2487	-48.3	0
-48.2	0.258599	-48.2	0
-48.1	0.2592	-48.1	0
-48	0.3307	-48	0
-47.9	0.296105	-47.9	0
-47.8	0.2934	-47.8	0
-47.7	0.255901	-47.7	0
-47.6	0.2551	-47.6	0
-47.5	0.2565	-47.5	0
-47.4	0.2537	-47.4	0
-47.3	0.2463	-47.3	0
-47.2	0.239201	-47.2	0
-47.1	0.2399	-47.1	0
-47	0.2401	-47	0
-46.9	0.230501	-46.9	0
-46.8	0.2369	-46.8	0
-46.7	0.2358	-46.7	0
-46.6	0.2393	-46.6	0
-46.5	0.2452	-46.5	0
-46.4	0.2446	-46.4	0
-46.3	0.2423	-46.3	0
-46.2	0.2271	-46.2	0
-46.1	0.2185	-46.1	0
-46	0.2302	-46	0
-45.9	0.205205	-45.9	0
-45.8	0.2148	-45.8	0
-45.7	0.208701	-45.7	0
-45.6	0.208	-45.6	0
-45.5	0.2068	-45.5	0
-45.4	0.206598	-45.4	0
-45.3	0.2073	-45.3	0
-45.2	0.192398	-45.2	0
-45.1	0.1923	-45.1	0
-45	0.1873	-45	0
-44.9	0.195595	-44.9	0
-44.8	0.2044	-44.8	0
-44.7	0.156505	-44.7	0
-44.6	0.1501	-44.6	0
-44.5	0.1882	-44.5	0
-44.4	0.188797	-44.4	0
-44.3	0.1887	-44.3	0
-44.2	0.191398	-44.2	0
-44.1	0.2214	-44.1	0
-44	0.2203	-44	0
-43.9	0.213599	-43.9	0
-43.8	0.1841	-43.8	0
-43.7	0.1735	-43.7	0
-43.6	0.1726	-43.6	0
-43.5	0.1708	-43.5	0
-43.4	0.170698	-43.4	0
-43.3	0.1787	-43.3	0
-43.2	0.174298	-43.2	0
-43.1	0.1808	-43.1	0
-43	0.1754	-43	0
-42.9	0.185395	-42.9	0
-42.8	0.1865	-42.8	0
-42.7	0.181796	-42.7	0
-42.6	0.1525	-42.6	0
-42.5	0.1127	-42.5	0
-42.4	0.1044	-42.4	0
-42.3	0.1055	-42.3	0
-42.2	0.101102	-42.2	0
-42.1	0.0989	-42.1	0
-42	0.0941	-42	0
-41.9	0.114597	-41.9	0
-41.8	0.0964	-41.8	0
-41.7	0.0826012	-41.7	0
-41.6	0.0903	-41.6	0
-41.5	0.0832	-41.5	0
-41.4	0.0721022	-41.4	0
-41.3	0.0797	-41.3	0
-41.2	0.0580045	-41.2	0
-41.1	0.0716	-41.1	0
-41	0.1759	-41	0
-40.9	-0.661771	-40.9	0
-40.8	-0.7477	-40.8	0
-40.7	0.958007	-40.7	0
-40.6	-0.4175	-40.6	0
-40.5	0.3555	-40.5	0
-40.4	1.54753	-40.4	0
-40.3	-0.6244	-40.3	0
-40.2	-0.100225	-40.2	0
-40.1	0.2322	-40.1	0
-40	0.152	-40	0
-39.9	0.1847	-39.9	0
-39.8	0.1482	-39.8	0
-39.7	0.111205	-39.7	0
-39.6	0.1157	-39.6	0
-39.5	0.1373	-39.5	0
-39.4	0.143599	-39.4	0
-39.3	0.1165	-39.3	0
-39.2	0.142698	-39.2	0
-39.1	0.2728	-39.1	0
-39	0.1628	-39	0
-38.9	0.116112	-38.9	0
-38.8	0.1168	-38.8	0
-38.7	0.0737073	-38.7	0
-38.6	0.1326	-38.6	0
-38.5	0.0963	-38.5	0
-38.4	0.000518017	-38.4	0
-38.3	-0.0906	-38.3	0
-38.2	-0.0442938	-38.2	0
-38.1	0.1059	-38.1	0
-38	0.4376	-38	0
-37.9	0.793757	-37.9	0
-37.8	0.3754	-37.8	0
-37.7	0.101695	-37.7	0
-37.6	0.1786	-37.6	0
-37.5	0.2157	-37.5	0
-37.4	0.206189	-37.4	0
-37.3	0.1386	-37.3	0
-37.2	0.0689975	-37.2	0
-37.1	0.0918	-37.1	0
-37	0.1145	-37	0
-36.9	0.139897	-36.9	0
-36.8	0.086	-36.8	0
-36.7	0.0639015	-36.7	0
-36.6	0.0614	-36.6	0
-36.5	0.0649	-36.5	0
-36.4	0.0863014	-36.4	0
-36.3	0.0889	-36.3	0
-36.2	0.0694026	-36.2	0
-36.1	0.0765	-36.1	0
-36	0.0615	-36	0
-35.9	0.0408025	-35.9	0
-35.8	0.033	-35.8	0
-35.7	0.0401018	-35.7	0
-35.6	0.0476	-35.6	0
-35.5	0.0509001	-35.5	0
-35.4	0.0548005	-35.4	0
-35.3	0.0483	-35.3	0
-35.2	0.047002	-35.2	0
-35.1	0.0364	-35.1	0
-35	0.0412	-35	0
-34.9	0.0409009	-34.9	0
-34.8	0.056	-34.8	0
-34.7	0.0545021	-34.7	0
-34.6	0.048	-34.6	0
-34.5	0.0468	-34.5	0
-34.4	0.042301	-34.4	0
-34.3	0.0544	-34.3	0
-34.2	0.0469005	-34.2	0
-34.1	0.0486999	-34.1	0
-34	0.0464	-34	0
-33.9	0.0444016	-33.9	0
-33.8	0.0412	-33.8	0
-33.7	0.0422014	-33.7	0
-33.6	0.0357	-33.6	0
-33.5	0.0348	-33.5	0
-33.4	0.0375013	-33.4	0
-33.3	0.0365	-33.3	0
-33.2	0.038701	-33.2	0
-33.1	0.0383	-33.1	0
-33	0.0403	-33	0
-32.9	0.0366016	-32.9	0
-32.8	0.0391	-32.8	0
-32.7	0.0404011	-32.7	0
-32.6	0.0375	-32.6	0
-32.5	0.0347	-32.5	0
-32.4	0.0361009	-32.4	0
-32.3	0.0348	-32.3	0
-32.2	0.035401	-32.2	0
-32.1	0.037	-32.1	0
-32	0.0344	-32	0
-31.9	0.033801	-31.9	0
-31.8	0.0322	-31.8	0
-31.7	0.0316011	-31.7	0
-31.6	0.035	-31.6	0
-31.5	0.0322	-31.5	0
-31.4	0.0332009	-31.4	0
-31.3	0.0364	-31.3	0
-31.2	0.0357008	-31.2	0
-31.1	0.0363	-31.1	0
-31	0.0303	-31	0
-30.9	0.0285011	-30.9	0
-30.8	0.0291	-30.8	0
-30.7	0.0328005	-30.7	0
-30.6	0.0326	-30.6	0
-30.5	0.034	-30.5	0
-30.4	0.034901	-30.4	0
-30.3	0.0356	-30.3	0
-30.2	0.0366007	-30.2	0
-30.1	0.0381	-30.1	0
-30	0.0345	-30	0
-29.9	0.030001	-29.9	0
-29.8	0.0311	-29.8	0
-29.7	0.0314009	-29.7	0
-29.6	0.03	-29.6	0
-29.5	0.0276	-29.5	0
-29.4	0.0256008	-29.4	0
-29.3	0.0223	-29.3	0
-29.2	0.0220005	-29.2	0
-29.1	0.0233	-29.1	0
-29	0.0221	-29	0
-28.9	0.020801	-28.9	0
-28.8	0.0206	-28.8	0
-28.7	0.0234011	-28.7	0
-28.6	0.0238	-28.6	0
-28.5	0.0249	-28.5	0
-28.4	0.026101	-28.4	0
-28.3	0.0232	-28.3	0
-28.2	0.0225012	-28.2	0
-28.1	0.0202	-28.1	0
-28	0.0186	-28	0
-27.9	0.0175007	-27.9	0
-27.8	0.0223	-27.8	0
-27.7	0.0233008	-27.7	0
-27.6	0.0222	-27.6	0
-27.5	0.0169	-27.5	0
-27.4	0.0203002	-27.4	0
-27.3	0.0212	-27.3	0
-27.2	0.0214006	-27.2	0
-27.1	0.0185	-27.1	0
-27	0.018	-27	0
-26.9	0.0182004	-26.9	0
-26.8	0.0238	-26.8	0
-26.7	0.0257009	-26.7	0
-26.6	0.0258	-26.6	0
-26.5	0.0245	-26.5	0
-26.4	0.024901	-26.4	0
-26.3	0.0218	-26.3	0
-26.2	0.0204007	-26.2	0
-26.1	0.0172	-26.1	0
-26	0.0132	-26	0
-25.9	0.0137006	-25.9	0
-25.8	0.0126	-25.8	0
-25.7	0.0125004	-25.7	0
-25.6	0.0139	-25.6	0
-25.5	0.0133	-25.5	0
-25.4	0.0160006	-25.4	0
-25.3	0.015	-25.3	0
-25.2	0.0128008	-25.2	0
-25.1	0.014	-25.1	0
-25	0.0127	-25	0
-24.9	0.0164004	-24.9	0
-24.8	0.0172	-24.8	0
-24.7	0.0185006	-24.7	0
-24.6	0.0175	-24.6	0
-24.5	0.0177	-24.5	0
-24.4	0.0117013	-24.4	0
-24.3	0.0145	-24.3	0
-24.2	0.0140006	-24.2	0
-24.1	0.0157	-24.1	0
-24	0.0154	-24	0
-23.9	0.0172009	-23.9	0
-23.8	0.0217	-23.8	0
-23.7	0.0196007	-23.7	0
-23.6	0.0187	-23.6	0
-23.5	0.0189	-23.5	0
-23.4	0.0128006	-23.4	0
-23.3	0.0156	-23.3	0
-23.2	0.0213003	-23.2	0
-23.1	0.0245	-23.1	0
-23	0.0225	-23	0
-22.9	0.0252995	-22.9	0
-22.8	0.0186	-22.8	0
-22.7	0.0223005	-22.7	0
-22.6	0.0256	-22.6	0
-22.5	0.0256	-22.5	0
-22.4	0.0240998	-22.4	0
-22.3	0.0232	-22.3	0
-22.2	0.0272002	-22.2	0
-22.1	0.0254	-22.1	0
-22	0.025	-22	0
-21.9	0.0237005	-21.9	0
-21.8	0.0258	-21.8	0
-21.7	0.0182011	-21.7	0
-21.6	0.0152	-21.6	0
-21.5	0.00629999	-21.5	0
-21.4	0.00680034	-21.4	0
-21.3	0.00489999	-21.3	0
-21.2	0.00780066	-21.2	0
-21.1	0.0104	-21.1	0
-21	0.00970001	-21	0
-20.9	0.00160143	-20.9	0
-20.8	-0.00469999	-20.8	0
-20.7	-0.0103011	-20.7	0
-20.6	-0.00930001	-20.6	0
-20.5	-0.0251	-20.5	0
-20.4	-0.0394994	-20.4	0
-20.3	-0.0434	-20.3	0
-20.2	-0.0525001	-20.2	0
-20.1	-0.0512	-20.1	0
-20	-0.0516	-20	0
-19.9	-0.0369008	-19.9	0
-19.8	-0.0213	-19.8	0
-19.7	-0.00330136	-19.7	0
-19.6	0.00860001	-19.6	0
-19.5	0.015	-19.5	0
-19.4	0.0216997	-19.4	0
-19.3	0.0287	-19.3	0
-19.2	0.0192993	-19.2	0
-19.1	0.0113	-19.1	0
-19	-0.00809999	-19	0
-18.9	-0.0121014	-18.9	0
-18.8	-0.0179	-18.8	0
-18.7	-0.0296975	-18.7	0
-18.6	-0.0219	-18.6	0
-18.5	-0.00339999	-18.5	0
-18.4	0.0121006	-18.4	0
-18.3	0.0342	-18.3	0
-18.2	0.0558975	-18.2	0
-18.1	0.0561	-18.1	0
-18	0.0371	-18	0
-17.9	0.0260001	-17.9	0
-17.8	0.018	-17.8	0
-17.7	0.0181988	-17.7	0
-17.6	0.0168	-17.6	0
-17.5	0.0109	-17.5	0
-17.4	-0.000999311	-17.4	0
-17.3	-0.00619999	-17.3	0
-17.2	-0.0165988	-17.2	0
-17.1	-0.0153	-17.1	0
-17	-0.0123	-17	0
-16.9	-0.0119975	-16.9	0
-16.8	-0.0033	-16.8	0
-16.7	0.0442018	-16.7	0
-16.6	0.0599	-16.6	0
-16.5	0.0642	-16.5	0
-16.4	0.107392	-16.4	0
-16.3	0.1115	-16.3	0
-16.2	0.112798	-16.2	0
-16.1	0.0932	-16.1	0
-16	0.0935	-16	0
-15.9	0.0859006	-15.9	0
-15.8	0.0805	-15.8	0
-15.7	0.0763011	-15.7	0
-15.6	0.0793	-15.6	0
-15.5	0.0791	-15.5	0
-15.4	0.0522023	-15.4	0
-15.3	0.0283	-15.3	0
-15.2	0.00500097	-15.2	0
-15.1	-0.00370001	-15.1	0
-15	0.0105	-15	0
-14.9	0.0236978	-14.9	0
-14.8	0.0317	-14.8	0
-14.7	0.0303986	-14.7	0
-14.6	0.0244	-14.6	0
-14.5	0.0493	-14.5	0
-14.4	0.073899	-14.4	0
-14.3	0.0808	-14.3	0
-14.2	0.0865021	-14.2	0
-14.1	0.054	-14.1	0
-14	0.041	-14	0
-13.9	0.0363	-13.9	0
-13.8	0.0372	-13.8	0
-13.7	0.0538993	-13.7	0
-13.6	0.061	-13.6	0
-13.5	0.0538	-13.5	0
-13.4	0.044802	-13.4	0
-13.3	0.034	-13.3	0
-13.2	0.0314006	-13.2	0
-13.1	0.0288	-13.1	0
-13	0.032	-13	0
-12.9	0.0416977	-12.9	0
-12.8	0.0442	-12.8	0
-12.7	0.0505997	-12.7	0
-12.6	0.0549	-12.6	0
-12.5	0.043	-12.5	0
-12.4	0.0319007	-12.4	0
-12.3	0.0289	-12.3	0
-12.2	0.0314005	-12.2	0
-12.1	0.0264	-12.1	0
-12	0.0241	-12	0
-11.9	0.0223007	-11.9	0
-11.8	0.0088	-11.8	0
-11.7	0.00520062	-11.7	0
-11.6	0.0021	-11.6	0
-11.5	0.00379999	-11.5	0
-11.4	-0.00219954	-11.4	0
-11.3	0.00240001	-11.3	0
-11.2	0.00450052	-11.2	0
-11.1	0.0109	-11.1	0
-11	0.0147	-11	0
-10.9	0.013001	-10.9	0
-10.8	0.0127	-10.8	0
-10.7	0.0220993	-10.7	0
-10.6	0.0289	-10.6	0
-10.5	0.0341	-10.5	0
-10.4	0.0362003	-10.4	0
-10.3	0.0344	-10.3	0
-10.2	0.0327004	-10.2	0
-10.1	0.0345	-10.1	0
-10	0.0395	-10	0
-9.90001	0.0415995	-9.90001	0
-9.8	0.0459	-9.8	0
-9.70001	0.0447006	-9.70001	0
-9.60001	0.0545	-9.60001	0
-9.5	0.0562	-9.5	0
-9.40001	0.0617993	-9.40001	0
-9.3	0.0646	-9.3	0
-9.20001	0.0473023	-9.20001	0
-9.10001	0.0304	-9.10001	0
-9	0.0223	-9	0
-8.90001	0.0276001	-8.90001	0
-8.8	0.0329	-8.8	0
-8.70001	0.0305016	-8.70001	0
-8.60001	0.0287	-8.60001	0
-8.5	0.0144	-8.5	0
-8.40001	0.0122019	-8.40001	0
-8.3	0.0214	-8.3	0
-8.20001	0.0214012	-8.20001	0
-8.10001	0.0214	-8.10001	0
-8	0.0294	-8	0
-7.90001	0.0332006	-7.90001	0
-7.8	0.0339	-7.8	0
-7.70001	0.0363006	-7.70001	0
-7.60001	0.0381	-7.60001	0
-7.5	0.0334	-7.5	0
-7.40001	0.0330009	-7.40001	0
-7.3	0.0341	-7.3	0
-7.20001	0.0356008	-7.20001	0
-7.10001	0.0395	-7.10001	0
-7	0.0404	-7	0
-6.90001	0.0373009	-6.90001	0
-6.8	0.0337	-6.8	0
-6.70001	0.0328009	-6.70001	0
-6.60001	0.0383	-6.60001	0
-6.5	0.0422	-6.5	0
-6.40001	0.0396013	-6.40001	0
-6.3	0.0377	-6.3	0
-6.20001	0.0345008	-6.20001	0
-6.10001	0.0286	-6.10001	0
-6	0.0284	-6	0
-5.90001	0.0209013	-5.90001	0
-5.8	0.0116	-5.8	0
-5.70001	0.00610189	-5.70001	0
-5.60001	0.000699998	-5.60001	0
-5.5	0.000300001	-5.5	0
-5.40001	-0.00139878	-5.40001	0
-5.3	-0.004	-5.3	0
-5.20001	-0.000699893	-5.20001	0
-5.10001	-0.0018	-5.10001	0
-5	0	-5	0
-4.90001	0.00440044	-4.90001	0
-4.8	0.0062	-4.8	0
-4.70001	0.00880041	-4.70001	0
-4.60001	0.0037	-4.60001	0
-4.5	-0.0012	-4.5	0
-4.40001	-0.00109915	-4.40001	0
-4.3	-0.0023	-4.3	0
-4.20001	0.00320018	-4.20001	0
-4.10001	0.0045	-4.10001	0
-4	0.0119	-4	0
-3.90001	0.0125005	-3.90001	0
-3.8	0.016	-3.8	0
-3.70001	0.0168003	-3.70001	0
-3.60001	0.0232	-3.60001	0
-3.5	0.0248	-3.5	0
-3.40001	0.0274999	-3.40001	0
-3.3	0.0338	-3.3	0
-3.20001	0.0365997	-3.20001	0
-3.10001	0.0407	-3.10001	0
-3	0.0485	-3	0
-2.90001	0.0401012	-2.90001	0
-2.8	0.0343	-2.8	0
-2.70001	0.0378003	-2.70001	0
-2.60001	0.0397	-2.60001	0
-2.5	0.0352	-2.5	0
-2.40001	0.0387999	-2.40001	0
-2.3	0.0356	-2.3	0
-2.20001	0.0397996	-2.20001	0
-2.10001	0.0387	-2.10001	0
-2	0.0444	-2	0
-1.90001	0.0371005	-1.90001	0
-1.8	0.0489	-1.8	0
-1.70001	0.0540993	-1.70001	0
-1.60001	0.0647	-1.60001	0
-1.5	0.0809	-1.5	0
-1.40001	0.0803001	-1.40001	0
-1.3	0.0798006	-1.3	0
-1.20001	0.0798	-1.20001	0
-1.10001	0.0768	-1.10001	0
-1	0.0683	-1	0
-0.900009	0.0655008	-0.900009	0
-0.800003	0.0628008	-0.800003	0
-0.700012		-0.700012	0
-0.600006		-0.600006	0
-0.5		-0.5	0
-0.400009		-0.400009	0
-0.300003		-0.300003	0
-0.200012		-0.200012	0
-0.100006		-0.100006	0
0		0	0
0.0999908		0.0999908	0
0.199997		0.199997	0.08186
0.299988		0.299988	0.163665
0.399994		0.399994	0.245439
0.5		0.5	0.327171
0.599991		0.599991	0.408847
0.699997		0.699997	0.490493
0.799988		0.799988	0.572084
0.899994		0.899994	0.653645
1		1	0.735163
1.09999		1.09999	0.816626
1.2		1.2	0.898059
1.29999		1.29999	0.979437
1.39999		1.39999	1.06078
1.5		1.5	1.14209
1.59999		1.59999	1.22334
1.7		1.7	1.30456
1.79999	8.17402	1.79999	1.38572
1.89999	8.17402	1.89999	1.46686
2	8.1913	2	1.54795
2.09999	8.1696	2.09999	1.62899
2.2	8.618	2.2	1.71
2.29999	9.10097	2.29999	1.79095
2.39999	9.3935	2.39999	1.87188
2.5	9.7325	2.5	1.95276
2.59999	10.0802	2.59999	2.03358
2.7	10.3889	2.7	2.11438
2.79999	10.7044	2.79999	2.19512
2.89999	11.0191	2.89999	2.27583
3	11.2807	3	2.3565
3.09999	11.6751	3.09999	2.43712
3.2	12.0519	3.2	2.5177
3.29999	12.4217	3.29999	2.59823
3.39999	12.8161	3.39999	2.67873
3.5	13.1445	3.5	2.75919
3.59999	13.4784	3.59999	2.8396
3.7	13.8382	3.7	2.91997
3.79999	14.1755	3.79999	3.00029
3.89999	14.526	3.89999	3.08058
4	14.8687	4	3.16083
4.09999	15.2101	4.09999	3.24103
4.2	15.5083	4.2	3.32119
4.29999	15.8288	4.29999	3.4013
4.39999	16.141	4.39999	3.48138
4.5	16.4556	4.5	3.56142
4.59999	16.7606	4.59999	3.6414
4.7	17.0751	4.7	3.72136
4.79999	17.386	4.79999	3.80126
4.89999	17.6916	4.89999	3.88113
5	17.9915	5	3.96096
5.09999	18.2946	5.09999	4.04074
5.2	18.6003	5.2	4.12049
5.29999	18.8927	5.29999	4.20018
5.39999	19.1928	5.39999	4.27984
5.5	19.494	5.5	4.35946
5.59999	19.7806	5.59999	4.43903
5.7	20.0632	5.7	4.51857
5.79999	20.3406	5.79999	4.59805
5.89999	20.6147	5.89999	4.67751
6	20.9083	6	4.75692
6.09999	21.1867	6.09999	4.83628
6.2	21.462	6.2	4.91561
6.29999	21.7234	6.29999	4.99489
6.39999	21.991	6.39999	5.07413
6.5	22.2503	6.5	5.15334
6.59999	22.5129	6.59999	5.23249
6.7	22.7705	6.7	5.31161
6.79999	23.0316	6.79999	5.39068
6.89999	23.2881	6.89999	5.46972
7	23.5342	7	5.54872
7.09999	23.7691	7.09999	5.62767
7.2	24.006	7.2	5.70658
7.29999	24.2535	7.29999	5.78545
7.39999	24.4891	7.39999	5.86428
7.5	24.7214	7.5	5.94307
7.59999	24.957	7.59999	6.02181
7.7	25.1837	7.7	6.10052
7.79999	25.4105	7.79999	6.17918
7.89999	25.642	7.89999	6.25781
8	25.872	8	6.33639
8.09999	26.1015	8.09999	6.41493
8.2	26.3367	8.2	6.49343
8.29999	26.5613	8.29999	6.57188
8.39999	26.7855	8.39999	6.65031
8.5	27.011	8.5	6.72869
8.59999	27.2384	8.59999	6.80702
8.7	27.4519	8.7	6.88532
8.79999	27.664	8.79999	6.96356
8.89999	27.8794	8.89999	7.04178
9	28.0822	9	7.11996
9.09999	28.2893	9.09999	7.19808
9.2	28.5011	9.2	7.27617
9.29999	28.7107	9.29999	7.35422
9.39999	28.917	9.39999	7.43223
9.5	29.1239	9.5	7.5102
9.59999	29.3317	9.59999	7.58812
9.7	29.5322	9.7	7.66601
9.79999	29.7256	9.79999	7.74385
9.89999	29.9188	9.89999	7.82166
10	30.1233	10	7.89943
10.1	30.3211	10.1	7.97714
10.2	30.51	10.2	8.05483
10.3	30.6936	10.3	8.13247
10.4	30.8752	10.4	8.21007
10.5	31.0607	10.5	8.28764
10.6	31.2372	10.6	8.36515
10.7	31.4134	10.7	8.44264
10.8	31.5903	10.8	8.52007
10.9	31.75	10.9	8.59747
11	31.9328	11	8.67483
11.1	32.1068	11.1	8.75214
11.2	32.2669	11.2	8.82943
11.3	32.437	11.3	8.90666
11.4	32.6093	11.4	8.98386
11.5	32.7713	11.5	9.06102
11.6	32.9268	11.6	9.13813
11.7	33.089	11.7	9.21521
11.8	33.2503	11.8	9.29223
11.9	33.4102	11.9	9.36923
12	33.571	12	9.44619
12.1	33.7395	12.1	9.5231
12.2	33.9062	12.2	9.59998
12.3	34.0625	12.3	9.67681
12.4	34.2179	12.4	9.7536
12.5	34.3748	12.5	9.83036
12.6	34.5323	12.6	9.90707
12.7	34.6776	12.7	9.98375
12.8	34.8277	12.8	10.0604
12.9	34.9707	12.9	10.137
13	35.1136	13	10.2135
13.1	35.2691	13.1	10.29
13.2	35.4195	13.2	10.3665
13.3	35.5713	13.3	10.4429
13.4	35.715	13.4	10.5193
13.5	35.858	13.5	10.5957
13.6	35.9959	13.6	10.672
13.7	36.1384	13.7	10.7483
13.8	36.2743	13.8	10.8245
13.9	36.4189	13.9	10.9007
14	36.553	14	10.9769
14.1	36.6851	14.1	11.053
14.2	36.8142	14.2	11.129
14.3	36.9425	14.3	11.2051
14.4	37.0678	14.4	11.2811
14.5	37.1969	14.5	11.357
14.6	37.3227	14.6	11.4329
14.7	37.452	14.7	11.5088
14.8	37.5835	14.8	11.5846
14.9	37.7045	14.9	11.6604
15	37.8185	15	11.7362
15.1	37.9395	15.1	11.8119
15.2	38.0606	15.2	11.8876
15.3	38.1818	15.3	11.9632
15.4	38.2992	15.4	12.0388
15.5	38.417	15.5	12.1144
15.6	38.533	15.6	12.1899
15.7	38.6434	15.7	12.2654
15.8	38.7593	15.8	12.3408
15.9	38.8741	15.9	12.4162
16	38.9885	16	12.4916
16.1	39.0982	16.1	12.5669
16.2	39.2053	16.2	12.6422
16.3	39.3185	16.3	12.7174
16.4	39.4351	16.4	12.7926
16.5	39.545	16.5	12.8678
16.6	39.6533	16.6	12.9429
16.7	39.7609	16.7	13.018
16.8	39.8618	16.8	13.093
16.9	39.966	16.9	13.1681
17	40.0698	17	13.243
17.1	40.1729	17.1	13.318
17.2	40.2772	17.2	13.3928
17.3	40.3794	17.3	13.4677
17.4	40.4804	17.4	13.5425
17.5	40.5822	17.5	13.6173
17.6	40.6835	17.6	13.692
17.7	40.788	17.7	13.7667
17.8	40.8822	17.8	13.8414
17.9	40.9763	17.9	13.916
18	41.0745	18	13.9906
18.1	41.169	18.1	14.0651
18.2	41.257	18.2	14.1396
18.3	41.3498	18.3	14.214
18.4	41.4434	18.4	14.2885
18.5	41.532	18.5	14.3628
18.6	41.6223	18.6	14.4372
18.7	41.7182	18.7	14.5115
18.8	41.8169	18.8	14.5857
18.9	41.9091	18.9	14.66
19	42.004	19	14.7342
19.1	42.097	19.1	14.8083
19.2	42.1852	19.2	14.8824
19.3	42.2727	19.3	14.9565
19.4	42.361	19.4	15.0305
19.5	42.4505	19.5	15.1045
19.6	42.5415	19.6	15.1785
19.7	42.6257	19.7	15.2524
19.8	42.7132	19.8	15.3263
19.9	42.7977	19.9	15.4001
20	42.8775	20	15.4739
20.1	42.9653	20.1	15.5477
20.2	43.0471	20.2	15.6214
20.3	43.1311	20.3	15.6951
20.4	43.2178	20.4	15.7687
20.5	43.3025	20.5	15.8423
20.6	43.3838	20.6	15.9159
20.7	43.4652	20.7	15.9894
20.8	43.5428	20.8	16.0629
20.9	43.6237	20.9	16.1364
21	43.7026	21	16.2098
21.1	43.7809	21.1	16.2832
21.2	43.858	21.2	16.3565
21.3	43.9386	21.3	16.4298
21.4	44.0161	21.4	16.5031
21.5	44.0895	21.5	16.5763
21.6	44.1665	21.6	16.6495
21.7	44.2428	21.7	16.7226
21.8	44.3161	21.8	16.7957
21.9	44.3916	21.9	16.8688
22	44.4661	22	16.9418
22.1	44.5322	22.1	17.0148
22.2	44.6049	22.2	17.0878
22.3	44.6807	22.3	17.1607
22.4	44.7515	22.4	17.2336
22.5	44.8198	22.5	17.3064
22.6	44.8889	22.6	17.3792
22.7	44.9558	22.7	17.452
22.8	45.0304	22.8	17.5247
22.9	45.1014	22.9	17.5974
23	45.1705	23	17.6701
23.1	45.2375	23.1	17.7427
23.2	45.3061	23.2	17.8152
23.3	45.3708	23.3	17.8878
23.4	45.4329	23.4	17.9603
23.5	45.5003	23.5	18.0327
23.6	45.564	23.6	18.1052
23.7	45.6271	23.7	18.1775
23.8	45.6912	23.8	18.2499
23.9	45.7508	23.9	18.3222
24	45.8163	24	18.3945
24.1	45.8837	24.1	18.4667
24.2	45.9481	24.2	18.5389
24.3	46.0156	24.3	18.6111
24.4	46.0812	24.4	18.6832
24.5	46.1423	24.5	18.7553
24.6	46.203	24.6	18.8273
24.7	46.2674	24.7	18.8993
24.8	46.3273	24.8	18.9713
24.9	46.3893	24.9	19.0432
25	46.4487	25	19.1151
25.1	46.509	25.1	19.187
25.2	46.5728	25.2	19.2588
25.3	46.6341	25.3	19.3306
25.4	46.6965	25.4	19.4023
25.5	46.7526	25.5	19.474
25.6	46.807	25.6	19.5457
25.7	46.867	25.7	19.6173
25.8	46.9229	25.8	19.6889
25.9	46.973	25.9	19.7605
26	47.0273	26	19.832
26.1	47.0837	26.1	19.9035
26.2	47.1328	26.2	19.9749
26.3	47.1831	26.3	20.0463
26.4	47.2339	26.4	20.1177
26.5	47.2813	26.5	20.189
26.6	47.3361	26.6	20.2603
26.7	47.3937	26.7	20.3316
26.8	47.4454	26.8	20.4028
26.9	47.4989	26.9	20.474
27	47.5483	27	20.5451
27.1	47.6008	27.1	20.6162
27.2	47.6564	27.2	20.6873
27.3	47.7122	27.3	20.7583
27.4	47.7617	27.4	20.8293
27.5	47.8156	27.5	20.9003
27.6	47.8692	27.6	20.9712
27.7	47.9191	27.7	21.0421
27.8	47.9705	27.8	21.113
27.9	48.0234	27.9	21.1838
28	48.0778	28	21.2545
28.1	48.1278	28.1	21.3253
28.2	48.1768	28.2	21.396
28.3	48.2254	28.3	21.4666
28.4	48.2735	28.4	21.5373
28.5	48.3246	28.5	21.6079
28.6	48.3744	28.6	21.6784
28.7	48.4272	28.7	21.7489
28.8	48.4732	28.8	21.8194
28.9	48.5179	28.9	21.8899
29	48.5623	29	21.9603
29.1	48.6084	29.1	22.0306
29.2	48.6552	29.2	22.1009
29.3	48.6991	29.3	22.1712
29.4	48.7438	29.4	22.2415
29.5	48.7915	29.5	22.3117
29.6	48.8437	29.6	22.3819
29.7	48.8873	29.7	22.4521
29.8	48.9322	29.8	22.5222
29.9	48.9771	29.9	22.5923
30	49.0219	30	22.6623
30.1	49.0653	30.1	22.7323
30.2	49.1097	30.2	22.8022
30.3	49.1528	30.3	22.8722
30.4	49.1977	30.4	22.9421
30.5	49.2465	30.5	23.0119
30.6	49.2957	30.6	23.0818
30.7	49.342	30.7	23.1515
30.8	49.386	30.8	23.2213
30.9	49.4319	30.9	23.291
31	49.4759	31	23.3607
31.1	49.5225	31.1	23.4303
31.2	49.5661	31.2	23.4999
31.3	49.6067	31.3	23.5695
31.4	49.6483	31.4	23.639
31.5	49.6931	31.5	23.7085
31.6	49.7341	31.6	23.7779
31.7	49.7729	31.7	23.8473
31.8	49.8154	31.8	23.9167
31.9	49.8598	31.9	23.9861
32	49.9052	32	24.0554
32.1	49.9429	32.1	24.1247
32.2	49.9837	32.2	24.1939
32.3	50.0221	32.3	24.2631
32.4	50.0648	32.4	24.3323
32.5	50.1056	32.5	24.4014
32.6	50.1479	32.6	24.4705
32.7	50.187	32.7	24.5395
32.8	50.2248	32.8	24.6085
32.9	50.2618	32.9	24.6775
33	50.306	33	24.7465
33.1	50.3476	33.1	24.8154
33.2	50.3916	33.2	24.8843
33.3	50.4326	33.3	24.9531
33.4	50.465	33.4	25.0219
33.5	50.4995	33.5	25.0907
33.6	50.5384	33.6	25.1594
33.7	50.578	33.7	25.2281
33.8	50.6135	33.8	25.2968
33.9	50.6478	33.9	25.3654
34	50.6841	34	25.434
34.1	50.7196	34.1	25.5025
34.2	50.7541	34.2	25.571
34.3	50.7893	34.3	25.6395
34.4	50.8298	34.4	25.708
34.5	50.8696	34.5	25.7764
34.6	50.9051	34.6	25.8448
34.7	50.9396	34.7	25.9131
34.8	50.9758	34.8	25.9814
34.9	51.0152	34.9	26.0497
35	51.0539	35	26.1179
35.1	51.0892	35.1	26.1861
35.2	51.1208	35.2	26.2542
35.3	51.1524	35.3	26.3224
35.4	51.1883	35.4	26.3904
35.5	51.2224	35.5	26.4585
35.6	51.2599	35.6	26.5265
35.7	51.2971	35.7	26.5945
35.8	51.3375	35.8	26.6624
35.9	51.3764	35.9	26.7303
36	51.4102	36	26.7982
36.1	51.4538	36.1	26.8661
36.2	51.4951	36.2	26.9339
36.3	51.5311	36.3	27.0016
36.4	51.5678	36.4	27.0694
36.5	51.6036	36.5	27.1371
36.6	51.6401	36.6	27.2047
36.7	51.6727	36.7	27.2723
36.8	51.7115	36.8	27.3399
36.9	51.7499	36.9	27.4075
37	51.7856	37	27.475
37.1	51.8166	37.1	27.5425
37.2	51.8465	37.2	27.6099
37.3	51.8798	37.3	27.6773
37.4	51.9124	37.4	27.7447
37.5	51.9519	37.5	27.8121
37.6	51.9834	37.6	27.8794
37.7	52.0159	37.7	27.9466
37.8	52.0489	37.8	28.0139
37.9	52.0835	37.9	28.0811
38	52.114	38	28.1483
38.1	52.1481	38.1	28.2154
38.2	52.1799	38.2	28.2825
38.3	52.2109	38.3	28.3495
38.4	52.2492	38.4	28.4166
38.5	52.2823	38.5	28.4836
38.6	52.3175	38.6	28.5505
38.7	52.3468	38.7	28.6174
38.8	52.3795	38.8	28.6843
38.9	52.413	38.9	28.7512
39	52.4485	39	28.818
39.1	52.4823	39.1	28.8848
39.2	52.5188	39.2	28.9515
39.3	52.5521	39.3	29.0182
39.4	52.5847	39.4	29.0849
39.5	52.6217	39.5	29.1516
39.6	52.6532	39.6	29.2182
39.7	52.6823	39.7	29.2847
39.8	52.7091	39.8	29.3513
39.9	52.738	39.9	29.4178
40	52.7766	40	29.4843
40.1	52.8093	40.1	29.5507
40.2	52.8404	40.2	29.6171
40.3	52.8747	40.3	29.6834
40.4	52.9077	40.4	29.7498
40.5	52.9404	40.5	29.8161
40.6	52.9681	40.6	29.8823
40.7	52.997	40.7	29.9485
40.8	53.0312	40.8	30.0147
40.9	53.0614	40.9	30.0809
41	53.0897	41	30.147
41.1	53.1169	41.1	30.2131
41.2	53.1468	41.2	30.2792
41.3	53.1785	41.3	30.3452
41.4	53.2122	41.4	30.4112
41.5	53.2405	41.5	30.4771
41.6	53.2713	41.6	30.543
41.7	53.3047	41.7	30.6089
41.8	53.3312	41.8	30.6747
41.9	53.3621	41.9	30.7406
42	53.3928	42	30.8063
42.1	53.4246	42.1	30.8721
42.2	53.4532	42.2	30.9378
42.3	53.4803	42.3	31.0035
42.4	53.5099	42.4	31.0691
42.5	53.5395	42.5	31.1347
42.6	53.5711	42.6	31.2003
42.7	53.5989	42.7	31.2658
42.8	53.632	42.8	31.3313
42.9	53.658	42.9	31.3968
43	53.684	43	31.4622
43.1	53.712	43.1	31.5276
43.2	53.7415	43.2	31.593
43.3	53.7708	43.3	31.6583
43.4	53.7986	43.4	31.7236
43.5	53.8254	43.5	31.7889
43.6	53.8463	43.6	31.8541
43.7	53.8777	43.7	31.9193
43.8	53.9089	43.8	31.9844
43.9	53.9388	43.9	32.0496
44	53.9671	44	32.1147
44.1	53.9977	44.1	32.1797
44.2	54.024	44.2	32.2447
44.3	54.054	44.3	32.3097
44.4	54.0839	44.4	32.3747
44.5	54.1164	44.5	32.4396
44.6	54.145	44.6	32.5045
44.7	54.1708	44.7	32.5693
44.8	54.199	44.8	32.6342
44.9	54.2259	44.9	32.6989
45	54.2453	45	32.7637
45.1	54.268	45.1	32.8284
45.2	54.2961	45.2	32.8931
45.3	54.3202	45.3	32.9577
45.4	54.3443	45.4	33.0224
45.5	54.3694	45.5	33.087
45.6	54.3958	45.6	33.1515
45.7	54.4249	45.7	33.216
45.8	54.4554	45.8	33.2805
45.9	54.4822	45.9	33.3449
46	54.5086	46	33.4094
46.1	54.5355	46.1	33.4737
46.2	54.5604	46.2	33.5381
46.3	54.5887	46.3	33.6024
46.4	54.6133	46.4	33.6667
46.5	54.6414	46.5	33.7309
46.6	54.6678	46.6	33.7951
46.7	54.695	46.7	33.8593
46.8	54.7264	46.8	33.9235
46.9	54.7573	46.9	33.9876
47	54.782	47	34.0516
47.1	54.8092	47.1	34.1157
47.2	54.8376	47.2	34.1797
47.3	54.864	47.3	34.2437
47.4	54.8904	47.4	34.3076
47.5	54.9212	47.5	34.3715
47.6	54.9494	47.6	34.4354
47.7	54.9745	47.7	34.4992
47.8	54.9981	47.8	34.5631
47.9	55.0275	47.9	34.6268
48	55.054	48	34.6906
48.1	55.0792	48.1	34.7543
48.2	55.1068	48.2	34.818
48.3	55.1385	48.3	34.8816
48.4	55.1649	48.4	34.9452
48.5	55.191	48.5	35.0088
48.6	55.2186	48.6	35.0723
48.7	55.2408	48.7	35.1358
48.8	55.2663	48.8	35.1993
48.9	55.2881	48.9	35.2628
49	55.3137	49	35.3262
49.1	55.3397	49.1	35.3896
49.2	55.3639	49.2	35.4529
49.3	55.3879	49.3	35.5162
49.4	55.4187	49.4	35.5795
49.5	55.4477	49.5	35.6427
49.6	55.4716	49.6	35.706
49.7	55.4998	49.7	35.7691
49.8	55.528	49.8	35.8323
49.9	55.5525	49.9	35.8954
50	55.5793	50	35.9585
50.1	55.6084	50.1	36.0215
50.2	55.638	50.2	36.0845
50.3	55.6642	50.3	36.1475
50.4	55.6848	50.4	36.2105
50.5	55.7117	50.5	36.2734
50.6	55.7381	50.6	36.3363
50.7	55.7661	50.7	36.3991
50.8	55.788	50.8	36.4619
50.9	55.8108	50.9	36.5247
51	55.8367	51	36.5875
51.1	55.8677	51.1	36.6502
51.2	55.8947	51.2	36.7129
51.3	55.9211	51.3	36.7755
51.4	55.9436	51.4	36.8381
51.5	55.9696	51.5	36.9007
51.6	55.9947	51.6	36.9633
51.7	56.0202	51.7	37.0258
51.8	56.048	51.8	37.0883
51.9	56.0745	51.9	37.1507
52	56.0974	52	37.2132
52.1	56.1213	52.1	37.2756
52.2	56.1461	52.2	37.3379
52.3	56.1755	52.3	37.4002
52.4	56.1964	52.4	37.4625
52.5	56.2201	52.5	37.5248
52.6	56.2443	52.6	37.587
52.7	56.2671	52.7	37.6492
52.8	56.2878	52.8	37.7114
52.9	56.3124	52.9	37.7735
53	56.3386	53	37.8356
53.1	56.3649	53.1	37.8977
53.2	56.3936	53.2	37.9597
53.3	56.4246	53.3	38.0217
53.4	56.4516	53.4	38.0837
53.5	56.472	53.5	38.1456
53.6	56.4932	53.6	38.2075
53.7	56.5164	53.7	38.2694
53.8	56.543	53.8	38.3312
53.9	56.5662	53.9	38.393
54	56.5922	54	38.4548
54.1	56.6184	54.1	38.5165
54.2	56.6379	54.2	38.5782
54.3	56.666	54.3	38.6399
54.4	56.6887	54.4	38.7016
54.5	56.7147	54.5	38.7632
54.6	56.7433	54.6	38.8248
54.7	56.7697	54.7	38.8863
54.8	56.7975	54.8	38.9478
54.9	56.8168	54.9	39.0093
55	56.8413	55	39.0708
55.1	56.8653	55.1	39.1322
55.2	56.8929	55.2	39.1935
55.3	56.9204	55.3	39.2549
55.4	56.9476	55.4	39.3162
55.5	56.9683	55.5	39.3775
55.6	56.9901	55.6	39.4388
55.7	57.0154	55.7	39.5
55.8	57.037	55.8	39.5612
55.9	57.0599	55.9	39.6224
56	57.0858	56	39.6835
56.1	57.1081	56.1	39.7446
56.2	57.1246	56.2	39.8057
56.3	57.1509	56.3	39.8667
56.4	57.1761	56.4	39.9277
56.5	57.1982	56.5	39.9887
56.6	57.2168	56.6	40.0496
56.7	57.2427	56.7	40.1105
56.8	57.2695	56.8	40.1714
56.9	57.2902	56.9	40.2322
57	57.3164	57	40.293
57.1	57.3397	57.1	40.3538
57.2	57.3688	57.2	40.4146
57.3	57.3926	57.3	40.4753
57.4	57.4076	57.4	40.536
57.5	57.4302	57.5	40.5966
57.6	57.4533	57.6	40.6573
57.7	57.4765	57.7	40.7178
57.8	57.5097	57.8	40.7784
57.9	57.5343	57.9	40.8389
58	57.5545	58	40.8994
58.1	57.5707	58.1	40.9599
58.2	57.5924	58.2	41.0203
58.3	57.6109	58.3	41.0807
58.4	57.6388	58.4	41.1411
58.5	57.6718	58.5	41.2014
58.6	57.688	58.6	41.2617
58.7	57.71	58.7	41.322
58.8	57.7301	58.8	41.3822
58.9	57.7656	58.9	41.4424
59	57.8106	59	41.5026
59.1	57.7782	59.1	41.5628
59.2	57.7656	59.2	41.6229
59.3		59.3	41.683
59.4		59.4	41.743
59.5		59.5	41.803
59.6		59.6	41.863
59.7		59.7	41.923
59.8		59.8	41.9829
59.9		59.9	42.0428
60		60	42.1027
60.1		60.1	42.1027
60.2		60.2	42.0884
60.3		60.3	42.0741
60.4		60.4	42.0599
60.5		60.5	42.0456
60.6		60.6	42.0313
60.7		60.7	42.0171
60.8		60.8	42.0028
60.9		60.9	41.9886
61		61	41.9743
61.1		61.1	41.9601
61.2		61.2	41.9459
61.3		61.3	41.9317
61.4		61.4	41.9174
61.5		61.5	41.9032
61.6		61.6	41.889
61.7		61.7	41.8748
61.8	51.9264	61.8	41.8606
61.9	51.9126	61.9	41.8464
62	51.8926	62	41.8322
62.1	51.8339	62.1	41.818
62.2	51.7006	62.2	41.8039
62.3	51.413	62.3	41.7897
62.4	51.2342	62.4	41.7755
62.5	50.9169	62.5	41.7613
62.6	50.5289	62.6	41.7472
62.7	50.3166	62.7	41.733
62.8	50.1006	62.8	41.7189
62.9	49.9233	62.9	41.7047
63	49.8003	63	41.6906
63.1	49.5524	63.1	41.6764
63.2	49.2783	63.2	41.6623
63.3	49.036	63.3	41.6482
63.4	48.8164	63.4	41.6341
63.5	48.5791	63.5	41.6199
63.6	48.3384	63.6	41.6058
63.7	48.1198	63.7	41.5917
63.8	47.8809	63.8	41.5776
63.9	47.6271	63.9	41.5635
64	47.3841	64	41.5494
64.1	47.1584	64.1	41.5353
64.2	46.9429	64.2	41.5212
64.3	46.7019	64.3	41.5072
64.4	46.4756	64.4	41.4931
64.5	46.2567	64.5	41.479
64.6	46.0367	64.6	41.4649
64.7	45.8235	64.7	41.4509
64.8	45.6165	64.8	41.4368
64.9	45.4096	64.9	41.4228
65	45.2153	65	41.4087
65.1	45.0274	65.1	41.3947
65.2	44.8352	65.2	41.3807
65.3	44.6503	65.3	41.3666
65.4	44.464	65.4	41.3526
65.5	44.2821	65.5	41.3386
65.6	44.1106	65.6	41.3245
65.7	43.9374	65.7	41.3105
65.8	43.7701	65.8	41.2965
65.9	43.5908	65.9	41.2825
66	43.4161	66	41.2685
66.1	43.2372	66.1	41.2545
66.2	43.0693	66.2	41.2405
66.3	42.8978	66.3	41.2266
66.4	42.7246	66.4	41.2126
66.5	42.5553	66.5	41.1986
66.6	42.3897	66.6	41.1846
66.7	42.2177	66.7	41.1707
66.8	42.0361	66.8	41.1567
66.9	41.8545	66.9	41.1427
67	41.6778	67	41.1288
67.1	41.513	67.1	41.1148
67.2	41.3524	67.2	41.1009
67.3	41.1909	67.3	41.087
67.4	41.048	67.4	41.073
67.5	40.8924	67.5	41.0591
67.6	40.7382	67.6	41.0452
67.7	40.5873	67.7	41.0313
67.8	40.4448	67.8	41.0173
67.9	40.3061	67.9	41.0034
68	40.17	68	40.9895
68.1	40.0502	68.1	40.9756
68.2	39.9218	68.2	40.9617
68.3	39.7928	68.3	40.9478
68.4	39.671	68.4	40.934
68.5	39.5534	68.5	40.9201
68.6	39.4334	68.6	40.9062
68.7	39.3024	68.7	40.8923
68.8	39.1775	68.8	40.8785
68.9	39.0604	68.9	40.8646
69	38.9421	69	40.8507
69.1	38.8183	69.1	40.8369
69.2	38.7015	69.2	40.823
69.3	38.5923	69.3	40.8092
69.4	38.472	69.4	40.7954
69.5	38.3446	69.5	40.7815
69.6	38.2335	69.6	40.7677
69.7	38.1083	69.7	40.7539
69.8	37.9923	69.8	40.74
69.9	37.8468	69.9	40.7262
70	37.6574	70	40.7124
70.1	37.6755	70.1	40.6986
70.2	37.5351	70.2	40.6848
70.3	37.2948	70.3	40.671
70.4	37.1839	70.4	40.6572
70.5	37.0701	70.5	40.6434
70.6	37.0751	70.6	40.6296
70.7	36.9761	70.7	40.6159
70.8	36.8887	70.8	40.6021
70.9	36.7181	70.9	40.5883
71	36.8057	71	40.5746
71.1	36.6492	71.1	40.5608
71.2	36.6122	71.2	40.5471
71.3	36.3849	71.3	40.5333
71.4	36.4957	71.4	40.5196
71.5	36.5026	71.5	40.5058
71.6	36.3152	71.6	40.4921
71.7	36.3002	71.7	40.4784
71.8	36.2932	71.8	40.4646
71.9	36.2202	71.9	40.4509
72	36.1557	72	40.4372
72.1	36.0878	72.1	40.4235
72.2	36.0196	72.2	40.4098
72.3	36.0164	72.3	40.3961
72.4	36.2863	72.4	40.3824
72.5	36.1788	72.5	40.3687
72.6	36.0813	72.6	40.355
72.7	36.0913	72.7	40.3413
72.8	36.0801	72.8	40.3276
72.9	36.0252	72.9	40.3139
73	36.0024	73	40.3003
73.1	35.9116	73.1	40.2866
73.2	35.7839	73.2	40.2729
73.3	35.5472	73.3	40.2593
73.4	35.1256	73.4	40.2456
73.5	34.9095	73.5	40.232
73.6	34.7647	73.6	40.2183
73.7	34.5838	73.7	40.2047
73.8	34.5557	73.8	40.1911
73.9	34.5291	73.9	40.1774
74	34.4984	74	40.1638
74.1	34.5205	74.1	40.1502
74.2	34.4895	74.2	40.1366
74.3	34.4011	74.3	40.123
74.4	34.3343	74.4	40.1094
74.5	34.2064	74.5	40.0958
74.6	34.0555	74.6	40.0822
74.7	33.9825	74.7	40.0686
74.8	33.9099	74.8	40.055
74.9	33.8562	74.9	40.0414
75	33.8324	75	40.0278
75.1	33.7969	75.1	40.0142
75.2	33.756	75.2	40.0007
75.3	33.6945	75.3	39.9871
75.4	33.6031	75.4	39.9735
75.5	33.5203	75.5	39.96
75.6	33.4225	75.6	39.9464
75.7	33.3418	75.7	39.9329
75.8	33.258	75.8	39.9194
75.9	33.173	75.9	39.9058
76	33.0948	76	39.8923
76.1	33.0283	76.1	39.8788
76.2	32.9422	76.2	39.8652
76.3	32.875	76.3	39.8517
76.4	32.7931	76.4	39.8382
76.5	32.7071	76.5	39.8247
76.6	32.6325	76.6	39.8112
76.7	32.5549	76.7	39.7977
76.8	32.481	76.8	39.7842
76.9	32.4008	76.9	39.7707
77	32.3252	77	39.7572
77.1	32.2555	77.1	39.7437
77.2	32.1854	77.2	39.7302
77.3	32.1199	77.3	39.7168
77.4	32.061	77.4	39.7033
77.5	31.9957	77.5	39.6898
77.6	31.9332	77.6	39.6764
77.7	31.8763	77.7	39.6629
77.8	31.8146	77.8	39.6495
77.9	31.7496	77.9	39.636
78	31.6866	78	39.6226
78.1	31.6313	78.1	39.6092
78.2	31.5762	78.2	39.5957
78.3	31.5203	78.3	39.5823
78.4	31.4634	78.4	39.5689
78.5	31.4018	78.5	39.5555
78.6	31.3348	78.6	39.542
78.7	31.2755	78.7	39.5286
78.8	31.215	78.8	39.5152
78.9	31.1566	78.9	39.5018
79	31.0973	79	39.4884
79.1	31.0399	79.1	39.475
79.2	30.9803	79.2	39.4617
79.3	30.9274	79.3	39.4483
79.4	30.8733	79.4	39.4349
79.5	30.8169	79.5	39.4215
79.6	30.7603	79.6	39.4081
79.7	30.7016	79.7	39.3948
79.8	30.645	79.8	39.3814
79.9	30.5938	79.9	39.3681
80	30.5331	80	39.3547
80.1	30.4746	80.1	39.3414
80.2	30.4219	80.2	39.328
80.3	30.368	80.3	39.3147
80.4	30.3146	80.4	39.3014
80.5	30.2639	80.5	39.288
80.6	30.2155	80.6	39.2747
80.7	30.1596	80.7	39.2614
80.8	30.1071	80.8	39.2481
80.9	30.0551	80.9	39.2348
81	29.9985	81	39.2215
81.1	29.9435	81.1	39.2082
81.2	29.8928	81.2	39.1949
81.3	29.8422	81.3	39.1816
81.4	29.7924	81.4	39.1683
81.5	29.7418	81.5	39.155
81.6	29.6942	81.6	39.1417
81.7	29.6496	81.7	39.1285
81.8	29.6034	81.8	39.1152
81.9	29.5545	81.9	39.1019
82	29.5059	82	39.0887
82.1	29.4587	82.1	39.0754
82.2	29.4154	82.2	39.0622
82.3	29.3657	82.3	39.0489
82.4	29.3181	82.4	39.0357
82.5	29.27	82.5	39.0224
82.6	29.2225	82.6	39.0092
82.7	29.1782	82.7	38.996
82.8	29.1363	82.8	38.9827
82.9	29.0973	82.9	38.9695
83	29.0526	83	38.9563
83.1	29.0081	83.1	38.9431
83.2	28.9644	83.2	38.9299
83.3	28.9191	83.3	38.9167
83.4	28.8778	83.4	38.9035
83.5	28.8388	83.5	38.8903
83.6	28.7938	83.6	38.8771
83.7	28.7481	83.7	38.8639
83.8	28.702	83.8	38.8508
83.9	28.656	83.9	38.8376
84	28.6166	84	38.8244
84.1	28.5743	84.1	38.8112
84.2	28.5266	84.2	38.7981
84.3	28.4893	84.3	38.7849
84.4	28.4484	84.4	38.7718
84.5	28.4058	84.5	38.7586
84.6	28.368	84.6	38.7455
84.7	28.3353	84.7	38.7323
84.8	28.2914	84.8	38.7192
84.9	28.2577	84.9	38.7061
85	28.2166	85	38.6929
85.1	28.178	85.1	38.6798
85.2	28.1349	85.2	38.6667
85.3	28.0911	85.3	38.6536
85.4	28.049	85.4	38.6405
85.5	28.0105	85.5	38.6274
85.6	27.9718	85.6	38.6143
85.7	27.9359	85.7	38.6012
85.8	27.8993	85.8	38.5881
85.9	27.8564	85.9	38.575
86	27.8174	86	38.5619
86.1	27.7812	86.1	38.5489
86.2	27.7431	86.2	38.5358
86.3	27.6952	86.3	38.5227
86.4	27.6527	86.4	38.5097
86.5	27.6251	86.5	38.4966
86.6	27.5958	86.6	38.4835
86.7	27.5581	86.7	38.4705
86.8	27.5236	86.8	38.4574
86.9	27.4963	86.9	38.4444
87	27.461	87	38.4314
87.1	27.4291	87.1	38.4183
87.2	27.4063	87.2	38.4053
87.3	27.3839	87.3	38.3923
87.4	27.3516	87.4	38.3793
87.5	27.3286	87.5	38.3662
87.6	27.2996	87.6	38.3532
87.7	27.2778	87.7	38.3402
87.8	27.2565	87.8	38.3272
87.9	27.2304	87.9	38.3142
88	27.1813	88	38.3012
88.1	27.1272	88.1	38.2882
88.2	27.0623	88.2	38.2753
88.3	27.0361	88.3	38.2623
88.4	26.9856	88.4	38.2493
88.5	26.9564	88.5	38.2363
88.6	26.9221	88.6	38.2234
88.7	26.8796	88.7	38.2104
88.8	26.8494	88.8	38.1975
88.9	26.8067	88.9	38.1845
89	26.7719	89	38.1716
89.1	26.7298	89.1	38.1586
89.2	26.6934	89.2	38.1457
89.3	26.6911	89.3	38.1327
89.4	26.6706	89.4	38.1198
89.5	26.6536	89.5	38.1069
89.6	26.6248	89.6	38.0939
89.7	26.5865	89.7	38.081
89.8	26.5541	89.8	38.0681
89.9	26.5205	89.9	38.0552
90	26.4911	90	38.0423
90.1	26.4686	90.1	38.0294
90.2	26.446	90.2	38.0165
90.3	26.4228	90.3	38.0036
90.4	26.4097	90.4	37.9907
90.5	26.3875	90.5	37.9778
90.6	26.3662	90.6	37.965
90.7	26.3389	90.7	37.9521
90.8	26.3081	90.8	37.9392
90.9	26.2685	90.9	37.9264
91	26.2396	91	37.9135
91.1	26.2105	91.1	37.9006
91.2	26.184	91.2	37.8878
91.3	26.1567	91.3	37.8749
91.4	26.1464	91.4	37.8621
91.5	26.1377	91.5	37.8493
91.6	26.1049	91.6	37.8364
91.7	26.0694	91.7	37.8236
91.8	26.0398	91.8	37.8108
91.9	26.0027	91.9	37.7979
92	25.9714	92	37.7851
92.1	25.9295	92.1	37.7723
92.2	25.8966	92.2	37.7595
92.3	25.8726	92.3	37.7467
92.4	25.8386	92.4	37.7339
92.5	25.8049	92.5	37.7211
92.6	25.7875	92.6	37.7083
92.7	25.7755	92.7	37.6955
92.8	25.7688	92.8	37.6827
92.9	25.7617	92.9	37.67
93	25.7468	93	37.6572
93.1	25.7242	93.1	37.6444
93.2	25.7282	93.2	37.6316
93.3	25.6889	93.3	37.6189
93.4	25.665	93.4	37.6061
93.5	25.6348	93.5	37.5934
93.6	25.6062	93.6	37.5806
93.7	25.5892	93.7	37.5679
93.8	25.5576	93.8	37.5551
93.9	25.5195	93.9	37.5424
94	25.4937	94	37.5297
94.1	25.477	94.1	37.5169
94.2	25.4682	94.2	37.5042
94.3	25.4465	94.3	37.4915
94.4	25.422	94.4	37.4788
94.5	25.3978	94.5	37.4661
94.6	25.3728	94.6	37.4534
94.7	25.3485	94.7	37.4407
94.8	25.3223	94.8	37.428
94.9	25.3025	94.9	37.4153
95	25.275	95	37.4026
95.1	25.2602	95.1	37.3899
95.2	25.242	95.2	37.3772
95.3	25.2112	95.3	37.3646
95.4	25.1877	95.4	37.3519
95.5	25.1599	95.5	37.3392
95.6	25.1585	95.6	37.3266
95.7	25.1337	95.7	37.3139
95.8	25.1171	95.8	37.3012
95.9	25.1033	95.9	37.2886
96	25.091	96	37.276
96.1	25.0781	96.1	37.2633
96.2	25.0651	96.2	37.2507
96.3	25.0611	96.3	37.238
96.4	25.0258	96.4	37.2254
96.5	24.9976	96.5	37.2128
96.6	24.9711	96.6	37.2002
96.7	24.9527	96.7	37.1876
96.8	24.9401	96.8	37.1749
96.9	24.9237	96.9	37.1623
97	24.8989	97	37.1497
97.1	24.8742	97.1	37.1371
97.2	24.8563	97.2	37.1245
97.3	24.8397	97.3	37.112
97.4	24.8105	97.4	37.0994
97.5	24.7856	97.5	37.0868
97.6	24.7635	97.6	37.0742
97.7	24.7432	97.7	37.0616
97.8	24.724	97.8	37.0491
97.9	24.7005	97.9	37.0365
98	24.6749	98	37.024
98.1	24.6491	98.1	37.0114
98.2	24.6272	98.2	36.9988
98.3	24.5965	98.3	36.9863
98.4	24.5814	98.4	36.9738
98.5	24.5669	98.5	36.9612
98.6	24.5474	98.6	36.9487
98.7	24.5418	98.7	36.9362
98.8	24.5323	98.8	36.9236
98.9	24.5239	98.9	36.9111
99	24.4978	99	36.8986
99.1	24.4836	99.1	36.8861
99.2	24.4703	99.2	36.8736
99.3	24.4589	99.3	36.8611
99.4	24.4543	99.4	36.8486
99.5	24.4371	99.5	36.8361
99.6	24.4216	99.6	36.8236
99.7	24.4005	99.7	36.8111
99.8	24.3897	99.8	36.7986
99.9	24.3774	99.9	36.7861
100	24.3557	100	36.7737
100.1	24.3363	100.1	36.7612
100.2	24.3072	100.2	36.7487
100.3	24.2798	100.3	36.7363
100.4	24.2592	100.4	36.7238
100.5	24.2454	100.5	36.7113
100.6	24.2246	100.6	36.6989
100.7	24.2068	100.7	36.6864
100.8	24.1879	100.8	36.674
100.9	24.1716	100.9	36.6616
101	24.1554	101	36.6491
101.1	24.1468	101.1	36.6367
101.2	24.1249	101.2	36.6243
101.3	24.1071	101.3	36.6119
101.4	24.0845	101.4	36.5994
101.5	24.0652	101.5	36.587
101.6	24.0497	101.6	36.5746
101.7	24.0368	101.7	36.5622
101.8	24.0214	101.8	36.5498
101.9	24.0132	101.9	36.5374
102	24.0018	102	36.525
102.1	23.993	102.1	36.5127
102.2	23.9845	102.2	36.5003
102.3	23.9733	102.3	36.4879
102.4	23.9593	102.4	36.4755
102.5	23.94	102.5	36.4632
102.6	23.9232	102.6	36.4508
102.7	23.9071	102.7	36.4384
102.8	23.8834	102.8	36.4261
102.9	23.8617	102.9	36.4137
103	23.844	103	36.4014
103.1	23.8299	103.1	36.389
103.2	23.8194	103.2	36.3767
103.3	23.8021	103.3	36.3644
103.4	23.7924	103.4	36.352
103.5	23.782	103.5	36.3397
103.6	23.7676	103.6	36.3274
103.7	23.7495	103.7	36.3151
103.8	23.7317	103.8	36.3027
103.9	23.7202	103.9	36.2904
104	23.6988	104	36.2781
104.1	23.6798	104.1	36.2658
104.2	23.6636	104.2	36.2535
104.3	23.6489	104.3	36.2412
104.4	23.6341	104.4	36.2289
104.5	23.621	104.5	36.2166
104.6	23.6093	104.6	36.2044
104.7	23.6026	104.7	36.1921
104.8	23.5959	104.8	36.1798
104.9	23.5828	104.9	36.1675
105	23.5714	105	36.1553
105.1	23.5609	105.1	36.143
105.2	23.5426	105.2	36.1308
105.3	23.5263	105.3	36.1185
105.4	23.5166	105.4	36.1063
105.5	23.5071	105.5	36.094
105.6	23.4926	105.6	36.0818
105.7	23.4797	105.7	36.0695
105.8	23.4623	105.8	36.0573
105.9	23.4499	105.9	36.0451
106	23.4392	106	36.0329
106.1	23.4269	106.1	36.0206
106.2	23.416	106.2	36.0084
106.3	23.4045	106.3	35.9962
106.4	23.3925	106.4	35.984
106.5	23.3806	106.5	35.9718
106.6	23.3725	106.6	35.9596
106.7	23.361	106.7	35.9474
106.8	23.3473	106.8	35.9352
106.9	23.3331	106.9	35.923
107	23.3219	107	35.9109
107.1	23.307	107.1	35.8987
107.2	23.293	107.2	35.8865
107.3	23.282	107.3	35.8743
107.4	23.2704	107.4	35.8622
107.5	23.2583	107.5	35.85
107.6	23.2475	107.6	35.8378
107.7	23.2357	107.7	35.8257
107.8	23.2241	107.8	35.8135
107.9	23.213	107.9	35.8014
108	23.2012	108	35.7893
108.1	23.1895	108.1	35.7771
108.2	23.1783	108.2	35.765
108.3	23.1707	108.3	35.7529
108.4	23.16	108.4	35.7407
108.5	23.1458	108.5	35.7286
108.6	23.1323	108.6	35.7165
108.7	23.1198	108.7	35.7044
108.8	23.1109	108.8	35.6923
108.9	23.1017	108.9	35.6802
109	23.0931	109	35.6681
109.1	23.0804	109.1	35.656
109.2	23.0677	109.2	35.6439
109.3	23.0555	109.3	35.6318
109.4	23.046	109.4	35.6197
109.5	23.0326	109.5	35.6076
109.6	23.018	109.6	35.5956
109.7	23.0077	109.7	35.5835
109.8	22.9932	109.8	35.5714
109.9	22.9829	109.9	35.5594
110	22.9736	110	35.5473
110.1	22.9625	110.1	35.5353
110.2	22.9492	110.2	35.5232
110.3	22.9356	110.3	35.5112
110.4	22.9263	110.4	35.4991
110.5	22.9196	110.5	35.4871
110.6	22.9089	110.6	35.475
110.7	22.9003	110.7	35.463
110.8	22.8909	110.8	35.451
110.9	22.8773	110.9	35.439
111	22.8631	111	35.4269
111.1	22.8509	111.1	35.4149
111.2	22.8429	111.2	35.4029
111.3	22.8315	111.3	35.3909
111.4	22.8191	111.4	35.3789
111.5	22.8037	111.5	35.3669
111.6	22.7902	111.6	35.3549
111.7	22.781	111.7	35.3429
111.8	22.7715	111.8	35.3309
111.9	22.7642	111.9	35.319
112	22.7501	112	35.307
112.1	22.7364	112.1	35.295
112.2	22.726	112.2	35.2831
112.3	22.714	112.3	35.2711
112.4	22.7032	112.4	35.2591
112.5	22.6957	112.5	35.2472
112.6	22.682	112.6	35.2352
112.7	22.6721	112.7	35.2233
112.8	22.6586	112.8	35.2113
112.9	22.648	112.9	35.1994
113	22.6386	113	35.1874
113.1	22.6304	113.1	35.1755
113.2	22.623	113.2	35.1636
113.3	22.6171	113.3	35.1517
113.4	22.6109	113.4	35.1397
113.5	22.604	113.5	35.1278
113.6	22.5922	113.6	35.1159
113.7	22.5827	113.7	35.104
113.8	22.5629	113.8	35.0921
113.9	22.55	113.9	35.0802
114	22.5425	114	35.0683
114.1	22.5317	114.1	35.0564
114.2	22.5214	114.2	35.0445
114.3	22.5158	114.3	35.0326
114.4	22.5077	114.4	35.0208
114.5	22.495	114.5	35.0089
114.6	22.4868	114.6	34.997
114.7	22.4781	114.7	34.9851
114.8	22.4641	114.8	34.9733
114.9	22.4554	114.9	34.9614
115	22.4444	115	34.9496
115.1	22.4224	115.1	34.9377
115.2	22.4059	115.2	34.9259
115.3	22.3945	115.3	34.914
115.4	22.3842	115.4	34.9022
115.5	22.3795	115.5	34.8903
115.6	22.3693	115.6	34.8785
115.7	22.3655	115.7	34.8667
115.8	22.357	115.8	34.8549
115.9	22.3558	115.9	34.843
116	22.357	116	34.8312
116.1	22.357	116.1	34.8194
116.2		116.2	34.8076
116.3		116.3	34.7958
116.4		116.4	34.784
116.5		116.5	34.7722
116.6		116.6	34.7604
116.7		116.7	34.7486
116.8		116.8	34.7368
116.9		116.9	34.7251
117		117	34.7251
117.1		117.1	34.8642
117.2		117.2	35.0032
117.3		117.3	35.1422
117.4		117.4	35.281
117.5		117.5	35.4198
117.6		117.6	35.5585
117.7		117.7	35.697
117.8		117.8	35.8355
117.9		117.9	35.9738
118		118	36.1121
118.1		118.1	36.2503
118.2		118.2	36.3883
118.3		118.3	36.5263
118.4		118.4	36.6642
118.5		118.5	36.8019
118.6		118.6	36.9396
118.7	33.4545	118.7	37.0772
118.8	33.9559	118.8	37.2147
118.9	34.3798	118.9	37.3521
119	35.0264	119	37.4894
119.1	35.625	119.1	37.6266
119.2	36.3345	119.2	37.7636
119.3	36.969	119.3	37.9006
119.4	37.6328	119.4	38.0375
119.5	38.3137	119.5	38.1744
119.6	38.9903	119.6	38.3111
119.7	39.5798	119.7	38.4476
119.8	40.2095	119.8	38.5842
119.9	40.8498	119.9	38.7206
120	41.4915	120	38.8569
120.1	42.1407	120.1	38.9932
120.2	42.7985	120.2	39.1293
120.3	43.4275	120.3	39.2653
120.4	44.0066	120.4	39.4012
120.5	44.6011	120.5	39.5371
120.6	45.2005	120.6	39.6728
120.7	45.841	120.7	39.8085
120.8	46.423	120.8	39.944
120.9	47.0111	120.9	40.0795
121	47.5917	121	40.2148
121.1	48.1775	121.1	40.3501
121.2	48.7453	121.2	40.4853
121.3	49.3425	121.3	40.6203
121.4	49.9168	121.4	40.7553
121.5	50.4931	121.5	40.8902
121.6	51.0534	121.6	41.025
121.7	51.6137	121.7	41.1597
121.8	52.1556	121.8	41.2943
121.9	52.6918	121.9	41.4288
122	53.2152	122	41.5632
122.1	53.742	122.1	41.6975
122.2	54.2529	122.2	41.8317
122.3	54.7503	122.3	41.9658
122.4	55.247	122.4	42.0999
122.5	55.7609	122.5	42.2338
122.6	56.2582	122.6	42.3676
122.7	56.742	122.7	42.5014
122.8	57.2077	122.8	42.635
122.9	57.6838	122.9	42.7686
123	58.1559	123	42.902
123.1	58.6211	123.1	43.0354
123.2	59.0769	123.2	43.1687
123.3	59.5243	123.3	43.3018
123.4	59.9725	123.4	43.4349
123.5	60.413	123.5	43.5679
123.6	60.8414	123.6	43.7008
123.7	61.2722	123.7	43.8336
123.8	61.7032	123.8	43.9663
123.9	62.1225	123.9	44.0989
124	62.5397	124	44.2315
124.1	62.9495	124.1	44.3639
124.2	63.3706	124.2	44.4962
124.3	63.7846	124.3	44.6284
124.4	64.1944	124.4	44.7606
124.5	64.5909	124.5	44.8927
124.6	64.9787	124.6	45.0246
124.7	65.3764	124.7	45.1564
124.8	65.7579	124.8	45.2882
124.9	66.1384	124.9	45.4199
125	66.5228	125	45.5515
125.1	66.9023	125.1	45.683
125.2	67.2665	125.2	45.8144
125.3	67.6265	125.3	45.9457
125.4	67.9796	125.4	46.0769
125.5	68.3234	125.5	46.208
125.6	68.6675	125.6	46.3391
125.7	69.0118	125.7	46.47
125.8	69.347	125.8	46.6008
125.9	69.6778	125.9	46.7316
126	70.0012	126	46.8623
126.1	70.3211	126.1	46.9928
126.2	70.6436	126.2	47.1233
126.3	70.9657	126.3	47.2537
126.4	71.2865	126.4	47.3839
126.5	71.6098	126.5	47.5142
126.6	71.9307	126.6	47.6443
126.7	72.2406	126.7	47.7742
126.8	72.5509	126.8	47.9042
126.9	72.8537	126.9	48.034
127	73.1521	127	48.1638
127.1	73.4476	127.1	48.2934
127.2	73.7423	127.2	48.4229
127.3	74.0284	127.3	48.5524
127.4	74.3166	127.4	48.6818
127.5	74.6012	127.5	48.8111
127.6	74.8675	127.6	48.9403
127.7	75.1471	127.7	49.0693
127.8	75.428	127.8	49.1983
127.9	75.6938	127.9	49.3273
128	75.9635	128	49.4561
128.1	76.2274	128.1	49.5848
128.2	76.486	128.2	49.7134
128.3	76.7408	128.3	49.842
128.4	76.989	128.4	49.9705
128.5	77.2285	128.5	50.0988
128.6	77.4672	128.6	50.2271
128.7	77.7089	128.7	50.3553
128.8	77.9347	128.8	50.4834
128.9	78.1692	128.9	50.6114
129	78.4026	129	50.7393
129.1	78.6291	129.1	50.8672
129.2	78.8623	129.2	50.9949
129.3	79.0998	129.3	51.1225
129.4	79.3216	129.4	51.2501
129.5	79.5431	129.5	51.3775
129.6	79.7709	129.6	51.5049
129.7	79.9998	129.7	51.6322
129.8	80.2115	129.8	51.7594
129.9	80.419	129.9	51.8865
130	80.6235	130	52.0135
130.1	80.8272	130.1	52.1404
130.2	81.0486	130.2	52.2672
130.3	81.2626	130.3	52.394
130.4	81.4707	130.4	52.5207
130.5	81.6824	130.5	52.6472
130.6	81.892	130.6	52.7737
130.7	82.0892	130.7	52.9001
130.8	82.2817	130.8	53.0264
130.9	82.4814	130.9	53.1526
131	82.6842	131	53.2787
131.1	82.8818	131.1	53.4047
131.2	83.0653	131.2	53.5307
131.3	83.2508	131.3	53.6565
131.4	83.433	131.4	53.7823
131.5	83.6106	131.5	53.908
131.6	83.7807	131.6	54.0336
131.7	83.9529	131.7	54.159
131.8	84.1238	131.8	54.2844
131.9	84.2975	131.9	54.4098
132	84.4706	132	54.535
132.1	84.6421	132.1	54.6601
132.2	84.8149	132.2	54.7852
132.3	84.9864	132.3	54.9101
132.4	85.1543	132.4	55.035
132.5	85.3285	132.5	55.1598
132.6	85.4924	132.6	55.2845
132.7	85.649	132.7	55.4091
132.8	85.8157	132.8	55.5336
132.9	85.9793	132.9	55.6581
133	86.1433	133	55.7824
133.1	86.2995	133.1	55.9067
133.2	86.4526	133.2	56.0308
133.3	86.6066	133.3	56.1549
133.4	86.7512	133.4	56.2789
133.5	86.8944	133.5	56.4028
133.6	87.0374	133.6	56.5267
133.7	87.195	133.7	56.6504
133.8	87.3444	133.8	56.774
133.9	87.4785	133.9	56.8976
134	87.6214	134	57.0211
134.1	87.7566	134.1	57.1445
134.2	87.8908	134.2	57.2677
134.3	88.0246	134.3	57.3909
134.4	88.1619	134.4	57.5141
134.5	88.2925	134.5	57.6371
134.6	88.4219	134.6	57.7601
134.7	88.5546	134.7	57.8829
134.8	88.6919	134.8	58.0057
134.9	88.826	134.9	58.1284
135	88.9542	135	58.251
135.1	89.0875	135.1	58.3735
135.2	89.2196	135.2	58.4959
135.3	89.3488	135.3	58.6183
135.4	89.4771	135.4	58.7405
135.5	89.6004	135.5	58.8627
135.6	89.7226	135.6	58.9848
135.7	89.8452	135.7	59.1067
135.8	89.9712	135.8	59.2287
135.9	90.0998	135.9	59.3505
136	90.2261	136	59.4722
136.1	90.3427	136.1	59.5939
136.2	90.467	136.2	59.7154
136.3	90.5892	136.3	59.8369
136.4	90.711	136.4	59.9583
136.5	90.8282	136.5	60.0796
136.6	90.9405	136.6	60.2009
136.7	91.0574	136.7	60.322
136.8	91.1746	136.8	60.443
136.9	91.2895	136.9	60.564
137	91.4027	137	60.6849
137.1	91.5152	137.1	60.8057
137.2	91.621	137.2	60.9264
137.3	91.7246	137.3	61.047
137.4	91.8262	137.4	61.1675
137.5	91.9292	137.5	61.288
137.6	92.0256	137.6	61.4084
137.7	92.1284	137.7	61.5286
137.8	92.2293	137.8	61.6488
137.9	92.331	137.9	61.7689
138	92.4273	138	61.889
138.1	92.5271	138.1	62.0089
138.2	92.6274	138.2	62.1288
138.3	92.7296	138.3	62.2485
138.4	92.8324	138.4	62.3682
138.5	92.926	138.5	62.4878
138.6	93.0198	138.6	62.6074
138.7	93.1112	138.7	62.7268
138.8	93.2054	138.8	62.8461
138.9	93.2959	138.9	62.9654
139	93.3825	139	63.0846
139.1	93.4756	139.1	63.2037
139.2	93.5736	139.2	63.3227
139.3	93.6678	139.3	63.4416
139.4	93.7608	139.4	63.5605
139.5	93.8523	139.5	63.6792
139.6	93.9439	139.6	63.7979
139.7	94.0345	139.7	63.9165
139.8	94.1175	139.8	64.035
[truncated: 5,181 more rows]
