# Supplementary material for: Key mechanistic features of the trade-off between antibody escape and host cell binding in the SARS-CoV-2 Omicron variant spike proteins
Source: EMBO J. 2024 Mar 11;43(8):5. doi: 10.1038/s44318-024-00062-z (PMC11021471; doi:10.1038/s44318-024-00062-z)
Supplement: Supplementary file 10 — Source Data Fig. 5 [file 44318_2024_62_MOESM10_ESM.zip › Figure 5/5A/fig5-S2K146-RBD BA.4.xlsx]

## Sheet: S2K146-RBD BA.4
Run 1; Ch 7; Fc 2-1; Cy 6; BA.4/5 R; Conc 25 50 100 200 400 nM_X	Run 1; Ch 7; Fc 2-1; Cy 6; BA.4/5 R; Conc 25 50 100 200 400 nM_Y	Run 1; Ch 7; Fc 2-1; Cy 6; BA.4/5 R; Conc 25 50 100 200 400 nM; Fitted_X	Run 1; Ch 7; Fc 2-1; Cy 6; BA.4/5 R; Conc 25 50 100 200 400 nM; Fitted_Y
-60	0.1721	-60	0
-59.9	0.1716	-59.9	0
-59.8	0.1719	-59.8	0
-59.7	0.172	-59.7	0
-59.6	0.1772	-59.6	0
-59.5	0.1843	-59.5	0
-59.4	0.1826	-59.4	0
-59.3	0.1827	-59.3	0
-59.2	0.1832	-59.2	0
-59.1	0.1879	-59.1	0
-59	0.1898	-59	0
-58.9	0.19	-58.9	0
-58.8	0.1893	-58.8	0
-58.7	0.188799	-58.7	0
-58.6	0.1894	-58.6	0
-58.5	0.1916	-58.5	0
-58.4	0.1925	-58.4	0
-58.3	0.1932	-58.3	0
-58.2	0.199299	-58.2	0
-58.1	0.2046	-58.1	0
-58	0.2107	-58	0
-57.9	0.2116	-57.9	0
-57.8	0.2082	-57.8	0
-57.7	0.2055	-57.7	0
-57.6	0.2058	-57.6	0
-57.5	0.2037	-57.5	0
-57.4	0.1997	-57.4	0
-57.3	0.202	-57.3	0
-57.2	0.1985	-57.2	0
-57.1	0.1999	-57.1	0
-57	0.2051	-57	0
-56.9	0.2063	-56.9	0
-56.8	0.2109	-56.8	0
-56.7	0.2086	-56.7	0
-56.6	0.2067	-56.6	0
-56.5	0.2103	-56.5	0
-56.4	0.215499	-56.4	0
-56.3	0.2172	-56.3	0
-56.2	0.226799	-56.2	0
-56.1	0.2132	-56.1	0
-56	0.2159	-56	0
-55.9	0.216601	-55.9	0
-55.8	0.2241	-55.8	0
-55.7	0.230999	-55.7	0
-55.6	0.2226	-55.6	0
-55.5	0.2249	-55.5	0
-55.4	0.238099	-55.4	0
-55.3	0.2376	-55.3	0
-55.2	0.227902	-55.2	0
-55.1	0.2323	-55.1	0
-55	0.2362	-55	0
-54.9	0.2422	-54.9	0
-54.8	0.2387	-54.8	0
-54.7	0.2454	-54.7	0
-54.6	0.2411	-54.6	0
-54.5	0.2422	-54.5	0
-54.4	0.235201	-54.4	0
-54.3	0.2312	-54.3	0
-54.2	0.2278	-54.2	0
-54.1	0.2324	-54.1	0
-54	0.23	-54	0
-53.9	0.2265	-53.9	0
-53.8	0.233	-53.8	0
-53.7	0.225801	-53.7	0
-53.6	0.2253	-53.6	0
-53.5	0.2326	-53.5	0
-53.4	0.226501	-53.4	0
-53.3	0.2255	-53.3	0
-53.2	0.23	-53.2	0
-53.1	0.2303	-53.1	0
-53	0.2255	-53	0
-52.9	0.2239	-52.9	0
-52.8	0.2252	-52.8	0
-52.7	0.2238	-52.7	0
-52.6	0.223	-52.6	0
-52.5	0.2165	-52.5	0
-52.4	0.2158	-52.4	0
-52.3	0.2188	-52.3	0
-52.2	0.2219	-52.2	0
-52.1	0.2323	-52.1	0
-52	0.2348	-52	0
-51.9	0.2259	-51.9	0
-51.8	0.2218	-51.8	0
-51.7	0.2187	-51.7	0
-51.6	0.2203	-51.6	0
-51.5	0.2172	-51.5	0
-51.4	0.2219	-51.4	0
-51.3	0.2218	-51.3	0
-51.2	0.2239	-51.2	0
-51.1	0.2267	-51.1	0
-51	0.2282	-51	0
-50.9	0.2297	-50.9	0
-50.8	0.2381	-50.8	0
-50.7	0.2367	-50.7	0
-50.6	0.2411	-50.6	0
-50.5	0.2457	-50.5	0
-50.4	0.239101	-50.4	0
-50.3	0.2341	-50.3	0
-50.2	0.2325	-50.2	0
-50.1	0.2264	-50.1	0
-50	0.2267	-50	0
-49.9	0.220301	-49.9	0
-49.8	0.2197	-49.8	0
-49.7	0.212301	-49.7	0
-49.6	0.2129	-49.6	0
-49.5	0.2109	-49.5	0
-49.4	0.208201	-49.4	0
-49.3	0.2074	-49.3	0
-49.2	0.2084	-49.2	0
-49.1	0.2051	-49.1	0
-49	0.2085	-49	0
-48.9	0.2058	-48.9	0
-48.8	0.2033	-48.8	0
-48.7	0.199701	-48.7	0
-48.6	0.2	-48.6	0
-48.5	0.1906	-48.5	0
-48.4	0.197599	-48.4	0
-48.3	0.2036	-48.3	0
-48.2	0.2027	-48.2	0
-48.1	0.2031	-48.1	0
-48	0.2019	-48	0
-47.9	0.1986	-47.9	0
-47.8	0.189	-47.8	0
-47.7	0.1932	-47.7	0
-47.6	0.1896	-47.6	0
-47.5	0.185	-47.5	0
-47.4	0.0998125	-47.4	0
-47.3	0.2463	-47.3	0
-47.2	0.246701	-47.2	0
-47.1	0.1835	-47.1	0
-47	0.1859	-47	0
-46.9	0.198397	-46.9	0
-46.8	0.2166	-46.8	0
-46.7	0.210099	-46.7	0
-46.6	0.1854	-46.6	0
-46.5	0.1765	-46.5	0
-46.4	0.167601	-46.4	0
-46.3	0.1617	-46.3	0
-46.2	0.165499	-46.2	0
-46.1	0.1705	-46.1	0
-46	0.1758	-46	0
-45.9	0.197998	-45.9	0
-45.8	0.1921	-45.8	0
-45.7	0.191899	-45.7	0
-45.6	0.1818	-45.6	0
-45.5	0.2351	-45.5	0
-45.4	0.198799	-45.4	0
-45.3	0.0887	-45.3	0
-45.2	0.0954029	-45.2	0
-45.1	0.1681	-45.1	0
-45	0.1695	-45	0
-44.9	0.1741	-44.9	0
-44.8	0.1694	-44.8	0
-44.7	0.124898	-44.7	0
-44.6	0.1225	-44.6	0
-44.5	0.1593	-44.5	0
-44.4	0.151401	-44.4	0
-44.3	0.1516	-44.3	0
-44.2	0.156401	-44.2	0
-44.1	0.1647	-44.1	0
-44	0.1678	-44	0
-43.9	0.161	-43.9	0
-43.8	0.1635	-43.8	0
-43.7	0.163501	-43.7	0
-43.6	0.1578	-43.6	0
-43.5	0.1545	-43.5	0
-43.4	0.155001	-43.4	0
-43.3	0.1533	-43.3	0
-43.2	0.148201	-43.2	0
-43.1	0.1514	-43.1	0
-43	0.151	-43	0
-42.9	0.1506	-42.9	0
-42.8	0.14	-42.8	0
-42.7	0.1538	-42.7	0
-42.6	0.1529	-42.6	0
-42.5	0.1259	-42.5	0
-42.4	0.109602	-42.4	0
-42.3	0.099	-42.3	0
-42.2	0.107199	-42.2	0
-42.1	0.1134	-42.1	0
-42	0.1247	-42	0
-41.9	0.0838041	-41.9	0
-41.8	0.0726	-41.8	0
-41.7	0.0680033	-41.7	0
-41.6	0.0779	-41.6	0
-41.5	0.1045	-41.5	0
-41.4	0.0977022	-41.4	0
-41.3	0.0844	-41.3	0
-41.2	0.0399076	-41.2	0
-41.1	0.121	-41.1	0
-41	0.0292	-41	0
-40.9	-0.859261	-40.9	0
-40.8	1.0331	-40.8	0
-40.7	3.84269	-40.7	0
-40.6	-0.0121999	-40.6	0
-40.5	-0.9525	-40.5	0
-40.4	0.872252	-40.4	0
-40.3	-1.4717	-40.3	0
-40.2	-1.00875	-40.2	0
-40.1	0.2768	-40.1	0
-40	0.0209	-40	0
-39.9	0.0832982	-39.9	0
-39.8	0.0525	-39.8	0
-39.7	0.048297	-39.7	0
-39.6	0.0663	-39.6	0
-39.5	0.0627	-39.5	0
-39.4	0.0512029	-39.4	0
-39.3	0.0398	-39.3	0
-39.2	0.101594	-39.2	0
-39.1	0.2134	-39.1	0
-39	0.1415	-39	0
-38.9	-0.0610837	-38.9	0
-38.8	-0.0763	-38.8	0
-38.7	0.0453986	-38.7	0
-38.6	0.1186	-38.6	0
-38.5	0.0455	-38.5	0
-38.4	-8.28942e-05	-38.4	0
-38.3	0.0425	-38.3	0
-38.2	0.0792123	-38.2	0
-38.1	0.0206	-38.1	0
-38	0.0593	-38	0
-37.9	0.306771	-37.9	0
-37.8	0.5609	-37.8	0
-37.7	0.245107	-37.7	0
-37.6	-0.0278	-37.6	0
-37.5	0.017	-37.5	0
-37.4	0.122788	-37.4	0
-37.3	0.0671	-37.3	0
-37.2	0.0723999	-37.2	0
-37.1	-0.0147	-37.1	0
-37	0.0186	-37	0
-36.9	0.0599966	-36.9	0
-36.8	0.0634999	-36.8	0
-36.7	0.044203	-36.7	0
-36.6	0.0377	-36.6	0
-36.5	-0.00359998	-36.5	0
-36.4	-0.0106	-36.4	0
-36.3	-0.00379999	-36.3	0
-36.2	-0.0218972	-36.2	0
-36.1	-0.0088	-36.1	0
-36	0.00309997	-36	0
-35.9	-0.0153966	-35.9	0
-35.8	-0.00280001	-35.8	0
-35.7	0.0146015	-35.7	0
-35.6	0.0162	-35.6	0
-35.5	0.012	-35.5	0
-35.4	0.0187021	-35.4	0
-35.3	0.0185	-35.3	0
-35.2	0.0274013	-35.2	0
-35.1	0.0379	-35.1	0
-35	0.0482	-35	0
-34.9	0.0455019	-34.9	0
-34.8	0.0591	-34.8	0
-34.7	0.0671998	-34.7	0
-34.6	0.0571	-34.6	0
-34.5	0.0607	-34.5	0
-34.4	0.0632009	-34.4	0
-34.3	0.06	-34.3	0
-34.2	0.0631008	-34.2	0
-34.1	0.0557	-34.1	0
-34	0.0545	-34	0
-33.9	0.0488008	-33.9	0
-33.8	0.0431	-33.8	0
-33.7	0.0415013	-33.7	0
-33.6	0.0396	-33.6	0
-33.5	0.0469	-33.5	0
-33.4	0.0517005	-33.4	0
-33.3	0.0585	-33.3	0
-33.2	0.061601	-33.2	0
-33.1	0.0648	-33.1	0
-33	0.072	-33	0
-32.9	0.0782002	-32.9	0
-32.8	0.0775	-32.8	0
-32.7	0.0771008	-32.7	0
-32.6	0.0858	-32.6	0
-32.5	0.0912	-32.5	0
-32.4	0.0907005	-32.4	0
-32.3	0.0925	-32.3	0
-32.2	0.0905009	-32.2	0
-32.1	0.0916	-32.1	0
-32	0.0891	-32	0
-31.9	0.085801	-31.9	0
-31.8	0.0856	-31.8	0
-31.7	0.0896005	-31.7	0
-31.6	0.0883	-31.6	0
-31.5	0.0873	-31.5	0
-31.4	0.0862009	-31.4	0
-31.3	0.0858	-31.3	0
-31.2	0.0785011	-31.2	0
-31.1	0.0763	-31.1	0
-31	0.0775	-31	0
-30.9	0.0760007	-30.9	0
-30.8	0.0813	-30.8	0
-30.7	0.0795005	-30.7	0
-30.6	0.079	-30.6	0
-30.5	0.0765	-30.5	0
-30.4	0.0780006	-30.4	0
-30.3	0.0753	-30.3	0
-30.2	0.0718009	-30.2	0
-30.1	0.0701	-30.1	0
-30	0.0666	-30	0
-29.9	0.0639008	-29.9	0
-29.8	0.0592	-29.8	0
-29.7	0.0546011	-29.7	0
-29.6	0.0497	-29.6	0
-29.5	0.0427	-29.5	0
-29.4	0.0417008	-29.4	0
-29.3	0.0356	-29.3	0
-29.2	0.0359008	-29.2	0
-29.1	0.0364	-29.1	0
-29	0.03	-29	0
-28.9	0.0267005	-28.9	0
-28.8	0.0218	-28.8	0
-28.7	0.0210008	-28.7	0
-28.6	0.026	-28.6	0
-28.5	0.0279	-28.5	0
-28.4	0.0314003	-28.4	0
-28.3	0.0308	-28.3	0
-28.2	0.0291007	-28.2	0
-28.1	0.0293	-28.1	0
-28	0.0274	-28	0
-27.9	0.0283005	-27.9	0
-27.8	0.0282	-27.8	0
-27.7	0.0318003	-27.7	0
-27.6	0.0296	-27.6	0
-27.5	0.0292	-27.5	0
-27.4	0.0243005	-27.4	0
-27.3	0.0262	-27.3	0
-27.2	0.0263004	-27.2	0
-27.1	0.0232	-27.1	0
-27	0.0237	-27	0
-26.9	0.023	-26.9	0
-26.8	0.0181	-26.8	0
-26.7	0.0160006	-26.7	0
-26.6	0.0179	-26.6	0
-26.5	0.0171	-26.5	0
-26.4	0.0167007	-26.4	0
-26.3	0.0225	-26.3	0
-26.2	0.0219009	-26.2	0
-26.1	0.0229	-26.1	0
-26	0.0254	-26	0
-25.9	0.0259	-25.9	0
-25.8	0.0251	-25.8	0
-25.7	0.0232006	-25.7	0
-25.6	0.02	-25.6	0
-25.5	0.0195	-25.5	0
-25.4	0.0170002	-25.4	0
-25.3	0.0142	-25.3	0
-25.2	0.00940058	-25.2	0
-25.1	0.0109	-25.1	0
-25	0.0113	-25	0
-24.9	0.00900027	-24.9	0
-24.8	0.0116	-24.8	0
-24.7	0.0111004	-24.7	0
-24.6	0.0092	-24.6	0
-24.5	0.0091	-24.5	0
-24.4	0.00560003	-24.4	0
-24.3	0.0035	-24.3	0
-24.2	0.00510039	-24.2	0
-24.1	0.00460001	-24.1	0
-24	0.00919999	-24	0
-23.9	0.0133001	-23.9	0
-23.8	0.0119	-23.8	0
-23.7	0.0114004	-23.7	0
-23.6	0.0129	-23.6	0
-23.5	0.0148	-23.5	0
-23.4	0.015	-23.4	0
-23.3	0.0162	-23.3	0
-23.2	0.02	-23.2	0
-23.1	0.0216	-23.1	0
-23	0.0151	-23	0
-22.9	0.0163011	-22.9	0
-22.8	0.0153	-22.8	0
-22.7	0.0162014	-22.7	0
-22.6	0.0205	-22.6	0
-22.5	0.0256	-22.5	0
-22.4	0.0290996	-22.4	0
-22.3	0.0314	-22.3	0
-22.2	0.0307	-22.2	0
-22.1	0.0232	-22.1	0
-22	0.0149	-22	0
-21.9	0.0131009	-21.9	0
-21.8	0.0123	-21.8	0
-21.7	0.00890125	-21.7	0
-21.6	0.00189999	-21.6	0
-21.5	-0.0038	-21.5	0
-21.4	-0.0170976	-21.4	0
-21.3	-0.0267	-21.3	0
-21.2	-0.0330974	-21.2	0
-21.1	-0.0323	-21.1	0
-21	-0.0217	-21	0
-20.9	-0.0235971	-20.9	0
-20.8	-0.0224	-20.8	0
-20.7	-0.0104986	-20.7	0
-20.6	-0.0091	-20.6	0
-20.5	0.00429999	-20.5	0
-20.4	0.0102012	-20.4	0
-20.3	0.017	-20.3	0
-20.2	0.0258	-20.2	0
-20.1	0.041	-20.1	0
-20	0.0423	-20	0
-19.9	0.0468993	-19.9	0
-19.8	0.0445	-19.8	0
-19.7	0.0258008	-19.7	0
-19.6	0.0126	-19.6	0
-19.5	0.00479999	-19.5	0
-19.4	-0.00209795	-19.4	0
-19.3	-0.0026	-19.3	0
-19.2	-0.00439906	-19.2	0
-19.1	0.000299995	-19.1	0
-19	-0.000199994	-19	0
-18.9	-0.00430065	-18.9	0
-18.8	-0.00539999	-18.8	0
-18.7	-0.0140001	-18.7	0
-18.6	-0.0169	-18.6	0
-18.5	-0.014	-18.5	0
-18.4	-0.0108018	-18.4	0
-18.3	-0.0126	-18.3	0
-18.2	-0.00610295	-18.2	0
-18.1	-0.0092	-18.1	0
-18	-0.0135	-18	0
-17.9	-0.00780251	-17.9	0
-17.8	0.00300001	-17.8	0
-17.7	-0.0060998	-17.7	0
-17.6	-0.0139	-17.6	0
-17.5	-0.00829999	-17.5	0
-17.4	-0.0115014	-17.4	0
-17.3	-0.0315	-17.3	0
-17.2	-0.0375016	-17.2	0
-17.1	-0.0399	-17.1	0
-17	-0.0463	-17	0
-16.9	-0.0553997	-16.9	0
-16.8	-0.0472	-16.8	0
-16.7	-0.0388002	-16.7	0
-16.6	-0.0276	-16.6	0
-16.5	-0.0288	-16.5	0
-16.4	-0.0308023	-16.4	0
-16.3	-0.0118	-16.3	0
-16.2	0.0197943	-16.2	0
-16.1	0.0258	-16.1	0
-16	0.019	-16	0
-15.9	0.0211962	-15.9	0
-15.8	0.0039	-15.8	0
-15.7	0.00609719	-15.7	0
-15.6	0.0101	-15.6	0
-15.5	0.00750001	-15.5	0
-15.4	-0.0113015	-15.4	0
-15.3	-0.0156	-15.3	0
-15.2	-0.0208997	-15.2	0
-15.1	-0.0153	-15.1	0
-15	-0.0258	-15	0
-14.9	-0.0331977	-14.9	0
-14.8	-0.0305	-14.8	0
-14.7	-0.0175989	-14.7	0
-14.6	-0.00329999	-14.6	0
-14.5	0.000299976	-14.5	0
-14.4	-9.85079e-05	-14.4	0
-14.3	-0.00289999	-14.3	0
-14.2	-0.00899681	-14.2	0
-14.1	-0.00750001	-14.1	0
-14	-0.00850001	-14	0
-13.9	-0.00799669	-13.9	0
-13.8	0.00389999	-13.8	0
-13.7	-0.00709644	-13.7	0
-13.6	-0.0213	-13.6	0
-13.5	-0.0378	-13.5	0
-13.4	-0.0513978	-13.4	0
-13.3	-0.0578	-13.3	0
-13.2	-0.0724959	-13.2	0
-13.1	-0.0733	-13.1	0
-13	-0.0759	-13	0
-12.9	-0.0784968	-12.9	0
-12.8	-0.0859	-12.8	0
-12.7	-0.0833983	-12.7	0
-12.6	-0.0852	-12.6	0
-12.5	-0.0963	-12.5	0
-12.4	-0.0739007	-12.4	0
-12.3	-0.069	-12.3	0
-12.2	-0.0603006	-12.2	0
-12.1	-0.0439	-12.1	0
-12	-0.0295	-12	0
-11.9	-0.027898	-11.9	0
-11.8	-0.0313	-11.8	0
-11.7	-0.0381968	-11.7	0
-11.6	-0.0459	-11.6	0
-11.5	-0.0455	-11.5	0
-11.4	-0.0542967	-11.4	0
-11.3	-0.0562	-11.3	0
-11.2	-0.068395	-11.2	0
-11.1	-0.0768	-11.1	0
-11	-0.082	-11	0
-10.9	-0.0777986	-10.9	0
-10.8	-0.0812	-10.8	0
-10.7	-0.0947971	-10.7	0
-10.6	-0.1128	-10.6	0
-10.5	-0.117	-10.5	0
-10.4	-0.120597	-10.4	0
-10.3	-0.1179	-10.3	0
-10.2	-0.112699	-10.2	0
-10.1	-0.1184	-10.1	0
-10	-0.1277	-10	0
-9.90001	-0.132297	-9.90001	0
-9.8	-0.1375	-9.8	0
-9.70001	-0.137799	-9.70001	0
-9.60001	-0.1249	-9.60001	0
-9.5	-0.1138	-9.5	0
-9.40001	-0.101401	-9.40001	0
-9.3	-0.0941	-9.3	0
-9.20001	-0.0994008	-9.20001	0
-9.10001	-0.1107	-9.10001	0
-9	-0.1041	-9	0
-8.90001	-0.0936003	-8.90001	0
-8.8	-0.0968	-8.8	0
-8.70001	-0.0952003	-8.70001	0
-8.60001	-0.1003	-8.60001	0
-8.5	-0.1054	-8.5	0
-8.40001	-0.0981023	-8.40001	0
-8.3	-0.089	-8.3	0
-8.20001	-0.0757021	-8.20001	0
-8.10001	-0.0695	-8.10001	0
-8	-0.0705	-8	0
-7.90001	-0.0712011	-7.90001	0
-7.8	-0.0718	-7.8	0
-7.70001	-0.0737005	-7.70001	0
-7.60001	-0.0721	-7.60001	0
-7.5	-0.0701	-7.5	0
-7.40001	-0.0733003	-7.40001	0
-7.3	-0.0727	-7.3	0
-7.20001	-0.0666013	-7.20001	0
-7.10001	-0.0613	-7.10001	0
-7	-0.0574	-7	0
-6.90001	-0.054401	-6.90001	0
-6.8	-0.0477	-6.8	0
-6.70001	-0.0447007	-6.70001	0
-6.60001	-0.0404	-6.60001	0
-6.5	-0.038	-6.5	0
-6.40001	-0.0383001	-6.40001	0
-6.3	-0.043	-6.3	0
-6.20001	-0.0441003	-6.20001	0
-6.10001	-0.04	-6.10001	0
-6	-0.0398	-6	0
-5.90001	-0.0367008	-5.90001	0
-5.8	-0.031	-5.8	0
-5.70001	-0.0207016	-5.70001	0
-5.60001	-0.02	-5.60001	0
-5.5	-0.0181	-5.5	0
-5.40001	-0.0133009	-5.40001	0
-5.3	-0.0102	-5.3	0
-5.20001	-0.00820046	-5.20001	0
-5.10001	-0.002	-5.10001	0
-5	0	-5	0
-4.90001	0.00259907	-4.90001	0
-4.8	-0.002	-4.8	0
-4.70001	-0.00200002	-4.70001	0
-4.60001	-0.0041	-4.60001	0
-4.5	-0.0087	-4.5	0
-4.40001	-0.0157004	-4.40001	0
-4.3	-0.013	-4.3	0
-4.20001	-0.0067007	-4.20001	0
-4.10001	-0.0072	-4.10001	0
-4	-0.0061	-4	0
-3.90001	-0.00849989	-3.90001	0
-3.8	-0.0089	-3.8	0
-3.70001	-0.00660065	-3.70001	0
-3.60001	-0.002	-3.60001	0
-3.5	0.0022	-3.5	0
-3.40001	-0.00169991	-3.40001	0
-3.3	-0.0109	-3.3	0
-3.20001	-0.0170003	-3.20001	0
-3.10001	-0.0141	-3.10001	0
-3	-0.0086	-3	0
-2.90001	-0.00869995	-2.90001	0
-2.8	-0.0099	-2.8	0
-2.70001	-0.00610037	-2.70001	0
-2.60001	-0.0098	-2.60001	0
-2.5	-0.0088	-2.5	0
-2.40001	-0.00460075	-2.40001	0
-2.3	-0.0092	-2.3	0
-2.20001	-0.0210989	-2.20001	0
-2.10001	-0.0125	-2.10001	0
-2	-0.0102	-2	0
-1.90001	-0.0261991	-1.90001	0
-1.8	-0.0327	-1.8	0
-1.70001	-0.0371995	-1.70001	0
-1.60001	-0.02	-1.60001	0
-1.5	-0.0291	-1.5	0
-1.40001	-0.0291	-1.40001	0
-1.3	-0.0331	-1.3	0
-1.20001	-0.0340998	-1.20001	0
-1.10001	-0.0331	-1.10001	0
-1	-0.0331	-1	0
-0.900009	-0.0340998	-0.900009	0
-0.800003	-0.0464	-0.800003	0
-0.700012		-0.700012	0
-0.600006		-0.600006	0
-0.5		-0.5	0
-0.400009		-0.400009	0
-0.300003		-0.300003	0
-0.200012		-0.200012	0
-0.100006		-0.100006	0
0		0	0
0.0999908		0.0999908	0
0.199997		0.199997	0.0127223
0.299988		0.299988	0.0254389
0.399994		0.399994	0.0381536
0.5		0.5	0.0508645
0.599991		0.599991	0.0635697
0.699997		0.699997	0.076273
0.799988		0.799988	0.0889706
0.899994		0.899994	0.101666
1		1	0.114358
1.09999		1.09999	0.127044
1.2		1.2	0.139729
1.29999		1.29999	0.152407
1.39999		1.39999	0.165084
1.5		1.5	0.177757
1.59999		1.59999	0.190424
1.7		1.7	0.20309
1.79999	0.876798	1.79999	0.215749
1.89999	0.9092	1.89999	0.228407
2	0.9294	2	0.241061
2.09999	0.93878	2.09999	0.253709
2.2	0.9568	2.2	0.266356
2.29999	1.06159	2.29999	0.278996
2.39999	1.1823	2.39999	0.291635
2.5	1.3244	2.5	0.30427
2.59999	1.29801	2.59999	0.316899
2.7	1.4555	2.7	0.329527
2.79999	1.5529	2.79999	0.342148
2.89999	1.594	2.89999	0.354768
3	1.6225	3	0.367384
3.09999	1.7078	3.09999	0.379995
3.2	1.718	3.2	0.392603
3.29999	1.7509	3.29999	0.405206
3.39999	1.7937	3.39999	0.417807
3.5	1.8697	3.5	0.430404
3.59999	1.8953	3.59999	0.442995
3.7	1.96	3.7	0.455585
3.79999	2.0052	3.79999	0.468168
3.89999	2.0784	3.89999	0.48075
4	2.149	4	0.493328
4.09999	2.2167	4.09999	0.505901
4.2	2.2659	4.2	0.518471
4.29999	2.3126	4.29999	0.531036
4.39999	2.3687	4.39999	0.543599
4.5	2.4072	4.5	0.556158
4.59999	2.4634	4.59999	0.568712
4.7	2.4988	4.7	0.581264
4.79999	2.5377	4.79999	0.59381
4.89999	2.5816	4.89999	0.606354
5	2.6389	5	0.618894
5.09999	2.6825	5.09999	0.631428
5.2	2.7213	5.2	0.643961
5.29999	2.7569	5.29999	0.656488
5.39999	2.7934	5.39999	0.669013
5.5	2.8226	5.5	0.681534
5.59999	2.8583	5.59999	0.69405
5.7	2.8998	5.7	0.706564
5.79999	2.9467	5.79999	0.719072
5.89999	2.9837	5.89999	0.731578
6	3.0213	6	0.744081
6.09999	3.0569	6.09999	0.756577
6.2	3.0961	6.2	0.769072
6.29999	3.1422	6.29999	0.781561
6.39999	3.1853	6.39999	0.794049
6.5	3.2262	6.5	0.806532
6.59999	3.267	6.59999	0.81901
6.7	3.3027	6.7	0.831486
6.79999	3.336	6.79999	0.843956
6.89999	3.3713	6.89999	0.856424
7	3.3938	7	0.868889
7.09999	3.4253	7.09999	0.881348
7.2	3.4603	7.2	0.893805
7.29999	3.4981	7.29999	0.906256
7.39999	3.5305	7.39999	0.918706
7.5	3.5624	7.5	0.931151
7.59999	3.5937	7.59999	0.943591
7.7	3.6249	7.7	0.956029
7.79999	3.6553	7.79999	0.968462
7.89999	3.68	7.89999	0.980892
8	3.7084	8	0.993319
8.09999	3.7322	8.09999	1.00574
8.2	3.7548	8.2	1.01816
8.29999	3.7806	8.29999	1.03057
8.39999	3.8074	8.39999	1.04298
8.5	3.8408	8.5	1.05539
8.59999	3.8747	8.59999	1.06779
8.7	3.899	8.7	1.0802
8.79999	3.9276	8.79999	1.09259
8.89999	3.9553	8.89999	1.10498
9	3.9737	9	1.11737
9.09999	3.9988	9.09999	1.12976
9.2	4.0297	9.2	1.14214
9.29999	4.052	9.29999	1.15451
9.39999	4.077	9.39999	1.16689
9.5	4.1011	9.5	1.17926
9.59999	4.1214	9.59999	1.19162
9.7	4.142	9.7	1.20398
9.79999	4.1664	9.79999	1.21634
9.89999	4.1883	9.89999	1.2287
10	4.2144	10	1.24105
10.1	4.2378	10.1	1.25339
10.2	4.2573	10.2	1.26574
10.3	4.2804	10.3	1.27807
10.4	4.2996	10.4	1.29041
10.5	4.3188	10.5	1.30274
10.6	4.3452	10.6	1.31507
10.7	4.3699	10.7	1.32739
10.8	4.3926	10.8	1.33971
10.9	4.4179	10.9	1.35203
11	4.4352	11	1.36434
11.1	4.4512	11.1	1.37665
11.2	4.4657	11.2	1.38896
11.3	4.4811	11.3	1.40126
11.4	4.4972	11.4	1.41356
11.5	4.5111	11.5	1.42585
11.6	4.5277	11.6	1.43814
11.7	4.5492	11.7	1.45043
11.8	4.5655	11.8	1.46271
11.9	4.5881	11.9	1.47499
12	4.6089	12	1.48727
12.1	4.6264	12.1	1.49954
12.2	4.6384	12.2	1.5118
12.3	4.6546	12.3	1.52407
12.4	4.669	12.4	1.53633
12.5	4.6844	12.5	1.54858
12.6	4.7067	12.6	1.56084
12.7	4.7191	12.7	1.57309
12.8	4.7381	12.8	1.58533
12.9	4.7516	12.9	1.59757
13	4.7704	13	1.60981
13.1	4.7852	13.1	1.62204
13.2	4.8069	13.2	1.63427
13.3	4.8253	13.3	1.6465
13.4	4.8376	13.4	1.65872
13.5	4.8511	13.5	1.67094
13.6	4.8664	13.6	1.68315
13.7	4.8835	13.7	1.69537
13.8	4.8989	13.8	1.70757
13.9	4.9146	13.9	1.71978
14	4.9293	14	1.73198
14.1	4.9449	14.1	1.74417
14.2	4.9687	14.2	1.75636
14.3	4.9855	14.3	1.76855
14.4	4.9949	14.4	1.78074
14.5	5.0119	14.5	1.79292
14.6	5.0266	14.6	1.8051
14.7	5.0427	14.7	1.81727
14.8	5.0551	14.8	1.82944
14.9	5.0719	14.9	1.84161
15	5.0889	15	1.85377
15.1	5.1027	15.1	1.86593
15.2	5.1146	15.2	1.87808
15.3	5.1293	15.3	1.89023
15.4	5.1463	15.4	1.90238
15.5	5.1614	15.5	1.91452
15.6	5.1768	15.6	1.92666
15.7	5.1893	15.7	1.9388
15.8	5.2009	15.8	1.95093
15.9	5.2084	15.9	1.96306
16	5.2275	16	1.97518
16.1	5.2432	16.1	1.9873
16.2	5.2561	16.2	1.99942
16.3	5.2696	16.3	2.01153
16.4	5.2836	16.4	2.02364
16.5	5.2946	16.5	2.03575
16.6	5.3089	16.6	2.04785
16.7	5.32	16.7	2.05995
16.8	5.3313	16.8	2.07205
16.9	5.3465	16.9	2.08414
17	5.3554	17	2.09622
17.1	5.3708	17.1	2.10831
17.2	5.3838	17.2	2.12039
17.3	5.3982	17.3	2.13246
17.4	5.4125	17.4	2.14454
17.5	5.429	17.5	2.1566
17.6	5.4452	17.6	2.16867
17.7	5.4578	17.7	2.18073
17.8	5.4707	17.8	2.19279
17.9	5.484	17.9	2.20484
18	5.4927	18	2.21689
18.1	5.5027	18.1	2.22893
18.2	5.5147	18.2	2.24098
18.3	5.5286	18.3	2.25301
18.4	5.5394	18.4	2.26505
18.5	5.5503	18.5	2.27708
18.6	5.5634	18.6	2.28911
18.7	5.5718	18.7	2.30113
18.8	5.5847	18.8	2.31315
18.9	5.5953	18.9	2.32517
19	5.6041	19	2.33718
19.1	5.6136	19.1	2.34919
19.2	5.6238	19.2	2.36119
19.3	5.6372	19.3	2.37319
19.4	5.6514	19.4	2.38519
19.5	5.6646	19.5	2.39719
19.6	5.6763	19.6	2.40917
19.7	5.6874	19.7	2.42116
19.8	5.6979	19.8	2.43314
19.9	5.7092	19.9	2.44512
20	5.7177	20	2.4571
20.1	5.7302	20.1	2.46907
20.2	5.7375	20.2	2.48103
20.3	5.7431	20.3	2.493
20.4	5.7535	20.4	2.50496
20.5	5.7661	20.5	2.51691
20.6	5.7753	20.6	2.52886
20.7	5.7837	20.7	2.54081
20.8	5.7944	20.8	2.55276
20.9	5.8092	20.9	2.5647
21	5.821	21	2.57664
21.1	5.8324	21.1	2.58857
21.2	5.8445	21.2	2.6005
21.3	5.8544	21.3	2.61243
21.4	5.8612	21.4	2.62435
21.5	5.8717	21.5	2.63627
21.6	5.8806	21.6	2.64818
21.7	5.8912	21.7	2.66009
21.8	5.9031	21.8	2.672
21.9	5.9134	21.9	2.6839
22	5.9218	22	2.69581
22.1	5.93	22.1	2.7077
22.2	5.9392	22.2	2.71959
22.3	5.9513	22.3	2.73148
22.4	5.9573	22.4	2.74337
22.5	5.9634	22.5	2.75525
22.6	5.9748	22.6	2.76713
22.7	5.9837	22.7	2.779
22.8	5.9925	22.8	2.79087
22.9	6.0042	22.9	2.80274
23	6.0127	23	2.8146
23.1	6.023	23.1	2.82646
23.2	6.0292	23.2	2.83831
23.3	6.0379	23.3	2.85016
23.4	6.0455	23.4	2.86201
23.5	6.0584	23.5	2.87386
23.6	6.066	23.6	2.8857
23.7	6.0724	23.7	2.89753
23.8	6.0794	23.8	2.90936
23.9	6.0869	23.9	2.92119
24	6.0956	24	2.93302
24.1	6.1009	24.1	2.94484
24.2	6.1133	24.2	2.95666
24.3	6.1224	24.3	2.96847
24.4	6.1296	24.4	2.98028
24.5	6.1379	24.5	2.99209
24.6	6.1449	24.6	3.00389
24.7	6.156	24.7	3.01569
24.8	6.1645	24.8	3.02749
24.9	6.172	24.9	3.03928
25	6.1805	25	3.05107
25.1	6.188	25.1	3.06285
25.2	6.1977	25.2	3.07463
25.3	6.2058	25.3	3.08641
25.4	6.2136	25.4	3.09818
25.5	6.2203	25.5	3.10995
25.6	6.2257	25.6	3.12172
25.7	6.2319	25.7	3.13348
25.8	6.245	25.8	3.14524
25.9	6.2582	25.9	3.15699
26	6.2685	26	3.16874
26.1	6.2791	26.1	3.18049
26.2	6.2856	26.2	3.19223
26.3	6.2953	26.3	3.20397
26.4	6.301	26.4	3.21571
26.5	6.3112	26.5	3.22744
26.6	6.3204	26.6	3.23917
26.7	6.3293	26.7	3.25089
26.8	6.3415	26.8	3.26262
26.9	6.3538	26.9	3.27433
27	6.3625	27	3.28605
27.1	6.3686	27.1	3.29776
27.2	6.3739	27.2	3.30946
27.3	6.3866	27.3	3.32116
27.4	6.3953	27.4	3.33286
27.5	6.4062	27.5	3.34456
27.6	6.4161	27.6	3.35625
27.7	6.4249	27.7	3.36794
27.8	6.4352	27.8	3.37962
27.9	6.4433	27.9	3.3913
28	6.4577	28	3.40298
28.1	6.4702	28.1	3.41465
28.2	6.4767	28.2	3.42632
28.3	6.4872	28.3	3.43798
28.4	6.4936	28.4	3.44965
28.5	6.5052	28.5	3.46131
28.6	6.5204	28.6	3.47296
28.7	6.5284	28.7	3.48461
28.8	6.5365	28.8	3.49626
28.9	6.5463	28.9	3.5079
29	6.5541	29	3.51954
29.1	6.5632	29.1	3.53118
29.2	6.5725	29.2	3.5428
29.3	6.5841	29.3	3.55443
29.4	6.5923	29.4	3.56606
29.5	6.6029	29.5	3.57768
29.6	6.6122	29.6	3.5893
29.7	6.6217	29.7	3.60091
29.8	6.6336	29.8	3.61252
29.9	6.6417	29.9	3.62412
30	6.6496	30	3.63573
30.1	6.6573	30.1	3.64733
30.2	6.667	30.2	3.65892
30.3	6.679	30.3	3.67051
30.4	6.6867	30.4	3.6821
30.5	6.6963	30.5	3.69368
30.6	6.7018	30.6	3.70526
30.7	6.7133	30.7	3.71684
30.8	6.7188	30.8	3.72841
30.9	6.7312	30.9	3.73998
31	6.7446	31	3.75155
31.1	6.7545	31.1	3.76311
31.2	6.7645	31.2	3.77466
31.3	6.7735	31.3	3.78622
31.4	6.7821	31.4	3.79777
31.5	6.792	31.5	3.80932
31.6	6.8062	31.6	3.82086
31.7	6.8205	31.7	3.8324
31.8	6.8227	31.8	3.84393
31.9	6.8297	31.9	3.85546
32	6.8398	32	3.86699
32.1	6.8445	32.1	3.87852
32.2	6.8509	32.2	3.89004
32.3	6.8575	32.3	3.90155
32.4	6.866	32.4	3.91307
32.5	6.8797	32.5	3.92458
32.6	6.8875	32.6	3.93609
32.7	6.8973	32.7	3.94758
32.8	6.904	32.8	3.95908
32.9	6.9081	32.9	3.97058
33	6.9144	33	3.98207
33.1	6.9204	33.1	3.99356
33.2	6.9306	33.2	4.00504
33.3	6.9413	33.3	4.01652
33.4	6.9468	33.4	4.028
33.5	6.9532	33.5	4.03947
33.6	6.9611	33.6	4.05094
33.7	6.9724	33.7	4.0624
33.8	6.9831	33.8	4.07387
33.9	6.9916	33.9	4.08532
34	6.9968	34	4.09678
34.1	7.0014	34.1	4.10823
34.2	7.0063	34.2	4.11967
34.3	7.0131	34.3	4.13112
34.4	7.0197	34.4	4.14256
34.5	7.0269	34.5	4.15399
34.6	7.0342	34.6	4.16543
34.7	7.0405	34.7	4.17685
34.8	7.0468	34.8	4.18828
34.9	7.0592	34.9	4.1997
35	7.0731	35	4.21112
35.1	7.0822	35.1	4.22253
35.2	7.0838	35.2	4.23394
35.3	7.093	35.3	4.24535
35.4	7.0975	35.4	4.25675
35.5	7.1089	35.5	4.26815
35.6	7.1137	35.6	4.27954
35.7	7.1218	35.7	4.29093
35.8	7.1248	35.8	4.30232
35.9	7.1344	35.9	4.31371
36	7.1475	36	4.32509
36.1	7.1566	36.1	4.33647
36.2	7.1661	36.2	4.34784
36.3	7.1799	36.3	4.35921
36.4	7.1891	36.4	4.37057
36.5	7.1958	36.5	4.38193
36.6	7.2034	36.6	4.39329
36.7	7.2108	36.7	4.40465
36.8	7.2147	36.8	4.416
36.9	7.2249	36.9	4.42734
37	7.2284	37	4.43869
37.1	7.2277	37.1	4.45003
37.2	7.2307	37.2	4.46136
37.3	7.2402	37.3	4.4727
37.4	7.2515	37.4	4.48403
37.5	7.2631	37.5	4.49535
37.6	7.2694	37.6	4.50667
37.7	7.2779	37.7	4.51799
37.8	7.2865	37.8	4.5293
37.9	7.2999	37.9	4.54061
38	7.3107	38	4.55192
38.1	7.3158	38.1	4.56323
38.2	7.3246	38.2	4.57452
38.3	7.3341	38.3	4.58582
38.4	7.3377	38.4	4.59711
38.5	7.3492	38.5	4.6084
38.6	7.3545	38.6	4.61969
38.7	7.3569	38.7	4.63096
38.8	7.3657	38.8	4.64224
38.9	7.3752	38.9	4.65352
39	7.3889	39	4.66479
39.1	7.3954	39.1	4.67605
39.2	7.4077	39.2	4.68731
39.3	7.4167	39.3	4.69857
39.4	7.4233	39.4	4.70983
39.5	7.436	39.5	4.72108
39.6	7.4461	39.6	4.73233
39.7	7.4502	39.7	4.74357
39.8	7.4588	39.8	4.75481
39.9	7.4664	39.9	4.76605
40	7.4738	40	4.77729
40.1	7.4872	40.1	4.78852
40.2	7.4973	40.2	4.79974
40.3	7.5087	40.3	4.81096
40.4	7.5135	40.4	4.82218
40.5	7.5253	40.5	4.8334
40.6	7.5281	40.6	4.84461
40.7	7.5355	40.7	4.85581
40.8	7.5426	40.8	4.86702
40.9	7.5495	40.9	4.87822
41	7.5559	41	4.88942
41.1	7.566	41.1	4.90061
41.2	7.5718	41.2	4.9118
41.3	7.5793	41.3	4.92298
41.4	7.5907	41.4	4.93417
41.5	7.6002	41.5	4.94535
41.6	7.6072	41.6	4.95652
41.7	7.6143	41.7	4.96769
41.8	7.6195	41.8	4.97886
41.9	7.636	41.9	4.99002
42	7.6475	42	5.00118
42.1	7.659	42.1	5.01234
42.2	7.6701	42.2	5.02349
42.3	7.6778	42.3	5.03464
42.4	7.6795	42.4	5.04578
42.5	7.6872	42.5	5.05693
42.6	7.6957	42.6	5.06807
42.7	7.7064	42.7	5.0792
42.8	7.7137	42.8	5.09033
42.9	7.7216	42.9	5.10146
43	7.7256	43	5.11258
43.1	7.7369	43.1	5.1237
43.2	7.7461	43.2	5.13481
43.3	7.7566	43.3	5.14593
43.4	7.7661	43.4	5.15704
43.5	7.7749	43.5	5.16814
43.6	7.7842	43.6	5.17924
43.7	7.7912	43.7	5.19034
43.8	7.8026	43.8	5.20143
43.9	7.8106	43.9	5.21253
44	7.8184	44	5.22361
44.1	7.8188	44.1	5.2347
44.2	7.8243	44.2	5.24577
44.3	7.8317	44.3	5.25685
44.4	7.8375	44.4	5.26792
44.5	7.8472	44.5	5.27899
44.6	7.8585	44.6	5.29006
44.7	7.8652	44.7	5.30112
44.8	7.8736	44.8	5.31218
44.9	7.886	44.9	5.32323
45	7.8936	45	5.33428
45.1	7.9032	45.1	5.34533
45.2	7.9105	45.2	5.35637
45.3	7.9171	45.3	5.36741
45.4	7.9308	45.4	5.37844
45.5	7.9391	45.5	5.38948
45.6	7.949	45.6	5.40051
45.7	7.9578	45.7	5.41153
45.8	7.9657	45.8	5.42255
45.9	7.9724	45.9	5.43357
46	7.9727	46	5.44458
46.1	7.9794	46.1	5.45559
46.2	7.9828	46.2	5.4666
46.3	7.9907	46.3	5.4776
46.4	8.0015	46.4	5.4886
46.5	8.0075	46.5	5.4996
46.6	8.0114	46.6	5.51059
46.7	8.0141	46.7	5.52158
46.8	8.0264	46.8	5.53256
46.9	8.0354	46.9	5.54354
47	8.0395	47	5.55452
47.1	8.053	47.1	5.5655
47.2	8.0678	47.2	5.57646
47.3	8.0763	47.3	5.58743
47.4	8.0869	47.4	5.59839
47.5	8.091	47.5	5.60935
47.6	8.0985	47.6	5.62031
47.7	8.1128	47.7	5.63126
47.8	8.1234	47.8	5.64221
47.9	8.1285	47.9	5.65315
48	8.1365	48	5.6641
48.1	8.1425	48.1	5.67503
48.2	8.147	48.2	5.68597
48.3	8.1556	48.3	5.6969
48.4	8.1633	48.4	5.70782
48.5	8.1742	48.5	5.71875
48.6	8.1845	48.6	5.72967
48.7	8.1884	48.7	5.74058
48.8	8.1965	48.8	5.75149
48.9	8.2083	48.9	5.7624
49	8.2191	49	5.77331
49.1	8.2281	49.1	5.78421
49.2	8.2376	49.2	5.7951
49.3	8.246	49.3	5.806
49.4	8.2578	49.4	5.81689
49.5	8.2663	49.5	5.82778
49.6	8.2719	49.6	5.83866
49.7	8.2803	49.7	5.84954
49.8	8.2858	49.8	5.86041
49.9	8.2868	49.9	5.87129
50	8.2962	50	5.88215
50.1	8.3087	50.1	5.89302
50.2	8.3174	50.2	5.90388
50.3	8.3306	50.3	5.91474
50.4	8.3426	50.4	5.92559
50.5	8.3537	50.5	5.93644
50.6	8.3643	50.6	5.94729
50.7	8.3723	50.7	5.95813
50.8	8.379	50.8	5.96897
50.9	8.3877	50.9	5.97981
51	8.3959	51	5.99064
51.1	8.4009	51.1	6.00147
51.2	8.4117	51.2	6.01229
51.3	8.4221	51.3	6.02311
51.4	8.4286	51.4	6.03393
51.5	8.4352	51.5	6.04475
51.6	8.4432	51.6	6.05556
51.7	8.4492	51.7	6.06636
51.8	8.4571	51.8	6.07716
51.9	8.4657	51.9	6.08797
52	8.4782	52	6.09876
52.1	8.4895	52.1	6.10955
52.2	8.5002	52.2	6.12034
52.3	8.5078	52.3	6.13113
52.4	8.5194	52.4	6.14191
52.5	8.5256	52.5	6.15269
52.6	8.5371	52.6	6.16346
52.7	8.5473	52.7	6.17423
52.8	8.553	52.8	6.185
52.9	8.5625	52.9	6.19576
53	8.5743	53	6.20652
53.1	8.5879	53.1	6.21728
53.2	8.5982	53.2	6.22803
53.3	8.6016	53.3	6.23878
53.4	8.6145	53.4	6.24953
53.5	8.6221	53.5	6.26027
53.6	8.6308	53.6	6.27101
53.7	8.6375	53.7	6.28174
53.8	8.6472	53.8	6.29247
53.9	8.6528	53.9	6.3032
54	8.6596	54	6.31392
54.1	8.6688	54.1	6.32464
54.2	8.6748	54.2	6.33536
54.3	8.6843	54.3	6.34607
54.4	8.6902	54.4	6.35678
54.5	8.7006	54.5	6.36749
54.6	8.7082	54.6	6.37819
54.7	8.7118	54.7	6.38888
54.8	8.7179	54.8	6.39958
54.9	8.7228	54.9	6.41027
55	8.7303	55	6.42096
55.1	8.7408	55.1	6.43165
55.2	8.7505	55.2	6.44232
55.3	8.7536	55.3	6.453
55.4	8.7591	55.4	6.46367
55.5	8.7727	55.5	6.47434
55.6	8.7824	55.6	6.48501
55.7	8.791	55.7	6.49567
55.8	8.8011	55.8	6.50633
55.9	8.8115	55.9	6.51699
56	8.8172	56	6.52764
56.1	8.8258	56.1	6.53829
56.2	8.8314	56.2	6.54893
56.3	8.8339	56.3	6.55957
56.4	8.8408	56.4	6.57021
56.5	8.8453	56.5	6.58084
56.6	8.8544	56.6	6.59147
56.7	8.8627	56.7	6.6021
56.8	8.8721	56.8	6.61272
56.9	8.8877	56.9	6.62334
57	8.892	57	6.63396
57.1	8.9007	57.1	6.64457
57.2	8.9111	57.2	6.65518
57.3	8.9135	57.3	6.66578
57.4	8.9269	57.4	6.67638
57.5	8.9385	57.5	6.68698
57.6	8.9476	57.6	6.69758
57.7	8.9455	57.7	6.70816
57.8	8.9524	57.8	6.71875
57.9	8.9584	57.9	6.72933
58	8.9575	58	6.73992
58.1	8.9671	58.1	6.75049
58.2	8.9737	58.2	6.76106
58.3	8.9812	58.3	6.77163
58.4	8.9853	58.4	6.7822
58.5	8.993	58.5	6.79276
58.6	8.9963	58.6	6.80332
58.7	9.0127	58.7	6.81387
58.8	9.0266	58.8	6.82442
58.9	9.0268	58.9	6.83497
59	9.0304	59	6.84551
59.1	9.0305	59.1	6.85606
59.2	9.0425	59.2	6.86659
59.3		59.3	6.87712
59.4		59.4	6.88765
59.5		59.5	6.89818
59.6		59.6	6.9087
59.7		59.7	6.91922
59.8		59.8	6.92974
59.9		59.9	6.94025
60		60	6.95076
60.1		60.1	6.95076
60.2		60.2	6.94859
60.3		60.3	6.94642
60.4		60.4	6.94425
60.5		60.5	6.94208
60.6		60.6	6.93991
60.7		60.7	6.93775
60.8		60.8	6.93558
60.9		60.9	6.93342
61		61	6.93125
61.1		61.1	6.92909
61.2		61.2	6.92693
61.3		61.3	6.92476
61.4		61.4	6.9226
61.5		61.5	6.92044
61.6		61.6	6.91828
61.7		61.7	6.91612
61.8	8.64972	61.8	6.91396
61.9	8.5226	61.9	6.91181
62	8.3723	62	6.90965
62.1	8.3676	62.1	6.90749
62.2	8.36581	62.2	6.90534
62.3	8.36581	62.3	6.90318
62.4	8.25	62.4	6.90103
62.5	8.2204	62.5	6.89887
62.6	8.2291	62.6	6.89672
62.7	8.25761	62.7	6.89457
62.8	8.1948	62.8	6.89242
62.9	8.1046	62.9	6.89027
63	8.0614	63	6.88812
63.1	7.9802	63.1	6.88597
63.2	7.94301	63.2	6.88382
63.3	7.8906	63.3	6.88167
63.4	7.8258	63.4	6.87953
63.5	7.7676	63.5	6.87738
63.6	7.7301	63.6	6.87523
63.7	7.6943	63.7	6.87309
63.8	7.647	63.8	6.87095
63.9	7.6239	63.9	6.8688
64	7.5685	64	6.86666
64.1	7.5272	64.1	6.86452
64.2	7.4929	64.2	6.86238
64.3	7.4453	64.3	6.86024
64.4	7.4323	64.4	6.8581
64.5	7.408	64.5	6.85596
64.6	7.3667	64.6	6.85382
64.7	7.3464	64.7	6.85168
64.8	7.2982	64.8	6.84954
64.9	7.2714	64.9	6.84741
65	7.2463	65	6.84527
65.1	7.2251	65.1	6.84314
65.2	7.1813	65.2	6.841
65.3	7.1596	65.3	6.83887
65.4	7.1313	65.4	6.83674
65.5	7.1077	65.5	6.8346
65.6	7.0814	65.6	6.83247
65.7	7.0616	65.7	6.83034
65.8	7.0419	65.8	6.82821
65.9	7.0081	65.9	6.82608
66	6.9844	66	6.82395
66.1	6.9664	66.1	6.82183
66.2	6.9502	66.2	6.8197
66.3	6.9265	66.3	6.81757
66.4	6.9037	66.4	6.81545
66.5	6.8742	66.5	6.81332
66.6	6.8395	66.6	6.8112
66.7	6.8131	66.7	6.80908
66.8	6.788	66.8	6.80695
66.9	6.7669	66.9	6.80483
67	6.7548	67	6.80271
67.1	6.7417	67.1	6.80059
67.2	6.7371	67.2	6.79847
67.3	6.7245	67.3	6.79635
67.4	6.7089	67.4	6.79423
67.5	6.7028	67.5	6.79211
67.6	6.6889	67.6	6.78999
67.7	6.6706	67.7	6.78788
67.8	6.649	67.8	6.78576
67.9	6.6245	67.9	6.78365
68	6.6021	68	6.78153
68.1	6.5869	68.1	6.77942
68.2	6.5628	68.2	6.77731
68.3	6.547	68.3	6.77519
68.4	6.5256	68.4	6.77308
68.5	6.5058	68.5	6.77097
68.6	6.4908	68.6	6.76886
68.7	6.4766	68.7	6.76675
68.8	6.4641	68.8	6.76464
68.9	6.45	68.9	6.76254
69	6.4374	69	6.76043
69.1	6.428	69.1	6.75832
69.2	6.4157	69.2	6.75622
69.3	6.4111	69.3	6.75411
69.4	6.401	69.4	6.75201
69.5	6.3933	69.5	6.7499
69.6	6.3668	69.6	6.7478
69.7	6.3702	69.7	6.7457
69.8	6.3608	69.8	6.7436
69.9	6.3565	69.9	6.74149
70	6.3362	70	6.73939
70.1	6.3263	70.1	6.73729
70.2	6.3476	70.2	6.7352
70.3	6.382	70.3	6.7331
70.4	6.3502	70.4	6.731
70.5	6.3308	70.5	6.7289
70.6	6.4424	70.6	6.72681
70.7	6.1225	70.7	6.72471
70.8	6.019	70.8	6.72262
70.9	5.8897	70.9	6.72052
71	5.8076	71	6.71843
71.1	5.4144	71.1	6.71634
71.2	6.23194	71.2	6.71424
71.3	7.4877	71.3	6.71215
71.4	6.502	71.4	6.71006
71.5	5.8896	71.5	6.70797
71.6	5.8718	71.6	6.70588
71.7	5.94648	71.7	6.70379
71.8	6.0379	71.8	6.70171
71.9	6.0727	71.9	6.69962
72	6.0583	72	6.69753
72.1	6.0952	72.1	6.69545
72.2	6.0644	72.2	6.69336
72.3	5.9337	72.3	6.69128
72.4	6.1135	72.4	6.68919
72.5	6.1381	72.5	6.68711
72.6	6.2559	72.6	6.68503
72.7	6.6906	72.7	6.68295
72.8	6.3813	72.8	6.68087
72.9	6.4035	72.9	6.67879
73	6.973	73	6.67671
73.1	6.6478	73.1	6.67463
73.2	5.68111	73.2	6.67255
73.3	5.4153	73.3	6.67047
73.4	5.2827	73.4	6.6684
73.5	5.3556	73.5	6.66632
73.6	5.4015	73.6	6.66424
73.7	5.28591	73.7	6.66217
73.8	5.409	73.8	6.66009
73.9	5.5933	73.9	6.65802
74	5.651	74	6.65595
74.1	5.9579	74.1	6.65388
74.2	6.16386	74.2	6.65181
74.3	6.4311	74.3	6.64974
74.4	6.3019	74.4	6.64767
74.5	6.0944	74.5	6.6456
74.6	5.9702	74.6	6.64353
74.7	5.95859	74.7	6.64146
74.8	5.9251	74.8	6.63939
74.9	5.8087	74.9	6.63733
75	5.8186	75	6.63526
75.1	5.8752	75.1	6.63319
75.2	5.91349	75.2	6.63113
75.3	5.9191	75.3	6.62907
75.4	5.9149	75.4	6.627
75.5	5.8992	75.5	6.62494
75.6	5.8828	75.6	6.62288
75.7	5.8919	75.7	6.62082
75.8	5.8901	75.8	6.61876
75.9	5.9379	75.9	6.6167
76	5.9451	76	6.61464
76.1	5.9706	76.1	6.61258
76.2	6.0043	76.2	6.61052
76.3	6.0267	76.3	6.60847
76.4	6.0292	76.4	6.60641
76.5	6.0444	76.5	6.60436
76.6	6.0223	76.6	6.6023
76.7	6.00901	76.7	6.60025
76.8	6.025	76.8	6.59819
76.9	6.0101	76.9	6.59614
77	5.9831	77	6.59409
77.1	5.975	77.1	6.59204
77.2	5.96221	77.2	6.58999
77.3	5.9312	77.3	6.58794
77.4	5.9099	77.4	6.58589
77.5	5.9243	77.5	6.58384
77.6	5.9144	77.6	6.58179
77.7	5.9033	77.7	6.57974
77.8	5.8891	77.8	6.5777
77.9	5.8953	77.9	6.57565
78	5.89	78	6.5736
78.1	5.8949	78.1	6.57156
78.2	5.8864	78.2	6.56952
78.3	5.8748	78.3	6.56747
78.4	5.8641	78.4	6.56543
78.5	5.8667	78.5	6.56339
78.6	5.87	78.6	6.56135
78.7	5.8652	78.7	6.55931
78.8	5.8618	78.8	6.55727
78.9	5.8697	78.9	6.55523
79	5.8768	79	6.55319
79.1	5.8756	79.1	6.55115
79.2	5.8754	79.2	6.54911
79.3	5.8604	79.3	6.54708
79.4	5.8553	79.4	6.54504
79.5	5.8515	79.5	6.543
79.6	5.8461	79.6	6.54097
79.7	5.8435	79.7	6.53894
79.8	5.8406	79.8	6.5369
79.9	5.8403	79.9	6.53487
80	5.8393	80	6.53284
80.1	5.8348	80.1	6.53081
80.2	5.8318	80.2	6.52878
80.3	5.8261	80.3	6.52675
80.4	5.8212	80.4	6.52472
80.5	5.8122	80.5	6.52269
80.6	5.8158	80.6	6.52066
80.7	5.8134	80.7	6.51864
80.8	5.8065	80.8	6.51661
80.9	5.802	80.9	6.51458
81	5.7967	81	6.51256
81.1	5.7922	81.1	6.51053
81.2	5.7872	81.2	6.50851
81.3	5.7812	81.3	6.50649
81.4	5.7754	81.4	6.50446
81.5	5.7678	81.5	6.50244
81.6	5.7638	81.6	6.50042
81.7	5.7656	81.7	6.4984
81.8	5.763	81.8	6.49638
81.9	5.7613	81.9	6.49436
82	5.7601	82	6.49234
82.1	5.7566	82.1	6.49032
82.2	5.7471	82.2	6.48831
82.3	5.7393	82.3	6.48629
82.4	5.733	82.4	6.48428
82.5	5.7277	82.5	6.48226
82.6	5.7308	82.6	6.48025
82.7	5.7276	82.7	6.47823
82.8	5.7265	82.8	6.47622
82.9	5.7273	82.9	6.47421
83	5.7279	83	6.47219
83.1	5.7278	83.1	6.47018
83.2	5.7262	83.2	6.46817
83.3	5.725	83.3	6.46616
83.4	5.7272	83.4	6.46415
83.5	5.7264	83.5	6.46215
83.6	5.7282	83.6	6.46014
83.7	5.7267	83.7	6.45813
83.8	5.7252	83.8	6.45612
83.9	5.7209	83.9	6.45412
84	5.7189	84	6.45211
84.1	5.7156	84.1	6.45011
84.2	5.714	84.2	6.44811
84.3	5.7134	84.3	6.4461
84.4	5.7082	84.4	6.4441
84.5	5.7036	84.5	6.4421
84.6	5.6978	84.6	6.4401
84.7	5.6927	84.7	6.4381
84.8	5.6899	84.8	6.4361
84.9	5.6921	84.9	6.4341
85	5.6928	85	6.4321
85.1	5.6886	85.1	6.4301
85.2	5.6853	85.2	6.4281
85.3	5.6826	85.3	6.42611
85.4	5.6839	85.4	6.42411
85.5	5.6833	85.5	6.42212
85.6	5.6845	85.6	6.42012
85.7	5.6883	85.7	6.41813
85.8	5.6823	85.8	6.41613
85.9	5.6754	85.9	6.41414
86	5.6678	86	6.41215
86.1	5.663	86.1	6.41016
86.2	5.6543	86.2	6.40817
86.3	5.6467	86.3	6.40618
86.4	5.639	86.4	6.40419
86.5	5.6415	86.5	6.4022
86.6	5.6458	86.6	6.40021
86.7	5.645	86.7	6.39822
86.8	5.6537	86.8	6.39624
86.9	5.6557	86.9	6.39425
87	5.6549	87	6.39227
87.1	5.6512	87.1	6.39028
87.2	5.6554	87.2	6.3883
87.3	5.6642	87.3	6.38631
87.4	5.6874	87.4	6.38433
87.5	5.709	87.5	6.38235
87.6	5.7167	87.6	6.38037
87.7	5.72961	87.7	6.37839
87.8	5.7357	87.8	6.37641
87.9	5.7105	87.9	6.37443
88	5.694	88	6.37245
88.1	5.6591	88.1	6.37047
88.2	5.64191	88.2	6.36849
88.3	5.6222	88.3	6.36652
88.4	5.6184	88.4	6.36454
88.5	5.6047	88.5	6.36256
88.6	5.5954	88.6	6.36059
88.7	5.5867	88.7	6.35861
88.8	5.5732	88.8	6.35664
88.9	5.5679	88.9	6.35467
89	5.5665	89	6.3527
89.1	5.5742	89.1	6.35072
89.2	5.5698	89.2	6.34875
89.3	5.5884	89.3	6.34678
89.4	5.5995	89.4	6.34481
89.5	5.5935	89.5	6.34284
89.6	5.5959	89.6	6.34087
89.7	5.5812	89.7	6.33891
89.8	5.5627	89.8	6.33694
89.9	5.5411	89.9	6.33497
90	5.5326	90	6.33301
90.1	5.524	90.1	6.33104
90.2	5.5304	90.2	6.32908
90.3	5.5257	90.3	6.32711
90.4	5.5212	90.4	6.32515
90.5	5.5096	90.5	6.32319
90.6	5.5094	90.6	6.32123
90.7	5.5037	90.7	6.31927
90.8	5.5073	90.8	6.3173
90.9	5.5143	90.9	6.31534
91	5.5184	91	6.31338
91.1	5.5032	91.1	6.31143
91.2	5.4749	91.2	6.30947
91.3	5.4761	91.3	6.30751
91.4	5.4704	91.4	6.30555
91.5	5.4773	91.5	6.3036
91.6	5.4799	91.6	6.30164
91.7	5.4711	91.7	6.29969
91.8	5.4883	91.8	6.29773
91.9	5.4852	91.9	6.29578
92	5.4842	92	6.29383
92.1	5.4874	92.1	6.29187
92.2	5.4886	92.2	6.28992
92.3	5.4859	92.3	6.28797
92.4	5.4823	92.4	6.28602
92.5	5.4875	92.5	6.28407
92.6	5.4933	92.6	6.28212
92.7	5.51519	92.7	6.28017
92.8	5.5342	92.8	6.27823
92.9	5.5697	92.9	6.27628
93	5.6085	93	6.27433
93.1	5.6421	93.1	6.27239
93.2	5.66419	93.2	6.27044
93.3	5.6721	93.3	6.2685
93.4	5.6728	93.4	6.26655
93.5	5.6713	93.5	6.26461
93.6	5.6619	93.6	6.26267
93.7	5.652	93.7	6.26073
93.8	5.6376	93.8	6.25878
93.9	5.6218	93.9	6.25684
94	5.6079	94	6.2549
94.1	5.598	94.1	6.25296
94.2	5.57901	94.2	6.25102
94.3	5.5748	94.3	6.24909
94.4	5.5672	94.4	6.24715
94.5	5.5579	94.5	6.24521
94.6	5.5473	94.6	6.24328
94.7	5.53611	94.7	6.24134
94.8	5.5209	94.8	6.23941
94.9	5.4929	94.9	6.23747
95	5.4767	95	6.23554
95.1	5.4796	95.1	6.2336
95.2	5.4839	95.2	6.23167
95.3	5.4777	95.3	6.22974
95.4	5.4767	95.4	6.22781
95.5	5.4754	95.5	6.22588
95.6	5.4711	95.6	6.22395
95.7	5.4538	95.7	6.22202
95.8	5.4387	95.8	6.22009
95.9	5.4114	95.9	6.21816
96	5.3945	96	6.21623
96.1	5.376	96.1	6.21431
96.2	5.3788	96.2	6.21238
96.3	5.3884	96.3	6.21046
96.4	5.4254	96.4	6.20853
96.5	5.4479	96.5	6.20661
96.6	5.4655	96.6	6.20468
96.7	5.4909	96.7	6.20276
96.8	5.5172	96.8	6.20084
96.9	5.5299	96.9	6.19892
97	5.5359	97	6.197
97.1	5.5278	97.1	6.19507
97.2	5.529	97.2	6.19316
97.3	5.5292	97.3	6.19124
97.4	5.5273	97.4	6.18932
97.5	5.5245	97.5	6.1874
97.6	5.5188	97.6	6.18548
97.7	5.5148	97.7	6.18357
97.8	5.5118	97.8	6.18165
97.9	5.506	97.9	6.17973
98	5.5155	98	6.17782
98.1	5.507	98.1	6.17591
98.2	5.5042	98.2	6.17399
98.3	5.5066	98.3	6.17208
98.4	5.5028	98.4	6.17017
98.5	5.4998	98.5	6.16826
98.6	5.5026	98.6	6.16634
98.7	5.49891	98.7	6.16443
98.8	5.5008	98.8	6.16252
98.9	5.4904	98.9	6.16061
99	5.4664	99	6.15871
99.1	5.4447	99.1	6.1568
99.2	5.42371	99.2	6.15489
99.3	5.3963	99.3	6.15298
99.4	5.3878	99.4	6.15108
99.5	5.3936	99.5	6.14917
99.6	5.3901	99.6	6.14727
99.7	5.4027	99.7	6.14536
99.8	5.4092	99.8	6.14346
99.9	5.4187	99.9	6.14156
100	5.4152	100	6.13966
100.1	5.4282	100.1	6.13775
100.2	5.4285	100.2	6.13585
100.3	5.4233	100.3	6.13395
100.4	5.418	100.4	6.13205
100.5	5.4118	100.5	6.13015
100.6	5.4176	100.6	6.12826
100.7	5.4154	100.7	6.12636
100.8	5.4175	100.8	6.12446
100.9	5.4209	100.9	6.12256
101	5.4209	101	6.12067
101.1	5.4246	101.1	6.11877
101.2	5.4237	101.2	6.11688
101.3	5.4199	101.3	6.11498
101.4	5.4193	101.4	6.11309
101.5	5.417	101.5	6.1112
101.6	5.4172	101.6	6.10931
101.7	5.4143	101.7	6.10741
101.8	5.4142	101.8	6.10552
101.9	5.4141	101.9	6.10363
102	5.4105	102	6.10174
102.1	5.4069	102.1	6.09985
102.2	5.4068	102.2	6.09797
102.3	5.4114	102.3	6.09608
102.4	5.4082	102.4	6.09419
102.5	5.4084	102.5	6.0923
102.6	5.4112	102.6	6.09042
102.7	5.4072	102.7	6.08853
102.8	5.406	102.8	6.08665
102.9	5.408	102.9	6.08476
103	5.4069	103	6.08288
103.1	5.4013	103.1	6.081
103.2	5.4015	103.2	6.07911
103.3	5.398	103.3	6.07723
103.4	5.3965	103.4	6.07535
103.5	5.3972	103.5	6.07347
103.6	5.3928	103.6	6.07159
103.7	5.3918	103.7	6.06971
103.8	5.3896	103.8	6.06783
103.9	5.3867	103.9	6.06595
104	5.3849	104	6.06408
104.1	5.3812	104.1	6.0622
104.2	5.3767	104.2	6.06032
104.3	5.3731	104.3	6.05845
104.4	5.3709	104.4	6.05657
104.5	5.3648	104.5	6.0547
104.6	5.3631	104.6	6.05283
104.7	5.364	104.7	6.05095
104.8	5.3626	104.8	6.04908
104.9	5.3597	104.9	6.04721
105	5.3536	105	6.04534
105.1	5.3515	105.1	6.04347
105.2	5.3483	105.2	6.0416
105.3	5.3485	105.3	6.03973
105.4	5.3503	105.4	6.03786
105.5	5.3458	105.5	6.03599
105.6	5.3488	105.6	6.03412
105.7	5.3489	105.7	6.03226
105.8	5.352	105.8	6.03039
105.9	5.3503	105.9	6.02852
106	5.3506	106	6.02666
106.1	5.3499	106.1	6.02479
106.2	5.3447	106.2	6.02293
106.3	5.3394	106.3	6.02107
106.4	5.3379	106.4	6.0192
106.5	5.3357	106.5	6.01734
106.6	5.3329	106.6	6.01548
106.7	5.3332	106.7	6.01362
106.8	5.3292	106.8	6.01176
106.9	5.3256	106.9	6.0099
107	5.3279	107	6.00804
107.1	5.3285	107.1	6.00618
107.2	5.3266	107.2	6.00432
107.3	5.3269	107.3	6.00247
107.4	5.3324	107.4	6.00061
107.5	5.3317	107.5	5.99875
107.6	5.33	107.6	5.9969
107.7	5.3367	107.7	5.99504
107.8	5.336	107.8	5.99319
107.9	5.3357	107.9	5.99134
108	5.3367	108	5.98948
108.1	5.3374	108.1	5.98763
108.2	5.3375	108.2	5.98578
108.3	5.332	108.3	5.98393
108.4	5.3199	108.4	5.98208
108.5	5.3211	108.5	5.98023
108.6	5.3176	108.6	5.97838
108.7	5.3166	108.7	5.97653
108.8	5.3127	108.8	5.97468
108.9	5.3101	108.9	5.97283
109	5.31	109	5.97099
109.1	5.3082	109.1	5.96914
109.2	5.3042	109.2	5.96729
109.3	5.3034	109.3	5.96545
109.4	5.3056	109.4	5.9636
109.5	5.304	109.5	5.96176
109.6	5.3019	109.6	5.95992
109.7	5.3059	109.7	5.95808
109.8	5.3084	109.8	5.95623
109.9	5.3028	109.9	5.95439
110	5.2996	110	5.95255
110.1	5.3037	110.1	5.95071
110.2	5.3022	110.2	5.94887
110.3	5.3005	110.3	5.94703
110.4	5.3014	110.4	5.94519
110.5	5.2999	110.5	5.94335
110.6	5.2943	110.6	5.94152
110.7	5.2937	110.7	5.93968
110.8	5.295	110.8	5.93785
110.9	5.2938	110.9	5.93601
111	5.289	111	5.93417
111.1	5.29	111.1	5.93234
111.2	5.2913	111.2	5.93051
111.3	5.291	111.3	5.92867
111.4	5.2925	111.4	5.92684
111.5	5.2886	111.5	5.92501
111.6	5.2864	111.6	5.92318
111.7	5.2817	111.7	5.92135
111.8	5.2797	111.8	5.91952
111.9	5.2763	111.9	5.91769
112	5.277	112	5.91586
112.1	5.276	112.1	5.91403
112.2	5.2713	112.2	5.9122
112.3	5.2677	112.3	5.91038
112.4	5.2677	112.4	5.90855
112.5	5.2699	112.5	5.90672
112.6	5.2672	112.6	5.9049
112.7	5.2676	112.7	5.90307
112.8	5.2639	112.8	5.90125
112.9	5.2622	112.9	5.89943
113	5.2613	113	5.8976
113.1	5.2675	113.1	5.89578
113.2	5.264	113.2	5.89396
113.3	5.2722	113.3	5.89214
113.4	5.2719	113.4	5.89032
113.5	5.2662	113.5	5.8885
113.6	5.2609	113.6	5.88668
113.7	5.2549	113.7	5.88486
113.8	5.2583	113.8	5.88304
113.9	5.2593	113.9	5.88122
114	5.2641	114	5.87941
114.1	5.2712	114.1	5.87759
114.2	5.2692	114.2	5.87577
114.3	5.2689	114.3	5.87396
114.4	5.2703	114.4	5.87214
114.5	5.266	114.5	5.87033
114.6	5.2642	114.6	5.86852
114.7	5.2654	114.7	5.8667
114.8	5.2713	114.8	5.86489
114.9	5.2658	114.9	5.86308
115	5.2774	115	5.86127
115.1	5.2675	115.1	5.85946
115.2	5.2695	115.2	5.85765
115.3	5.2592	115.3	5.85584
115.4	5.2709	115.4	5.85403
115.5	5.281	115.5	5.85222
115.6	5.281	115.6	5.85042
115.7	5.2709	115.7	5.84861
115.8	5.281	115.8	5.8468
115.9	5.2819	115.9	5.845
116	5.2828	116	5.84319
116.1	5.2828	116.1	5.84139
116.2		116.2	5.83958
116.3		116.3	5.83778
116.4		116.4	5.83598
116.5		116.5	5.83417
116.6		116.6	5.83237
116.7		116.7	5.83057
116.8		116.8	5.82877
116.9		116.9	5.82697
117		117	5.82697
117.1		117.1	5.85054
117.2		117.2	5.87409
117.3		117.3	5.89764
117.4		117.4	5.92118
117.5		117.5	5.94472
117.6		117.6	5.96825
117.7		117.7	5.99176
117.8		117.8	6.01527
117.9		117.9	6.03877
118		118	6.06227
118.1		118.1	6.08575
118.2		118.2	6.10922
118.3		118.3	6.1327
118.4		118.4	6.15616
118.5		118.5	6.17961
118.6		118.6	6.20306
118.7	6.85368	118.7	6.22649
118.8	6.9887	118.8	6.24992
118.9	6.9976	118.9	6.27334
119	7.0388	119	6.29676
119.1	7.1529	119.1	6.32016
119.2	7.1774	119.2	6.34355
119.3	7.3726	119.3	6.36694
119.4	7.5404	119.4	6.39033
119.5	7.6305	119.5	6.4137
119.6	7.7688	119.6	6.43707
119.7	7.92199	119.7	6.46042
119.8	8.0678	119.8	6.48377
119.9	8.1934	119.9	6.50711
120	8.2754	120	6.53044
120.1	8.4492	120.1	6.55377
120.2	8.5548	120.2	6.57708
120.3	8.6607	120.3	6.60039
120.4	8.7957	120.4	6.62369
120.5	8.9175	120.5	6.64699
120.6	9.0351	120.6	6.67027
120.7	9.1394	120.7	6.69354
120.8	9.216	120.8	6.71681
120.9	9.3174	120.9	6.74007
121	9.4058	121	6.76333
121.1	9.504	121.1	6.78657
121.2	9.584	121.2	6.8098
121.3	9.6752	121.3	6.83303
121.4	9.7657	121.4	6.85625
121.5	9.8509	121.5	6.87946
121.6	9.9473	121.6	6.90267
121.7	10.0286	121.7	6.92586
121.8	10.1183	121.8	6.94905
121.9	10.1864	121.9	6.97223
122	10.2788	122	6.9954
122.1	10.3618	122.1	7.01857
122.2	10.4381	122.2	7.04171
122.3	10.5191	122.3	7.06486
122.4	10.5924	122.4	7.088
122.5	10.6655	122.5	7.11114
122.6	10.7269	122.6	7.13426
122.7	10.7981	122.7	7.15737
122.8	10.8783	122.8	7.18048
122.9	10.9535	122.9	7.20358
123	11.0207	123	7.22667
123.1	11.0924	123.1	7.24975
123.2	11.1534	123.2	7.27282
123.3	11.2213	123.3	7.29589
123.4	11.2886	123.4	7.31895
123.5	11.3491	123.5	7.342
123.6	11.4132	123.6	7.36504
123.7	11.4719	123.7	7.38807
123.8	11.5291	123.8	7.4111
123.9	11.5878	123.9	7.43412
124	11.6485	124	7.45713
124.1	11.7026	124.1	7.48013
124.2	11.7528	124.2	7.50312
124.3	11.8057	124.3	7.52611
124.4	11.8556	124.4	7.54909
124.5	11.911	124.5	7.57206
124.6	11.9643	124.6	7.59502
124.7	12.018	124.7	7.61797
124.8	12.0731	124.8	7.64091
124.9	12.1246	124.9	7.66385
125	12.1714	125	7.68678
125.1	12.2176	125.1	7.7097
125.2	12.2668	125.2	7.73261
125.3	12.316	125.3	7.75552
125.4	12.3646	125.4	7.77841
125.5	12.4112	125.5	7.8013
125.6	12.4547	125.6	7.82419
125.7	12.5005	125.7	7.84705
125.8	12.5466	125.8	7.86992
125.9	12.5914	125.9	7.89277
126	12.6337	126	7.91562
126.1	12.665	126.1	7.93846
126.2	12.6995	126.2	7.96129
126.3	12.7317	126.3	7.98412
126.4	12.7709	126.4	8.00693
126.5	12.8125	126.5	8.02974
126.6	12.8477	126.6	8.05254
126.7	12.8885	126.7	8.07533
126.8	12.9265	126.8	8.09811
126.9	12.9654	126.9	8.12089
127	13.0038	127	8.14366
127.1	13.0471	127.1	8.16642
127.2	13.0845	127.2	8.18916
127.3	13.1211	127.3	8.2119
127.4	13.1549	127.4	8.23464
127.5	13.1929	127.5	8.25737
127.6	13.2307	127.6	8.28009
127.7	13.2553	127.7	8.30279
127.8	13.2889	127.8	8.32549
127.9	13.326	127.9	8.34819
128	13.3628	128	8.37088
128.1	13.3934	128.1	8.39355
128.2	13.4234	128.2	8.41622
128.3	13.4531	128.3	8.43888
128.4	13.4838	128.4	8.46154
128.5	13.5138	128.5	8.48418
128.6	13.5409	128.6	8.50682
128.7	13.5651	128.7	8.52944
128.8	13.5904	128.8	8.55206
128.9	13.6145	128.9	8.57468
129	13.641	129	8.59728
129.1	13.6739	129.1	8.61988
129.2	13.7078	129.2	8.64246
129.3	13.7287	129.3	8.66505
129.4	13.7568	129.4	8.68762
129.5	13.785	129.5	8.71018
129.6	13.8121	129.6	8.73274
129.7	13.8399	129.7	8.75528
129.8	13.865	129.8	8.77782
129.9	13.8941	129.9	8.80036
130	13.9273	130	8.82288
130.1	13.9549	130.1	8.8454
130.2	13.9832	130.2	8.8679
130.3	14.0054	130.3	8.8904
130.4	14.0339	130.4	8.91289
130.5	14.0556	130.5	8.93537
130.6	14.0788	130.6	8.95785
130.7	14.1123	130.7	8.98031
130.8	14.141	130.8	9.00277
130.9	14.1672	130.9	9.02522
131	14.193	131	9.04766
131.1	14.2228	131.1	9.0701
131.2	14.2457	131.2	9.09252
131.3	14.2745	131.3	9.11494
131.4	14.2985	131.4	9.13735
131.5	14.322	131.5	9.15975
131.6	14.3432	131.6	9.18214
131.7	14.3618	131.7	9.20452
131.8	14.3853	131.8	9.2269
131.9	14.406	131.9	9.24927
132	14.4253	132	9.27163
132.1	14.447	132.1	9.29398
132.2	14.4664	132.2	9.31632
132.3	14.4907	132.3	9.33866
132.4	14.5131	132.4	9.36099
132.5	14.5348	132.5	9.38331
132.6	14.5512	132.6	9.40562
132.7	14.5706	132.7	9.42792
132.8	14.5918	132.8	9.45022
132.9	14.6076	132.9	9.4725
133	14.627	133	9.49478
133.1	14.6481	133.1	9.51706
133.2	14.6683	133.2	9.53931
133.3	14.691	133.3	9.56157
133.4	14.7125	133.4	9.58381
133.5	14.7287	133.5	9.60605
133.6	14.7485	133.6	9.62829
133.7	14.769	133.7	9.6505
133.8	14.7951	133.8	9.67272
133.9	14.8142	133.9	9.69492
134	14.8352	134	9.71712
134.1	14.8553	134.1	9.73931
134.2	14.8755	134.2	9.76149
134.3	14.8927	134.3	9.78366
134.4	14.9106	134.4	9.80583
134.5	14.9306	134.5	9.82798
134.6	14.9522	134.6	9.85013
134.7	14.9697	134.7	9.87227
134.8	14.9924	134.8	9.8944
134.9	15.0161	134.9	9.91653
135	15.0369	135	9.93864
135.1	15.0546	135.1	9.96075
135.2	15.0707	135.2	9.98284
135.3	15.0855	135.3	10.0049
135.4	15.1036	135.4	10.027
135.5	15.1203	135.5	10.0491
135.6	15.1405	135.6	10.0712
135.7	15.1629	135.7	10.0932
135.8	15.1807	135.8	10.1153
135.9	15.1981	135.9	10.1373
136	15.2142	136	10.1593
136.1	15.2339	136.1	10.1814
136.2	15.2503	136.2	10.2034
136.3	15.2705	136.3	10.2254
136.4	15.2903	136.4	10.2474
136.5	15.3115	136.5	10.2694
136.6	15.33	136.6	10.2914
136.7	15.3464	136.7	10.3133
136.8	15.3594	136.8	10.3353
136.9	15.3773	136.9	10.3573
137	15.3967	137	10.3792
137.1	15.4127	137.1	10.4012
137.2	15.4322	137.2	10.4231
137.3	15.4456	137.3	10.445
137.4	15.4616	137.4	10.467
137.5	15.4772	137.5	10.4889
137.6	15.4982	137.6	10.5108
137.7	15.5221	137.7	10.5327
137.8	15.5343	137.8	10.5546
137.9	15.5508	137.9	10.5764
138	15.5706	138	10.5983
138.1	15.5901	138.1	10.6202
138.2	15.6108	138.2	10.642
138.3	15.6297	138.3	10.6639
138.4	15.6463	138.4	10.6857
138.5	15.6664	138.5	10.7075
138.6	15.6864	138.6	10.7294
138.7	15.7067	138.7	10.7512
138.8	15.7226	138.8	10.773
138.9	15.7412	138.9	10.7948
139	15.7663	139	10.8166
139.1	15.7811	139.1	10.8383
139.2	15.7948	139.2	10.8601
139.3	15.8079	139.3	10.8819
139.4	15.823	139.4	10.9036
139.5	15.8412	139.5	10.9254
139.6	15.8615	139.6	10.9471
139.7	15.8805	139.7	10.9688
139.8	15.8947	139.8	10.9906
[truncated: 5,181 more rows]
