# Supplementary material for: Key mechanistic features of the trade-off between antibody escape and host cell binding in the SARS-CoV-2 Omicron variant spike proteins
Source: EMBO J. 2024 Mar 11;43(8):5. doi: 10.1038/s44318-024-00062-z (PMC11021471; doi:10.1038/s44318-024-00062-z)
Supplement: Supplementary file 10 — Source Data Fig. 5 [file 44318_2024_62_MOESM10_ESM.zip › Figure 5/5A/fig5-BD604-RBD BA.2 F486V.xlsx]

## Sheet: BD604-RBD BA.2 F486V
Run 1; Ch 5; Fc 2-1; Cy 6; BA.2-F486V R; Conc 12.5 25 50 100 200 nM_X	Run 1; Ch 5; Fc 2-1; Cy 6; BA.2-F486V R; Conc 12.5 25 50 100 200 nM_Y	Run 1; Ch 5; Fc 2-1; Cy 6; BA.2-F486V R; Conc 12.5 25 50 100 200 nM; Fitted_X	Run 1; Ch 5; Fc 2-1; Cy 6; BA.2-F486V R; Conc 12.5 25 50 100 200 nM; Fitted_Y
-60	-0.0599	-60	0
-59.9	-0.0643	-59.9	0
-59.8	-0.0649	-59.8	0
-59.7	-0.0679	-59.7	0
-59.6	-0.0753	-59.6	0
-59.5	-0.0773	-59.5	0
-59.4	-0.0759	-59.4	0
-59.3	-0.0778	-59.3	0
-59.2	-0.0813	-59.2	0
-59.1	-0.0797	-59.1	0
-59	-0.0827	-59	0
-58.9	-0.0823	-58.9	0
-58.8	-0.0779	-58.8	0
-58.7	-0.0765	-58.7	0
-58.6	-0.0797	-58.6	0
-58.5	-0.0781	-58.5	0
-58.4	-0.0773	-58.4	0
-58.3	-0.0762	-58.3	0
-58.2	-0.0771	-58.2	0
-58.1	-0.0773	-58.1	0
-58	-0.077	-58	0
-57.9	-0.0783	-57.9	0
-57.8	-0.0765	-57.8	0
-57.7	-0.0797	-57.7	0
-57.6	-0.0806	-57.6	0
-57.5	-0.0807	-57.5	0
-57.4	-0.0799	-57.4	0
-57.3	-0.0834	-57.3	0
-57.2	-0.0817	-57.2	0
-57.1	-0.0866	-57.1	0
-57	-0.0841	-57	0
-56.9	-0.0822	-56.9	0
-56.8	-0.0805	-56.8	0
-56.7	-0.0791	-56.7	0
-56.6	-0.0754	-56.6	0
-56.5	-0.0646	-56.5	0
-56.4	-0.0597	-56.4	0
-56.3	-0.0661	-56.3	0
-56.2	-0.0653	-56.2	0
-56.1	-0.0639	-56.1	0
-56	-0.0675	-56	0
-55.9	-0.0738	-55.9	0
-55.8	-0.0747	-55.8	0
-55.7	-0.075	-55.7	0
-55.6	-0.0787	-55.6	0
-55.5	-0.0765	-55.5	0
-55.4	-0.0863	-55.4	0
-55.3	-0.0836	-55.3	0
-55.2	-0.0824	-55.2	0
-55.1	-0.0818	-55.1	0
-55	-0.0889	-55	0
-54.9	-0.0889	-54.9	0
-54.8	-0.0869	-54.8	0
-54.7	-0.0881	-54.7	0
-54.6	-0.0938	-54.6	0
-54.5	-0.0974	-54.5	0
-54.4	-0.0993	-54.4	0
-54.3	-0.101	-54.3	0
-54.2	-0.1032	-54.2	0
-54.1	-0.0998	-54.1	0
-54	-0.1034	-54	0
-53.9	-0.1009	-53.9	0
-53.8	-0.1022	-53.8	0
-53.7	-0.0986	-53.7	0
-53.6	-0.1003	-53.6	0
-53.5	-0.1019	-53.5	0
-53.4	-0.1055	-53.4	0
-53.3	-0.1064	-53.3	0
-53.2	-0.1065	-53.2	0
-53.1	-0.1046	-53.1	0
-53	-0.1079	-53	0
-52.9	-0.1127	-52.9	0
-52.8	-0.1115	-52.8	0
-52.7	-0.1159	-52.7	0
-52.6	-0.1186	-52.6	0
-52.5	-0.121	-52.5	0
-52.4	-0.1204	-52.4	0
-52.3	-0.1225	-52.3	0
-52.2	-0.1262	-52.2	0
-52.1	-0.1298	-52.1	0
-52	-0.1228	-52	0
-51.9	-0.1156	-51.9	0
-51.8	-0.1141	-51.8	0
-51.7	-0.1091	-51.7	0
-51.6	-0.1162	-51.6	0
-51.5	-0.1163	-51.5	0
-51.4	-0.1111	-51.4	0
-51.3	-0.1104	-51.3	0
-51.2	-0.1068	-51.2	0
-51.1	-0.1066	-51.1	0
-51	-0.1075	-51	0
-50.9	-0.1068	-50.9	0
-50.8	-0.111	-50.8	0
-50.7	-0.1119	-50.7	0
-50.6	-0.1135	-50.6	0
-50.5	-0.1085	-50.5	0
-50.4	-0.1034	-50.4	0
-50.3	-0.1073	-50.3	0
-50.2	-0.1089	-50.2	0
-50.1	-0.1089	-50.1	0
-50	-0.1119	-50	0
-49.9	-0.1135	-49.9	0
-49.8	-0.1126	-49.8	0
-49.7	-0.1125	-49.7	0
-49.6	-0.1128	-49.6	0
-49.5	-0.115	-49.5	0
-49.4	-0.1154	-49.4	0
-49.3	-0.1123	-49.3	0
-49.2	-0.1132	-49.2	0
-49.1	-0.1125	-49.1	0
-49	-0.1099	-49	0
-48.9	-0.1097	-48.9	0
-48.8	-0.1076	-48.8	0
-48.7	-0.1103	-48.7	0
-48.6	-0.1122	-48.6	0
-48.5	-0.1092	-48.5	0
-48.4	-0.1058	-48.4	0
-48.3	-0.1122	-48.3	0
-48.2	-0.1142	-48.2	0
-48.1	-0.0877	-48.1	0
-48	-0.1221	-48	0
-47.9	-0.1269	-47.9	0
-47.8	-0.1321	-47.8	0
-47.7	-0.1249	-47.7	0
-47.6	-0.1211	-47.6	0
-47.5	-0.1216	-47.5	0
-47.4	-0.1177	-47.4	0
-47.3	-0.1047	-47.3	0
-47.2	-0.1089	-47.2	0
-47.1	-0.1139	-47.1	0
-47	-0.1144	-47	0
-46.9	-0.1111	-46.9	0
-46.8	-0.115	-46.8	0
-46.7	-0.123	-46.7	0
-46.6	-0.1204	-46.6	0
-46.5	-0.1244	-46.5	0
-46.4	-0.1167	-46.4	0
-46.3	-0.1022	-46.3	0
-46.2	-0.0981	-46.2	0
-46.1	-0.0954	-46.1	0
-46	-0.0863	-46	0
-45.9	-0.0607	-45.9	0
-45.8	-0.0615	-45.8	0
-45.7	-0.0795	-45.7	0
-45.6	-0.0844	-45.6	0
-45.5	-0.0889	-45.5	0
-45.4	-0.0937	-45.4	0
-45.3	-0.093	-45.3	0
-45.2	-0.0976	-45.2	0
-45.1	-0.0981	-45.1	0
-45	-0.0962	-45	0
-44.9	-0.0932	-44.9	0
-44.8	-0.1335	-44.8	0
-44.7	-0.0925	-44.7	0
-44.6	-0.0894	-44.6	0
-44.5	-0.1362	-44.5	0
-44.4	-0.0994	-44.4	0
-44.3	-0.0922	-44.3	0
-44.2	-0.0927	-44.2	0
-44.1	-0.0836	-44.1	0
-44	-0.0876	-44	0
-43.9	-0.0861	-43.9	0
-43.8	-0.082	-43.8	0
-43.7	-0.0772	-43.7	0
-43.6	-0.0778	-43.6	0
-43.5	-0.0785	-43.5	0
-43.4	-0.0686	-43.4	0
-43.3	-0.0624	-43.3	0
-43.2	-0.0526	-43.2	0
-43.1	-0.0534	-43.1	0
-43	-0.0575	-43	0
-42.9	-0.0612	-42.9	0
-42.8	-0.065	-42.8	0
-42.7	-0.0589	-42.7	0
-42.6	-0.0501	-42.6	0
-42.5	-0.0488	-42.5	0
-42.4	-0.0584	-42.4	0
-42.3	-0.0561	-42.3	0
-42.2	-0.065	-42.2	0
-42.1	-0.0603	-42.1	0
-42	-0.0355	-42	0
-41.9	-0.0351	-41.9	0
-41.8	-0.0328	-41.8	0
-41.7	-0.0211	-41.7	0
-41.6	-0.0143	-41.6	0
-41.5	-0.00879999	-41.5	0
-41.4	-0.0132	-41.4	0
-41.3	-0.0353	-41.3	0
-41.2	-0.0442	-41.2	0
-41.1	-0.0422	-41.1	0
-41	-0.1735	-41	0
-40.9	-0.5371	-40.9	0
-40.8	0.1565	-40.8	0
-40.7	0.5259	-40.7	0
-40.6	0.2044	-40.6	0
-40.5	-0.7283	-40.5	0
-40.4	0.9788	-40.4	0
-40.3	-0.4207	-40.3	0
-40.2	-1.4883	-40.2	0
-40.1	0.3838	-40.1	0
-40	-0.1802	-40	0
-39.9	-0.1011	-39.9	0
-39.8	-0.0552	-39.8	0
-39.7	-0.0992	-39.7	0
-39.6	-0.1055	-39.6	0
-39.5	-0.1088	-39.5	0
-39.4	-0.1186	-39.4	0
-39.3	-0.1397	-39.3	0
-39.2	-0.0625	-39.2	0
-39.1	0.00409998	-39.1	0
-39	-0.114	-39	0
-38.9	-0.1694	-38.9	0
-38.8	-0.0955	-38.8	0
-38.7	-0.1081	-38.7	0
-38.6	-0.101	-38.6	0
-38.5	-0.1388	-38.5	0
-38.4	-0.1222	-38.4	0
-38.3	-0.1564	-38.3	0
-38.2	-0.2028	-38.2	0
-38.1	-0.156	-38.1	0
-38	-0.1113	-38	0
-37.9	0.0761	-37.9	0
-37.8	0.3786	-37.8	0
-37.7	0.2926	-37.7	0
-37.6	0.0516	-37.6	0
-37.5	0.00830001	-37.5	0
-37.4	0.0655	-37.4	0
-37.3	0.0209	-37.3	0
-37.2	-0.1198	-37.2	0
-37.1	-0.0567	-37.1	0
-37	-0.0241	-37	0
-36.9	-0.088	-36.9	0
-36.8	-0.0991	-36.8	0
-36.7	-0.123	-36.7	0
-36.6	-0.1164	-36.6	0
-36.5	-0.1044	-36.5	0
-36.4	-0.1032	-36.4	0
-36.3	-0.1347	-36.3	0
-36.2	-0.1404	-36.2	0
-36.1	-0.1384	-36.1	0
-36	-0.1269	-36	0
-35.9	-0.1292	-35.9	0
-35.8	-0.1228	-35.8	0
-35.7	-0.1198	-35.7	0
-35.6	-0.1221	-35.6	0
-35.5	-0.1084	-35.5	0
-35.4	-0.1103	-35.4	0
-35.3	-0.0991	-35.3	0
-35.2	-0.1048	-35.2	0
-35.1	-0.1008	-35.1	0
-35	-0.1102	-35	0
-34.9	-0.1118	-34.9	0
-34.8	-0.1011	-34.8	0
-34.7	-0.1043	-34.7	0
-34.6	-0.1003	-34.6	0
-34.5	-0.089	-34.5	0
-34.4	-0.0838	-34.4	0
-34.3	-0.0853	-34.3	0
-34.2	-0.0975	-34.2	0
-34.1	-0.1012	-34.1	0
-34	-0.1111	-34	0
-33.9	-0.109	-33.9	0
-33.8	-0.0974	-33.8	0
-33.7	-0.102	-33.7	0
-33.6	-0.0997	-33.6	0
-33.5	-0.0913	-33.5	0
-33.4	-0.0881	-33.4	0
-33.3	-0.087	-33.3	0
-33.2	-0.0878	-33.2	0
-33.1	-0.0811	-33.1	0
-33	-0.0792	-33	0
-32.9	-0.0764	-32.9	0
-32.8	-0.0777	-32.8	0
-32.7	-0.0713	-32.7	0
-32.6	-0.0656	-32.6	0
-32.5	-0.067	-32.5	0
-32.4	-0.0664	-32.4	0
-32.3	-0.0658	-32.3	0
-32.2	-0.0671	-32.2	0
-32.1	-0.0617	-32.1	0
-32	-0.0617	-32	0
-31.9	-0.0584	-31.9	0
-31.8	-0.0541	-31.8	0
-31.7	-0.0533	-31.7	0
-31.6	-0.054	-31.6	0
-31.5	-0.0549	-31.5	0
-31.4	-0.0543	-31.4	0
-31.3	-0.0534	-31.3	0
-31.2	-0.0527	-31.2	0
-31.1	-0.0524	-31.1	0
-31	-0.0531	-31	0
-30.9	-0.0528	-30.9	0
-30.8	-0.0497	-30.8	0
-30.7	-0.0511	-30.7	0
-30.6	-0.0469	-30.6	0
-30.5	-0.0441	-30.5	0
-30.4	-0.0436	-30.4	0
-30.3	-0.0387	-30.3	0
-30.2	-0.0375	-30.2	0
-30.1	-0.0385	-30.1	0
-30	-0.0373	-30	0
-29.9	-0.0389	-29.9	0
-29.8	-0.0438	-29.8	0
-29.7	-0.0461	-29.7	0
-29.6	-0.0469	-29.6	0
-29.5	-0.0502	-29.5	0
-29.4	-0.0557	-29.4	0
-29.3	-0.0605	-29.3	0
-29.2	-0.0617	-29.2	0
-29.1	-0.0626	-29.1	0
-29	-0.0651	-29	0
-28.9	-0.0628	-28.9	0
-28.8	-0.0625	-28.8	0
-28.7	-0.0588	-28.7	0
-28.6	-0.0521	-28.6	0
-28.5	-0.0477	-28.5	0
-28.4	-0.0439	-28.4	0
-28.3	-0.0412	-28.3	0
-28.2	-0.0428	-28.2	0
-28.1	-0.0426	-28.1	0
-28	-0.0404	-28	0
-27.9	-0.0374	-27.9	0
-27.8	-0.0434	-27.8	0
-27.7	-0.0434	-27.7	0
-27.6	-0.0447	-27.6	0
-27.5	-0.0441	-27.5	0
-27.4	-0.0462	-27.4	0
-27.3	-0.0549	-27.3	0
-27.2	-0.0573	-27.2	0
-27.1	-0.058	-27.1	0
-27	-0.058	-27	0
-26.9	-0.0562	-26.9	0
-26.8	-0.0594	-26.8	0
-26.7	-0.0606	-26.7	0
-26.6	-0.0597	-26.6	0
-26.5	-0.0574	-26.5	0
-26.4	-0.0544	-26.4	0
-26.3	-0.0507	-26.3	0
-26.2	-0.0483	-26.2	0
-26.1	-0.0454	-26.1	0
-26	-0.0472	-26	0
-25.9	-0.0436	-25.9	0
-25.8	-0.0419	-25.8	0
-25.7	-0.0424	-25.7	0
-25.6	-0.0463	-25.6	0
-25.5	-0.0467	-25.5	0
-25.4	-0.0455	-25.4	0
-25.3	-0.0436	-25.3	0
-25.2	-0.043	-25.2	0
-25.1	-0.0419	-25.1	0
-25	-0.0437	-25	0
-24.9	-0.0404	-24.9	0
-24.8	-0.0404	-24.8	0
-24.7	-0.0443	-24.7	0
-24.6	-0.0452	-24.6	0
-24.5	-0.0498	-24.5	0
-24.4	-0.0513	-24.4	0
-24.3	-0.0541	-24.3	0
-24.2	-0.054	-24.2	0
-24.1	-0.0539	-24.1	0
-24	-0.054	-24	0
-23.9	-0.0569	-23.9	0
-23.8	-0.0562	-23.8	0
-23.7	-0.0507	-23.7	0
-23.6	-0.0458	-23.6	0
-23.5	-0.0459	-23.5	0
-23.4	-0.0396	-23.4	0
-23.3	-0.0336	-23.3	0
-23.2	-0.0342	-23.2	0
-23.1	-0.0302	-23.1	0
-23	-0.0324	-23	0
-22.9	-0.0321	-22.9	0
-22.8	-0.0336	-22.8	0
-22.7	-0.0347	-22.7	0
-22.6	-0.0381	-22.6	0
-22.5	-0.0418	-22.5	0
-22.4	-0.0458	-22.4	0
-22.3	-0.0494	-22.3	0
-22.2	-0.0512	-22.2	0
-22.1	-0.0559	-22.1	0
-22	-0.0576	-22	0
-21.9	-0.0561	-21.9	0
-21.8	-0.0427	-21.8	0
-21.7	-0.0341	-21.7	0
-21.6	-0.0257	-21.6	0
-21.5	-0.0224	-21.5	0
-21.4	-0.0174	-21.4	0
-21.3	-0.0217	-21.3	0
-21.2	-0.0296	-21.2	0
-21.1	-0.0416	-21.1	0
-21	-0.0444	-21	0
-20.9	-0.0553	-20.9	0
-20.8	-0.0659	-20.8	0
-20.7	-0.0634	-20.7	0
-20.6	-0.0687	-20.6	0
-20.5	-0.0719	-20.5	0
-20.4	-0.067	-20.4	0
-20.3	-0.0711	-20.3	0
-20.2	-0.0744	-20.2	0
-20.1	-0.0726	-20.1	0
-20	-0.0674	-20	0
-19.9	-0.0567	-19.9	0
-19.8	-0.0426	-19.8	0
-19.7	-0.0397	-19.7	0
-19.6	-0.0302	-19.6	0
-19.5	-0.0182	-19.5	0
-19.4	-0.0127	-19.4	0
-19.3	-0.0085	-19.3	0
-19.2	-0.0085	-19.2	0
-19.1	-0.00480001	-19.1	0
-19	-0.0116	-19	0
-18.9	-0.0026	-18.9	0
-18.8	-0.008	-18.8	0
-18.7	-0.0129	-18.7	0
-18.6	-0.0173	-18.6	0
-18.5	-0.018	-18.5	0
-18.4	-0.0176	-18.4	0
-18.3	-0.0101	-18.3	0
-18.2	-0.016	-18.2	0
-18.1	-0.0202	-18.1	0
-18	-0.0101	-18	0
-17.9	-0.0166	-17.9	0
-17.8	-0.0103	-17.8	0
-17.7	-0.0052	-17.7	0
-17.6	-0.0024	-17.6	0
-17.5	0.0075	-17.5	0
-17.4	0.011	-17.4	0
-17.3	0.009	-17.3	0
-17.2	0.0079	-17.2	0
-17.1	-0.007	-17.1	0
-17	-0.0167	-17	0
-16.9	-0.0244	-16.9	0
-16.8	-0.0235	-16.8	0
-16.7	-0.0197	-16.7	0
-16.6	-0.0232	-16.6	0
-16.5	-0.027	-16.5	0
-16.4	-0.0298	-16.4	0
-16.3	-0.027	-16.3	0
-16.2	-0.0235	-16.2	0
-16.1	-0.018	-16.1	0
-16	-0.0148	-16	0
-15.9	-0.0152	-15.9	0
-15.8	-0.0133	-15.8	0
-15.7	0.0043	-15.7	0
-15.6	-0.0014	-15.6	0
-15.5	-0.0081	-15.5	0
-15.4	-0.0255	-15.4	0
-15.3	-0.0145	-15.3	0
-15.2	-0.0253	-15.2	0
-15.1	-0.0323	-15.1	0
-15	-0.0369	-15	0
-14.9	-0.0328	-14.9	0
-14.8	-0.0369	-14.8	0
-14.7	-0.0269	-14.7	0
-14.6	-0.0345	-14.6	0
-14.5	-0.0385	-14.5	0
-14.4	-0.0411	-14.4	0
-14.3	-0.0392	-14.3	0
-14.2	-0.0368	-14.2	0
-14.1	-0.0242	-14.1	0
-14	-0.0122	-14	0
-13.9	-0.0043	-13.9	0
-13.8	0.00139999	-13.8	0
-13.7	-0.000300001	-13.7	0
-13.6	-0.0111	-13.6	0
-13.5	-0.0176	-13.5	0
-13.4	-0.0265	-13.4	0
-13.3	-0.0274	-13.3	0
-13.2	-0.0221	-13.2	0
-13.1	-0.019	-13.1	0
-13	-0.0105	-13	0
-12.9	0.0085	-12.9	0
-12.8	0.0213	-12.8	0
-12.7	0.0199	-12.7	0
-12.6	0.016	-12.6	0
-12.5	0.0109	-12.5	0
-12.4	0.0153	-12.4	0
-12.3	0.0116	-12.3	0
-12.2	0.0121	-12.2	0
-12.1	0.0151	-12.1	0
-12	0.0184	-12	0
-11.9	0.0115	-11.9	0
-11.8	0.0084	-11.8	0
-11.7	0.0082	-11.7	0
-11.6	0.0047	-11.6	0
-11.5	0.0037	-11.5	0
-11.4	0.0077	-11.4	0
-11.3	-0.0046	-11.3	0
-11.2	-0.0069	-11.2	0
-11.1	-0.0127	-11.1	0
-11	-0.0174	-11	0
-10.9	-0.0168	-10.9	0
-10.8	-0.0225	-10.8	0
-10.7	-0.0273	-10.7	0
-10.6	-0.0317	-10.6	0
-10.5	-0.0301	-10.5	0
-10.4	-0.0267	-10.4	0
-10.3	-0.0216	-10.3	0
-10.2	-0.0146	-10.2	0
-10.1	-0.0149	-10.1	0
-10	-0.0073	-10	0
-9.90001	0.0009	-9.90001	0
-9.8	0.0036	-9.8	0
-9.7	0.008	-9.7	0
-9.60001	0.0074	-9.60001	0
-9.5	0.0106	-9.5	0
-9.40001	0.0179	-9.40001	0
-9.3	0.0217	-9.3	0
-9.2	0.029	-9.2	0
-9.10001	0.0416	-9.10001	0
-9	0.0339	-9	0
-8.90001	0.0255	-8.90001	0
-8.8	0.0201	-8.8	0
-8.7	0.0172	-8.7	0
-8.60001	0.0087	-8.60001	0
-8.5	0.0141	-8.5	0
-8.40001	0.0108	-8.40001	0
-8.3	0.0065	-8.3	0
-8.2	0.0059	-8.2	0
-8.10001	0.0105	-8.10001	0
-8	0.0067	-8	0
-7.90001	0.0036	-7.90001	0
-7.8	-0.0027	-7.8	0
-7.7	-0.0027	-7.7	0
-7.60001	-0.0022	-7.60001	0
-7.5	0.0021	-7.5	0
-7.40001	0.0049	-7.40001	0
-7.3	0.0083	-7.3	0
-7.2	0.0109	-7.2	0
-7.10001	0.0073	-7.10001	0
-7	0.0074	-7	0
-6.90001	0.0098	-6.90001	0
-6.8	0.0073	-6.8	0
-6.7	0.0062	-6.7	0
-6.60001	0.0025	-6.60001	0
-6.5	0.0018	-6.5	0
-6.40001	2.18279e-11	-6.40001	0
-6.3	0.0047	-6.3	0
-6.2	0.0024	-6.2	0
-6.10001	0.0041	-6.10001	0
-6	0.0074	-6	0
-5.90001	0.0051	-5.90001	0
-5.8	0.0035	-5.8	0
-5.7	0.0069	-5.7	0
-5.60001	0.0068	-5.60001	0
-5.5	0.0062	-5.5	0
-5.40001	0.0052	-5.40001	0
-5.3	0.0063	-5.3	0
-5.2	0.0083	-5.2	0
-5.10001	0.0068	-5.10001	0
-5	0.0052	-5	0
-4.90001	0.0049	-4.90001	0
-4.8	0.0034	-4.8	0
-4.7	-0.0002	-4.7	0
-4.60001	0.002	-4.60001	0
-4.5	0.001	-4.5	0
-4.40001	-0.0004	-4.40001	0
-4.3	-0.0007	-4.3	0
-4.2	-0.0051	-4.2	0
-4.10001	-0.0023	-4.10001	0
-4	0.0009	-4	0
-3.90001	-0.0013	-3.90001	0
-3.8	-0.0029	-3.8	0
-3.7	-0.0092	-3.7	0
-3.60001	-0.0085	-3.60001	0
-3.5	-0.0146	-3.5	0
-3.40001	-0.0155	-3.40001	0
-3.3	-0.0143	-3.3	0
-3.2	-0.0149	-3.2	0
-3.10001	-0.0143	-3.10001	0
-3	-0.0245	-3	0
-2.90001	-0.0259	-2.90001	0
-2.8	-0.0254	-2.8	0
-2.7	-0.0223	-2.7	0
-2.60001	-0.0162	-2.60001	0
-2.5	-0.0193	-2.5	0
-2.40001	-0.0293	-2.40001	0
-2.3	-0.0376	-2.3	0
-2.2	-0.0406	-2.2	0
-2.10001	-0.0426	-2.10001	0
-2	-0.0292	-2	0
-1.90001	-0.0294	-1.90001	0
-1.8	-0.0358	-1.8	0
-1.7	-0.0364	-1.7	0
-1.60001	-0.0381	-1.60001	0
-1.5	-0.0421	-1.5	0
-1.40001	-0.0421	-1.40001	0
-1.3	-0.0421	-1.3	0
-1.2	-0.0421	-1.2	0
-1.10001	-0.0421	-1.10001	0
-1	-0.0446	-1	0
-0.900009	-0.0421	-0.900009	0
-0.800003	-0.0421	-0.800003	0
-0.699997		-0.699997	0
-0.600006		-0.600006	0
-0.5		-0.5	0
-0.400009		-0.400009	0
-0.300003		-0.300003	0
-0.199997		-0.199997	0
-0.100006		-0.100006	0
0		0	0
0.0999908		0.0999908	0
0.199997		0.199997	0.0973697
0.300003		0.300003	0.194493
0.399994		0.399994	0.291356
0.5		0.5	0.387989
0.599991		0.599991	0.484361
0.699997		0.699997	0.580504
0.800003		0.800003	0.676402
0.899994		0.899994	0.772042
1		1	0.867452
1.09999		1.09999	0.962605
1.2		1.2	1.05753
1.3		1.3	1.15221
1.39999		1.39999	1.24664
1.5		1.5	1.34084
1.59999		1.59999	1.43478
1.7		1.7	1.52849
1.8	1.6319	1.8	1.62197
1.89999	1.6452	1.89999	1.71519
2	1.7593	2	1.80819
2.09999	1.8148	2.09999	1.90093
2.2	1.9801	2.2	1.99344
2.3	2.1866	2.3	2.08572
2.39999	2.4052	2.39999	2.17775
2.5	2.4213	2.5	2.26955
2.59999	2.6328	2.59999	2.3611
2.7	2.9006	2.7	2.45243
2.8	3.1019	2.8	2.54352
2.89999	3.2815	2.89999	2.63436
3	3.456	3	2.72498
3.09999	3.6167	3.09999	2.81534
3.2	3.6618	3.2	2.90549
3.3	3.7682	3.3	2.9954
3.39999	3.8864	3.39999	3.08507
3.5	4.0117	3.5	3.17451
3.59999	4.1403	3.59999	3.26371
3.7	4.2447	3.7	3.35268
3.8	4.3531	3.8	3.44142
3.89999	4.5012	3.89999	3.52992
4	4.6224	4	3.6182
4.09999	4.7567	4.09999	3.70623
4.2	4.9116	4.2	3.79405
4.3	5.0573	4.3	3.88163
4.39999	5.1779	4.39999	3.96897
4.5	5.3236	4.5	4.0561
4.59999	5.4691	4.59999	4.14298
4.7	5.5897	4.7	4.22964
4.8	5.7041	4.8	4.31607
4.89999	5.8622	4.89999	4.40227
5	5.9985	5	4.48825
5.09999	6.1221	5.09999	4.57398
5.2	6.2326	5.2	4.6595
5.3	6.356	5.3	4.7448
5.39999	6.4889	5.39999	4.82986
5.5	6.6155	5.5	4.9147
5.59999	6.7387	5.59999	4.9993
5.7	6.8738	5.7	5.08369
5.8	6.9914	5.8	5.16786
5.89999	7.1081	5.89999	5.25178
6	7.221	6	5.3355
6.09999	7.3473	6.09999	5.41898
6.2	7.4616	6.2	5.50225
6.3	7.5853	6.3	5.58529
6.39999	7.6902	6.39999	5.6681
6.5	7.8137	6.5	5.7507
6.59999	7.9267	6.59999	5.83307
6.7	8.0403	6.7	5.91523
6.8	8.1551	6.8	5.99716
6.89999	8.2728	6.89999	6.07886
7	8.3931	7	6.16036
7.09999	8.5137	7.09999	6.24162
7.2	8.6312	7.2	6.32267
7.3	8.7485	7.3	6.40351
7.39999	8.8662	7.39999	6.48411
7.5	8.9803	7.5	6.56451
7.59999	9.087	7.59999	6.64468
7.7	9.1967	7.7	6.72464
7.8	9.3107	7.8	6.80438
7.89999	9.4068	7.89999	6.8839
8	9.5119	8	6.96321
8.09999	9.6222	8.09999	7.04229
8.2	9.7287	8.2	7.12117
8.3	9.8313	8.3	7.19984
8.39999	9.9331	8.39999	7.27828
8.5	10.047	8.5	7.35651
8.59999	10.152	8.59999	7.43452
8.7	10.2556	8.7	7.51233
8.8	10.3635	8.8	7.58992
8.89999	10.4614	8.89999	7.66729
9	10.5642	9	7.74446
9.09999	10.6617	9.09999	7.82141
9.2	10.7593	9.2	7.89815
9.3	10.8644	9.3	7.97469
9.39999	10.9678	9.39999	8.051
9.5	11.0705	9.5	8.12711
9.59999	11.1728	9.59999	8.203
9.7	11.2778	9.7	8.2787
9.8	11.3799	9.8	8.35418
9.89999	11.4776	9.89999	8.42944
10	11.5742	10	8.50451
10.1	11.6744	10.1	8.57936
10.2	11.7736	10.2	8.65401
10.3	11.8661	10.3	8.72845
10.4	11.9619	10.4	8.80268
10.5	12.0602	10.5	8.87671
10.6	12.1644	10.6	8.95052
10.7	12.2534	10.7	9.02414
10.8	12.344	10.8	9.09755
10.9	12.4381	10.9	9.17075
11	12.526	11	9.24376
11.1	12.6079	11.1	9.31655
11.2	12.6887	11.2	9.38914
11.3	12.7818	11.3	9.46154
11.4	12.874	11.4	9.53372
11.5	12.9605	11.5	9.6057
11.6	13.0405	11.6	9.67748
11.7	13.1312	11.7	9.74907
11.8	13.2155	11.8	9.82045
11.9	13.3023	11.9	9.89162
12	13.3837	12	9.9626
12.1	13.4703	12.1	10.0334
12.2	13.5457	12.2	10.104
12.3	13.6238	12.3	10.1743
12.4	13.7057	12.4	10.2445
12.5	13.7963	12.5	10.3145
12.6	13.8765	12.6	10.3843
12.7	13.9554	12.7	10.4539
12.8	14.0305	12.8	10.5233
12.9	14.1071	12.9	10.5925
13	14.1855	13	10.6615
13.1	14.2648	13.1	10.7303
13.2	14.3442	13.2	10.7989
13.3	14.4254	13.3	10.8673
13.4	14.4998	13.4	10.9355
13.5	14.5801	13.5	11.0035
13.6	14.658	13.6	11.0713
13.7	14.7341	13.7	11.139
13.8	14.8128	13.8	11.2064
13.9	14.8806	13.9	11.2737
14	14.9594	14	11.3407
14.1	15.0316	14.1	11.4076
14.2	15.1054	14.2	11.4743
14.3	15.1779	14.3	11.5407
14.4	15.2499	14.4	11.607
14.5	15.3258	14.5	11.6731
14.6	15.3995	14.6	11.739
14.7	15.4763	14.7	11.8048
14.8	15.5494	14.8	11.8703
14.9	15.6201	14.9	11.9356
15	15.6905	15	12.0008
15.1	15.7594	15.1	12.0658
15.2	15.8269	15.2	12.1306
15.3	15.8976	15.3	12.1952
15.4	15.9592	15.4	12.2596
15.5	16.0289	15.5	12.3238
15.6	16.0934	15.6	12.3878
15.7	16.1569	15.7	12.4517
15.8	16.2242	15.8	12.5153
15.9	16.2915	15.9	12.5788
16	16.3524	16	12.6421
16.1	16.421	16.1	12.7052
16.2	16.4848	16.2	12.7681
16.3	16.5513	16.3	12.8309
16.4	16.6161	16.4	12.8935
16.5	16.6767	16.5	12.9558
16.6	16.742	16.6	13.018
16.7	16.8011	16.7	13.0801
16.8	16.8666	16.8	13.1419
16.9	16.927	16.9	13.2035
17	16.9904	17	13.265
17.1	17.0547	17.1	13.3263
17.2	17.1228	17.2	13.3874
17.3	17.1843	17.3	13.4484
17.4	17.2415	17.4	13.5091
17.5	17.2956	17.5	13.5697
17.6	17.3592	17.6	13.6301
17.7	17.4186	17.7	13.6903
17.8	17.4775	17.8	13.7504
17.9	17.536	17.9	13.8103
18	17.5911	18	13.87
18.1	17.6475	18.1	13.9295
18.2	17.7031	18.2	13.9888
18.3	17.7637	18.3	14.048
18.4	17.8204	18.4	14.107
18.5	17.8725	18.5	14.1658
18.6	17.9291	18.6	14.2245
18.7	17.9854	18.7	14.2829
18.8	18.0353	18.8	14.3412
18.9	18.0891	18.9	14.3994
19	18.147	19	14.4573
19.1	18.202	19.1	14.5151
19.2	18.2555	19.2	14.5727
19.3	18.312	19.3	14.6302
19.4	18.3642	19.4	14.6874
19.5	18.4209	19.5	14.7445
19.6	18.4732	19.6	14.8015
19.7	18.5241	19.7	14.8582
19.8	18.5745	19.8	14.9148
19.9	18.6263	19.9	14.9712
20	18.6819	20	15.0275
20.1	18.7361	20.1	15.0836
20.2	18.7891	20.2	15.1395
20.3	18.8448	20.3	15.1953
20.4	18.8959	20.4	15.2508
20.5	18.9448	20.5	15.3063
20.6	18.9958	20.6	15.3615
20.7	19.0431	20.7	15.4166
20.8	19.0867	20.8	15.4715
20.9	19.1309	20.9	15.5263
21	19.1742	21	15.5809
21.1	19.2179	21.1	15.6353
21.2	19.2616	21.2	15.6896
21.3	19.3101	21.3	15.7437
21.4	19.3553	21.4	15.7976
21.5	19.4038	21.5	15.8514
21.6	19.4497	21.6	15.905
21.7	19.4961	21.7	15.9585
21.8	19.5444	21.8	16.0118
21.9	19.585	21.9	16.0649
22	19.6236	22	16.1179
22.1	19.6648	22.1	16.1707
22.2	19.7081	22.2	16.2233
22.3	19.7543	22.3	16.2758
22.4	19.7963	22.4	16.3282
22.5	19.8373	22.5	16.3803
22.6	19.8784	22.6	16.4323
22.7	19.9206	22.7	16.4842
22.8	19.9635	22.8	16.5359
22.9	20.006	22.9	16.5875
23	20.0477	23	16.6388
23.1	20.0866	23.1	16.6901
23.2	20.1291	23.2	16.7411
23.3	20.1676	23.3	16.7921
23.4	20.2023	23.4	16.8428
23.5	20.242	23.5	16.8934
23.6	20.2861	23.6	16.9439
23.7	20.3228	23.7	16.9942
23.8	20.3634	23.8	17.0443
23.9	20.4049	23.9	17.0943
24	20.4451	24	17.1442
24.1	20.4827	24.1	17.1939
24.2	20.5165	24.2	17.2434
24.3	20.5556	24.3	17.2928
24.4	20.5947	24.4	17.342
24.5	20.6362	24.5	17.3911
24.6	20.6793	24.6	17.44
24.7	20.7179	24.7	17.4888
24.8	20.7567	24.8	17.5375
24.9	20.7951	24.9	17.5859
25	20.8305	25	17.6343
25.1	20.8672	25.1	17.6825
25.2	20.9025	25.2	17.7305
25.3	20.9393	25.3	17.7784
25.4	20.9718	25.4	17.8261
25.5	21.0096	25.5	17.8737
25.6	21.0476	25.6	17.9212
25.7	21.0862	25.7	17.9685
25.8	21.1231	25.8	18.0156
25.9	21.1556	25.9	18.0626
26	21.1868	26	18.1095
26.1	21.2211	26.1	18.1562
26.2	21.2544	26.2	18.2028
26.3	21.287	26.3	18.2492
26.4	21.3168	26.4	18.2955
26.5	21.3463	26.5	18.3416
26.6	21.379	26.6	18.3876
26.7	21.4097	26.7	18.4335
26.8	21.4463	26.8	18.4792
26.9	21.4838	26.9	18.5248
27	21.5129	27	18.5702
27.1	21.5462	27.1	18.6155
27.2	21.5797	27.2	18.6607
27.3	21.6133	27.3	18.7057
27.4	21.6455	27.4	18.7505
27.5	21.6755	27.5	18.7953
27.6	21.7069	27.6	18.8398
27.7	21.7397	27.7	18.8843
27.8	21.7749	27.8	18.9286
27.9	21.8056	27.9	18.9728
28	21.8369	28	19.0168
28.1	21.8712	28.1	19.0607
28.2	21.9062	28.2	19.1045
28.3	21.9363	28.3	19.1481
28.4	21.9615	28.4	19.1916
28.5	21.9916	28.5	19.2349
28.6	22.0207	28.6	19.2781
28.7	22.0474	28.7	19.3212
28.8	22.0772	28.8	19.3642
28.9	22.1042	28.9	19.407
29	22.1355	29	19.4496
29.1	22.1683	29.1	19.4922
29.2	22.1971	29.2	19.5346
29.3	22.2264	29.3	19.5768
29.4	22.2549	29.4	19.619
29.5	22.2795	29.5	19.661
29.6	22.309	29.6	19.7029
29.7	22.3372	29.7	19.7446
29.8	22.3709	29.8	19.7862
29.9	22.4015	29.9	19.8277
30	22.4321	30	19.869
30.1	22.4648	30.1	19.9102
30.2	22.4921	30.2	19.9513
30.3	22.5186	30.3	19.9923
30.4	22.5437	30.4	20.0331
30.5	22.5711	30.5	20.0738
30.6	22.5981	30.6	20.1144
30.7	22.6234	30.7	20.1548
30.8	22.6507	30.8	20.1951
30.9	22.6804	30.9	20.2353
31	22.7103	31	20.2754
31.1	22.7364	31.1	20.3153
31.2	22.7616	31.2	20.3551
31.3	22.7857	31.3	20.3948
31.4	22.8072	31.4	20.4343
31.5	22.8338	31.5	20.4737
31.6	22.8584	31.6	20.513
31.7	22.8805	31.7	20.5522
31.8	22.9026	31.8	20.5913
31.9	22.9334	31.9	20.6302
32	22.9598	32	20.669
32.1	22.9855	32.1	20.7077
32.2	23.0136	32.2	20.7462
32.3	23.0364	32.3	20.7847
32.4	23.0598	32.4	20.823
32.5	23.0857	32.5	20.8611
32.6	23.1095	32.6	20.8992
32.7	23.1335	32.7	20.9371
32.8	23.159	32.8	20.975
32.9	23.1877	32.9	21.0127
33	23.212	33	21.0502
33.1	23.2377	33.1	21.0877
33.2	23.2592	33.2	21.125
33.3	23.2816	33.3	21.1623
33.4	23.3023	33.4	21.1994
33.5	23.3233	33.5	21.2363
33.6	23.3494	33.6	21.2732
33.7	23.3746	33.7	21.3099
33.8	23.3967	33.8	21.3466
33.9	23.4214	33.9	21.3831
34	23.4497	34	21.4194
34.1	23.4676	34.1	21.4557
34.2	23.4926	34.2	21.4919
34.3	23.5153	34.3	21.5279
34.4	23.5428	34.4	21.5638
34.5	23.5636	34.5	21.5996
34.6	23.5795	34.6	21.6353
34.7	23.5973	34.7	21.6709
34.8	23.6134	34.8	21.7064
34.9	23.6362	34.9	21.7417
35	23.6586	35	21.7769
35.1	23.6794	35.1	21.8121
35.2	23.698	35.2	21.8471
35.3	23.7163	35.3	21.882
35.4	23.7375	35.4	21.9167
35.5	23.7544	35.5	21.9514
35.6	23.7732	35.6	21.9859
35.7	23.7902	35.7	22.0204
35.8	23.8109	35.8	22.0547
35.9	23.8344	35.9	22.0889
36	23.8582	36	22.123
36.1	23.8753	36.1	22.157
36.2	23.8917	36.2	22.1909
36.3	23.9105	36.3	22.2247
36.4	23.9316	36.4	22.2584
36.5	23.9494	36.5	22.2919
36.6	23.9631	36.6	22.3254
36.7	23.9776	36.7	22.3587
36.8	23.9953	36.8	22.3919
36.9	24.0166	36.9	22.4251
37	24.0412	37	22.4581
37.1	24.0577	37.1	22.491
37.2	24.0725	37.2	22.5238
37.3	24.0885	37.3	22.5565
37.4	24.103	37.4	22.5891
37.5	24.115	37.5	22.6215
37.6	24.1322	37.6	22.6539
37.7	24.1482	37.7	22.6862
37.8	24.1692	37.8	22.7183
37.9	24.1887	37.9	22.7504
38	24.2065	38	22.7823
38.1	24.2215	38.1	22.8142
38.2	24.2431	38.2	22.8459
38.3	24.2608	38.3	22.8776
38.4	24.281	38.4	22.9091
38.5	24.2974	38.5	22.9405
38.6	24.3151	38.6	22.9719
38.7	24.3371	38.7	23.0031
38.8	24.3581	38.8	23.0342
38.9	24.371	38.9	23.0652
39	24.3873	39	23.0962
39.1	24.4014	39.1	23.127
39.2	24.4173	39.2	23.1577
39.3	24.4351	39.3	23.1883
39.4	24.4472	39.4	23.2188
39.5	24.4558	39.5	23.2492
39.6	24.4704	39.6	23.2796
39.7	24.4867	39.7	23.3098
39.8	24.5013	39.8	23.3399
39.9	24.5173	39.9	23.3699
40	24.5377	40	23.3998
40.1	24.5583	40.1	23.4296
40.2	24.5754	40.2	23.4594
40.3	24.5917	40.3	23.489
40.4	24.61	40.4	23.5185
40.5	24.6226	40.5	23.5479
40.6	24.6368	40.6	23.5773
40.7	24.6497	40.7	23.6065
40.8	24.6654	40.8	23.6356
40.9	24.677	40.9	23.6647
41	24.69	41	23.6936
41.1	24.7047	41.1	23.7225
41.2	24.7238	41.2	23.7512
41.3	24.7426	41.3	23.7799
41.4	24.758	41.4	23.8084
41.5	24.772	41.5	23.8369
41.6	24.7868	41.6	23.8653
41.7	24.8013	41.7	23.8936
41.8	24.8199	41.8	23.9217
41.9	24.838	41.9	23.9498
42	24.8536	42	23.9778
42.1	24.8649	42.1	24.0057
42.2	24.8816	42.2	24.0336
42.3	24.8974	42.3	24.0613
42.4	24.9151	42.4	24.0889
42.5	24.9315	42.5	24.1164
42.6	24.9467	42.6	24.1439
42.7	24.9611	42.7	24.1712
42.8	24.971	42.8	24.1985
42.9	24.9841	42.9	24.2257
43	25.0036	43	24.2528
43.1	25.0183	43.1	24.2797
43.2	25.0336	43.2	24.3066
43.3	25.0456	43.3	24.3335
43.4	25.0597	43.4	24.3602
43.5	25.0717	43.5	24.3868
43.6	25.0851	43.6	24.4134
43.7	25.0972	43.7	24.4398
43.8	25.1085	43.8	24.4662
43.9	25.1199	43.9	24.4925
44	25.133	44	24.5187
44.1	25.148	44.1	24.5448
44.2	25.1573	44.2	24.5708
44.3	25.1683	44.3	24.5967
44.4	25.1784	44.4	24.6226
44.5	25.1901	44.5	24.6483
44.6	25.2048	44.6	24.674
44.7	25.2161	44.7	24.6996
44.8	25.2242	44.8	24.7251
44.9	25.238	44.9	24.7505
45	25.2556	45	24.7758
45.1	25.2673	45.1	24.801
45.2	25.2785	45.2	24.8262
45.3	25.2934	45.3	24.8513
45.4	25.3053	45.4	24.8763
45.5	25.3212	45.5	24.9012
45.6	25.3372	45.6	24.926
45.7	25.3479	45.7	24.9507
45.8	25.3616	45.8	24.9754
45.9	25.3746	45.9	25
46	25.3832	46	25.0245
46.1	25.3899	46.1	25.0489
46.2	25.3998	46.2	25.0732
46.3	25.4071	46.3	25.0974
46.4	25.4148	46.4	25.1216
46.5	25.4277	46.5	25.1457
46.6	25.4387	46.6	25.1697
46.7	25.4465	46.7	25.1936
46.8	25.4585	46.8	25.2174
46.9	25.4718	46.9	25.2412
47	25.4837	47	25.2649
47.1	25.4959	47.1	25.2885
47.2	25.5049	47.2	25.312
47.3	25.5123	47.3	25.3354
47.4	25.5209	47.4	25.3588
47.5	25.5308	47.5	25.3821
47.6	25.5463	47.6	25.4053
47.7	25.5609	47.7	25.4284
47.8	25.57	47.8	25.4515
47.9	25.5807	47.9	25.4744
48	25.5901	48	25.4973
48.1	25.5992	48.1	25.5201
48.2	25.6145	48.2	25.5429
48.3	25.6218	48.3	25.5655
48.4	25.6296	48.4	25.5881
48.5	25.6378	48.5	25.6106
48.6	25.6505	48.6	25.633
48.7	25.658	48.7	25.6554
48.8	25.6701	48.8	25.6777
48.9	25.6799	48.9	25.6999
49	25.6902	49	25.722
49.1	25.7008	49.1	25.744
49.2	25.7085	49.2	25.766
49.3	25.7217	49.3	25.7879
49.4	25.734	49.4	25.8098
49.5	25.7368	49.5	25.8315
49.6	25.7394	49.6	25.8532
49.7	25.7511	49.7	25.8748
49.8	25.7649	49.8	25.8963
49.9	25.7786	49.9	25.9178
50	25.7891	50	25.9392
50.1	25.8003	50.1	25.9605
50.2	25.8128	50.2	25.9817
50.3	25.8225	50.3	26.0029
50.4	25.8334	50.4	26.024
50.5	25.8433	50.5	26.045
50.6	25.8556	50.6	26.066
50.7	25.8634	50.7	26.0869
50.8	25.8721	50.8	26.1077
50.9	25.8825	50.9	26.1284
51	25.8932	51	26.1491
51.1	25.9022	51.1	26.1697
51.2	25.9121	51.2	26.1902
51.3	25.918	51.3	26.2107
51.4	25.9227	51.4	26.2311
51.5	25.9293	51.5	26.2514
51.6	25.9373	51.6	26.2716
51.7	25.9449	51.7	26.2918
51.8	25.951	51.8	26.3119
51.9	25.958	51.9	26.332
52	25.9702	52	26.3519
52.1	25.9875	52.1	26.3719
52.2	26.0022	52.2	26.3917
52.3	26.0122	52.3	26.4115
52.4	26.023	52.4	26.4312
52.5	26.034	52.5	26.4508
52.6	26.0424	52.6	26.4704
52.7	26.0511	52.7	26.4899
52.8	26.0595	52.8	26.5093
52.9	26.0717	52.9	26.5287
53	26.0825	53	26.548
53.1	26.094	53.1	26.5672
53.2	26.1004	53.2	26.5864
53.3	26.1067	53.3	26.6055
53.4	26.1135	53.4	26.6245
53.5	26.1207	53.5	26.6435
53.6	26.1283	53.6	26.6624
53.7	26.1333	53.7	26.6813
53.8	26.1363	53.8	26.7
53.9	26.1465	53.9	26.7187
54	26.1547	54	26.7374
54.1	26.1632	54.1	26.756
54.2	26.1711	54.2	26.7745
54.3	26.1819	54.3	26.793
54.4	26.1901	54.4	26.8114
54.5	26.1997	54.5	26.8297
54.6	26.2072	54.6	26.848
54.7	26.2153	54.7	26.8662
54.8	26.224	54.8	26.8843
54.9	26.2297	54.9	26.9024
55	26.2337	55	26.9204
55.1	26.2414	55.1	26.9384
55.2	26.2527	55.2	26.9563
55.3	26.2646	55.3	26.9741
55.4	26.2696	55.4	26.9919
55.5	26.2762	55.5	27.0096
55.6	26.2852	55.6	27.0272
55.7	26.2937	55.7	27.0448
55.8	26.3012	55.8	27.0623
55.9	26.3099	55.9	27.0798
56	26.3136	56	27.0972
56.1	26.3213	56.1	27.1146
56.2	26.331	56.2	27.1318
56.3	26.3378	56.3	27.1491
56.4	26.342	56.4	27.1662
56.5	26.3437	56.5	27.1833
56.6	26.3506	56.6	27.2004
56.7	26.3569	56.7	27.2174
56.8	26.366	56.8	27.2343
56.9	26.3739	56.9	27.2512
57	26.382	57	27.268
57.1	26.3833	57.1	27.2848
57.2	26.3904	57.2	27.3015
57.3	26.3994	57.3	27.3181
57.4	26.4091	57.4	27.3347
57.5	26.4131	57.5	27.3512
57.6	26.4225	57.6	27.3677
57.7	26.4314	57.7	27.3841
57.8	26.4304	57.8	27.4005
57.9	26.432	57.9	27.4168
58	26.4381	58	27.433
58.1	26.4392	58.1	27.4492
58.2	26.4548	58.2	27.4653
58.3	26.458	58.3	27.4814
58.4	26.4662	58.4	27.4974
58.5	26.4762	58.5	27.5134
58.6	26.4835	58.6	27.5293
58.7	26.4923	58.7	27.5451
58.8	26.4944	58.8	27.5609
58.9	26.4923	58.9	27.5767
59	26.4909	59	27.5923
59.1	26.4909	59.1	27.608
59.2	26.4923	59.2	27.6236
59.3		59.3	27.6391
59.4		59.4	27.6546
59.5		59.5	27.67
59.6		59.6	27.6853
59.7		59.7	27.7006
59.8		59.8	27.7159
59.9		59.9	27.7311
60		60	27.7463
60.1		60.1	27.7463
60.2		60.2	27.6687
60.3		60.3	27.5915
60.4		60.4	27.5145
60.5		60.5	27.4377
60.6		60.6	27.3612
60.7		60.7	27.285
60.8		60.8	27.209
60.9		60.9	27.1332
61		61	27.0577
61.1		61.1	26.9825
61.2		61.2	26.9074
61.3		61.3	26.8327
61.4		61.4	26.7581
61.5		61.5	26.6839
61.6		61.6	26.6098
61.7		61.7	26.536
61.8	24.9895	61.8	26.4624
61.9	24.8978	61.9	26.3891
62	24.8978	62	26.316
62.1	24.8793	62.1	26.2431
62.2	24.739	62.2	26.1705
62.3	24.6637	62.3	26.0981
62.4	24.5449	62.4	26.0259
62.5	24.3972	62.5	25.954
62.6	24.3091	62.6	25.8823
62.7	24.3705	62.7	25.8108
62.8	24.2471	62.8	25.7396
62.9	24.1275	62.9	25.6686
63	24.0689	63	25.5978
63.1	23.9728	63.1	25.5272
63.2	23.8849	63.2	25.4569
63.3	23.8599	63.3	25.3868
63.4	23.7139	63.4	25.3169
63.5	23.6594	63.5	25.2473
63.6	23.5625	63.6	25.1778
63.7	23.4865	63.7	25.1086
63.8	23.4136	63.8	25.0396
63.9	23.319	63.9	24.9708
64	23.2344	64	24.9022
64.1	23.1552	64.1	24.8339
64.2	23.055	64.2	24.7657
64.3	22.9741	64.3	24.6978
64.4	22.8856	64.4	24.6301
64.5	22.7878	64.5	24.5626
64.6	22.7016	64.6	24.4954
64.7	22.6117	64.7	24.4283
64.8	22.5301	64.8	24.3614
64.9	22.4592	64.9	24.2948
65	22.3647	65	24.2284
65.1	22.2866	65.1	24.1621
65.2	22.1852	65.2	24.0961
65.3	22.1049	65.3	24.0303
65.4	22.0117	65.4	23.9647
65.5	21.9275	65.5	23.8993
65.6	21.8566	65.6	23.8341
65.7	21.7702	65.7	23.7691
65.8	21.6978	65.8	23.7043
65.9	21.6123	65.9	23.6397
66	21.5295	66	23.5753
66.1	21.4582	66.1	23.5112
66.2	21.3779	66.2	23.4472
66.3	21.2954	66.3	23.3834
66.4	21.2232	66.4	23.3198
66.5	21.1508	66.5	23.2564
66.6	21.0722	66.6	23.1932
66.7	20.9961	66.7	23.1302
66.8	20.9116	66.8	23.0674
66.9	20.8304	66.9	23.0048
67	20.7496	67	22.9424
67.1	20.6677	67.1	22.8802
67.2	20.5837	67.2	22.8181
67.3	20.4986	67.3	22.7563
67.4	20.41	67.4	22.6946
67.5	20.3355	67.5	22.6332
67.6	20.2581	67.6	22.5719
67.7	20.1801	67.7	22.5108
67.8	20.0985	67.8	22.4499
67.9	20.0188	67.9	22.3892
68	19.9389	68	22.3287
68.1	19.8599	68.1	22.2684
68.2	19.7885	68.2	22.2082
68.3	19.7238	68.3	22.1483
68.4	19.6578	68.4	22.0885
68.5	19.595	68.5	22.0289
68.6	19.528	68.6	21.9695
68.7	19.4602	68.7	21.9102
68.8	19.3985	68.8	21.8512
68.9	19.3307	68.9	21.7923
69	19.2576	69	21.7336
69.1	19.19	69.1	21.6751
69.2	19.1187	69.2	21.6168
69.3	19.0437	69.3	21.5586
69.4	18.9842	69.4	21.5006
69.5	18.9125	69.5	21.4428
69.6	18.8444	69.6	21.3852
69.7	18.7664	69.7	21.3277
69.8	18.6639	69.8	21.2704
69.9	18.5834	69.9	21.2133
70	18.5713	70	21.1564
70.1	18.475	70.1	21.0996
70.2	18.4078	70.2	21.043
70.3	18.2678	70.3	20.9866
70.4	18.1934	70.4	20.9304
70.5	18.266	70.5	20.8743
70.6	18.2987	70.6	20.8184
70.7	18.097	70.7	20.7626
70.8	18.0468	70.8	20.7071
70.9	17.8873	70.9	20.6516
71	17.9951	71	20.5964
71.1	18.2303	71.1	20.5413
71.2	18.2219	71.2	20.4864
71.3	18.6058	71.3	20.4317
71.4	17.8858	71.4	20.3771
71.5	17.6113	71.5	20.3227
71.6	17.7853	71.6	20.2684
71.7	17.7701	71.7	20.2143
71.8	17.724	71.8	20.1604
71.9	17.6574	71.9	20.1066
72	17.63	72	20.053
72.1	17.6116	72.1	19.9996
72.2	17.5748	72.2	19.9463
72.3	17.4745	72.3	19.8931
72.4	17.7047	72.4	19.8402
72.5	17.5649	72.5	19.7874
72.6	17.5088	72.6	19.7347
72.7	17.5793	72.7	19.6822
72.8	17.6773	72.8	19.6298
72.9	17.8312	72.9	19.5777
73	17.7896	73	19.5256
73.1	17.6826	73.1	19.4737
73.2	17.2386	73.2	19.422
73.3	16.9102	73.3	19.3704
73.4	16.8806	73.4	19.319
73.5	16.6542	73.5	19.2678
73.6	16.6788	73.6	19.2166
73.7	16.366	73.7	19.1657
73.8	16.291	73.8	19.1148
73.9	16.6673	73.9	19.0642
74	16.8584	74	19.0137
74.1	15.7661	74.1	18.9633
74.2	16.6239	74.2	18.9131
74.3	16.9438	74.3	18.863
74.4	16.8116	74.4	18.8131
74.5	16.6829	74.5	18.7633
74.6	16.5578	74.6	18.7137
74.7	16.4876	74.7	18.6642
74.8	16.3768	74.8	18.6149
74.9	16.1909	74.9	18.5657
75	16.2648	75	18.5166
75.1	16.219	75.1	18.4677
75.2	16.1432	75.2	18.4189
75.3	16.0901	75.3	18.3703
75.4	16.0407	75.4	18.3218
75.5	15.9828	75.5	18.2735
75.6	15.9393	75.6	18.2253
75.7	15.8853	75.7	18.1773
75.8	15.8233	75.8	18.1293
75.9	15.7695	75.9	18.0816
76	15.699	76	18.0339
76.1	15.6449	76.1	17.9864
76.2	15.5986	76.2	17.9391
76.3	15.5565	76.3	17.8919
76.4	15.5234	76.4	17.8448
76.5	15.4727	76.5	17.7978
76.6	15.4478	76.6	17.751
76.7	15.3769	76.7	17.7043
76.8	15.362	76.8	17.6578
76.9	15.3245	76.9	17.6114
77	15.2733	77	17.5651
77.1	15.224	77.1	17.519
77.2	15.1618	77.2	17.473
77.3	15.0864	77.3	17.4271
77.4	15.0551	77.4	17.3814
77.5	15.0018	77.5	17.3358
77.6	14.9553	77.6	17.2903
77.7	14.921	77.7	17.245
77.8	14.8773	77.8	17.1998
77.9	14.8286	77.9	17.1547
78	14.7606	78	17.1098
78.1	14.7204	78.1	17.0649
78.2	14.6603	78.2	17.0202
78.3	14.6097	78.3	16.9757
78.4	14.5676	78.4	16.9312
78.5	14.5288	78.5	16.887
78.6	14.4885	78.6	16.8428
78.7	14.4419	78.7	16.7987
78.8	14.4047	78.8	16.7548
78.9	14.3589	78.9	16.711
79	14.3186	79	16.6673
79.1	14.284	79.1	16.6238
79.2	14.2347	79.2	16.5804
79.3	14.19	79.3	16.5371
79.4	14.1464	79.4	16.4939
79.5	14.0948	79.5	16.4508
79.6	14.0466	79.6	16.4079
79.7	14.0072	79.7	16.3651
79.8	13.9679	79.8	16.3224
79.9	13.9276	79.9	16.2799
80	13.8845	80	16.2374
80.1	13.8362	80.1	16.1951
80.2	13.7947	80.2	16.1529
80.3	13.7545	80.3	16.1108
80.4	13.7145	80.4	16.0689
80.5	13.6764	80.5	16.027
80.6	13.6334	80.6	15.9853
80.7	13.5941	80.7	15.9437
80.8	13.5566	80.8	15.9022
80.9	13.5176	80.9	15.8609
81	13.4775	81	15.8196
81.1	13.4409	81.1	15.7785
81.2	13.4017	81.2	15.7375
81.3	13.3629	81.3	15.6966
81.4	13.323	81.4	15.6558
81.5	13.2825	81.5	15.6152
81.6	13.2407	81.6	15.5746
81.7	13.1971	81.7	15.5342
81.8	13.1538	81.8	15.4939
81.9	13.1196	81.9	15.4536
82	13.0783	82	15.4136
82.1	13.0372	82.1	15.3736
82.2	12.9971	82.2	15.3337
82.3	12.9622	82.3	15.294
82.4	12.9232	82.4	15.2543
82.5	12.8875	82.5	15.2148
82.6	12.8453	82.6	15.1754
82.7	12.8026	82.7	15.1361
82.8	12.7682	82.8	15.0969
82.9	12.7314	82.9	15.0578
83	12.692	83	15.0188
83.1	12.6559	83.1	14.9799
83.2	12.6189	83.2	14.9412
83.3	12.5813	83.3	14.9025
83.4	12.5398	83.4	14.864
83.5	12.501	83.5	14.8256
83.6	12.4637	83.6	14.7873
83.7	12.4311	83.7	14.749
83.8	12.394	83.8	14.7109
83.9	12.3579	83.9	14.6729
84	12.3207	84	14.635
84.1	12.2835	84.1	14.5972
84.2	12.2499	84.2	14.5596
84.3	12.2157	84.3	14.522
84.4	12.1802	84.4	14.4845
84.5	12.1462	84.5	14.4472
84.6	12.106	84.6	14.4099
84.7	12.0682	84.7	14.3727
84.8	12.0306	84.8	14.3357
84.9	11.9955	84.9	14.2987
85	11.9645	85	14.2619
85.1	11.9246	85.1	14.2251
85.2	11.8888	85.2	14.1885
85.3	11.8548	85.3	14.1519
85.4	11.8182	85.4	14.1155
85.5	11.7835	85.5	14.0792
85.6	11.7507	85.6	14.0429
85.7	11.7177	85.7	14.0068
85.8	11.6838	85.8	13.9708
85.9	11.6497	85.9	13.9348
86	11.6128	86	13.899
86.1	11.5813	86.1	13.8633
86.2	11.5534	86.2	13.8276
86.3	11.5276	86.3	13.7921
86.4	11.4999	86.4	13.7566
86.5	11.4664	86.5	13.7213
86.6	11.4343	86.6	13.6861
86.7	11.4145	86.7	13.6509
86.8	11.4011	86.8	13.6159
86.9	11.379	86.9	13.5809
87	11.358	87	13.5461
87.1	11.3377	87.1	13.5113
87.2	11.3101	87.2	13.4766
87.3	11.2833	87.3	13.4421
87.4	11.2545	87.4	13.4076
87.5	11.2198	87.5	13.3732
87.6	11.19	87.6	13.3389
87.7	11.1405	87.7	13.3048
87.8	11.0886	87.8	13.2707
87.9	11.0466	87.9	13.2367
88	11.0069	88	13.2028
88.1	10.9685	88.1	13.169
88.2	10.9321	88.2	13.1352
88.3	10.9003	88.3	13.1016
88.4	10.8793	88.4	13.0681
88.5	10.8612	88.5	13.0346
88.6	10.842	88.6	13.0013
88.7	10.8178	88.7	12.968
88.8	10.7924	88.8	12.9349
88.9	10.7659	88.9	12.9018
89	10.7346	89	12.8688
89.1	10.7041	89.1	12.8359
89.2	10.6737	89.2	12.8031
89.3	10.6368	89.3	12.7704
89.4	10.6069	89.4	12.7378
89.5	10.5738	89.5	12.7053
89.6	10.538	89.6	12.6728
89.7	10.5073	89.7	12.6404
89.8	10.4599	89.8	12.6082
89.9	10.4242	89.9	12.576
90	10.3941	90	12.5439
90.1	10.3715	90.1	12.5119
90.2	10.3498	90.2	12.48
90.3	10.3317	90.3	12.4482
90.4	10.3132	90.4	12.4164
90.5	10.2938	90.5	12.3848
90.6	10.2717	90.6	12.3532
90.7	10.2425	90.7	12.3217
90.8	10.203	90.8	12.2903
90.9	10.1664	90.9	12.259
91	10.1348	91	12.2278
91.1	10.1063	91.1	12.1967
91.2	10.0951	91.2	12.1656
91.3	10.0827	91.3	12.1346
91.4	10.0629	91.4	12.1037
91.5	10.0394	91.5	12.0729
91.6	10.0202	91.6	12.0422
91.7	9.9976	91.7	12.0116
91.8	9.9793	91.8	11.981
91.9	9.966	91.9	11.9506
92	9.9485	92	11.9202
92.1	9.9259	92.1	11.8899
92.2	9.9016	92.2	11.8597
92.3	9.8876	92.3	11.8295
92.4	9.8663	92.4	11.7995
92.5	9.8334	92.5	11.7695
92.6	9.8053	92.6	11.7396
92.7	9.7805	92.7	11.7098
92.8	9.7582	92.8	11.68
92.9	9.7364	92.9	11.6504
93	9.7255	93	11.6208
93.1	9.6989	93.1	11.5913
93.2	9.6708	93.2	11.5619
93.3	9.6489	93.3	11.5326
93.4	9.6337	93.4	11.5033
93.5	9.609	93.5	11.4741
93.6	9.5787	93.6	11.4451
93.7	9.5401	93.7	11.416
93.8	9.5167	93.8	11.3871
93.9	9.4885	93.9	11.3582
94	9.4534	94	11.3295
94.1	9.4116	94.1	11.3007
94.2	9.372	94.2	11.2721
94.3	9.3382	94.3	11.2436
94.4	9.3081	94.4	11.2151
94.5	9.2813	94.5	11.1867
94.6	9.2557	94.6	11.1584
94.7	9.2302	94.7	11.1301
94.8	9.2058	94.8	11.102
94.9	9.1835	94.9	11.0739
95	9.1654	95	11.0459
95.1	9.1355	95.1	11.0179
95.2	9.1085	95.2	10.99
95.3	9.0756	95.3	10.9622
95.4	9.0539	95.4	10.9345
95.5	9.0248	95.5	10.9069
95.6	8.9967	95.6	10.8793
95.7	8.9922	95.7	10.8518
95.8	8.9833	95.8	10.8244
95.9	8.9822	95.9	10.7971
96	8.9669	96	10.7698
96.1	8.9441	96.1	10.7426
96.2	8.9282	96.2	10.7155
96.3	8.8945	96.3	10.6884
96.4	8.869	96.4	10.6614
96.5	8.8495	96.5	10.6345
96.6	8.8246	96.6	10.6077
96.7	8.8016	96.7	10.5809
96.8	8.7745	96.8	10.5542
96.9	8.7558	96.9	10.5276
97	8.7342	97	10.501
97.1	8.7114	97.1	10.4745
97.2	8.6919	97.2	10.4481
97.3	8.6673	97.3	10.4218
97.4	8.6418	97.4	10.3955
97.5	8.6156	97.5	10.3693
97.6	8.5901	97.6	10.3432
97.7	8.5597	97.7	10.3171
97.8	8.5392	97.8	10.2911
97.9	8.5251	97.9	10.2652
98	8.5066	98	10.2394
98.1	8.4779	98.1	10.2136
98.2	8.4558	98.2	10.1879
98.3	8.4325	98.3	10.1622
98.4	8.4081	98.4	10.1366
98.5	8.3803	98.5	10.1111
98.6	8.3555	98.6	10.0857
98.7	8.3244	98.7	10.0603
98.8	8.3015	98.8	10.035
98.9	8.2816	98.9	10.0098
99	8.2601	99	9.98459
99.1	8.2286	99.1	9.95948
99.2	8.2112	99.2	9.93444
99.3	8.19	99.3	9.90947
99.4	8.1783	99.4	9.88456
99.5	8.158	99.5	9.85972
99.6	8.1435	99.6	9.83495
99.7	8.1189	99.7	9.81023
99.8	8.0927	99.8	9.78559
99.9	8.075	99.9	9.76101
100	8.0583	100	9.7365
100.1	8.0405	100.1	9.71205
100.2	8.0219	100.2	9.68767
100.3	8.0117	100.3	9.66334
100.4	8.0011	100.4	9.63909
100.5	7.9904	100.5	9.6149
100.6	7.9607	100.6	9.59077
100.7	7.9428	100.7	9.56671
100.8	7.9176	100.8	9.54271
100.9	7.9005	100.9	9.51877
101	7.8834	101	9.49491
101.1	7.8627	101.1	9.47109
101.2	7.8432	101.2	9.44735
101.3	7.825	101.3	9.42366
101.4	7.8052	101.4	9.40004
101.5	7.7865	101.5	9.37648
101.6	7.77	101.6	9.35299
101.7	7.755	101.7	9.32955
101.8	7.7361	101.8	9.30617
101.9	7.7137	101.9	9.28286
102	7.6952	102	9.25962
102.1	7.6699	102.1	9.23643
102.2	7.6557	102.2	9.2133
102.3	7.6403	102.3	9.19023
102.4	7.6228	102.4	9.16722
102.5	7.6121	102.5	9.14428
102.6	7.5943	102.6	9.12139
102.7	7.5806	102.7	9.09857
102.8	7.5671	102.8	9.0758
102.9	7.5462	102.9	9.05309
103	7.5296	103	9.03045
103.1	7.5132	103.1	9.00786
103.2	7.491	103.2	8.98534
103.3	7.4702	103.3	8.96287
103.4	7.4505	103.4	8.94046
103.5	7.4338	103.5	8.91811
103.6	7.4163	103.6	8.89582
103.7	7.4011	103.7	8.87359
103.8	7.388	103.8	8.85141
103.9	7.3736	103.9	8.82929
104	7.359	104	8.80724
104.1	7.3438	104.1	8.78524
104.2	7.3251	104.2	8.76329
104.3	7.3115	104.3	8.74141
104.4	7.2907	104.4	8.71958
104.5	7.2722	104.5	8.69781
104.6	7.2518	104.6	8.6761
104.7	7.2294	104.7	8.65444
104.8	7.2185	104.8	8.63284
104.9	7.1966	104.9	8.61129
105	7.177	105	8.58981
105.1	7.16	105.1	8.56838
105.2	7.142	105.2	8.547
105.3	7.1257	105.3	8.52568
105.4	7.1136	105.4	8.50442
105.5	7.1027	105.5	8.48321
105.6	7.0867	105.6	8.46206
105.7	7.0728	105.7	8.44096
105.8	7.0534	105.8	8.41992
105.9	7.0361	105.9	8.39893
106	7.0166	106	8.378
106.1	7.0051	106.1	8.35712
106.2	6.9909	106.2	8.33629
106.3	6.9747	106.3	8.31552
106.4	6.958	106.4	8.29481
106.5	6.943	106.5	8.27415
106.6	6.9281	106.6	8.25354
106.7	6.912	106.7	8.23299
106.8	6.8985	106.8	8.21249
106.9	6.8829	106.9	8.19204
107	6.8695	107	8.17165
107.1	6.8573	107.1	8.15131
107.2	6.844	107.2	8.13102
107.3	6.8309	107.3	8.11078
107.4	6.8158	107.4	8.0906
107.5	6.8019	107.5	8.07047
107.6	6.7938	107.6	8.0504
107.7	6.7823	107.7	8.03037
107.8	6.7682	107.8	8.0104
107.9	6.7549	107.9	7.99047
108	6.7422	108	7.97061
108.1	6.7228	108.1	7.95079
108.2	6.7085	108.2	7.93102
108.3	6.6971	108.3	7.9113
108.4	6.684	108.4	7.89164
108.5	6.6722	108.5	7.87203
108.6	6.6524	108.6	7.85247
108.7	6.636	108.7	7.83296
108.8	6.6161	108.8	7.81349
108.9	6.602	108.9	7.79408
109	6.5876	109	7.77473
109.1	6.574	109.1	7.75542
109.2	6.5609	109.2	7.73615
109.3	6.5498	109.3	7.71694
109.4	6.5377	109.4	7.69778
109.5	6.5255	109.5	7.67868
109.6	6.5104	109.6	7.65961
109.7	6.4962	109.7	7.6406
109.8	6.4826	109.8	7.62164
109.9	6.4646	109.9	7.60272
110	6.4446	110	7.58386
110.1	6.4286	110.1	7.56505
110.2	6.4167	110.2	7.54628
110.3	6.4047	110.3	7.52756
110.4	6.3905	110.4	7.50889
110.5	6.3794	110.5	7.49027
110.6	6.3646	110.6	7.47169
110.7	6.3541	110.7	7.45317
110.8	6.3443	110.8	7.43469
110.9	6.3274	110.9	7.41625
111	6.3166	111	7.39788
111.1	6.3059	111.1	7.37954
111.2	6.2915	111.2	7.36125
111.3	6.2772	111.3	7.34301
111.4	6.267	111.4	7.32481
111.5	6.2509	111.5	7.30667
111.6	6.2378	111.6	7.28857
111.7	6.2221	111.7	7.27051
111.8	6.2081	111.8	7.25251
111.9	6.1999	111.9	7.23454
112	6.1918	112	7.21663
112.1	6.1785	112.1	7.19876
112.2	6.1627	112.2	7.18094
112.3	6.1484	112.3	7.16316
112.4	6.1387	112.4	7.14543
112.5	6.1299	112.5	7.12775
112.6	6.1163	112.6	7.11011
112.7	6.1045	112.7	7.09251
112.8	6.0926	112.8	7.07496
112.9	6.0794	112.9	7.05746
113	6.0717	113	7.04
113.1	6.0577	113.1	7.02259
113.2	6.0453	113.2	7.00522
113.3	6.032	113.3	6.98789
113.4	6.0223	113.4	6.97061
113.5	6.0066	113.5	6.95338
113.6	5.9889	113.6	6.93619
113.7	5.9749	113.7	6.91904
113.8	5.9665	113.8	6.90194
113.9	5.9456	113.9	6.88488
114	5.9359	114	6.86786
114.1	5.9255	114.1	6.85089
114.2	5.9193	114.2	6.83396
114.3	5.9057	114.3	6.81708
114.4	5.8969	114.4	6.80023
114.5	5.8799	114.5	6.78344
114.6	5.8643	114.6	6.76668
114.7	5.8559	114.7	6.74997
114.8	5.8541	114.8	6.7333
114.9	5.8454	114.9	6.71667
115	5.8296	115	6.70009
115.1	5.8231	115.1	6.68355
115.2	5.807	115.2	6.66704
115.3	5.7961	115.3	6.65059
115.4	5.7909	115.4	6.63417
115.5	5.781	115.5	6.6178
115.6	5.77	115.6	6.60147
115.7	5.7614	115.7	6.58518
115.8	5.7605	115.8	6.56893
115.9	5.7568	115.9	6.55272
116	5.7558	116	6.53656
116.1	5.7558	116.1	6.52043
116.2	5.7558	116.2	6.50435
116.3		116.3	6.48831
116.4		116.4	6.47231
116.5		116.5	6.45635
116.6		116.6	6.44043
116.7		116.7	6.42455
116.8		116.8	6.40871
116.9		116.9	6.39292
117		117	6.37716
117.1		117.1	6.37716
117.2		117.2	6.55424
117.3		117.3	6.73081
117.4		117.4	6.90687
117.5		117.5	7.08238
117.6		117.6	7.25743
117.7		117.7	7.43197
117.8		117.8	7.60601
117.9		117.9	7.77954
118		118	7.95252
118.1		118.1	8.12504
118.2		118.2	8.29707
118.3		118.3	8.46858
118.4		118.4	8.6396
118.5		118.5	8.81006
118.6		118.6	8.98008
118.7		118.7	9.14959
118.8	8.0501	118.8	9.3186
118.9	8.098	118.9	9.48712
119	8.4721	119	9.65508
119.1	8.9728	119.1	9.82259
119.2	9.2279	119.2	9.98961
119.3	9.4145	119.3	10.1561
119.4	9.5942	119.4	10.3222
119.5	9.8332	119.5	10.4876
119.6	10.1833	119.6	10.6527
119.7	10.4818	119.7	10.8172
119.8	10.7875	119.8	10.9812
119.9	11.0062	119.9	11.1448
120	11.2472	120	11.3078
120.1	11.4976	120.1	11.4703
120.2	11.7846	120.2	11.6324
120.3	12.0126	120.3	11.794
120.4	12.2496	120.4	11.9551
120.5	12.5183	120.5	12.1156
120.6	12.763	120.6	12.2757
120.7	13.0014	120.7	12.4353
120.8	13.2613	120.8	12.5944
120.9	13.5089	120.9	12.7531
121	13.7556	121	12.9112
121.1	14.0063	121.1	13.0688
121.2	14.2479	121.2	13.226
121.3	14.4918	121.3	13.3827
121.4	14.7459	121.4	13.5389
121.5	14.9957	121.5	13.6946
121.6	15.2449	121.6	13.8498
121.7	15.5002	121.7	14.0046
121.8	15.7631	121.8	14.1588
121.9	16.0056	121.9	14.3126
122	16.2344	122	14.4659
122.1	16.4647	122.1	14.6187
122.2	16.6935	122.2	14.7711
122.3	16.9306	122.3	14.9229
122.4	17.1559	122.4	15.0743
122.5	17.3853	122.5	15.2252
122.6	17.6045	122.6	15.3756
122.7	17.8233	122.7	15.5256
122.8	18.0372	122.8	15.675
122.9	18.2538	122.9	15.8241
123	18.4573	123	15.9725
123.1	18.6784	123.1	16.1206
123.2	18.9045	123.2	16.2682
123.3	19.1215	123.3	16.4153
123.4	19.3368	123.4	16.5619
123.5	19.5589	123.5	16.708
123.6	19.7691	123.6	16.8537
123.7	19.9878	123.7	16.999
123.8	20.1975	123.8	17.1437
123.9	20.4093	123.9	17.288
124	20.6262	124	17.4318
124.1	20.8422	124.1	17.5752
124.2	21.0387	124.2	17.718
124.3	21.2365	124.3	17.8605
124.4	21.4489	124.4	18.0024
124.5	21.6487	124.5	18.1439
124.6	21.8361	124.6	18.2849
124.7	22.021	124.7	18.4255
124.8	22.2057	124.8	18.5656
124.9	22.3945	124.9	18.7052
125	22.5696	125	18.8444
125.1	22.7307	125.1	18.9831
125.2	22.9069	125.2	19.1214
125.3	23.0968	125.3	19.2592
125.4	23.2848	125.4	19.3966
125.5	23.4626	125.5	19.5334
125.6	23.638	125.6	19.6699
125.7	23.8143	125.7	19.8059
125.8	23.9946	125.8	19.9414
125.9	24.1695	125.9	20.0765
126	24.3452	126	20.2111
126.1	24.5279	126.1	20.3452
126.2	24.7162	126.2	20.479
126.3	24.903	126.3	20.6122
126.4	25.082	126.4	20.7451
126.5	25.2377	126.5	20.8774
126.6	25.401	126.6	21.0093
126.7	25.5692	126.7	21.1408
126.8	25.7119	126.8	21.2719
126.9	25.8728	126.9	21.4025
127	26.0332	127	21.5326
127.1	26.1897	127.1	21.6623
127.2	26.3378	127.2	21.7915
127.3	26.4835	127.3	21.9204
127.4	26.6357	127.4	22.0488
127.5	26.7869	127.5	22.1767
127.6	26.9364	127.6	22.3042
127.7	27.0795	127.7	22.4312
127.8	27.2166	127.8	22.5578
127.9	27.3599	127.9	22.684
128	27.5039	128	22.8097
128.1	27.6449	128.1	22.9351
128.2	27.7887	128.2	23.0599
128.3	27.9298	128.3	23.1844
128.4	28.07	128.4	23.3084
128.5	28.2148	128.5	23.432
128.6	28.3524	128.6	23.5551
128.7	28.4949	128.7	23.6778
128.8	28.634	128.8	23.8001
128.9	28.7713	128.9	23.922
129	28.9036	129	24.0434
129.1	29.0342	129.1	24.1644
129.2	29.1635	129.2	24.285
129.3	29.297	129.3	24.4052
129.4	29.4369	129.4	24.5249
129.5	29.5661	129.5	24.6442
129.6	29.7	129.6	24.7631
129.7	29.8312	129.7	24.8815
129.8	29.9654	129.8	24.9996
129.9	30.0874	129.9	25.1172
130	30.2149	130	25.2344
130.1	30.3472	130.1	25.3512
130.2	30.4666	130.2	25.4676
130.3	30.5836	130.3	25.5835
130.4	30.6996	130.4	25.6991
130.5	30.8216	130.5	25.8142
130.6	30.9411	130.6	25.9289
130.7	31.0594	130.7	26.0432
130.8	31.1821	130.8	26.1571
130.9	31.2984	130.9	26.2706
131	31.4136	131	26.3836
131.1	31.5287	131.1	26.4963
131.2	31.6452	131.2	26.6085
131.3	31.7611	131.3	26.7204
131.4	31.8751	131.4	26.8318
131.5	31.9848	131.5	26.9428
131.6	32.0982	131.6	27.0535
131.7	32.1988	131.7	27.1637
131.8	32.2986	131.8	27.2735
131.9	32.4018	131.9	27.383
132	32.5032	132	27.492
132.1	32.6097	132.1	27.6006
132.2	32.7132	132.2	27.7088
132.3	32.8137	132.3	27.8167
132.4	32.914	132.4	27.9241
132.5	33.0174	132.5	28.0311
132.6	33.1227	132.6	28.1377
132.7	33.219	132.7	28.244
132.8	33.3174	132.8	28.3498
132.9	33.4112	132.9	28.4553
133	33.5057	133	28.5603
133.1	33.5965	133.1	28.665
133.2	33.6944	133.2	28.7693
133.3	33.7911	133.3	28.8732
133.4	33.883	133.4	28.9767
133.5	33.971	133.5	29.0798
133.6	34.0568	133.6	29.1826
133.7	34.1478	133.7	29.2849
133.8	34.2374	133.8	29.3869
133.9	34.3219	133.9	29.4885
134	34.4049	134	29.5897
134.1	34.4911	134.1	29.6905
134.2	34.5795	134.2	29.791
134.3	34.6687	134.3	29.891
134.4	34.7585	134.4	29.9907
134.5	34.8433	134.5	30.09
134.6	34.9232	134.6	30.1889
134.7	35.0109	134.7	30.2875
134.8	35.0933	134.8	30.3857
134.9	35.172	134.9	30.4835
135	35.2519	135	30.5809
135.1	35.3313	135.1	30.678
135.2	35.415	135.2	30.7747
135.3	35.4908	135.3	30.871
135.4	35.5675	135.4	30.967
135.5	35.6415	135.5	31.0626
135.6	35.7205	135.6	31.1578
135.7	35.7944	135.7	31.2527
135.8	35.8674	135.8	31.3472
135.9	35.9404	135.9	31.4413
136	36.0151	136	31.535
136.1	36.0887	136.1	31.6285
136.2	36.1594	136.2	31.7215
136.3	36.2342	136.3	31.8142
136.4	36.3078	136.4	31.9065
136.5	36.3807	136.5	31.9985
136.6	36.4531	136.6	32.0901
136.7	36.5225	136.7	32.1814
136.8	36.5924	136.8	32.2723
136.9	36.6642	136.9	32.3628
137	36.7361	137	32.453
137.1	36.8092	137.1	32.5428
137.2	36.8736	137.2	32.6323
137.3	36.9383	137.3	32.7215
137.4	37.0026	137.4	32.8103
137.5	37.0708	137.5	32.8987
137.6	37.1348	137.6	32.9868
137.7	37.1965	137.7	33.0745
137.8	37.2671	137.8	33.1619
137.9	37.3348	137.9	33.249
138	37.3954	138	33.3357
138.1	37.4594	138.1	33.4221
138.2	37.5247	138.2	33.5081
138.3	37.5889	138.3	33.5938
138.4	37.6541	138.4	33.6792
138.5	37.7184	138.5	33.7642
138.6	37.7757	138.6	33.8488
138.7	37.8352	138.7	33.9332
138.8	37.8968	138.8	34.0172
138.9	37.9537	138.9	34.1009
139	38.0151	139	34.1842
139.1	38.0706	139.1	34.2672
139.2	38.128	139.2	34.3499
139.3	38.1848	139.3	34.4322
139.4	38.2455	139.4	34.5142
139.5	38.3041	139.5	34.5959
139.6	38.3654	139.6	34.6772
139.7	38.4249	139.7	34.7583
139.8	38.48	139.8	34.839
[truncated: 5,181 more rows]
