# Supplementary material for: Key mechanistic features of the trade-off between antibody escape and host cell binding in the SARS-CoV-2 Omicron variant spike proteins
Source: EMBO J. 2024 Mar 11;43(8):5. doi: 10.1038/s44318-024-00062-z (PMC11021471; doi:10.1038/s44318-024-00062-z)
Supplement: Supplementary file 10 — Source Data Fig. 5 [file 44318_2024_62_MOESM10_ESM.zip › Figure 5/5A/fig5-BD604-RBD BA.4.xlsx]

## Sheet: BD604-RBD BA.4
Run 1; Ch 5; Fc 2-1; Cy 4; BA.4/5 R; Conc 50 100 200 400 800 nM_X	Run 1; Ch 5; Fc 2-1; Cy 4; BA.4/5 R; Conc 50 100 200 400 800 nM_Y	Run 1; Ch 5; Fc 2-1; Cy 4; BA.4/5 R; Conc 50 100 200 400 800 nM; Fitted_X	Run 1; Ch 5; Fc 2-1; Cy 4; BA.4/5 R; Conc 50 100 200 400 800 nM; Fitted_Y
-60	0.3689	-60	0
-59.9	0.3715	-59.9	0
-59.8	0.3715	-59.8	0
-59.7	0.372	-59.7	0
-59.6	0.3691	-59.6	0
-59.5	0.3668	-59.5	0
-59.4	0.3656	-59.4	0
-59.3	0.3643	-59.3	0
-59.2	0.3619	-59.2	0
-59.1	0.3551	-59.1	0
-59	0.3552	-59	0
-58.9	0.3591	-58.9	0
-58.8	0.3567	-58.8	0
-58.7	0.3586	-58.7	0
-58.6	0.3622	-58.6	0
-58.5	0.3616	-58.5	0
-58.4	0.3589	-58.4	0
-58.3	0.3567	-58.3	0
-58.2	0.3585	-58.2	0
-58.1	0.3526	-58.1	0
-58	0.355	-58	0
-57.9	0.3564	-57.9	0
-57.8	0.357	-57.8	0
-57.7	0.3521	-57.7	0
-57.6	0.3547	-57.6	0
-57.5	0.3557	-57.5	0
-57.4	0.3566	-57.4	0
-57.3	0.3562	-57.3	0
-57.2	0.3544	-57.2	0
-57.1	0.353	-57.1	0
-57	0.3531	-57	0
-56.9	0.3617	-56.9	0
-56.8	0.3619	-56.8	0
-56.7	0.3621	-56.7	0
-56.6	0.3621	-56.6	0
-56.5	0.3653	-56.5	0
-56.4	0.3609	-56.4	0
-56.3	0.3647	-56.3	0
-56.2	0.3639	-56.2	0
-56.1	0.3608	-56.1	0
-56	0.3551	-56	0
-55.9	0.3487	-55.9	0
-55.8	0.3497	-55.8	0
-55.7	0.3495	-55.7	0
-55.6	0.3458	-55.6	0
-55.5	0.3455	-55.5	0
-55.4	0.3443	-55.4	0
-55.3	0.3472	-55.3	0
-55.2	0.3502	-55.2	0
-55.1	0.351	-55.1	0
-55	0.3523	-55	0
-54.9	0.3521	-54.9	0
-54.8	0.3491	-54.8	0
-54.7	0.3549	-54.7	0
-54.6	0.3551	-54.6	0
-54.5	0.3563	-54.5	0
-54.4	0.3586	-54.4	0
-54.3	0.3568	-54.3	0
-54.2	0.3499	-54.2	0
-54.1	0.3452	-54.1	0
-54	0.3471	-54	0
-53.9	0.3443	-53.9	0
-53.8	0.3476	-53.8	0
-53.7	0.3528	-53.7	0
-53.6	0.3546	-53.6	0
-53.5	0.3576	-53.5	0
-53.4	0.3586	-53.4	0
-53.3	0.3556	-53.3	0
-53.2	0.3517	-53.2	0
-53.1	0.3578	-53.1	0
-53	0.3486	-53	0
-52.9	0.3518	-52.9	0
-52.8	0.3571	-52.8	0
-52.7	0.3586	-52.7	0
-52.6	0.3561	-52.6	0
-52.5	0.3554	-52.5	0
-52.4	0.3545	-52.4	0
-52.3	0.3559	-52.3	0
-52.2	0.3574	-52.2	0
-52.1	0.3565	-52.1	0
-52	0.3615	-52	0
-51.9	0.3615	-51.9	0
-51.8	0.361	-51.8	0
-51.7	0.3627	-51.7	0
-51.6	0.3631	-51.6	0
-51.5	0.3694	-51.5	0
-51.4	0.3748	-51.4	0
-51.3	0.3738	-51.3	0
-51.2	0.3712	-51.2	0
-51.1	0.37	-51.1	0
-51	0.3683	-51	0
-50.9	0.3658	-50.9	0
-50.8	0.3616	-50.8	0
-50.7	0.3618	-50.7	0
-50.6	0.3634	-50.6	0
-50.5	0.3614	-50.5	0
-50.4	0.3612	-50.4	0
-50.3	0.3626	-50.3	0
-50.2	0.3649	-50.2	0
-50.1	0.362	-50.1	0
-50	0.362	-50	0
-49.9	0.3639	-49.9	0
-49.8	0.367	-49.8	0
-49.7	0.3683	-49.7	0
-49.6	0.3697	-49.6	0
-49.5	0.3646	-49.5	0
-49.4	0.365	-49.4	0
-49.3	0.3595	-49.3	0
-49.2	0.3589	-49.2	0
-49.1	0.3579	-49.1	0
-49	0.3571	-49	0
-48.9	0.3619	-48.9	0
-48.8	0.3601	-48.8	0
-48.7	0.362	-48.7	0
-48.6	0.357	-48.6	0
-48.5	0.3552	-48.5	0
-48.4	0.3621	-48.4	0
-48.3	0.3635	-48.3	0
-48.2	0.3598	-48.2	0
-48.1	0.3588	-48.1	0
-48	0.3581	-48	0
-47.9	0.4024	-47.9	0
-47.8	0.4423	-47.8	0
-47.7	0.4063	-47.7	0
-47.6	0.409	-47.6	0
-47.5	0.3511	-47.5	0
-47.4	0.3441	-47.4	0
-47.3	0.3477	-47.3	0
-47.2	0.3587	-47.2	0
-47.1	0.3559	-47.1	0
-47	0.3578	-47	0
-46.9	0.3643	-46.9	0
-46.8	0.3749	-46.8	0
-46.7	0.3625	-46.7	0
-46.6	0.3617	-46.6	0
-46.5	0.3641	-46.5	0
-46.4	0.3597	-46.4	0
-46.3	0.3624	-46.3	0
-46.2	0.3709	-46.2	0
-46.1	0.374	-46.1	0
-46	0.352	-46	0
-45.9	0.3541	-45.9	0
-45.8	0.3552	-45.8	0
-45.7	0.3433	-45.7	0
-45.6	0.38	-45.6	0
-45.5	0.3923	-45.5	0
-45.4	0.3944	-45.4	0
-45.3	0.3925	-45.3	0
-45.2	0.3721	-45.2	0
-45.1	0.3683	-45.1	0
-45	0.3725	-45	0
-44.9	0.376	-44.9	0
-44.8	0.3704	-44.8	0
-44.7	0.4164	-44.7	0
-44.6	0.4259	-44.6	0
-44.5	0.4286	-44.5	0
-44.4	0.3844	-44.4	0
-44.3	0.3832	-44.3	0
-44.2	0.3709	-44.2	0
-44.1	0.3559	-44.1	0
-44	0.3512	-44	0
-43.9	0.346	-43.9	0
-43.8	0.3483	-43.8	0
-43.7	0.3442	-43.7	0
-43.6	0.3465	-43.6	0
-43.5	0.3374	-43.5	0
-43.4	0.3382	-43.4	0
-43.3	0.343	-43.3	0
-43.2	0.3427	-43.2	0
-43.1	0.3505	-43.1	0
-43	0.3467	-43	0
-42.9	0.3358	-42.9	0
-42.8	0.3256	-42.8	0
-42.7	0.3115	-42.7	0
-42.6	0.3198	-42.6	0
-42.5	0.3277	-42.5	0
-42.4	0.3198	-42.4	0
-42.3	0.3177	-42.3	0
-42.2	0.3191	-42.2	0
-42.1	0.3191	-42.1	0
-42	0.3108	-42	0
-41.9	0.3061	-41.9	0
-41.8	0.3156	-41.8	0
-41.7	0.3262	-41.7	0
-41.6	0.3384	-41.6	0
-41.5	0.3013	-41.5	0
-41.4	0.3223	-41.4	0
-41.3	0.3088	-41.3	0
-41.2	0.2883	-41.2	0
-41.1	0.323	-41.1	0
-41	0.3116	-41	0
-40.9	0.2181	-40.9	0
-40.8	-0.145	-40.8	0
-40.7	0.5655	-40.7	0
-40.6	0.3349	-40.6	0
-40.5	0.4803	-40.5	0
-40.4	-0.3714	-40.4	0
-40.3	2.356	-40.3	0
-40.2	-1.7354	-40.2	0
-40.1	1.013	-40.1	0
-40	0.3422	-40	0
-39.9	0.3118	-39.9	0
-39.8	0.2788	-39.8	0
-39.7	0.2572	-39.7	0
-39.6	0.2617	-39.6	0
-39.5	0.2333	-39.5	0
-39.4	0.2155	-39.4	0
-39.3	0.2137	-39.3	0
-39.2	0.2089	-39.2	0
-39.1	0.2055	-39.1	0
-39	0.3001	-39	0
-38.9	0.0932001	-38.9	0
-38.8	0.1696	-38.8	0
-38.7	0.1617	-38.7	0
-38.6	0.1483	-38.6	0
-38.5	0.1582	-38.5	0
-38.4	0.1668	-38.4	0
-38.3	0.0790001	-38.3	0
-38.2	0.0306	-38.2	0
-38.1	-0.0325	-38.1	0
-38	-0.0564	-38	0
-37.9	-0.0125001	-37.9	0
-37.8	0.4337	-37.8	0
-37.7	0.4281	-37.7	0
-37.6	0.2992	-37.6	0
-37.5	0.3634	-37.5	0
-37.4	0.3789	-37.4	0
-37.3	0.2616	-37.3	0
-37.2	0.183	-37.2	0
-37.1	0.1993	-37.1	0
-37	0.202	-37	0
-36.9	0.1557	-36.9	0
-36.8	0.1231	-36.8	0
-36.7	0.1311	-36.7	0
-36.6	0.1544	-36.6	0
-36.5	0.1659	-36.5	0
-36.4	0.1874	-36.4	0
-36.3	0.2008	-36.3	0
-36.2	0.204	-36.2	0
-36.1	0.1894	-36.1	0
-36	0.1986	-36	0
-35.9	0.1843	-35.9	0
-35.8	0.174	-35.8	0
-35.7	0.187	-35.7	0
-35.6	0.1744	-35.6	0
-35.5	0.1677	-35.5	0
-35.4	0.1723	-35.4	0
-35.3	0.1702	-35.3	0
-35.2	0.1671	-35.2	0
-35.1	0.1715	-35.1	0
-35	0.1704	-35	0
-34.9	0.1786	-34.9	0
-34.8	0.1702	-34.8	0
-34.7	0.1664	-34.7	0
-34.6	0.1574	-34.6	0
-34.5	0.1517	-34.5	0
-34.4	0.1554	-34.4	0
-34.3	0.1485	-34.3	0
-34.2	0.1445	-34.2	0
-34.1	0.1478	-34.1	0
-34	0.1403	-34	0
-33.9	0.1434	-33.9	0
-33.8	0.1392	-33.8	0
-33.7	0.1374	-33.7	0
-33.6	0.1479	-33.6	0
-33.5	0.1422	-33.5	0
-33.4	0.1445	-33.4	0
-33.3	0.1447	-33.3	0
-33.2	0.1448	-33.2	0
-33.1	0.1405	-33.1	0
-33	0.1347	-33	0
-32.9	0.1364	-32.9	0
-32.8	0.135	-32.8	0
-32.7	0.1329	-32.7	0
-32.6	0.1343	-32.6	0
-32.5	0.1305	-32.5	0
-32.4	0.1368	-32.4	0
-32.3	0.14	-32.3	0
-32.2	0.1394	-32.2	0
-32.1	0.1395	-32.1	0
-32	0.1399	-32	0
-31.9	0.1423	-31.9	0
-31.8	0.14	-31.8	0
-31.7	0.1397	-31.7	0
-31.6	0.1415	-31.6	0
-31.5	0.1416	-31.5	0
-31.4	0.14	-31.4	0
-31.3	0.1347	-31.3	0
-31.2	0.133	-31.2	0
-31.1	0.1324	-31.1	0
-31	0.1327	-31	0
-30.9	0.1322	-30.9	0
-30.8	0.1362	-30.8	0
-30.7	0.1368	-30.7	0
-30.6	0.1398	-30.6	0
-30.5	0.1416	-30.5	0
-30.4	0.1396	-30.4	0
-30.3	0.1366	-30.3	0
-30.2	0.1364	-30.2	0
-30.1	0.1361	-30.1	0
-30	0.1331	-30	0
-29.9	0.1312	-29.9	0
-29.8	0.1271	-29.8	0
-29.7	0.1263	-29.7	0
-29.6	0.1288	-29.6	0
-29.5	0.13	-29.5	0
-29.4	0.1336	-29.4	0
-29.3	0.1297	-29.3	0
-29.2	0.1294	-29.2	0
-29.1	0.1234	-29.1	0
-29	0.127	-29	0
-28.9	0.1287	-28.9	0
-28.8	0.1292	-28.8	0
-28.7	0.1265	-28.7	0
-28.6	0.1235	-28.6	0
-28.5	0.1236	-28.5	0
-28.4	0.1258	-28.4	0
-28.3	0.1253	-28.3	0
-28.2	0.1215	-28.2	0
-28.1	0.1202	-28.1	0
-28	0.1197	-28	0
-27.9	0.1207	-27.9	0
-27.8	0.1169	-27.8	0
-27.7	0.1143	-27.7	0
-27.6	0.1119	-27.6	0
-27.5	0.1092	-27.5	0
-27.4	0.1079	-27.4	0
-27.3	0.1058	-27.3	0
-27.2	0.1052	-27.2	0
-27.1	0.1046	-27.1	0
-27	0.0984	-27	0
-26.9	0.0965	-26.9	0
-26.8	0.0946	-26.8	0
-26.7	0.0963	-26.7	0
-26.6	0.0944	-26.6	0
-26.5	0.0902	-26.5	0
-26.4	0.0875	-26.4	0
-26.3	0.0882	-26.3	0
-26.2	0.0833	-26.2	0
-26.1	0.0834	-26.1	0
-26	0.0802	-26	0
-25.9	0.0736	-25.9	0
-25.8	0.0706	-25.8	0
-25.7	0.0708	-25.7	0
-25.6	0.0697	-25.6	0
-25.5	0.0691	-25.5	0
-25.4	0.0655	-25.4	0
-25.3	0.0681	-25.3	0
-25.2	0.0725	-25.2	0
-25.1	0.074	-25.1	0
-25	0.0745	-25	0
-24.9	0.0718	-24.9	0
-24.8	0.0672	-24.8	0
-24.7	0.0644	-24.7	0
-24.6	0.0608	-24.6	0
-24.5	0.0559	-24.5	0
-24.4	0.0572	-24.4	0
-24.3	0.0569	-24.3	0
-24.2	0.0561	-24.2	0
-24.1	0.0602	-24.1	0
-24	0.0602	-24	0
-23.9	0.057	-23.9	0
-23.8	0.0549	-23.8	0
-23.7	0.0533	-23.7	0
-23.6	0.0518	-23.6	0
-23.5	0.0484	-23.5	0
-23.4	0.045	-23.4	0
-23.3	0.043	-23.3	0
-23.2	0.0465	-23.2	0
-23.1	0.0426	-23.1	0
-23	0.0415	-23	0
-22.9	0.0442	-22.9	0
-22.8	0.0428	-22.8	0
-22.7	0.0416	-22.7	0
-22.6	0.0469	-22.6	0
-22.5	0.0479	-22.5	0
-22.4	0.0483	-22.4	0
-22.3	0.0525	-22.3	0
-22.2	0.0519	-22.2	0
-22.1	0.051	-22.1	0
-22	0.0503	-22	0
-21.9	0.0535	-21.9	0
-21.8	0.0521	-21.8	0
-21.7	0.0438	-21.7	0
-21.6	0.0465	-21.6	0
-21.5	0.0477	-21.5	0
-21.4	0.0448	-21.4	0
-21.3	0.0624	-21.3	0
-21.2	0.048	-21.2	0
-21.1	0.0547	-21.1	0
-21	0.0634	-21	0
-20.9	0.0676	-20.9	0
-20.8	0.0681	-20.8	0
-20.7	0.0693	-20.7	0
-20.6	0.0666	-20.6	0
-20.5	0.0663	-20.5	0
-20.4	0.0663	-20.4	0
-20.3	0.0616	-20.3	0
-20.2	0.0606	-20.2	0
-20.1	0.0592	-20.1	0
-20	0.0582	-20	0
-19.9	0.0597	-19.9	0
-19.8	0.055	-19.8	0
-19.7	0.0561	-19.7	0
-19.6	0.0581	-19.6	0
-19.5	0.0605	-19.5	0
-19.4	0.0619	-19.4	0
-19.3	0.068	-19.3	0
-19.2	0.0719	-19.2	0
-19.1	0.0884	-19.1	0
-19	0.1006	-19	0
-18.9	0.1063	-18.9	0
-18.8	0.1077	-18.8	0
-18.7	0.0975	-18.7	0
-18.6	0.0908	-18.6	0
-18.5	0.0883	-18.5	0
-18.4	0.0735	-18.4	0
-18.3	0.0572	-18.3	0
-18.2	0.0464	-18.2	0
-18.1	0.0335	-18.1	0
-18	0.0242	-18	0
-17.9	0.0259	-17.9	0
-17.8	0.0281	-17.8	0
-17.7	0.0407	-17.7	0
-17.6	0.0561	-17.6	0
-17.5	0.0635	-17.5	0
-17.4	0.0627	-17.4	0
-17.3	0.0508	-17.3	0
-17.2	0.0381	-17.2	0
-17.1	0.0256	-17.1	0
-17	0.0193	-17	0
-16.9	0.013	-16.9	0
-16.8	0.00850001	-16.8	0
-16.7	0.0107	-16.7	0
-16.6	0.0198	-16.6	0
-16.5	0.0245	-16.5	0
-16.4	0.0287	-16.4	0
-16.3	0.0306	-16.3	0
-16.2	0.03	-16.2	0
-16.1	0.0238	-16.1	0
-16	0.0129	-16	0
-15.9	0.000800002	-15.9	0
-15.8	-0.0129	-15.8	0
-15.7	-0.0195	-15.7	0
-15.6	-0.0147	-15.6	0
-15.5	-0.0067	-15.5	0
-15.4	-0.00759999	-15.4	0
-15.3	-0.0074	-15.3	0
-15.2	-0.0211	-15.2	0
-15.1	-0.0179	-15.1	0
-15	-0.0279	-15	0
-14.9	-0.0381	-14.9	0
-14.8	-0.04	-14.8	0
-14.7	-0.0416	-14.7	0
-14.6	-0.0432	-14.6	0
-14.5	-0.0367	-14.5	0
-14.4	-0.0362	-14.4	0
-14.3	-0.0268	-14.3	0
-14.2	-0.018	-14.2	0
-14.1	-0.0146	-14.1	0
-14	-0.012	-14	0
-13.9	-0.0056	-13.9	0
-13.8	-0.0021	-13.8	0
-13.7	-0.0174	-13.7	0
-13.6	-0.034	-13.6	0
-13.5	-0.0411	-13.5	0
-13.4	-0.0509	-13.4	0
-13.3	-0.0521	-13.3	0
-13.2	-0.0459	-13.2	0
-13.1	-0.0303	-13.1	0
-13	-0.0145	-13	0
-12.9	0.0067	-12.9	0
-12.8	0.0128	-12.8	0
-12.7	0.00510001	-12.7	0
-12.6	-0.00329999	-12.6	0
-12.5	-0.0027	-12.5	0
-12.4	-0.00840001	-12.4	0
-12.3	-0.0047	-12.3	0
-12.2	-0.009	-12.2	0
-12.1	-0.0115	-12.1	0
-12	-0.0076	-12	0
-11.9	-0.0083	-11.9	0
-11.8	-0.0104	-11.8	0
-11.7	-0.0125	-11.7	0
-11.6	-0.0178	-11.6	0
-11.5	-0.0146	-11.5	0
-11.4	-0.0132	-11.4	0
-11.3	-0.0164	-11.3	0
-11.2	-0.0131	-11.2	0
-11.1	-0.0098	-11.1	0
-11	-0.0155	-11	0
-10.9	-0.015	-10.9	0
-10.8	-0.0112	-10.8	0
-10.7	-0.0157	-10.7	0
-10.6	-0.0266	-10.6	0
-10.5	-0.0388	-10.5	0
-10.4	-0.0434	-10.4	0
-10.3	-0.0503	-10.3	0
-10.2	-0.0511	-10.2	0
-10.1	-0.0444	-10.1	0
-10	-0.0492	-10	0
-9.90001	-0.0457	-9.90001	0
-9.8	-0.0401	-9.8	0
-9.7	-0.031	-9.7	0
-9.60001	-0.0312	-9.60001	0
-9.5	-0.0327	-9.5	0
-9.40001	-0.0374	-9.40001	0
-9.3	-0.0391	-9.3	0
-9.2	-0.0381	-9.2	0
-9.10001	-0.041	-9.10001	0
-9	-0.0475	-9	0
-8.90001	-0.053	-8.90001	0
-8.8	-0.044	-8.8	0
-8.7	-0.0445	-8.7	0
-8.60001	-0.0364	-8.60001	0
-8.5	-0.03	-8.5	0
-8.40001	-0.0249	-8.40001	0
-8.3	-0.0239	-8.3	0
-8.2	-0.026	-8.2	0
-8.10001	-0.0252	-8.10001	0
-8	-0.0218	-8	0
-7.90001	-0.021	-7.90001	0
-7.8	-0.0207	-7.8	0
-7.7	-0.0164	-7.7	0
-7.60001	-0.0211	-7.60001	0
-7.5	-0.0191	-7.5	0
-7.40001	-0.0177	-7.40001	0
-7.3	-0.0154	-7.3	0
-7.2	-0.0124	-7.2	0
-7.10001	-0.0129	-7.10001	0
-7	-0.0153	-7	0
-6.90001	-0.0146	-6.90001	0
-6.8	-0.0155	-6.8	0
-6.7	-0.0147	-6.7	0
-6.60001	-0.0156	-6.60001	0
-6.5	-0.0136	-6.5	0
-6.40001	-0.01	-6.40001	0
-6.3	-0.0106	-6.3	0
-6.2	-0.0066	-6.2	0
-6.10001	-0.0033	-6.10001	0
-6	-0.0028	-6	0
-5.90001	-0.0048	-5.90001	0
-5.8	-0.0036	-5.8	0
-5.7	-0.0028	-5.7	0
-5.60001	-0.0013	-5.60001	0
-5.5	0.0033	-5.5	0
-5.40001	0.002	-5.40001	0
-5.3	0	-5.3	0
-5.2	-0.0027	-5.2	0
-5.10001	-0.0002	-5.10001	0
-5	0.0027	-5	0
-4.90001	0.0029	-4.90001	0
-4.8	0.0033	-4.8	0
-4.7	-2.18279e-11	-4.7	0
-4.60001	-0.0006	-4.60001	0
-4.5	0.002	-4.5	0
-4.40001	0.0036	-4.40001	0
-4.3	0.008	-4.3	0
-4.2	0.0118	-4.2	0
-4.10001	0.0132	-4.10001	0
-4	0.0093	-4	0
-3.90001	0.0042	-3.90001	0
-3.8	0.0014	-3.8	0
-3.7	0.0016	-3.7	0
-3.60001	0.002	-3.60001	0
-3.5	-0.0011	-3.5	0
-3.40001	-0.0081	-3.40001	0
-3.3	-0.0111	-3.3	0
-3.2	-0.0103	-3.2	0
-3.10001	-0.0168	-3.10001	0
-3	-0.0133	-3	0
-2.90001	-0.0177	-2.90001	0
-2.8	-0.0122	-2.8	0
-2.7	-0.0094	-2.7	0
-2.60001	-0.0108	-2.60001	0
-2.5	-0.0116	-2.5	0
-2.40001	-0.0139	-2.40001	0
-2.3	-0.0208	-2.3	0
-2.2	-0.0214	-2.2	0
-2.10001	-0.0261	-2.10001	0
-2	-0.0343	-2	0
-1.90001	-0.027	-1.90001	0
-1.8	-0.0296	-1.8	0
-1.7	-0.042	-1.7	0
-1.60001	-0.0535	-1.60001	0
-1.5	-0.0481	-1.5	0
-1.40001	-0.0439	-1.40001	0
-1.3	-0.0413	-1.3	0
-1.2	-0.0378	-1.2	0
-1.10001	-0.0348	-1.10001	0
-1	-0.0277	-1	0
-0.900009	-0.0094	-0.900009	0
-0.800003	0.0116	-0.800003	0
-0.699997		-0.699997	0
-0.600006		-0.600006	0
-0.5		-0.5	0
-0.400009		-0.400009	0
-0.300003		-0.300003	0
-0.199997		-0.199997	0
-0.100006		-0.100006	0
0		0	0
0.0999908		0.0999908	0
0.199997		0.199997	0.0646551
0.300003		0.300003	0.129268
0.399994		0.399994	0.193829
0.5		0.5	0.258358
0.599991		0.599991	0.322835
0.699997		0.699997	0.387279
0.800003		0.800003	0.451682
0.899994		0.899994	0.516033
1		1	0.580351
1.09999		1.09999	0.644618
1.2		1.2	0.708853
1.3		1.3	0.773046
1.39999		1.39999	0.837187
1.5		1.5	0.901296
1.59999		1.59999	0.965353
1.7		1.7	1.02938
1.8	3.6272	1.8	1.09336
1.89999	4.1063	1.89999	1.15729
2	4.294	2	1.22119
2.09999	4.8475	2.09999	1.28504
2.2	5.232	2.2	1.34886
2.3	5.6099	2.3	1.41263
2.39999	5.907	2.39999	1.47635
2.5	6.2317	2.5	1.54005
2.59999	6.5664	2.59999	1.60369
2.7	6.9222	2.7	1.66729
2.8	7.2435	2.8	1.73086
2.89999	7.6024	2.89999	1.79437
3	7.8788	3	1.85786
3.09999	8.2609	3.09999	1.92129
3.2	8.5741	3.2	1.98469
3.3	8.8981	3.3	2.04804
3.39999	9.1735	3.39999	2.11135
3.5	9.488	3.5	2.17463
3.59999	9.8056	3.59999	2.23785
3.7	10.1164	3.7	2.30104
3.8	10.4063	3.8	2.36419
3.89999	10.6936	3.89999	2.42729
4	10.9815	4	2.49036
4.09999	11.2477	4.09999	2.55337
4.2	11.5172	4.2	2.61636
4.3	11.7773	4.3	2.6793
4.39999	12.0266	4.39999	2.74219
4.5	12.2847	4.5	2.80505
4.59999	12.5401	4.59999	2.86786
4.7	12.7944	4.7	2.93064
4.8	13.0521	4.8	2.99338
4.89999	13.3003	4.89999	3.05606
5	13.5459	5	3.11872
5.09999	13.7909	5.09999	3.18132
5.2	14.0392	5.2	3.24389
5.3	14.279	5.3	3.30642
5.39999	14.5145	5.39999	3.3689
5.5	14.7496	5.5	3.43135
5.59999	14.9785	5.59999	3.49375
5.7	15.2031	5.7	3.55611
5.8	15.4187	5.8	3.61844
5.89999	15.6354	5.89999	3.68071
6	15.8532	6	3.74295
6.09999	16.0647	6.09999	3.80515
6.2	16.2724	6.2	3.86731
6.3	16.4699	6.3	3.92942
6.39999	16.6646	6.39999	3.99149
6.5	16.8618	6.5	4.05353
6.59999	17.059	6.59999	4.11552
6.7	17.262	6.7	4.17747
6.8	17.4565	6.8	4.23939
6.89999	17.6506	6.89999	4.30125
7	17.8401	7	4.36308
7.09999	18.0222	7.09999	4.42487
7.2	18.1994	7.2	4.48662
7.3	18.3759	7.3	4.54833
7.39999	18.556	7.39999	4.60999
7.5	18.7336	7.5	4.67161
7.59999	18.9161	7.59999	4.73319
7.7	19.0947	7.7	4.79474
7.8	19.2653	7.8	4.85625
7.89999	19.4242	7.89999	4.9177
8	19.5749	8	4.97913
8.09999	19.732	8.09999	5.0405
8.2	19.8857	8.2	5.10184
8.3	20.0389	8.3	5.16315
8.39999	20.1948	8.39999	5.2244
8.5	20.3458	8.5	5.28562
8.59999	20.4922	8.59999	5.34679
8.7	20.641	8.7	5.40793
8.8	20.7817	8.8	5.46903
8.89999	20.9158	8.89999	5.53008
9	21.046	9	5.5911
9.09999	21.184	9.09999	5.65207
9.2	21.3196	9.2	5.713
9.3	21.445	9.3	5.7739
9.39999	21.5722	9.39999	5.83475
9.5	21.6977	9.5	5.89556
9.59999	21.8214	9.59999	5.95633
9.7	21.9436	9.7	6.01707
9.8	22.0669	9.8	6.07776
9.89999	22.1928	9.89999	6.13841
10	22.3179	10	6.19902
10.1	22.4361	10.1	6.25958
10.2	22.5493	10.2	6.32012
10.3	22.6725	10.3	6.38061
10.4	22.7879	10.4	6.44105
10.5	22.9061	10.5	6.50147
10.6	23.021	10.6	6.56183
10.7	23.1343	10.7	6.62216
10.8	23.2454	10.8	6.68245
10.9	23.3549	10.9	6.7427
11	23.4618	11	6.80291
11.1	23.5571	11.1	6.86307
11.2	23.6661	11.2	6.9232
11.3	23.7697	11.3	6.98329
11.4	23.8715	11.4	7.04334
11.5	23.9705	11.5	7.10335
11.6	24.0674	11.6	7.16331
11.7	24.1551	11.7	7.22324
11.8	24.2515	11.8	7.28313
11.9	24.3459	11.9	7.34297
12	24.4388	12	7.40278
12.1	24.5271	12.1	7.46254
12.2	24.6197	12.2	7.52228
12.3	24.7086	12.3	7.58197
12.4	24.7944	12.4	7.64161
12.5	24.8834	12.5	7.70122
12.6	24.9655	12.6	7.76078
12.7	25.048	12.7	7.82031
12.8	25.1271	12.8	7.87981
12.9	25.2021	12.9	7.93925
13	25.2772	13	7.99866
13.1	25.3579	13.1	8.05802
13.2	25.4296	13.2	8.11736
13.3	25.5068	13.3	8.17665
13.4	25.5874	13.4	8.23589
13.5	25.6692	13.5	8.29511
13.6	25.7448	13.6	8.35427
13.7	25.8159	13.7	8.41341
13.8	25.8912	13.8	8.4725
13.9	25.9668	13.9	8.53155
14	26.0358	14	8.59056
14.1	26.1015	14.1	8.64953
14.2	26.1664	14.2	8.70847
14.3	26.2292	14.3	8.76736
14.4	26.2962	14.4	8.82621
14.5	26.3651	14.5	8.88503
14.6	26.4334	14.6	8.9438
14.7	26.4986	14.7	9.00253
14.8	26.561	14.8	9.06123
14.9	26.6186	14.9	9.11988
15	26.678	15	9.1785
15.1	26.7364	15.1	9.23708
15.2	26.7898	15.2	9.29562
15.3	26.8478	15.3	9.35412
15.4	26.9065	15.4	9.41257
15.5	26.9629	15.5	9.471
15.6	27.0192	15.6	9.52937
15.7	27.0757	15.7	9.58772
15.8	27.1323	15.8	9.64602
15.9	27.1879	15.9	9.70428
16	27.2448	16	9.76251
16.1	27.2987	16.1	9.82068
16.2	27.3515	16.2	9.87883
16.3	27.4033	16.3	9.93694
16.4	27.455	16.4	9.995
16.5	27.5126	16.5	10.053
16.6	27.563	16.6	10.111
16.7	27.6136	16.7	10.169
16.8	27.6626	16.8	10.2269
16.9	27.709	16.9	10.2847
17	27.7559	17	10.3426
17.1	27.8052	17.1	10.4004
17.2	27.8576	17.2	10.4581
17.3	27.902	17.3	10.5158
17.4	27.9494	17.4	10.5735
17.5	28.0015	17.5	10.6312
17.6	28.0428	17.6	10.6888
17.7	28.0893	17.7	10.7463
17.8	28.1405	17.8	10.8038
17.9	28.1863	17.9	10.8613
18	28.2377	18	10.9188
18.1	28.282	18.1	10.9762
18.2	28.3277	18.2	11.0335
18.3	28.3744	18.3	11.0909
18.4	28.419	18.4	11.1481
18.5	28.4637	18.5	11.2054
18.6	28.5016	18.6	11.2626
18.7	28.5422	18.7	11.3198
18.8	28.581	18.8	11.3769
18.9	28.6275	18.9	11.434
19	28.6701	19	11.491
19.1	28.7103	19.1	11.5481
19.2	28.7514	19.2	11.605
19.3	28.7933	19.3	11.662
19.4	28.8295	19.4	11.7189
19.5	28.8696	19.5	11.7757
19.6	28.9052	19.6	11.8326
19.7	28.9456	19.7	11.8893
19.8	28.9848	19.8	11.9461
19.9	29.0221	19.9	12.0028
20	29.0603	20	12.0595
20.1	29.0982	20.1	12.1161
20.2	29.139	20.2	12.1727
20.3	29.1751	20.3	12.2293
20.4	29.2154	20.4	12.2858
20.5	29.2517	20.5	12.3422
20.6	29.2873	20.6	12.3987
20.7	29.3196	20.7	12.4551
20.8	29.3503	20.8	12.5114
20.9	29.384	20.9	12.5678
21	29.4204	21	12.624
21.1	29.4552	21.1	12.6803
21.2	29.4965	21.2	12.7365
21.3	29.5313	21.3	12.7927
21.4	29.5655	21.4	12.8488
21.5	29.5994	21.5	12.9049
21.6	29.6339	21.6	12.9609
21.7	29.6687	21.7	13.017
21.8	29.7025	21.8	13.073
21.9	29.7357	21.9	13.1289
22	29.7681	22	13.1848
22.1	29.7924	22.1	13.2407
22.2	29.8223	22.2	13.2965
22.3	29.8512	22.3	13.3523
22.4	29.8818	22.4	13.408
22.5	29.9144	22.5	13.4637
22.6	29.9384	22.6	13.5194
22.7	29.9678	22.7	13.575
22.8	29.9988	22.8	13.6306
22.9	30.0293	22.9	13.6862
23	30.0621	23	13.7417
23.1	30.0912	23.1	13.7972
23.2	30.1237	23.2	13.8527
23.3	30.1493	23.3	13.9081
23.4	30.1816	23.4	13.9634
23.5	30.2109	23.5	14.0188
23.6	30.2382	23.6	14.0741
23.7	30.2673	23.7	14.1293
23.8	30.2945	23.8	14.1845
23.9	30.3222	23.9	14.2397
24	30.3471	24	14.2949
24.1	30.3678	24.1	14.35
24.2	30.3961	24.2	14.405
24.3	30.4245	24.3	14.4601
24.4	30.4524	24.4	14.5151
24.5	30.4732	24.5	14.57
24.6	30.5	24.6	14.6249
24.7	30.5267	24.7	14.6798
24.8	30.5563	24.8	14.7347
24.9	30.5841	24.9	14.7895
25	30.6118	25	14.8442
25.1	30.6366	25.1	14.899
25.2	30.6657	25.2	14.9537
25.3	30.6885	25.3	15.0083
25.4	30.7122	25.4	15.0629
25.5	30.7409	25.5	15.1175
25.6	30.7656	25.6	15.172
25.7	30.793	25.7	15.2266
25.8	30.8158	25.8	15.281
25.9	30.8446	25.9	15.3355
26	30.8708	26	15.3898
26.1	30.8977	26.1	15.4442
26.2	30.9229	26.2	15.4985
26.3	30.9462	26.3	15.5528
26.4	30.9714	26.4	15.607
26.5	30.9971	26.5	15.6612
26.6	31.0208	26.6	15.7154
26.7	31.0431	26.7	15.7695
26.8	31.0659	26.8	15.8236
26.9	31.0938	26.9	15.8777
27	31.1227	27	15.9317
27.1	31.1489	27.1	15.9857
27.2	31.1706	27.2	16.0396
27.3	31.1934	27.3	16.0936
27.4	31.2189	27.4	16.1474
27.5	31.2426	27.5	16.2013
27.6	31.2656	27.6	16.2551
27.7	31.2879	27.7	16.3088
27.8	31.3134	27.8	16.3625
27.9	31.3408	27.9	16.4162
28	31.3671	28	16.4699
28.1	31.3918	28.1	16.5235
28.2	31.4137	28.2	16.5771
28.3	31.4362	28.3	16.6306
28.4	31.4581	28.4	16.6841
28.5	31.4791	28.5	16.7376
28.6	31.4993	28.6	16.791
28.7	31.5271	28.7	16.8444
28.8	31.5521	28.8	16.8977
28.9	31.5702	28.9	16.9511
29	31.5921	29	17.0043
29.1	31.6126	29.1	17.0576
29.2	31.6328	29.2	17.1108
29.3	31.6536	29.3	17.164
29.4	31.6765	29.4	17.2171
29.5	31.6975	29.5	17.2702
29.6	31.7206	29.6	17.3232
29.7	31.7417	29.7	17.3763
29.8	31.7629	29.8	17.4292
29.9	31.7825	29.9	17.4822
30	31.8019	30	17.5351
30.1	31.8235	30.1	17.588
30.2	31.8467	30.2	17.6408
30.3	31.8696	30.3	17.6936
30.4	31.8923	30.4	17.7464
30.5	31.9102	30.5	17.7991
30.6	31.933	30.6	17.8518
30.7	31.952	30.7	17.9045
30.8	31.9714	30.8	17.9571
30.9	31.989	30.9	18.0097
31	32.0098	31	18.0622
31.1	32.029	31.1	18.1147
31.2	32.0518	31.2	18.1672
31.3	32.0728	31.3	18.2196
31.4	32.098	31.4	18.272
31.5	32.1179	31.5	18.3244
31.6	32.1373	31.6	18.3767
31.7	32.157	31.7	18.429
31.8	32.1785	31.8	18.4813
31.9	32.1998	31.9	18.5335
32	32.2148	32	18.5857
32.1	32.2383	32.1	18.6378
32.2	32.2638	32.2	18.6899
32.3	32.284	32.3	18.742
32.4	32.3053	32.4	18.7941
32.5	32.3237	32.5	18.846
32.6	32.3421	32.6	18.898
32.7	32.3662	32.7	18.9499
32.8	32.3872	32.8	19.0018
32.9	32.4055	32.9	19.0537
33	32.4259	33	19.1055
33.1	32.4429	33.1	19.1573
33.2	32.4563	33.2	19.2091
33.3	32.4755	33.3	19.2608
33.4	32.4945	33.4	19.3125
33.5	32.5134	33.5	19.3641
33.6	32.5331	33.6	19.4157
33.7	32.5518	33.7	19.4673
33.8	32.5722	33.8	19.5188
33.9	32.5932	33.9	19.5703
34	32.6113	34	19.6217
34.1	32.6318	34.1	19.6732
34.2	32.6533	34.2	19.7246
34.3	32.6751	34.3	19.7759
34.4	32.6961	34.4	19.8272
34.5	32.7223	34.5	19.8785
34.6	32.7435	34.6	19.9298
34.7	32.7643	34.7	19.981
34.8	32.7832	34.8	20.0322
34.9	32.8004	34.9	20.0833
35	32.8247	35	20.1344
35.1	32.8472	35.1	20.1855
35.2	32.865	35.2	20.2365
35.3	32.8843	35.3	20.2875
35.4	32.9003	35.4	20.3385
35.5	32.9173	35.5	20.3894
35.6	32.9376	35.6	20.4403
35.7	32.9578	35.7	20.4911
35.8	32.981	35.8	20.5419
35.9	33.0055	35.9	20.5927
36	33.0267	36	20.6435
36.1	33.0489	36.1	20.6942
36.2	33.0667	36.2	20.7449
36.3	33.0877	36.3	20.7955
36.4	33.1088	36.4	20.8461
36.5	33.1283	36.5	20.8967
36.6	33.1503	36.6	20.9472
36.7	33.1713	36.7	20.9977
36.8	33.1875	36.8	21.0482
36.9	33.2033	36.9	21.0986
37	33.2262	37	21.149
37.1	33.2512	37.1	21.1993
37.2	33.2713	37.2	21.2497
37.3	33.2888	37.3	21.3
37.4	33.3044	37.4	21.3502
37.5	33.3211	37.5	21.4004
37.6	33.3433	37.6	21.4506
37.7	33.3677	37.7	21.5007
37.8	33.3884	37.8	21.5509
37.9	33.4048	37.9	21.6009
38	33.4236	38	21.651
38.1	33.4416	38.1	21.701
38.2	33.4559	38.2	21.7509
38.3	33.4713	38.3	21.8009
38.4	33.4897	38.4	21.8508
38.5	33.5043	38.5	21.9006
38.6	33.5232	38.6	21.9505
38.7	33.5438	38.7	22.0003
38.8	33.5622	38.8	22.05
38.9	33.5825	38.9	22.0998
39	33.6042	39	22.1494
39.1	33.6255	39.1	22.1991
39.2	33.6443	39.2	22.2487
39.3	33.6628	39.3	22.2983
39.4	33.6852	39.4	22.3479
39.5	33.7063	39.5	22.3974
39.6	33.7226	39.6	22.4468
39.7	33.7391	39.7	22.4963
39.8	33.7588	39.8	22.5457
39.9	33.7788	39.9	22.5951
40	33.7982	40	22.6444
40.1	33.8161	40.1	22.6937
40.2	33.8366	40.2	22.743
40.3	33.8571	40.3	22.7922
40.4	33.8787	40.4	22.8414
40.5	33.8954	40.5	22.8906
40.6	33.9068	40.6	22.9397
40.7	33.9254	40.7	22.9888
40.8	33.9431	40.8	23.0379
40.9	33.9643	40.9	23.0869
41	33.981	41	23.1359
41.1	33.9955	41.1	23.1849
41.2	34.0136	41.2	23.2338
41.3	34.0321	41.3	23.2827
41.4	34.052	41.4	23.3315
41.5	34.075	41.5	23.3804
41.6	34.0994	41.6	23.4291
41.7	34.1175	41.7	23.4779
41.8	34.1294	41.8	23.5266
41.9	34.1439	41.9	23.5753
42	34.1597	42	23.6239
42.1	34.1821	42.1	23.6726
42.2	34.1998	42.2	23.7211
42.3	34.2224	42.3	23.7697
42.4	34.2421	42.4	23.8182
42.5	34.2598	42.5	23.8667
42.6	34.2765	42.6	23.9151
42.7	34.2929	42.7	23.9635
42.8	34.3177	42.8	24.0119
42.9	34.343	42.9	24.0602
43	34.3609	43	24.1085
43.1	34.38	43.1	24.1568
43.2	34.3946	43.2	24.2051
43.3	34.4077	43.3	24.2533
43.4	34.4189	43.4	24.3014
43.5	34.4378	43.5	24.3495
43.6	34.4588	43.6	24.3977
43.7	34.4741	43.7	24.4457
43.8	34.4895	43.8	24.4938
43.9	34.5095	43.9	24.5418
44	34.5281	44	24.5897
44.1	34.5456	44.1	24.6376
44.2	34.5643	44.2	24.6855
44.3	34.5825	44.3	24.7334
44.4	34.5989	44.4	24.7812
44.5	34.6174	44.5	24.829
44.6	34.6349	44.6	24.8768
44.7	34.6539	44.7	24.9245
44.8	34.6755	44.8	24.9722
44.9	34.6905	44.9	25.0199
45	34.7077	45	25.0675
45.1	34.7259	45.1	25.1151
45.2	34.7401	45.2	25.1626
45.3	34.7583	45.3	25.2102
45.4	34.7803	45.4	25.2576
45.5	34.8003	45.5	25.3051
45.6	34.8177	45.6	25.3525
45.7	34.8393	45.7	25.3999
45.8	34.8594	45.8	25.4473
45.9	34.8729	45.9	25.4946
46	34.8854	46	25.5419
46.1	34.8987	46.1	25.5891
46.2	34.916	46.2	25.6363
46.3	34.9345	46.3	25.6835
46.4	34.9531	46.4	25.7307
46.5	34.9706	46.5	25.7778
46.6	34.9899	46.6	25.8249
46.7	35.0089	46.7	25.8719
46.8	35.0304	46.8	25.9189
46.9	35.0496	46.9	25.9659
47	35.0633	47	26.0129
47.1	35.0804	47.1	26.0598
47.2	35.097	47.2	26.1067
47.3	35.1118	47.3	26.1535
47.4	35.1261	47.4	26.2003
47.5	35.1484	47.5	26.2471
47.6	35.1665	47.6	26.2939
47.7	35.1845	47.7	26.3406
47.8	35.1993	47.8	26.3873
47.9	35.221	47.9	26.4339
48	35.2405	48	26.4805
48.1	35.2594	48.1	26.5271
48.2	35.2752	48.2	26.5737
48.3	35.292	48.3	26.6202
48.4	35.3073	48.4	26.6667
48.5	35.3226	48.5	26.7131
48.6	35.3419	48.6	26.7595
48.7	35.361	48.7	26.8059
48.8	35.3787	48.8	26.8523
48.9	35.3935	48.9	26.8986
49	35.4106	49	26.9449
49.1	35.4323	49.1	26.9911
49.2	35.4476	49.2	27.0373
49.3	35.4626	49.3	27.0835
49.4	35.4836	49.4	27.1297
49.5	35.5039	49.5	27.1758
49.6	35.5222	49.6	27.2219
49.7	35.5374	49.7	27.2679
49.8	35.5577	49.8	27.3139
49.9	35.5776	49.9	27.3599
50	35.5968	50	27.4059
50.1	35.6198	50.1	27.4518
50.2	35.6415	50.2	27.4977
50.3	35.665	50.3	27.5435
50.4	35.6846	50.4	27.5894
50.5	35.702	50.5	27.6351
50.6	35.7192	50.6	27.6809
50.7	35.7348	50.7	27.7266
50.8	35.7548	50.8	27.7723
50.9	35.7711	50.9	27.818
51	35.7979	51	27.8636
51.1	35.8192	51.1	27.9092
51.2	35.8342	51.2	27.9547
51.3	35.8523	51.3	28.0003
51.4	35.873	51.4	28.0458
51.5	35.8929	51.5	28.0912
51.6	35.9069	51.6	28.1366
51.7	35.9242	51.7	28.182
51.8	35.9423	51.8	28.2274
51.9	35.966	51.9	28.2727
52	35.9872	52	28.318
52.1	36.005	52.1	28.3633
52.2	36.0278	52.2	28.4085
52.3	36.0473	52.3	28.4537
52.4	36.0697	52.4	28.4989
52.5	36.0905	52.5	28.544
52.6	36.1073	52.6	28.5891
52.7	36.1247	52.7	28.6342
52.8	36.1421	52.8	28.6792
52.9	36.1567	52.9	28.7243
53	36.1755	53	28.7692
53.1	36.1962	53.1	28.8142
53.2	36.2133	53.2	28.8591
53.3	36.2326	53.3	28.9039
53.4	36.2493	53.4	28.9488
53.5	36.2708	53.5	28.9936
53.6	36.2868	53.6	29.0384
53.7	36.3034	53.7	29.0831
53.8	36.3232	53.8	29.1278
53.9	36.3415	53.9	29.1725
54	36.3609	54	29.2172
54.1	36.3803	54.1	29.2618
54.2	36.3984	54.2	29.3064
54.3	36.4135	54.3	29.3509
54.4	36.4302	54.4	29.3954
54.5	36.4515	54.5	29.4399
54.6	36.4755	54.6	29.4844
54.7	36.4893	54.7	29.5288
54.8	36.5115	54.8	29.5732
54.9	36.532	54.9	29.6176
55	36.5503	55	29.6619
55.1	36.5666	55.1	29.7062
55.2	36.5853	55.2	29.7504
55.3	36.6005	55.3	29.7947
55.4	36.6231	55.4	29.8389
55.5	36.6395	55.5	29.883
55.6	36.6556	55.6	29.9272
55.7	36.6734	55.7	29.9713
55.8	36.6921	55.8	30.0153
55.9	36.7116	55.9	30.0594
56	36.7277	56	30.1034
56.1	36.742	56.1	30.1474
56.2	36.7561	56.2	30.1913
56.3	36.7753	56.3	30.2352
56.4	36.7889	56.4	30.2791
56.5	36.8105	56.5	30.3229
56.6	36.8287	56.6	30.3668
56.7	36.8413	56.7	30.4106
56.8	36.8622	56.8	30.4543
56.9	36.8749	56.9	30.498
57	36.8914	57	30.5417
57.1	36.9078	57.1	30.5854
57.2	36.9242	57.2	30.629
57.3	36.9425	57.3	30.6726
57.4	36.9568	57.4	30.7162
57.5	36.9701	57.5	30.7597
57.6	36.9861	57.6	30.8032
57.7	37.0058	57.7	30.8467
57.8	37.022	57.8	30.8901
57.9	37.032	57.9	30.9335
58	37.0548	58	30.9769
58.1	37.0824	58.1	31.0202
58.2	37.0954	58.2	31.0635
58.3	37.119	58.3	31.1068
58.4	37.1354	58.4	31.1501
58.5	37.1489	58.5	31.1933
58.6	37.1616	58.6	31.2365
58.7	37.1726	58.7	31.2796
58.8	37.1882	58.8	31.3227
58.9	37.2019	58.9	31.3658
59	37.2169	59	31.4089
59.1	37.2518	59.1	31.4519
59.2	37.2825	59.2	31.4949
59.3		59.3	31.5379
59.4		59.4	31.5808
59.5		59.5	31.6237
59.6		59.6	31.6666
59.7		59.7	31.7094
59.8		59.8	31.7522
59.9		59.9	31.795
60		60	31.8378
60.1		60.1	31.8378
60.2		60.2	31.8263
60.3		60.3	31.8149
60.4		60.4	31.8034
60.5		60.5	31.792
60.6		60.6	31.7805
60.7		60.7	31.7691
60.8		60.8	31.7577
60.9		60.9	31.7463
61		61	31.7349
61.1		61.1	31.7234
61.2		61.2	31.712
61.3		61.3	31.7006
61.4		61.4	31.6892
61.5		61.5	31.6778
61.6		61.6	31.6665
61.7		61.7	31.6551
61.8	34.9473	61.8	31.6437
61.9	34.8258	61.9	31.6323
62	34.4709	62	31.6209
62.1	34.3365	62.1	31.6096
62.2	34.1211	62.2	31.5982
62.3	33.9571	62.3	31.5868
62.4	33.7749	62.4	31.5755
62.5	33.58	62.5	31.5641
62.6	33.3773	62.6	31.5528
62.7	33.119	62.7	31.5414
62.8	32.9951	62.8	31.5301
62.9	32.8192	62.9	31.5188
63	32.6022	63	31.5074
63.1	32.4573	63.1	31.4961
63.2	32.2741	63.2	31.4848
63.3	32.0942	63.3	31.4735
63.4	31.9428	63.4	31.4622
63.5	31.7812	63.5	31.4509
63.6	31.6105	63.6	31.4396
63.7	31.4457	63.7	31.4283
63.8	31.2446	63.8	31.417
63.9	31.0524	63.9	31.4057
64	30.9244	64	31.3944
64.1	30.7612	64.1	31.3831
64.2	30.5912	64.2	31.3718
64.3	30.4294	64.3	31.3605
64.4	30.3034	64.4	31.3493
64.5	30.1534	64.5	31.338
64.6	30.001	64.6	31.3268
64.7	29.8445	64.7	31.3155
64.8	29.7021	64.8	31.3042
64.9	29.5724	64.9	31.293
65	29.4444	65	31.2818
65.1	29.3074	65.1	31.2705
65.2	29.188	65.2	31.2593
65.3	29.0514	65.3	31.248
65.4	28.9186	65.4	31.2368
65.5	28.7813	65.5	31.2256
65.6	28.6499	65.6	31.2144
65.7	28.522	65.7	31.2032
65.8	28.3963	65.8	31.192
65.9	28.2714	65.9	31.1807
66	28.1431	66	31.1696
66.1	28.014	66.1	31.1584
66.2	27.8971	66.2	31.1472
66.3	27.7796	66.3	31.136
66.4	27.6733	66.4	31.1248
66.5	27.5583	66.5	31.1136
66.6	27.4468	66.6	31.1024
66.7	27.3332	66.7	31.0913
66.8	27.2189	66.8	31.0801
66.9	27.102	66.9	31.0689
67	26.9888	67	31.0578
67.1	26.8707	67.1	31.0466
67.2	26.7573	67.2	31.0355
67.3	26.6477	67.3	31.0243
67.4	26.5399	67.4	31.0132
67.5	26.4437	67.5	31.002
67.6	26.3412	67.6	30.9909
67.7	26.2512	67.7	30.9798
67.8	26.1558	67.8	30.9687
67.9	26.0712	67.9	30.9575
68	25.977	68	30.9464
68.1	25.8886	68.1	30.9353
68.2	25.8111	68.2	30.9242
68.3	25.7249	68.3	30.9131
68.4	25.6402	68.4	30.902
68.5	25.5538	68.5	30.8909
68.6	25.4799	68.6	30.8798
68.7	25.4004	68.7	30.8687
68.8	25.3134	68.8	30.8576
68.9	25.2236	68.9	30.8466
69	25.1366	69	30.8355
69.1	25.0435	69.1	30.8244
69.2	24.9614	69.2	30.8133
69.3	24.8839	69.3	30.8023
69.4	24.8083	69.4	30.7912
69.5	24.7349	69.5	30.7802
69.6	24.6648	69.6	30.7691
69.7	24.5883	69.7	30.7581
69.8	24.5036	69.8	30.747
69.9	24.4859	69.9	30.736
70	24.4149	70	30.725
70.1	24.3422	70.1	30.7139
70.2	24.2701	70.2	30.7029
70.3	24.158	70.3	30.6919
70.4	23.9241	70.4	30.6809
70.5	23.9909	70.5	30.6699
70.6	23.9374	70.6	30.6589
70.7	23.8836	70.7	30.6479
70.8	23.9248	70.8	30.6369
70.9	23.8964	70.9	30.6259
71	23.9674	71	30.6149
71.1	24.1763	71.1	30.6039
71.2	24.094	71.2	30.5929
71.3	23.6975	71.3	30.5819
71.4	23.185	71.4	30.5709
71.5	23.3392	71.5	30.56
71.6	23.4964	71.6	30.549
71.7	23.5094	71.7	30.5381
71.8	23.444	71.8	30.5271
71.9	23.3977	71.9	30.5161
72	23.3495	72	30.5052
72.1	23.2886	72.1	30.4942
72.2	23.2304	72.2	30.4833
72.3	23.289	72.3	30.4724
72.4	23.1761	72.4	30.4614
72.5	23.1282	72.5	30.4505
72.6	23.1288	72.6	30.4396
72.7	23.1687	72.7	30.4287
72.8	23.2546	72.8	30.4177
72.9	23.2793	72.9	30.4068
73	23.479	73	30.3959
73.1	23.4785	73.1	30.385
73.2	23.3136	73.2	30.3741
73.3	22.7204	73.3	30.3632
73.4	22.7806	73.4	30.3523
73.5	22.6821	73.5	30.3415
73.6	22.4708	73.6	30.3306
73.7	22.373	73.7	30.3197
73.8	22.3259	73.8	30.3088
73.9	22.5287	73.9	30.2979
74	22.4261	74	30.2871
74.1	22.1347	74.1	30.2762
74.2	21.9294	74.2	30.2654
74.3	22.2968	74.3	30.2545
74.4	22.3554	74.4	30.2436
74.5	22.2975	74.5	30.2328
74.6	22.3275	74.6	30.222
74.7	22.2823	74.7	30.2111
74.8	22.2908	74.8	30.2003
74.9	22.2888	74.9	30.1895
75	22.2925	75	30.1786
75.1	22.2481	75.1	30.1678
75.2	22.2152	75.2	30.157
75.3	22.1641	75.3	30.1462
75.4	22.1201	75.4	30.1354
75.5	22.0563	75.5	30.1246
75.6	22.0095	75.6	30.1138
75.7	21.9368	75.7	30.103
75.8	21.8716	75.8	30.0922
75.9	21.806	75.9	30.0814
76	21.7543	76	30.0706
76.1	21.7301	76.1	30.0598
76.2	21.7118	76.2	30.049
76.3	21.6786	76.3	30.0383
76.4	21.6411	76.4	30.0275
76.5	21.5974	76.5	30.0167
76.6	21.5561	76.6	30.006
76.7	21.5282	76.7	29.9952
76.8	21.48	76.8	29.9845
76.9	21.442	76.9	29.9737
77	21.4092	77	29.963
77.1	21.3785	77.1	29.9522
77.2	21.374	77.2	29.9415
77.3	21.3445	77.3	29.9308
77.4	21.3309	77.4	29.92
77.5	21.2993	77.5	29.9093
77.6	21.2792	77.6	29.8986
77.7	21.2347	77.7	29.8879
77.8	21.2059	77.8	29.8772
77.9	21.1824	77.9	29.8665
78	21.1589	78	29.8558
78.1	21.1266	78.1	29.8451
78.2	21.095	78.2	29.8344
78.3	21.0642	78.3	29.8237
78.4	21.0463	78.4	29.813
78.5	21.0101	78.5	29.8023
78.6	20.9858	78.6	29.7916
78.7	20.9568	78.7	29.7809
78.8	20.9347	78.8	29.7703
78.9	20.9032	78.9	29.7596
79	20.8778	79	29.7489
79.1	20.846	79.1	29.7383
79.2	20.8259	79.2	29.7276
79.3	20.797	79.3	29.717
79.4	20.7726	79.4	29.7063
79.5	20.7516	79.5	29.6957
79.6	20.7293	79.6	29.6851
79.7	20.7011	79.7	29.6744
79.8	20.6725	79.8	29.6638
79.9	20.6439	79.9	29.6532
80	20.6194	80	29.6425
80.1	20.5909	80.1	29.6319
80.2	20.5732	80.2	29.6213
80.3	20.5498	80.3	29.6107
80.4	20.5257	80.4	29.6001
80.5	20.5039	80.5	29.5895
80.6	20.4814	80.6	29.5789
80.7	20.4564	80.7	29.5683
80.8	20.4327	80.8	29.5577
80.9	20.4121	80.9	29.5471
81	20.3891	81	29.5365
81.1	20.3678	81.1	29.5259
81.2	20.3468	81.2	29.5154
81.3	20.3236	81.3	29.5048
81.4	20.3031	81.4	29.4942
81.5	20.2841	81.5	29.4837
81.6	20.2607	81.6	29.4731
81.7	20.238	81.7	29.4626
81.8	20.2221	81.8	29.452
81.9	20.2019	81.9	29.4415
82	20.1819	82	29.4309
82.1	20.159	82.1	29.4204
82.2	20.1392	82.2	29.4098
82.3	20.1182	82.3	29.3993
82.4	20.0961	82.4	29.3888
82.5	20.0751	82.5	29.3783
82.6	20.0535	82.6	29.3677
82.7	20.0365	82.7	29.3572
82.8	20.0179	82.8	29.3467
82.9	19.9969	82.9	29.3362
83	19.9782	83	29.3257
83.1	19.9576	83.1	29.3152
83.2	19.9374	83.2	29.3047
83.3	19.9227	83.3	29.2942
83.4	19.9045	83.4	29.2837
83.5	19.8885	83.5	29.2732
83.6	19.8728	83.6	29.2628
83.7	19.8549	83.7	29.2523
83.8	19.8326	83.8	29.2418
83.9	19.8156	83.9	29.2313
84	19.7964	84	29.2209
84.1	19.7772	84.1	29.2104
84.2	19.7632	84.2	29.2
84.3	19.7462	84.3	29.1895
84.4	19.7243	84.4	29.1791
84.5	19.706	84.5	29.1686
84.6	19.6882	84.6	29.1582
84.7	19.6707	84.7	29.1477
84.8	19.6576	84.8	29.1373
84.9	19.6463	84.9	29.1269
85	19.6274	85	29.1165
85.1	19.6169	85.1	29.106
85.2	19.6028	85.2	29.0956
85.3	19.5882	85.3	29.0852
85.4	19.571	85.4	29.0748
85.5	19.5547	85.5	29.0644
85.6	19.5377	85.6	29.054
85.7	19.5265	85.7	29.0436
85.8	19.5195	85.8	29.0332
85.9	19.5028	85.9	29.0228
86	19.4887	86	29.0124
86.1	19.4678	86.1	29.0021
86.2	19.4517	86.2	28.9917
86.3	19.4379	86.3	28.9813
86.4	19.4215	86.4	28.9709
86.5	19.3999	86.5	28.9606
86.6	19.3806	86.6	28.9502
86.7	19.3644	86.7	28.9398
86.8	19.3502	86.8	28.9295
86.9	19.336	86.9	28.9191
87	19.3147	87	28.9088
87.1	19.3076	87.1	28.8985
87.2	19.2949	87.2	28.8881
87.3	19.2887	87.3	28.8778
87.4	19.2761	87.4	28.8674
87.5	19.2709	87.5	28.8571
87.6	19.2612	87.6	28.8468
87.7	19.2411	87.7	28.8365
87.8	19.2221	87.8	28.8262
87.9	19.2119	87.9	28.8159
88	19.2052	88	28.8055
88.1	19.1954	88.1	28.7952
88.2	19.1902	88.2	28.7849
88.3	19.18	88.3	28.7746
88.4	19.1631	88.4	28.7644
88.5	19.1507	88.5	28.7541
88.6	19.1408	88.6	28.7438
88.7	19.1221	88.7	28.7335
88.8	19.1157	88.8	28.7232
88.9	19.1047	88.9	28.713
89	19.1041	89	28.7027
89.1	19.1015	89.1	28.6924
89.2	19.0912	89.2	28.6822
89.3	19.0753	89.3	28.6719
89.4	19.0645	89.4	28.6616
89.5	19.0417	89.5	28.6514
89.6	19.0182	89.6	28.6412
89.7	18.9985	89.7	28.6309
89.8	18.9861	89.8	28.6207
89.9	18.9653	89.9	28.6104
90	18.9563	90	28.6002
90.1	18.9504	90.1	28.59
90.2	18.9426	90.2	28.5798
90.3	18.9324	90.3	28.5695
90.4	18.9268	90.4	28.5593
90.5	18.9173	90.5	28.5491
90.6	18.9037	90.6	28.5389
90.7	18.8886	90.7	28.5287
90.8	18.865	90.8	28.5185
90.9	18.8264	90.9	28.5083
91	18.8067	91	28.4981
91.1	18.7918	91.1	28.4879
91.2	18.7957	91.2	28.4777
91.3	18.7919	91.3	28.4676
91.4	18.79	91.4	28.4574
91.5	18.784	91.5	28.4472
91.6	18.7856	91.6	28.437
91.7	18.7829	91.7	28.4269
91.8	18.7612	91.8	28.4167
91.9	18.7369	91.9	28.4066
92	18.7162	92	28.3964
92.1	18.691	92.1	28.3863
92.2	18.6611	92.2	28.3761
92.3	18.6394	92.3	28.366
92.4	18.6264	92.4	28.3558
92.5	18.6153	92.5	28.3457
92.6	18.6051	92.6	28.3356
92.7	18.6053	92.7	28.3254
92.8	18.6182	92.8	28.3153
92.9	18.6342	92.9	28.3052
93	18.6406	93	28.2951
93.1	18.6303	93.1	28.285
93.2	18.6262	93.2	28.2749
93.3	18.6035	93.3	28.2648
93.4	18.5966	93.4	28.2547
93.5	18.5883	93.5	28.2446
93.6	18.5876	93.6	28.2345
93.7	18.5887	93.7	28.2244
93.8	18.6015	93.8	28.2143
93.9	18.5814	93.9	28.2042
94	18.5611	94	28.1941
94.1	18.5525	94.1	28.1841
94.2	18.5428	94.2	28.174
94.3	18.5275	94.3	28.1639
94.4	18.5104	94.4	28.1539
94.5	18.506	94.5	28.1438
94.6	18.4926	94.6	28.1338
94.7	18.4868	94.7	28.1237
94.8	18.4768	94.8	28.1137
94.9	18.474	94.9	28.1036
95	18.4631	95	28.0936
95.1	18.4566	95.1	28.0835
95.2	18.4385	95.2	28.0735
95.3	18.4082	95.3	28.0635
95.4	18.4064	95.4	28.0534
95.5	18.4021	95.5	28.0434
95.6	18.3996	95.6	28.0334
95.7	18.3939	95.7	28.0234
95.8	18.3863	95.8	28.0134
95.9	18.374	95.9	28.0034
96	18.3763	96	27.9934
96.1	18.3855	96.1	27.9834
96.2	18.3874	96.2	27.9734
96.3	18.3825	96.3	27.9634
96.4	18.3791	96.4	27.9534
96.5	18.3688	96.5	27.9434
96.6	18.3624	96.6	27.9334
96.7	18.3541	96.7	27.9235
96.8	18.3514	96.8	27.9135
96.9	18.3422	96.9	27.9035
97	18.3313	97	27.8936
97.1	18.3199	97.1	27.8836
97.2	18.3181	97.2	27.8736
97.3	18.3152	97.3	27.8637
97.4	18.3107	97.4	27.8537
97.5	18.3081	97.5	27.8438
97.6	18.2991	97.6	27.8339
97.7	18.2958	97.7	27.8239
97.8	18.2828	97.8	27.814
97.9	18.2722	97.9	27.804
98	18.2609	98	27.7941
98.1	18.2547	98.1	27.7842
98.2	18.2425	98.2	27.7743
98.3	18.2396	98.3	27.7644
98.4	18.2329	98.4	27.7544
98.5	18.2264	98.5	27.7445
98.6	18.2231	98.6	27.7346
98.7	18.2144	98.7	27.7247
98.8	18.2047	98.8	27.7148
98.9	18.1963	98.9	27.7049
99	18.1894	99	27.6951
99.1	18.1749	99.1	27.6852
99.2	18.1738	99.2	27.6753
99.3	18.1752	99.3	27.6654
99.4	18.1805	99.4	27.6555
99.5	18.1779	99.5	27.6457
99.6	18.1808	99.6	27.6358
99.7	18.1678	99.7	27.6259
99.8	18.1659	99.8	27.6161
99.9	18.1599	99.9	27.6062
100	18.1558	100	27.5964
100.1	18.1486	100.1	27.5865
100.2	18.153	100.2	27.5767
100.3	18.1412	100.3	27.5668
100.4	18.1427	100.4	27.557
100.5	18.1408	100.5	27.5471
100.6	18.1417	100.6	27.5373
100.7	18.1276	100.7	27.5275
100.8	18.1223	100.8	27.5177
100.9	18.122	100.9	27.5078
101	18.1154	101	27.498
101.1	18.1088	101.1	27.4882
101.2	18.0996	101.2	27.4784
101.3	18.0921	101.3	27.4686
101.4	18.089	101.4	27.4588
101.5	18.0838	101.5	27.449
101.6	18.0772	101.6	27.4392
101.7	18.0722	101.7	27.4294
101.8	18.0633	101.8	27.4196
101.9	18.0566	101.9	27.4098
102	18.0508	102	27.4001
102.1	18.0479	102.1	27.3903
102.2	18.0359	102.2	27.3805
102.3	18.0253	102.3	27.3707
102.4	18.0183	102.4	27.361
102.5	18.0124	102.5	27.3512
102.6	18.0078	102.6	27.3415
102.7	18.0002	102.7	27.3317
102.8	17.9941	102.8	27.322
102.9	17.985	102.9	27.3122
103	17.9816	103	27.3025
103.1	17.979	103.1	27.2927
103.2	17.9724	103.2	27.283
103.3	17.9686	103.3	27.2733
103.4	17.966	103.4	27.2635
103.5	17.9617	103.5	27.2538
103.6	17.9632	103.6	27.2441
103.7	17.958	103.7	27.2344
103.8	17.9518	103.8	27.2247
103.9	17.9456	103.9	27.2149
104	17.938	104	27.2052
104.1	17.9328	104.1	27.1955
104.2	17.9289	104.2	27.1858
104.3	17.9237	104.3	27.1761
104.4	17.917	104.4	27.1664
104.5	17.9081	104.5	27.1568
104.6	17.9017	104.6	27.1471
104.7	17.8985	104.7	27.1374
104.8	17.8946	104.8	27.1277
104.9	17.8901	104.9	27.118
105	17.8862	105	27.1084
105.1	17.8796	105.1	27.0987
105.2	17.876	105.2	27.089
105.3	17.8701	105.3	27.0794
105.4	17.8665	105.4	27.0697
105.5	17.8629	105.5	27.0601
105.6	17.8661	105.6	27.0504
105.7	17.8592	105.7	27.0408
105.8	17.8542	105.8	27.0311
105.9	17.844	105.9	27.0215
106	17.8366	106	27.0119
106.1	17.8349	106.1	27.0022
106.2	17.8341	106.2	26.9926
106.3	17.8294	106.3	26.983
106.4	17.8202	106.4	26.9734
106.5	17.8121	106.5	26.9637
106.6	17.8111	106.6	26.9541
106.7	17.8042	106.7	26.9445
106.8	17.7966	106.8	26.9349
106.9	17.7956	106.9	26.9253
107	17.79	107	26.9157
107.1	17.7864	107.1	26.9061
107.2	17.7828	107.2	26.8965
107.3	17.7777	107.3	26.8869
107.4	17.7738	107.4	26.8774
107.5	17.7701	107.5	26.8678
107.6	17.7702	107.6	26.8582
107.7	17.7675	107.7	26.8486
107.8	17.7615	107.8	26.8391
107.9	17.7555	107.9	26.8295
108	17.7517	108	26.8199
108.1	17.7526	108.1	26.8104
108.2	17.7468	108.2	26.8008
108.3	17.7447	108.3	26.7913
108.4	17.7451	108.4	26.7817
108.5	17.7452	108.5	26.7722
108.6	17.7416	108.6	26.7626
108.7	17.7377	108.7	26.7531
108.8	17.7368	108.8	26.7436
108.9	17.7301	108.9	26.734
109	17.728	109	26.7245
109.1	17.7219	109.1	26.715
109.2	17.7163	109.2	26.7055
109.3	17.7152	109.3	26.6959
109.4	17.7084	109.4	26.6864
109.5	17.7083	109.5	26.6769
109.6	17.7061	109.6	26.6674
109.7	17.6945	109.7	26.6579
109.8	17.6905	109.8	26.6484
109.9	17.6863	109.9	26.6389
110	17.6855	110	26.6294
110.1	17.6864	110.1	26.6199
110.2	17.6813	110.2	26.6105
110.3	17.6768	110.3	26.601
110.4	17.6725	110.4	26.5915
110.5	17.6694	110.5	26.582
110.6	17.6653	110.6	26.5725
110.7	17.6558	110.7	26.5631
110.8	17.6479	110.8	26.5536
110.9	17.6445	110.9	26.5442
111	17.6405	111	26.5347
111.1	17.6375	111.1	26.5253
111.2	17.634	111.2	26.5158
111.3	17.6275	111.3	26.5064
111.4	17.6245	111.4	26.4969
111.5	17.6208	111.5	26.4875
111.6	17.6115	111.6	26.478
111.7	17.602	111.7	26.4686
111.8	17.5974	111.8	26.4592
111.9	17.5923	111.9	26.4498
112	17.5938	112	26.4403
112.1	17.5924	112.1	26.4309
112.2	17.5893	112.2	26.4215
112.3	17.5837	112.3	26.4121
112.4	17.5814	112.4	26.4027
112.5	17.58	112.5	26.3933
112.6	17.5782	112.6	26.3839
112.7	17.575	112.7	26.3745
112.8	17.5674	112.8	26.3651
112.9	17.5651	112.9	26.3557
113	17.5607	113	26.3463
113.1	17.5572	113.1	26.3369
113.2	17.555	113.2	26.3276
113.3	17.5527	113.3	26.3182
113.4	17.5494	113.4	26.3088
113.5	17.5436	113.5	26.2994
113.6	17.5402	113.6	26.2901
113.7	17.5342	113.7	26.2807
113.8	17.5381	113.8	26.2714
113.9	17.5328	113.9	26.262
114	17.5319	114	26.2527
114.1	17.5266	114.1	26.2433
114.2	17.5217	114.2	26.234
114.3	17.5146	114.3	26.2246
114.4	17.5093	114.4	26.2153
114.5	17.5066	114.5	26.206
114.6	17.5018	114.6	26.1966
114.7	17.4993	114.7	26.1873
114.8	17.4945	114.8	26.178
114.9	17.4883	114.9	26.1687
115	17.4803	115	26.1593
115.1	17.4754	115.1	26.15
115.2	17.4799	115.2	26.1407
115.3	17.4792	115.3	26.1314
115.4	17.487	115.4	26.1221
115.5	17.4852	115.5	26.1128
115.6	17.4825	115.6	26.1035
115.7	17.4818	115.7	26.0942
115.8	17.4816	115.8	26.0849
115.9	17.4777	115.9	26.0756
116	17.4772	116	26.0664
116.1	17.4711	116.1	26.0571
116.2	17.4667	116.2	26.0478
116.3		116.3	26.0385
116.4		116.4	26.0293
116.5		116.5	26.02
116.6		116.6	26.0108
116.7		116.7	26.0015
116.8		116.8	25.9922
116.9		116.9	25.983
117		117	25.9737
117.1		117.1	25.9737
117.2		117.2	26.0769
117.3		117.3	26.1799
117.4		117.4	26.2828
117.5		117.5	26.3855
117.6		117.6	26.4882
117.7		117.7	26.5908
117.8		117.8	26.6933
117.9		117.9	26.7956
118		118	26.8978
118.1		118.1	27
118.2		118.2	27.102
118.3		118.3	27.204
118.4		118.4	27.3058
118.5		118.5	27.4075
118.6		118.6	27.5091
118.7		118.7	27.6106
118.8	23.9732	118.8	27.7119
118.9	24.5615	118.9	27.8132
119	25.2173	119	27.9144
119.1	25.816	119.1	28.0154
119.2	26.4335	119.2	28.1164
119.3	27.0364	119.3	28.2172
119.4	27.6307	119.4	28.318
119.5	28.2174	119.5	28.4186
119.6	28.7404	119.6	28.5191
119.7	29.2746	119.7	28.6195
119.8	29.8895	119.8	28.7199
119.9	30.4723	119.9	28.8201
120	31.0154	120	28.9201
120.1	31.5731	120.1	29.0201
120.2	32.0766	120.2	29.12
120.3	32.5845	120.3	29.2198
120.4	33.094	120.4	29.3195
120.5	33.5804	120.5	29.419
120.6	34.0681	120.6	29.5185
120.7	34.5602	120.7	29.6178
120.8	35.0644	120.8	29.7171
120.9	35.5407	120.9	29.8162
121	35.9949	121	29.9152
121.1	36.4188	121.1	30.0142
121.2	36.8596	121.2	30.113
121.3	37.2856	121.3	30.2117
121.4	37.7079	121.4	30.3103
121.5	38.1354	121.5	30.4088
121.6	38.5458	121.6	30.5072
121.7	38.9521	121.7	30.6055
121.8	39.3503	121.8	30.7037
121.9	39.7425	121.9	30.8018
122	40.1396	122	30.8998
122.1	40.5204	122.1	30.9976
122.2	40.9015	122.2	31.0954
122.3	41.27	122.3	31.1931
122.4	41.6247	122.4	31.2906
122.5	41.9735	122.5	31.3881
122.6	42.3136	122.6	31.4854
122.7	42.6447	122.7	31.5827
122.8	42.9732	122.8	31.6798
122.9	43.2977	122.9	31.7769
123	43.613	123	31.8738
123.1	43.9199	123.1	31.9706
123.2	44.2233	123.2	32.0673
123.3	44.5263	123.3	32.1639
123.4	44.8138	123.4	32.2605
123.5	45.0989	123.5	32.3569
123.6	45.3782	123.6	32.4532
123.7	45.6419	123.7	32.5494
123.8	45.9051	123.8	32.6455
123.9	46.1709	123.9	32.7415
124	46.4291	124	32.8373
124.1	46.6853	124.1	32.9331
124.2	46.942	124.2	33.0288
124.3	47.1939	124.3	33.1244
124.4	47.4353	124.4	33.2199
124.5	47.6767	124.5	33.3152
124.6	47.9056	124.6	33.4105
124.7	48.1312	124.7	33.5057
124.8	48.3589	124.8	33.6007
124.9	48.586	124.9	33.6957
125	48.8104	125	33.7905
125.1	49.0195	125.1	33.8853
125.2	49.2155	125.2	33.9799
125.3	49.4064	125.3	34.0745
125.4	49.6066	125.4	34.169
125.5	49.8099	125.5	34.2633
125.6	50.0027	125.6	34.3575
125.7	50.194	125.7	34.4517
125.8	50.3752	125.8	34.5457
125.9	50.5602	125.9	34.6396
126	50.7443	126	34.7334
126.1	50.9233	126.1	34.8272
126.2	51.0998	126.2	34.9208
126.3	51.27	126.3	35.0143
126.4	51.4504	126.4	35.1078
126.5	51.5934	126.5	35.2011
126.6	51.761	126.6	35.2943
126.7	51.915	126.7	35.3874
126.8	52.0661	126.8	35.4804
126.9	52.2088	126.9	35.5734
127	52.3455	127	35.6662
127.1	52.4851	127.1	35.7589
127.2	52.6246	127.2	35.8515
127.3	52.7694	127.3	35.944
127.4	52.907	127.4	36.0364
127.5	53.0431	127.5	36.1287
127.6	53.171	127.6	36.2209
127.7	53.3002	127.7	36.313
127.8	53.4138	127.8	36.405
127.9	53.5311	127.9	36.4969
128	53.6499	128	36.5887
128.1	53.7728	128.1	36.6804
128.2	53.8919	128.2	36.772
128.3	54.0085	128.3	36.8635
128.4	54.1274	128.4	36.9549
128.5	54.2396	128.5	37.0462
128.6	54.3468	128.6	37.1374
128.7	54.4537	128.7	37.2285
128.8	54.5591	128.8	37.3195
128.9	54.6658	128.9	37.4104
129	54.771	129	37.5012
129.1	54.8705	129.1	37.5919
129.2	54.973	129.2	37.6825
129.3	55.0733	129.3	37.773
129.4	55.167	129.4	37.8635
129.5	55.2581	129.5	37.9537
129.6	55.347	129.6	38.0439
129.7	55.4336	129.7	38.1341
129.8	55.5181	129.8	38.2241
129.9	55.6041	129.9	38.314
130	55.6896	130	38.4038
130.1	55.771	130.1	38.4935
130.2	55.8536	130.2	38.5831
130.3	55.9396	130.3	38.6726
130.4	56.0242	130.4	38.762
130.5	56.1092	130.5	38.8513
130.6	56.1874	130.6	38.9405
130.7	56.2608	130.7	39.0296
130.8	56.3372	130.8	39.1187
130.9	56.4108	130.9	39.2076
131	56.484	131	39.2964
131.1	56.5572	131.1	39.3851
131.2	56.6335	131.2	39.4737
131.3	56.7065	131.3	39.5623
131.4	56.7692	131.4	39.6507
131.5	56.8351	131.5	39.739
131.6	56.8982	131.6	39.8272
131.7	56.9643	131.7	39.9154
131.8	57.0269	131.8	40.0034
131.9	57.0905	131.9	40.0914
132	57.145	132	40.1792
132.1	57.2091	132.1	40.2669
132.2	57.2752	132.2	40.3546
132.3	57.345	132.3	40.4421
132.4	57.4043	132.4	40.5296
132.5	57.4614	132.5	40.6169
132.6	57.5197	132.6	40.7042
132.7	57.5752	132.7	40.7913
132.8	57.6321	132.8	40.8784
132.9	57.6906	132.9	40.9654
133	57.7513	133	41.0522
133.1	57.8103	133.1	41.139
133.2	57.857	133.2	41.2257
133.3	57.9175	133.3	41.3122
133.4	57.9733	133.4	41.3987
133.5	58.0318	133.5	41.4851
133.6	58.0851	133.6	41.5714
133.7	58.1458	133.7	41.6576
133.8	58.2007	133.8	41.7437
133.9	58.2548	133.9	41.8297
134	58.3066	134	41.9156
134.1	58.3603	134.1	42.0014
134.2	58.413	134.2	42.0871
134.3	58.4611	134.3	42.1727
134.4	58.5109	134.4	42.2583
134.5	58.5576	134.5	42.3437
134.6	58.6034	134.6	42.429
134.7	58.6472	134.7	42.5142
134.8	58.6929	134.8	42.5994
134.9	58.7412	134.9	42.6844
135	58.7879	135	42.7693
135.1	58.8328	135.1	42.8542
135.2	58.8807	135.2	42.939
135.3	58.9288	135.3	43.0236
135.4	58.9676	135.4	43.1082
135.5	59.0141	135.5	43.1927
135.6	59.0577	135.6	43.277
135.7	59.0991	135.7	43.3613
135.8	59.1426	135.8	43.4455
135.9	59.1815	135.9	43.5296
136	59.2208	136	43.6136
136.1	59.2612	136.1	43.6975
136.2	59.3031	136.2	43.7813
136.3	59.3446	136.3	43.865
136.4	59.3855	136.4	43.9487
136.5	59.4297	136.5	44.0322
136.6	59.4691	136.6	44.1156
136.7	59.5061	136.7	44.1989
136.8	59.5432	136.8	44.2822
136.9	59.5808	136.9	44.3654
137	59.6196	137	44.4484
137.1	59.6594	137.1	44.5314
137.2	59.6976	137.2	44.6142
137.3	59.7328	137.3	44.697
137.4	59.7666	137.4	44.7797
137.5	59.8001	137.5	44.8623
137.6	59.8415	137.6	44.9448
137.7	59.8814	137.7	45.0272
137.8	59.9162	137.8	45.1095
137.9	59.9523	137.9	45.1917
138	59.9883	138	45.2738
138.1	60.0247	138.1	45.3559
138.2	60.0618	138.2	45.4378
138.3	60.0933	138.3	45.5197
138.4	60.1259	138.4	45.6014
138.5	60.1637	138.5	45.6831
138.6	60.1961	138.6	45.7646
138.7	60.232	138.7	45.8461
138.8	60.2643	138.8	45.9275
138.9	60.2968	138.9	46.0088
139	60.3318	139	46.09
139.1	60.3633	139.1	46.1711
139.2	60.3973	139.2	46.2521
139.3	60.4319	139.3	46.333
139.4	60.4653	139.4	46.4139
139.5	60.4965	139.5	46.4946
139.6	60.5264	139.6	46.5752
139.7	60.5594	139.7	46.6558
139.8	60.5907	139.8	46.7363
[truncated: 5,182 more rows]
