# Supplementary material for: Key mechanistic features of the trade-off between antibody escape and host cell binding in the SARS-CoV-2 Omicron variant spike proteins
Source: EMBO J. 2024 Mar 11;43(8):5. doi: 10.1038/s44318-024-00062-z (PMC11021471; doi:10.1038/s44318-024-00062-z)
Supplement: Supplementary file 10 — Source Data Fig. 5 [file 44318_2024_62_MOESM10_ESM.zip › Figure 5/5A/fig5-P2C-1F11-RBD BA.2 F486V.xlsx]

## Sheet: P2C-1F11-RBD BA.2 F486V
Run 1; Ch 3; Fc 2-1; Cy 8; BA.2-F486V R; Conc 25 50 100 200 400 nM_X	Run 1; Ch 3; Fc 2-1; Cy 8; BA.2-F486V R; Conc 25 50 100 200 400 nM_Y	Run 1; Ch 3; Fc 2-1; Cy 8; BA.2-F486V R; Conc 25 50 100 200 400 nM; Fitted_X	Run 1; Ch 3; Fc 2-1; Cy 8; BA.2-F486V R; Conc 25 50 100 200 400 nM; Fitted_Y
-60	-0.0328	-60	0
-59.9	-0.0331	-59.9	0
-59.8	-0.0301	-59.8	0
-59.7	-0.0311995	-59.7	0
-59.6	-0.0309	-59.6	0
-59.5	-0.0276	-59.5	0
-59.4	-0.0263	-59.4	0
-59.3	-0.0272	-59.3	0
-59.2	-0.0259998	-59.2	0
-59.1	-0.0281	-59.1	0
-59	-0.0286	-59	0
-58.9	-0.0281	-58.9	0
-58.8	-0.03	-58.8	0
-58.7	-0.0310999	-58.7	0
-58.6	-0.0336	-58.6	0
-58.5	-0.0377	-58.5	0
-58.4	-0.0349	-58.4	0
-58.3	-0.0366	-58.3	0
-58.2	-0.0346998	-58.2	0
-58.1	-0.0338	-58.1	0
-58	-0.0348	-58	0
-57.9	-0.0359	-57.9	0
-57.8	-0.0285	-57.8	0
-57.7	-0.0274996	-57.7	0
-57.6	-0.0257	-57.6	0
-57.5	-0.0267	-57.5	0
-57.4	-0.0236	-57.4	0
-57.3	-0.0241	-57.3	0
-57.2	-0.0269993	-57.2	0
-57.1	-0.0284	-57.1	0
-57	-0.0299	-57	0
-56.9	-0.022	-56.9	0
-56.8	-0.0235	-56.8	0
-56.7	-0.0242996	-56.7	0
-56.6	-0.0285	-56.6	0
-56.5	-0.0353	-56.5	0
-56.4	-0.0419	-56.4	0
-56.3	-0.0456	-56.3	0
-56.2	-0.0535987	-56.2	0
-56.1	-0.0494	-56.1	0
-56	-0.05	-56	0
-55.9	-0.0501	-55.9	0
-55.8	-0.0533	-55.8	0
-55.7	-0.0509005	-55.7	0
-55.6	-0.051	-55.6	0
-55.5	-0.0538	-55.5	0
-55.4	-0.0509	-55.4	0
-55.3	-0.053	-55.3	0
-55.2	-0.0538998	-55.2	0
-55.1	-0.053	-55.1	0
-55	-0.053	-55	0
-54.9	-0.0476	-54.9	0
-54.8	-0.0461	-54.8	0
-54.7	-0.0427007	-54.7	0
-54.6	-0.0461	-54.6	0
-54.5	-0.0523	-54.5	0
-54.4	-0.0465	-54.4	0
-54.3	-0.0415	-54.3	0
-54.2	-0.0377001	-54.2	0
-54.1	-0.0411	-54.1	0
-54	-0.0428	-54	0
-53.9	-0.0445	-53.9	0
-53.8	-0.0389	-53.8	0
-53.7	-0.0433994	-53.7	0
-53.6	-0.0421	-53.6	0
-53.5	-0.0322	-53.5	0
-53.4	-0.0336	-53.4	0
-53.3	-0.034	-53.3	0
-53.2	-0.0414995	-53.2	0
-53.1	-0.0388	-53.1	0
-53	-0.0353	-53	0
-52.9	-0.0373	-52.9	0
-52.8	-0.0356	-52.8	0
-52.7	-0.0310004	-52.7	0
-52.6	-0.0284	-52.6	0
-52.5	-0.0296	-52.5	0
-52.4	-0.033	-52.4	0
-52.3	-0.042	-52.3	0
-52.2	-0.0421994	-52.2	0
-52.1	-0.0472	-52.1	0
-52	-0.0554	-52	0
-51.9	-0.0468	-51.9	0
-51.8	-0.0484	-51.8	0
-51.7	-0.0477	-51.7	0
-51.6	-0.0506	-51.6	0
-51.5	-0.049	-51.5	0
-51.4	-0.0501	-51.4	0
-51.3	-0.0526	-51.3	0
-51.2	-0.0532998	-51.2	0
-51.1	-0.0558	-51.1	0
-51	-0.0621	-51	0
-50.9	-0.0712	-50.9	0
-50.8	-0.0675	-50.8	0
-50.7	-0.0642999	-50.7	0
-50.6	-0.0689	-50.6	0
-50.5	-0.068	-50.5	0
-50.4	-0.0673	-50.4	0
-50.3	-0.0658	-50.3	0
-50.2	-0.0670996	-50.2	0
-50.1	-0.0676	-50.1	0
-50	-0.0602	-50	0
-49.9	-0.0573	-49.9	0
-49.8	-0.0556	-49.8	0
-49.7	-0.0548999	-49.7	0
-49.6	-0.051	-49.6	0
-49.5	-0.0544	-49.5	0
-49.4	-0.0594	-49.4	0
-49.3	-0.0592	-49.3	0
-49.2	-0.0524004	-49.2	0
-49.1	-0.0547	-49.1	0
-49	-0.0578	-49	0
-48.9	-0.0584	-48.9	0
-48.8	-0.0598	-48.8	0
-48.7	-0.0569003	-48.7	0
-48.6	-0.0533	-48.6	0
-48.5	-0.0556	-48.5	0
-48.4	-0.0584	-48.4	0
-48.3	-0.042	-48.3	0
-48.2	-0.0401997	-48.2	0
-48.1	-0.0553	-48.1	0
-48	-0.0614	-48	0
-47.9	-0.0578	-47.9	0
-47.8	-0.0568	-47.8	0
-47.7	-0.0612993	-47.7	0
-47.6	-0.0712	-47.6	0
-47.5	-0.072	-47.5	0
-47.4	-0.0729	-47.4	0
-47.3	-0.0661	-47.3	0
-47.2	-0.0677994	-47.2	0
-47.1	-0.065	-47.1	0
-47	-0.0719	-47	0
-46.9	-0.0745	-46.9	0
-46.8	-0.0795	-46.8	0
-46.7	-0.0764999	-46.7	0
-46.6	-0.058	-46.6	0
-46.5	-0.0579	-46.5	0
-46.4	-0.0637	-46.4	0
-46.3	-0.0821	-46.3	0
-46.2	-0.0839997	-46.2	0
-46.1	-0.0732	-46.1	0
-46	-0.0446	-46	0
-45.9	-0.0376	-45.9	0
-45.8	-0.0331	-45.8	0
-45.7	-0.0323015	-45.7	0
-45.6	-0.0308	-45.6	0
-45.5	-0.0337	-45.5	0
-45.4	-0.0323	-45.4	0
-45.3	-0.0333	-45.3	0
-45.2	-0.0363019	-45.2	0
-45.1	-0.0365	-45.1	0
-45	-0.0293	-45	0
-44.9	-0.029	-44.9	0
-44.8	-0.0338	-44.8	0
-44.7	-0.0394024	-44.7	0
-44.6	-0.0384	-44.6	0
-44.5	-0.0379	-44.5	0
-44.4	-0.0351	-44.4	0
-44.3	-0.0563	-44.3	0
-44.2	-0.0349012	-44.2	0
-44.1	-0.0305	-44.1	0
-44	-0.0168	-44	0
-43.9	-0.026	-43.9	0
-43.8	-0.0256	-43.8	0
-43.7	-0.0360025	-43.7	0
-43.6	-0.0403	-43.6	0
-43.5	-0.0432	-43.5	0
-43.4	-0.0362	-43.4	0
-43.3	-0.0355	-43.3	0
-43.2	-0.0338031	-43.2	0
-43.1	-0.0242	-43.1	0
-43	-0.0143	-43	0
-42.9	-0.00459999	-42.9	0
-42.8	-0.00879999	-42.8	0
-42.7	-0.00110643	-42.7	0
-42.6	-0.00589999	-42.6	0
-42.5	-0.0366	-42.5	0
-42.4	-0.0574	-42.4	0
-42.3	-0.0502	-42.3	0
-42.2	-0.043402	-42.2	0
-42.1	-0.0621	-42.1	0
-42	-0.0686	-42	0
-41.9	-0.0627	-41.9	0
-41.8	-0.0701	-41.8	0
-41.7	-0.0648028	-41.7	0
-41.6	-0.0709	-41.6	0
-41.5	-0.0685	-41.5	0
-41.4	-0.0697	-41.4	0
-41.3	-0.0707	-41.3	0
-41.2	-0.0956999	-41.2	0
-41.1	-0.111	-41.1	0
-41	-0.0884	-41	0
-40.9	-0.1503	-40.9	0
-40.8	-2.0302	-40.8	0
-40.7	1.81641	-40.7	0
-40.6	0.3644	-40.6	0
-40.5	-0.8757	-40.5	0
-40.4	0.7793	-40.4	0
-40.3	0.4495	-40.3	0
-40.2	-1.51801	-40.2	0
-40.1	0.6887	-40.1	0
-40	0.0662	-40	0
-39.9	0.0214	-39.9	0
-39.8	-0.029	-39.8	0
-39.7	-0.0818946	-39.7	0
-39.6	-0.0499	-39.6	0
-39.5	-0.0701	-39.5	0
-39.4	-0.0849	-39.4	0
-39.3	-0.1034	-39.3	0
-39.2	-0.1068	-39.2	0
-39.1	-0.0904	-39.1	0
-39	-0.1434	-39	0
-38.9	-0.1188	-38.9	0
-38.8	-0.2039	-38.8	0
-38.7	-0.1881	-38.7	0
-38.6	-0.0542	-38.6	0
-38.5	-0.1208	-38.5	0
-38.4	-0.1119	-38.4	0
-38.3	-0.1487	-38.3	0
-38.2	-0.291875	-38.2	0
-38.1	-0.1957	-38.1	0
-38	-0.000899995	-38	0
-37.9	0.4549	-37.9	0
-37.8	0.5893	-37.8	0
-37.7	0.237374	-37.7	0
-37.6	0.1628	-37.6	0
-37.5	0.0333	-37.5	0
-37.4	0.1405	-37.4	0
-37.3	0.1115	-37.3	0
-37.2	0.00230209	-37.2	0
-37.1	0.00429997	-37.1	0
-37	0.00560001	-37	0
-36.9	0.00910002	-36.9	0
-36.8	-0.0337	-36.8	0
-36.7	-0.0346036	-36.7	0
-36.6	-0.039	-36.6	0
-36.5	-0.0232	-36.5	0
-36.4	-0.0206	-36.4	0
-36.3	-0.0214	-36.3	0
-36.2	-0.0329993	-36.2	0
-36.1	-0.0386	-36.1	0
-36	-0.0219	-36	0
-35.9	-0.021	-35.9	0
-35.8	-0.04	-35.8	0
-35.7	-0.0382977	-35.7	0
-35.6	-0.018	-35.6	0
-35.5	-0.0271	-35.5	0
-35.4	-0.0368	-35.4	0
-35.3	-0.0188	-35.3	0
-35.2	-0.0162974	-35.2	0
-35.1	-0.0224	-35.1	0
-35	-0.0142	-35	0
-34.9	-0.0153	-34.9	0
-34.8	-0.00659999	-34.8	0
-34.7	-0.0154991	-34.7	0
-34.6	-0.0169	-34.6	0
-34.5	-0.00919998	-34.5	0
-34.4	-0.0238	-34.4	0
-34.3	-0.0252	-34.3	0
-34.2	-0.0261006	-34.2	0
-34.1	-0.0356	-34.1	0
-34	-0.0401	-34	0
-33.9	-0.0324	-33.9	0
-33.8	-0.0248	-33.8	0
-33.7	-0.0273984	-33.7	0
-33.6	-0.0225	-33.6	0
-33.5	-0.0137	-33.5	0
-33.4	-0.0185	-33.4	0
-33.3	-0.0247	-33.3	0
-33.2	-0.0297992	-33.2	0
-33.1	-0.0362	-33.1	0
-33	-0.0417	-33	0
-32.9	-0.0418	-32.9	0
-32.8	-0.0405	-32.8	0
-32.7	-0.0441987	-32.7	0
-32.6	-0.0413	-32.6	0
-32.5	-0.0422	-32.5	0
-32.4	-0.0369	-32.4	0
-32.3	-0.0402	-32.3	0
-32.2	-0.0383994	-32.2	0
-32.1	-0.041	-32.1	0
-32	-0.0395	-32	0
-31.9	-0.0365	-31.9	0
-31.8	-0.0331	-31.8	0
-31.7	-0.0330994	-31.7	0
-31.6	-0.0403	-31.6	0
-31.5	-0.0395	-31.5	0
-31.4	-0.0404	-31.4	0
-31.3	-0.0454	-31.3	0
-31.2	-0.0476989	-31.2	0
-31.1	-0.049	-31.1	0
-31	-0.0505	-31	0
-30.9	-0.0466	-30.9	0
-30.8	-0.0423	-30.8	0
-30.7	-0.0392997	-30.7	0
-30.6	-0.0371	-30.6	0
-30.5	-0.0297	-30.5	0
-30.4	-0.0317	-30.4	0
-30.3	-0.0311	-30.3	0
-30.2	-0.0326992	-30.2	0
-30.1	-0.0334	-30.1	0
-30	-0.0317	-30	0
-29.9	-0.0313	-29.9	0
-29.8	-0.0317	-29.8	0
-29.7	-0.0317994	-29.7	0
-29.6	-0.0332	-29.6	0
-29.5	-0.0299	-29.5	0
-29.4	-0.0273	-29.4	0
-29.3	-0.0252	-29.3	0
-29.2	-0.0272993	-29.2	0
-29.1	-0.0258	-29.1	0
-29	-0.0255	-29	0
-28.9	-0.0275	-28.9	0
-28.8	-0.0303	-28.8	0
-28.7	-0.0298993	-28.7	0
-28.6	-0.0302	-28.6	0
-28.5	-0.0303	-28.5	0
-28.4	-0.0287	-28.4	0
-28.3	-0.0249	-28.3	0
-28.2	-0.0215999	-28.2	0
-28.1	-0.0235	-28.1	0
-28	-0.0231	-28	0
-27.9	-0.024	-27.9	0
-27.8	-0.0257	-27.8	0
-27.7	-0.0252997	-27.7	0
-27.6	-0.0247	-27.6	0
-27.5	-0.0221	-27.5	0
-27.4	-0.0189	-27.4	0
-27.3	-0.0206	-27.3	0
-27.2	-0.0212998	-27.2	0
-27.1	-0.0189	-27.1	0
-27	-0.017	-27	0
-26.9	-0.015	-26.9	0
-26.8	-0.0156	-26.8	0
-26.7	-0.0169996	-26.7	0
-26.6	-0.0157	-26.6	0
-26.5	-0.0188	-26.5	0
-26.4	-0.0188	-26.4	0
-26.3	-0.0182	-26.3	0
-26.2	-0.0166992	-26.2	0
-26.1	-0.0163	-26.1	0
-26	-0.0167	-26	0
-25.9	-0.017	-25.9	0
-25.8	-0.0177	-25.8	0
-25.7	-0.0161996	-25.7	0
-25.6	-0.017	-25.6	0
-25.5	-0.0204	-25.5	0
-25.4	-0.0194	-25.4	0
-25.3	-0.018	-25.3	0
-25.2	-0.0128002	-25.2	0
-25.1	-0.00900001	-25.1	0
-25	-0.0118	-25	0
-24.9	-0.0134	-24.9	0
-24.8	-0.0175	-24.8	0
-24.7	-0.0194993	-24.7	0
-24.6	-0.0223	-24.6	0
-24.5	-0.0251	-24.5	0
-24.4	-0.0305	-24.4	0
-24.3	-0.0308	-24.3	0
-24.2	-0.0311998	-24.2	0
-24.1	-0.0281	-24.1	0
-24	-0.0256	-24	0
-23.9	-0.0226	-23.9	0
-23.8	-0.02	-23.8	0
-23.7	-0.0208995	-23.7	0
-23.6	-0.0184	-23.6	0
-23.5	-0.0189	-23.5	0
-23.4	-0.0224	-23.4	0
-23.3	-0.0254	-23.3	0
-23.2	-0.0270994	-23.2	0
-23.1	-0.0242	-23.1	0
-23	-0.0232	-23	0
-22.9	-0.0216	-22.9	0
-22.8	-0.0207	-22.8	0
-22.7	-0.0185001	-22.7	0
-22.6	-0.0181	-22.6	0
-22.5	-0.017	-22.5	0
-22.4	-0.0105	-22.4	0
-22.3	-0.0111	-22.3	0
-22.2	-0.0202994	-22.2	0
-22.1	-0.0162	-22.1	0
-22	-0.0164	-22	0
-21.9	-0.0133	-21.9	0
-21.8	-0.0162	-21.8	0
-21.7	-0.0157996	-21.7	0
-21.6	-0.0182	-21.6	0
-21.5	-0.0181	-21.5	0
-21.4	-0.0139	-21.4	0
-21.3	-0.0245	-21.3	0
-21.2	-0.021701	-21.2	0
-21.1	-0.0289	-21.1	0
-21	-0.0298	-21	0
-20.9	-0.0188	-20.9	0
-20.8	-0.0203	-20.8	0
-20.7	-0.0326989	-20.7	0
-20.6	-0.0227	-20.6	0
-20.5	-0.0308	-20.5	0
-20.4	-0.0323	-20.4	0
-20.3	-0.0393	-20.3	0
-20.2	-0.0413995	-20.2	0
-20.1	-0.0339	-20.1	0
-20	-0.0268	-20	0
-19.9	-0.0133	-19.9	0
-19.8	-0.00109999	-19.8	0
-19.7	0.0102996	-19.7	0
-19.6	0.0119	-19.6	0
-19.5	0.016	-19.5	0
-19.4	0.017	-19.4	0
-19.3	0.0217	-19.3	0
-19.2	0.0282999	-19.2	0
-19.1	0.0302	-19.1	0
-19	0.0351	-19	0
-18.9	0.0371	-18.9	0
-18.8	0.0417	-18.8	0
-18.7	0.0428002	-18.7	0
-18.6	0.0464	-18.6	0
-18.5	0.0343	-18.5	0
-18.4	0.0121	-18.4	0
-18.3	-0.0125	-18.3	0
-18.2	-0.0293972	-18.2	0
-18.1	-0.0326	-18.1	0
-18	-0.0092	-18	0
-17.9	-0.000499997	-17.9	0
-17.8	0.0183	-17.8	0
-17.7	0.00869937	-17.7	0
-17.6	0.0059	-17.6	0
-17.5	0.00869999	-17.5	0
-17.4	0.0052	-17.4	0
-17.3	0.0066	-17.3	0
-17.2	0.00900093	-17.2	0
-17.1	0.0061	-17.1	0
-17	-0.0112	-17	0
-16.9	-0.0336	-16.9	0
-16.8	-0.0502	-16.8	0
-16.7	-0.0594996	-16.7	0
-16.6	-0.0634	-16.6	0
-16.5	-0.0731	-16.5	0
-16.4	-0.0795	-16.4	0
-16.3	-0.0813	-16.3	0
-16.2	-0.0850977	-16.2	0
-16.1	-0.09	-16.1	0
-16	-0.0873	-16	0
-15.9	-0.0804	-15.9	0
-15.8	-0.0622	-15.8	0
-15.7	-0.0738	-15.7	0
-15.6	-0.065	-15.6	0
-15.5	-0.0597	-15.5	0
-15.4	-0.0553	-15.4	0
-15.3	-0.0524	-15.3	0
-15.2	-0.0536006	-15.2	0
-15.1	-0.054	-15.1	0
-15	-0.0517	-15	0
-14.9	-0.053	-14.9	0
-14.8	-0.053	-14.8	0
-14.7	-0.0554003	-14.7	0
-14.6	-0.0636	-14.6	0
-14.5	-0.0694	-14.5	0
-14.4	-0.0704	-14.4	0
-14.3	-0.0583	-14.3	0
-14.2	-0.0532008	-14.2	0
-14.1	-0.0496	-14.1	0
-14	-0.0524	-14	0
-13.9	-0.0403	-13.9	0
-13.8	-0.033	-13.8	0
-13.7	-0.0345001	-13.7	0
-13.6	-0.0323	-13.6	0
-13.5	-0.0389	-13.5	0
-13.4	-0.0468	-13.4	0
-13.3	-0.0499	-13.3	0
-13.2	-0.0494999	-13.2	0
-13.1	-0.0557	-13.1	0
-13	-0.0548	-13	0
-12.9	-0.0597	-12.9	0
-12.8	-0.0652	-12.8	0
-12.7	-0.0652012	-12.7	0
-12.6	-0.0752	-12.6	0
-12.5	-0.0771	-12.5	0
-12.4	-0.0674	-12.4	0
-12.3	-0.0567	-12.3	0
-12.2	-0.0527	-12.2	0
-12.1	-0.0585	-12.1	0
-12	-0.0679	-12	0
-11.9	-0.0642	-11.9	0
-11.8	-0.0652	-11.8	0
-11.7	-0.0642001	-11.7	0
-11.6	-0.0649	-11.6	0
-11.5	-0.0594	-11.5	0
-11.4	-0.0615	-11.4	0
-11.3	-0.0542	-11.3	0
-11.2	-0.0480998	-11.2	0
-11.1	-0.0477	-11.1	0
-11	-0.0498	-11	0
-10.9	-0.0496	-10.9	0
-10.8	-0.0531	-10.8	0
-10.7	-0.0493002	-10.7	0
-10.6	-0.0404	-10.6	0
-10.5	-0.0441	-10.5	0
-10.4	-0.0446	-10.4	0
-10.3	-0.0377	-10.3	0
-10.2	-0.035601	-10.2	0
-10.1	-0.031	-10.1	0
-10	-0.0305	-10	0
-9.90001	-0.0355	-9.90001	0
-9.8	-0.0395	-9.8	0
-9.70001	-0.0354005	-9.70001	0
-9.60001	-0.0315	-9.60001	0
-9.5	-0.0274	-9.5	0
-9.40001	-0.0259	-9.40001	0
-9.3	-0.015	-9.3	0
-9.20001	-0.0015006	-9.20001	0
-9.10001	0.0017	-9.10001	0
-9	0.00260001	-9	0
-8.90001	-0.000600005	-8.90001	0
-8.8	-0.0032	-8.8	0
-8.70001	-0.0105983	-8.70001	0
-8.60001	-0.0083	-8.60001	0
-8.5	-0.0063	-8.5	0
-8.40001	-0.0164	-8.40001	0
-8.3	-0.0237	-8.3	0
-8.20001	-0.027899	-8.20001	0
-8.10001	-0.0279	-8.10001	0
-8	-0.0396	-8	0
-7.90001	-0.0362	-7.90001	0
-7.8	-0.0334	-7.8	0
-7.70001	-0.030599	-7.70001	0
-7.60001	-0.0241	-7.60001	0
-7.5	-0.0188	-7.5	0
-7.40001	-0.0158	-7.40001	0
-7.3	-0.0127	-7.3	0
-7.20001	-0.00949946	-7.20001	0
-7.10001	-0.0129	-7.10001	0
-7	-0.0143	-7	0
-6.90001	-0.0121	-6.90001	0
-6.8	-0.0083	-6.8	0
-6.70001	-0.0103992	-6.70001	0
-6.60001	-0.0108	-6.60001	0
-6.5	-0.0113	-6.5	0
-6.40001	-0.0098	-6.40001	0
-6.3	-0.0096	-6.3	0
-6.20001	-0.00689939	-6.20001	0
-6.10001	-0.0082	-6.10001	0
-6	-0.0066	-6	0
-5.90001	-0.0051	-5.90001	0
-5.8	-0.0083	-5.8	0
-5.70001	-0.0117987	-5.70001	0
-5.60001	-0.0135	-5.60001	0
-5.5	-0.009	-5.5	0
-5.40001	-0.0054	-5.40001	0
-5.3	-0.0058	-5.3	0
-5.20001	-0.00739898	-5.20001	0
-5.10001	-0.0039	-5.10001	0
-5	0	-5	0
-4.90001	-0.0047	-4.90001	0
-4.8	-0.0094	-4.8	0
-4.70001	-0.014599	-4.70001	0
-4.60001	-0.0146	-4.60001	0
-4.5	-0.0153	-4.5	0
-4.40001	-0.0139	-4.40001	0
-4.3	-0.0144	-4.3	0
-4.20001	-0.0170992	-4.20001	0
-4.10001	-0.0178	-4.10001	0
-4	-0.0121	-4	0
-3.90001	-0.0142	-3.90001	0
-3.8	-0.0138	-3.8	0
-3.70001	-0.0124998	-3.70001	0
-3.60001	-0.0106	-3.60001	0
-3.5	-0.0115	-3.5	0
-3.40001	-0.0086	-3.40001	0
-3.3	0.0045	-3.3	0
-3.20001	0.00980024	-3.20001	0
-3.10001	0.0159	-3.10001	0
-3	0.0252	-3	0
-2.90001	0.0188	-2.90001	0
-2.8	0.0218	-2.8	0
-2.70001	0.0202004	-2.70001	0
-2.60001	0.0176	-2.60001	0
-2.5	0.0149	-2.5	0
-2.40001	0.0165	-2.40001	0
-2.3	0.0108	-2.3	0
-2.20001	0.0146003	-2.20001	0
-2.10001	0.0088	-2.10001	0
-2	0.0069	-2	0
-1.90001	0.009	-1.90001	0
-1.8	0.0133	-1.8	0
-1.70001	0.0174992	-1.70001	0
-1.60001	0.0179	-1.60001	0
-1.5	0.0192	-1.5	0
-1.40001	0.0049	-1.40001	0
-1.3	-0.0067	-1.3	0
-1.20001	-0.00739957	-1.20001	0
-1.10001	-0.0107	-1.10001	0
-1	-0.0118	-1	0
-0.900009	-0.0121	-0.900009	0
-0.800003	-0.0134	-0.800003	0
-0.700012		-0.700012	0
-0.600006		-0.600006	0
-0.5		-0.5	0
-0.400009		-0.400009	0
-0.300003		-0.300003	0
-0.200012		-0.200012	0
-0.100006		-0.100006	0
0		0	0
0.0999908		0.0999908	0
0.199997		0.199997	0.0789021
0.299988		0.299988	0.157129
0.399994		0.399994	0.234708
0.5		0.5	0.311633
0.599991		0.599991	0.387897
0.699997		0.699997	0.463527
0.799988		0.799988	0.538506
0.899994		0.899994	0.61286
1		1	0.686584
1.09999		1.09999	0.75967
1.2		1.2	0.832146
1.29999		1.29999	0.903993
1.39999		1.39999	0.975239
1.5		1.5	1.04588
1.59999		1.59999	1.1159
1.7		1.7	1.18533
1.79999	4.73273	1.79999	1.25416
1.89999	4.4293	1.89999	1.32241
2	4.4067	2	1.39008
2.09999	4.2515	2.09999	1.45715
2.2	4.2367	2.2	1.52365
2.29999	4.14247	2.29999	1.58957
2.39999	4.14247	2.39999	1.65494
2.5	4.2515	2.5	1.71974
2.59999	4.1683	2.59999	1.78397
2.7	4.2784	2.7	1.84765
2.79999	4.2502	2.79999	1.91077
2.89999	4.3507	2.89999	1.97336
3	4.3704	3	2.0354
3.09999	4.3469	3.09999	2.09689
3.2	4.5058	3.2	2.15786
3.29999	4.565	3.29999	2.21829
3.39999	4.6484	3.39999	2.2782
3.5	4.7292	3.5	2.33759
3.59999	4.7817	3.59999	2.39645
3.7	4.8475	3.7	2.4548
3.79999	4.911	3.79999	2.51264
3.89999	4.9914	3.89999	2.56998
4	5.0527	4	2.62682
4.09999	5.117	4.09999	2.68314
4.2	5.2068	4.2	2.73899
4.29999	5.2878	4.29999	2.79433
4.39999	5.3486	4.39999	2.8492
4.5	5.4261	4.5	2.90358
4.59999	5.4871	4.59999	2.95747
4.7	5.5503	4.7	3.0109
4.79999	5.6236	4.79999	3.06385
4.89999	5.6901	4.89999	3.11634
5	5.7388	5	3.16836
5.09999	5.8227	5.09999	3.21992
5.2	5.879	5.2	3.27103
5.29999	5.926	5.29999	3.32167
5.39999	6.0065	5.39999	3.37188
5.5	6.0508	5.5	3.42164
5.59999	6.1021	5.59999	3.47094
5.7	6.1634	5.7	3.51982
5.79999	6.238	5.79999	3.56826
5.89999	6.2757	5.89999	3.61627
6	6.3171	6	3.66385
6.09999	6.369	6.09999	3.711
6.2	6.4034	6.2	3.75774
6.29999	6.4536	6.29999	3.80405
6.39999	6.4873	6.39999	3.84996
6.5	6.53	6.5	3.89545
6.59999	6.5752	6.59999	3.94053
6.7	6.6282	6.7	3.98521
6.79999	6.6675	6.79999	4.02949
6.89999	6.6991	6.89999	4.07337
7	6.7523	7	4.11686
7.09999	6.7857	7.09999	4.15995
7.2	6.8215	7.2	4.20266
7.29999	6.8481	7.29999	4.24498
7.39999	6.885	7.39999	4.28693
7.5	6.9162	7.5	4.32849
7.59999	6.943	7.59999	4.36968
7.7	6.9762	7.7	4.4105
7.79999	7.0079	7.79999	4.45094
7.89999	7.0421	7.89999	4.49103
8	7.0736	8	4.53075
8.09999	7.1054	8.09999	4.57011
8.2	7.1336	8.2	4.60911
8.29999	7.166	8.29999	4.64776
8.39999	7.1976	8.39999	4.68606
8.5	7.2289	8.5	4.72401
8.59999	7.2536	8.59999	4.76162
8.7	7.2757	8.7	4.79888
8.79999	7.3073	8.79999	4.83581
8.89999	7.3383	8.89999	4.8724
9	7.3599	9	4.90866
9.09999	7.3841	9.09999	4.94458
9.2	7.4078	9.2	4.98018
9.29999	7.4338	9.29999	5.01545
9.39999	7.4508	9.39999	5.0504
9.5	7.4722	9.5	5.08504
9.59999	7.4881	9.59999	5.11935
9.7	7.5129	9.7	5.15336
9.79999	7.5379	9.79999	5.18704
9.89999	7.5583	9.89999	5.22043
10	7.5778	10	5.25351
10.1	7.5939	10.1	5.28628
10.2	7.6115	10.2	5.31875
10.3	7.6307	10.3	5.35093
10.4	7.6488	10.4	5.38281
10.5	7.6678	10.5	5.4144
10.6	7.6849	10.6	5.44569
10.7	7.707	10.7	5.4767
10.8	7.7239	10.8	5.50742
10.9	7.7435	10.9	5.53786
11	7.7602	11	5.56803
11.1	7.7741	11.1	5.59791
11.2	7.7889	11.2	5.62752
11.3	7.8037	11.3	5.65685
11.4	7.8151	11.4	5.68591
11.5	7.828	11.5	5.71471
11.6	7.8431	11.6	5.74323
11.7	7.8616	11.7	5.7715
11.8	7.8793	11.8	5.7995
11.9	7.8974	11.9	5.82725
12	7.9072	12	5.85474
12.1	7.9228	12.1	5.88197
12.2	7.9387	12.2	5.90895
12.3	7.9513	12.3	5.93568
12.4	7.965	12.4	5.96217
12.5	7.9786	12.5	5.9884
12.6	7.9817	12.6	6.0144
12.7	7.9912	12.7	6.04015
12.8	8.0035	12.8	6.06566
12.9	8.0153	12.9	6.09094
13	8.0266	13	6.11598
13.1	8.0339	13.1	6.14079
13.2	8.0439	13.2	6.16537
13.3	8.0534	13.3	6.18971
13.4	8.0635	13.4	6.21384
13.5	8.0709	13.5	6.23774
13.6	8.0759	13.6	6.26141
13.7	8.0828	13.7	6.28486
13.8	8.0868	13.8	6.3081
13.9	8.0962	13.9	6.33112
14	8.1076	14	6.35392
14.1	8.1179	14.1	6.37651
14.2	8.1226	14.2	6.39889
14.3	8.1298	14.3	6.42106
14.4	8.1355	14.4	6.44302
14.5	8.1357	14.5	6.46478
14.6	8.1418	14.6	6.48634
14.7	8.1506	14.7	6.50769
14.8	8.1577	14.8	6.52884
14.9	8.1716	14.9	6.54979
15	8.1772	15	6.57055
15.1	8.1824	15.1	6.59112
15.2	8.1915	15.2	6.61149
15.3	8.2013	15.3	6.63166
15.4	8.2115	15.4	6.65166
15.5	8.2142	15.5	6.67146
15.6	8.2209	15.6	6.69107
15.7	8.2268	15.7	6.71051
15.8	8.2302	15.8	6.72976
15.9	8.2393	15.9	6.74883
16	8.2421	16	6.76772
16.1	8.2465	16.1	6.78643
16.2	8.2546	16.2	6.80496
16.3	8.2559	16.3	6.82332
16.4	8.2587	16.4	6.84151
16.5	8.256	16.5	6.85953
16.6	8.259	16.6	6.87738
16.7	8.2662	16.7	6.89506
16.8	8.2749	16.8	6.91257
16.9	8.2807	16.9	6.92992
17	8.2863	17	6.9471
17.1	8.2951	17.1	6.96412
17.2	8.3069	17.2	6.98098
17.3	8.3114	17.3	6.99768
17.4	8.3127	17.4	7.01423
17.5	8.3212	17.5	7.03062
17.6	8.3265	17.6	7.04685
17.7	8.3333	17.7	7.06293
17.8	8.3352	17.8	7.07886
17.9	8.3375	17.9	7.09464
18	8.3423	18	7.11026
18.1	8.348	18.1	7.12574
18.2	8.3508	18.2	7.14108
18.3	8.3546	18.3	7.15627
18.4	8.3629	18.4	7.17131
18.5	8.3678	18.5	7.18621
18.6	8.3678	18.6	7.20097
18.7	8.372	18.7	7.2156
18.8	8.374	18.8	7.23008
18.9	8.3757	18.9	7.24442
19	8.3809	19	7.25863
19.1	8.3841	19.1	7.27271
19.2	8.3878	19.2	7.28665
19.3	8.3906	19.3	7.30046
19.4	8.3929	19.4	7.31413
19.5	8.3978	19.5	7.32768
19.6	8.402	19.6	7.3411
19.7	8.4033	19.7	7.35439
19.8	8.4074	19.8	7.36756
19.9	8.4094	19.9	7.3806
20	8.4103	20	7.39352
20.1	8.4113	20.1	7.40631
20.2	8.4134	20.2	7.41898
20.3	8.4149	20.3	7.43153
20.4	8.4166	20.4	7.44396
20.5	8.4211	20.5	7.45628
20.6	8.422	20.6	7.46847
20.7	8.4223	20.7	7.48056
20.8	8.4245	20.8	7.49252
20.9	8.428	20.9	7.50437
21	8.4299	21	7.51611
21.1	8.4322	21.1	7.52774
21.2	8.4337	21.2	7.53925
21.3	8.4328	21.3	7.55066
21.4	8.4308	21.4	7.56196
21.5	8.4294	21.5	7.57315
21.6	8.4321	21.6	7.58423
21.7	8.4378	21.7	7.59521
21.8	8.4399	21.8	7.60608
21.9	8.444	21.9	7.61685
22	8.4438	22	7.62752
22.1	8.4455	22.1	7.63808
22.2	8.4479	22.2	7.64854
22.3	8.4471	22.3	7.65891
22.4	8.4531	22.4	7.66917
22.5	8.4547	22.5	7.67934
22.6	8.456	22.6	7.68941
22.7	8.455	22.7	7.69938
22.8	8.455	22.8	7.70926
22.9	8.4551	22.9	7.71904
23	8.4566	23	7.72873
23.1	8.4571	23.1	7.73833
23.2	8.4565	23.2	7.74783
23.3	8.4547	23.3	7.75725
23.4	8.4517	23.4	7.76657
23.5	8.4485	23.5	7.77581
23.6	8.4454	23.6	7.78496
23.7	8.4475	23.7	7.79401
23.8	8.4444	23.8	7.80299
23.9	8.4467	23.9	7.81187
24	8.4485	24	7.82067
24.1	8.4491	24.1	7.82939
24.2	8.4493	24.2	7.83802
24.3	8.4491	24.3	7.84658
24.4	8.4502	24.4	7.85505
24.5	8.4501	24.5	7.86343
24.6	8.4529	24.6	7.87174
24.7	8.4536	24.7	7.87997
24.8	8.4539	24.8	7.88812
24.9	8.456	24.9	7.89619
25	8.4557	25	7.90418
25.1	8.4496	25.1	7.9121
25.2	8.4537	25.2	7.91994
25.3	8.4571	25.3	7.92771
25.4	8.463	25.4	7.9354
25.5	8.4689	25.5	7.94302
25.6	8.4676	25.6	7.95056
25.7	8.4662	25.7	7.95803
25.8	8.4665	25.8	7.96543
25.9	8.4662	25.9	7.97276
26	8.4665	26	7.98002
26.1	8.4665	26.1	7.98721
26.2	8.4686	26.2	7.99433
26.3	8.4685	26.3	8.00138
26.4	8.4684	26.4	8.00836
26.5	8.4673	26.5	8.01528
26.6	8.4656	26.6	8.02213
26.7	8.4685	26.7	8.02891
26.8	8.4702	26.8	8.03563
26.9	8.4694	26.9	8.04229
27	8.4674	27	8.04888
27.1	8.4657	27.1	8.05541
27.2	8.4649	27.2	8.06187
27.3	8.4661	27.3	8.06827
27.4	8.4657	27.4	8.07461
27.5	8.4694	27.5	8.08089
27.6	8.4703	27.6	8.08711
27.7	8.4708	27.7	8.09327
27.8	8.4687	27.8	8.09937
27.9	8.4705	27.9	8.10542
28	8.4676	28	8.1114
28.1	8.463	28.1	8.11733
28.2	8.4635	28.2	8.12319
28.3	8.4661	28.3	8.12901
28.4	8.4695	28.4	8.13476
28.5	8.4662	28.5	8.14046
28.6	8.4652	28.6	8.14611
28.7	8.4677	28.7	8.1517
28.8	8.4683	28.8	8.15724
28.9	8.4679	28.9	8.16272
29	8.467	29	8.16815
29.1	8.4687	29.1	8.17353
29.2	8.4674	29.2	8.17886
29.3	8.4675	29.3	8.18414
29.4	8.4678	29.4	8.18936
29.5	8.4712	29.5	8.19454
29.6	8.4769	29.6	8.19966
29.7	8.4769	29.7	8.20474
29.8	8.4716	29.8	8.20976
29.9	8.4706	29.9	8.21474
30	8.4688	30	8.21967
30.1	8.4693	30.1	8.22456
30.2	8.4664	30.2	8.22939
30.3	8.4683	30.3	8.23418
30.4	8.4671	30.4	8.23892
30.5	8.4636	30.5	8.24362
30.6	8.4605	30.6	8.24827
30.7	8.4571	30.7	8.25288
30.8	8.4564	30.8	8.25744
30.9	8.4531	30.9	8.26196
31	8.4476	31	8.26643
31.1	8.449	31.1	8.27086
31.2	8.4518	31.2	8.27525
31.3	8.4511	31.3	8.2796
31.4	8.4455	31.4	8.2839
31.5	8.4413	31.5	8.28817
31.6	8.4343	31.6	8.29239
31.7	8.4315	31.7	8.29657
31.8	8.4328	31.8	8.30071
31.9	8.4358	31.9	8.30481
32	8.4385	32	8.30887
32.1	8.4388	32.1	8.31289
32.2	8.4415	32.2	8.31687
32.3	8.4421	32.3	8.32082
32.4	8.444	32.4	8.32473
32.5	8.442	32.5	8.32859
32.6	8.442	32.6	8.33243
32.7	8.4421	32.7	8.33622
32.8	8.4402	32.8	8.33998
32.9	8.4411	32.9	8.3437
33	8.4397	33	8.34738
33.1	8.4374	33.1	8.35103
33.2	8.4365	33.2	8.35465
33.3	8.4358	33.3	8.35823
33.4	8.433	33.4	8.36177
33.5	8.4383	33.5	8.36528
33.6	8.4391	33.6	8.36876
33.7	8.439	33.7	8.3722
33.8	8.4403	33.8	8.37561
33.9	8.4391	33.9	8.37899
34	8.4388	34	8.38233
34.1	8.4386	34.1	8.38564
34.2	8.4403	34.2	8.38892
34.3	8.4374	34.3	8.39217
34.4	8.4342	34.4	8.39539
34.5	8.4301	34.5	8.39857
34.6	8.4324	34.6	8.40173
34.7	8.4354	34.7	8.40485
34.8	8.4348	34.8	8.40795
34.9	8.4355	34.9	8.41101
35	8.4402	35	8.41404
35.1	8.4412	35.1	8.41705
35.2	8.4374	35.2	8.42002
35.3	8.4361	35.3	8.42297
35.4	8.4373	35.4	8.42589
35.5	8.4341	35.5	8.42878
35.6	8.4318	35.6	8.43164
35.7	8.4324	35.7	8.43448
35.8	8.4331	35.8	8.43729
35.9	8.4326	35.9	8.44007
36	8.4329	36	8.44282
36.1	8.4316	36.1	8.44555
36.2	8.4285	36.2	8.44824
36.3	8.4278	36.3	8.45092
36.4	8.4301	36.4	8.45357
36.5	8.4288	36.5	8.45619
36.6	8.4282	36.6	8.45879
36.7	8.4313	36.7	8.46136
36.8	8.4357	36.8	8.4639
36.9	8.4367	36.9	8.46643
37	8.4362	37	8.46893
37.1	8.4391	37.1	8.4714
37.2	8.4375	37.2	8.47385
37.3	8.4368	37.3	8.47627
37.4	8.4308	37.4	8.47868
37.5	8.4309	37.5	8.48106
37.6	8.4322	37.6	8.48341
37.7	8.4309	37.7	8.48575
37.8	8.4326	37.8	8.48806
37.9	8.4342	37.9	8.49034
38	8.4331	38	8.49261
38.1	8.4315	38.1	8.49485
38.2	8.4321	38.2	8.49708
38.3	8.4296	38.3	8.49928
38.4	8.4302	38.4	8.50146
38.5	8.43	38.5	8.50362
38.6	8.4289	38.6	8.50575
38.7	8.429	38.7	8.50787
38.8	8.4302	38.8	8.50997
38.9	8.4308	38.9	8.51204
39	8.426	39	8.5141
39.1	8.4232	39.1	8.51613
39.2	8.4258	39.2	8.51815
39.3	8.4236	39.3	8.52015
39.4	8.425	39.4	8.52212
39.5	8.4263	39.5	8.52408
39.6	8.4277	39.6	8.52602
39.7	8.4224	39.7	8.52794
39.8	8.4235	39.8	8.52984
39.9	8.4229	39.9	8.53173
40	8.4247	40	8.53359
40.1	8.4264	40.1	8.53544
40.2	8.4277	40.2	8.53727
40.3	8.429	40.3	8.53908
40.4	8.4336	40.4	8.54087
40.5	8.4324	40.5	8.54265
40.6	8.4332	40.6	8.54441
40.7	8.4336	40.7	8.54615
40.8	8.4336	40.8	8.54788
40.9	8.4303	40.9	8.54958
41	8.4301	41	8.55128
41.1	8.4266	41.1	8.55295
41.2	8.4253	41.2	8.55461
41.3	8.4246	41.3	8.55625
41.4	8.4241	41.4	8.55788
41.5	8.4195	41.5	8.55949
41.6	8.4195	41.6	8.56109
41.7	8.4195	41.7	8.56267
41.8	8.4198	41.8	8.56423
41.9	8.4206	41.9	8.56578
42	8.4207	42	8.56732
42.1	8.4225	42.1	8.56884
42.2	8.4249	42.2	8.57034
42.3	8.4266	42.3	8.57183
42.4	8.4304	42.4	8.57331
42.5	8.4284	42.5	8.57477
42.6	8.4306	42.6	8.57622
42.7	8.4293	42.7	8.57765
42.8	8.4288	42.8	8.57907
42.9	8.423	42.9	8.58048
43	8.4206	43	8.58187
43.1	8.4208	43.1	8.58325
43.2	8.4198	43.2	8.58461
43.3	8.4205	43.3	8.58597
43.4	8.4221	43.4	8.5873
43.5	8.4257	43.5	8.58863
43.6	8.4281	43.6	8.58994
43.7	8.4245	43.7	8.59124
43.8	8.4252	43.8	8.59253
43.9	8.4238	43.9	8.59381
44	8.423	44	8.59507
44.1	8.4229	44.1	8.59632
44.2	8.4222	44.2	8.59756
44.3	8.4225	44.3	8.59878
44.4	8.4245	44.4	8.6
44.5	8.4208	44.5	8.6012
44.6	8.4205	44.6	8.60239
44.7	8.4202	44.7	8.60357
44.8	8.4172	44.8	8.60474
44.9	8.4213	44.9	8.6059
45	8.4244	45	8.60704
45.1	8.4286	45.1	8.60818
45.2	8.4331	45.2	8.6093
45.3	8.4299	45.3	8.61041
45.4	8.4301	45.4	8.61151
45.5	8.428	45.5	8.6126
45.6	8.4296	45.6	8.61369
45.7	8.4264	45.7	8.61475
45.8	8.4304	45.8	8.61581
45.9	8.4281	45.9	8.61686
46	8.4296	46	8.6179
46.1	8.4274	46.1	8.61893
46.2	8.4246	46.2	8.61995
46.3	8.4188	46.3	8.62096
46.4	8.4137	46.4	8.62196
46.5	8.4096	46.5	8.62295
46.6	8.4107	46.6	8.62393
46.7	8.4107	46.7	8.6249
46.8	8.4043	46.8	8.62586
46.9	8.401	46.9	8.62681
47	8.4039	47	8.62775
47.1	8.4059	47.1	8.62869
47.2	8.403	47.2	8.62961
47.3	8.4008	47.3	8.63052
47.4	8.3992	47.4	8.63143
47.5	8.4018	47.5	8.63233
47.6	8.4028	47.6	8.63322
47.7	8.4052	47.7	8.6341
47.8	8.4058	47.8	8.63497
47.9	8.4018	47.9	8.63583
48	8.3991	48	8.63669
48.1	8.401	48.1	8.63753
48.2	8.4043	48.2	8.63837
48.3	8.4044	48.3	8.6392
48.4	8.4051	48.4	8.64002
48.5	8.4035	48.5	8.64084
48.6	8.4034	48.6	8.64164
48.7	8.4054	48.7	8.64244
48.8	8.4064	48.8	8.64323
48.9	8.4034	48.9	8.64402
49	8.4047	49	8.64479
49.1	8.4048	49.1	8.64556
49.2	8.4074	49.2	8.64632
49.3	8.4081	49.3	8.64707
49.4	8.4068	49.4	8.64782
49.5	8.4064	49.5	8.64856
49.6	8.4073	49.6	8.64929
49.7	8.4082	49.7	8.65001
49.8	8.4132	49.8	8.65073
49.9	8.4148	49.9	8.65144
50	8.4166	50	8.65214
50.1	8.411	50.1	8.65284
50.2	8.4092	50.2	8.65353
50.3	8.411	50.3	8.65421
50.4	8.4045	50.4	8.65489
50.5	8.4014	50.5	8.65555
50.6	8.4027	50.6	8.65622
50.7	8.4042	50.7	8.65687
50.8	8.406	50.8	8.65752
50.9	8.409	50.9	8.65817
51	8.4021	51	8.65881
51.1	8.3992	51.1	8.65944
51.2	8.3984	51.2	8.66006
51.3	8.4008	51.3	8.66068
51.4	8.401	51.4	8.6613
51.5	8.4009	51.5	8.6619
51.6	8.3991	51.6	8.6625
51.7	8.3975	51.7	8.6631
51.8	8.3934	51.8	8.66369
51.9	8.3893	51.9	8.66427
52	8.392	52	8.66485
52.1	8.3877	52.1	8.66543
52.2	8.3892	52.2	8.66599
52.3	8.3924	52.3	8.66655
52.4	8.399	52.4	8.66711
52.5	8.4026	52.5	8.66766
52.6	8.4068	52.6	8.66821
52.7	8.4052	52.7	8.66875
52.8	8.4042	52.8	8.66928
52.9	8.4087	52.9	8.66981
53	8.4114	53	8.67034
53.1	8.4111	53.1	8.67086
53.2	8.4104	53.2	8.67137
53.3	8.4109	53.3	8.67188
53.4	8.4118	53.4	8.67238
53.5	8.4137	53.5	8.67288
53.6	8.4153	53.6	8.67338
53.7	8.4195	53.7	8.67387
53.8	8.4203	53.8	8.67435
53.9	8.4198	53.9	8.67483
54	8.4238	54	8.67531
54.1	8.4256	54.1	8.67578
54.2	8.4242	54.2	8.67625
54.3	8.4179	54.3	8.67671
54.4	8.4177	54.4	8.67717
54.5	8.4158	54.5	8.67762
54.6	8.416	54.6	8.67807
54.7	8.412	54.7	8.67851
54.8	8.4061	54.8	8.67895
54.9	8.4061	54.9	8.67939
55	8.412	55	8.67982
55.1	8.4154	55.1	8.68025
55.2	8.4186	55.2	8.68067
55.3	8.4121	55.3	8.68109
55.4	8.4117	55.4	8.6815
55.5	8.4105	55.5	8.68191
55.6	8.4128	55.6	8.68232
55.7	8.4097	55.7	8.68272
55.8	8.4065	55.8	8.68312
55.9	8.3995	55.9	8.68352
56	8.3991	56	8.68391
56.1	8.4027	56.1	8.6843
56.2	8.4099	56.2	8.68468
56.3	8.4109	56.3	8.68506
56.4	8.4101	56.4	8.68544
56.5	8.4173	56.5	8.68581
56.6	8.4169	56.6	8.68618
56.7	8.4115	56.7	8.68654
56.8	8.4063	56.8	8.68691
56.9	8.4155	56.9	8.68726
57	8.4184	57	8.68762
57.1	8.4267	57.1	8.68797
57.2	8.4263	57.2	8.68832
57.3	8.4257	57.3	8.68866
57.4	8.4289	57.4	8.68901
57.5	8.4301	57.5	8.68934
57.6	8.4285	57.6	8.68968
57.7	8.4293	57.7	8.69001
57.8	8.4286	57.8	8.69034
57.9	8.4269	57.9	8.69066
58	8.4286	58	8.69098
58.1	8.4282	58.1	8.6913
58.2	8.431	58.2	8.69162
58.3	8.4262	58.3	8.69193
58.4	8.4203	58.4	8.69224
58.5	8.4227	58.5	8.69255
58.6	8.4202	58.6	8.69285
58.7	8.4202	58.7	8.69315
58.8	8.4217	58.8	8.69345
58.9	8.4227	58.9	8.69374
59	8.4257	59	8.69404
59.1	8.4227	59.1	8.69432
59.2	8.4217	59.2	8.69461
59.3		59.3	8.69489
59.4		59.4	8.69518
59.5		59.5	8.69545
59.6		59.6	8.69573
59.7		59.7	8.696
59.8		59.8	8.69627
59.9		59.9	8.69654
60		60	8.6968
60.1		60.1	8.6968
60.2		60.2	8.61827
60.3		60.3	8.54047
60.4		60.4	8.46343
60.5		60.5	8.38713
60.6		60.6	8.31158
60.7		60.7	8.23677
60.8		60.8	8.16266
60.9		60.9	8.08927
61		61	8.01658
61.1		61.1	7.94459
61.2		61.2	7.87332
61.3		61.3	7.8027
61.4		61.4	7.73276
61.5		61.5	7.66349
61.6		61.6	7.59488
61.7		61.7	7.52695
61.8	4.531	61.8	7.45964
61.9	4.531	61.9	7.39297
62	4.59125	62	7.32694
62.1	4.75503	62.1	7.26153
62.2	4.76697	62.2	7.19676
62.3	4.79764	62.3	7.13259
62.4	4.84138	62.4	7.06902
62.5	4.84138	62.5	7.00606
62.6	4.94689	62.6	6.94369
62.7	4.82811	62.7	6.88192
62.8	4.6965	62.8	6.82072
62.9	4.6637	62.9	6.7601
63	4.61839	63	6.70004
63.1	4.51689	63.1	6.64055
63.2	4.40031	63.2	6.58163
63.3	4.3541	63.3	6.52325
63.4	4.27831	63.4	6.46542
63.5	4.2878	63.5	6.40812
63.6	4.206	63.6	6.35137
63.7	4.1525	63.7	6.29516
63.8	4.0602	63.8	6.23945
63.9	4.0217	63.9	6.18427
64	3.9423	64	6.12959
64.1	3.8917	64.1	6.07543
64.2	3.8427	64.2	6.02179
64.3	3.791	64.3	5.96863
64.4	3.7467	64.4	5.91596
64.5	3.7112	64.5	5.86378
64.6	3.6595	64.6	5.81208
64.7	3.6129	64.7	5.76088
64.8	3.5534	64.8	5.71013
64.9	3.522	64.9	5.65985
65	3.485	65	5.61004
65.1	3.4233	65.1	5.56069
65.2	3.383	65.2	5.5118
65.3	3.3605	65.3	5.46335
65.4	3.3061	65.4	5.41535
65.5	3.2818	65.5	5.36778
65.6	3.2345	65.6	5.32066
65.7	3.1789	65.7	5.27398
65.8	3.1471	65.8	5.22771
65.9	3.1179	65.9	5.18187
66	3.0871	66	5.13644
66.1	3.0546	66.1	5.09144
66.2	3.0263	66.2	5.04685
66.3	3.0026	66.3	5.00266
66.4	2.9796	66.4	4.95888
66.5	2.9567	66.5	4.91549
66.6	2.9211	66.6	4.8725
66.7	2.883	66.7	4.82991
66.8	2.8534	66.8	4.7877
66.9	2.8211	66.9	4.74587
67	2.794	67	4.70442
67.1	2.7451	67.1	4.66335
67.2	2.708	67.2	4.62266
67.3	2.6726	67.3	4.58233
67.4	2.636	67.4	4.54236
67.5	2.6059	67.5	4.50276
67.6	2.5804	67.6	4.46351
67.7	2.5548	67.7	4.42463
67.8	2.5434	67.8	4.38609
67.9	2.5274	67.9	4.3479
68	2.5076	68	4.31005
68.1	2.499	68.1	4.27255
68.2	2.4803	68.2	4.23539
68.3	2.466	68.3	4.19856
68.4	2.4376	68.4	4.16206
68.5	2.406	68.5	4.12588
68.6	2.3772	68.6	4.09003
68.7	2.3539	68.7	4.05452
68.8	2.3322	68.8	4.01931
68.9	2.3005	68.9	3.98442
69	2.2873	69	3.94984
69.1	2.2628	69.1	3.91558
69.2	2.2538	69.2	3.88162
69.3	2.2324	69.3	3.84797
69.4	2.2119	69.4	3.81461
69.5	2.1769	69.5	3.78155
69.6	2.1221	69.6	3.74879
69.7	2.143	69.7	3.71633
69.8	2.1197	69.8	3.68415
69.9	2.1052	69.9	3.65226
70	2.09221	70	3.62065
70.1	2.1219	70.1	3.58933
70.2	2.0586	70.2	3.55829
70.3	2.04861	70.3	3.52752
70.4	2.0421	70.4	3.49702
70.5	2.0107	70.5	3.4668
70.6	2.0034	70.6	3.43684
70.7	2.0462	70.7	3.40716
70.8	1.9877	70.8	3.37773
70.9	2.0804	70.9	3.34856
71	1.96391	71	3.31966
71.1	2.0302	71.1	3.29101
71.2	2.0374	71.2	3.26262
71.3	2.0082	71.3	3.23447
71.4	1.8728	71.4	3.20658
71.5	1.7942	71.5	3.17893
71.6	1.9029	71.6	3.15153
71.7	1.9178	71.7	3.12437
71.8	1.9249	71.8	3.09745
71.9	1.9125	71.9	3.07077
72	1.908	72	3.04432
72.1	1.9577	72.1	3.01811
72.2	1.9163	72.2	2.99213
72.3	1.9292	72.3	2.96638
72.4	2.07768	72.4	2.94085
72.5	1.9573	72.5	2.91555
72.6	2.0213	72.6	2.89047
72.7	2.087	72.7	2.86562
72.8	2.1222	72.8	2.84098
72.9	2.1211	72.9	2.81656
73	2.1266	73	2.79235
73.1	2.0821	73.1	2.76836
73.2	2.0356	73.2	2.74458
73.3	2.0027	73.3	2.72101
73.4	1.9811	73.4	2.69764
73.5	1.8461	73.5	2.67448
73.6	1.6976	73.6	2.65152
73.7	1.5624	73.7	2.62877
73.8	1.57339	73.8	2.60621
73.9	1.549	73.9	2.58385
74	1.5572	74	2.56168
74.1	1.5747	74.1	2.53971
74.2	1.6181	74.2	2.51794
74.3	1.71799	74.3	2.49635
74.4	1.72939	74.4	2.47495
74.5	1.7111	74.5	2.45374
74.6	1.6753	74.6	2.43272
74.7	1.6735	74.7	2.41188
74.8	1.6861	74.8	2.39122
74.9	1.7005	74.9	2.37074
75	1.7067	75	2.35044
75.1	1.7361	75.1	2.33031
75.2	1.7478	75.2	2.31037
75.3	1.7564	75.3	2.2906
75.4	1.7336	75.4	2.271
75.5	1.7128	75.5	2.25157
75.6	1.6881	75.6	2.2323
75.7	1.6705	75.7	2.21322
75.8	1.6563	75.8	2.19429
75.9	1.6397	75.9	2.17553
76	1.6201	76	2.15693
76.1	1.6195	76.1	2.13849
76.2	1.614	76.2	2.12022
76.3	1.6086	76.3	2.1021
76.4	1.6093	76.4	2.08414
76.5	1.599	76.5	2.06633
76.6	1.5924	76.6	2.04868
76.7	1.5867	76.7	2.03119
76.8	1.5826	76.8	2.01385
76.9	1.5794	76.9	1.99665
77	1.569	77	1.97961
77.1	1.5636	77.1	1.96271
77.2	1.5558	77.2	1.94596
77.3	1.5495	77.3	1.92936
77.4	1.5453	77.4	1.9129
77.5	1.5415	77.5	1.89658
77.6	1.5374	77.6	1.8804
77.7	1.5311	77.7	1.86437
77.8	1.5228	77.8	1.84847
77.9	1.5169	77.9	1.83271
78	1.5101	78	1.81708
78.1	1.5051	78.1	1.80159
78.2	1.4998	78.2	1.78624
78.3	1.4961	78.3	1.77102
78.4	1.4852	78.4	1.75593
78.5	1.4783	78.5	1.74097
78.6	1.471	78.6	1.72614
78.7	1.4657	78.7	1.71144
78.8	1.4626	78.8	1.69686
78.9	1.4597	78.9	1.68241
79	1.4543	79	1.66808
79.1	1.4486	79.1	1.65388
79.2	1.4419	79.2	1.63981
79.3	1.4399	79.3	1.62585
79.4	1.4354	79.4	1.61201
79.5	1.4297	79.5	1.59829
79.6	1.4264	79.6	1.58469
79.7	1.4195	79.7	1.57121
79.8	1.4129	79.8	1.55785
79.9	1.4031	79.9	1.5446
80	1.396	80	1.53146
80.1	1.3912	80.1	1.51843
80.2	1.3843	80.2	1.50553
80.3	1.3807	80.3	1.49273
80.4	1.3772	80.4	1.48003
80.5	1.372	80.5	1.46745
80.6	1.3666	80.6	1.45498
80.7	1.3587	80.7	1.44262
80.8	1.3537	80.8	1.43036
80.9	1.3462	80.9	1.4182
81	1.3394	81	1.40615
81.1	1.3345	81.1	1.39421
81.2	1.3309	81.2	1.38237
81.3	1.3264	81.3	1.37063
81.4	1.3199	81.4	1.35898
81.5	1.3119	81.5	1.34744
81.6	1.304	81.6	1.336
81.7	1.3014	81.7	1.32466
81.8	1.3003	81.8	1.31341
81.9	1.3006	81.9	1.30226
82	1.2981	82	1.29121
82.1	1.2923	82.1	1.28025
82.2	1.2846	82.2	1.26939
82.3	1.2823	82.3	1.25862
82.4	1.2815	82.4	1.24794
82.5	1.2762	82.5	1.23735
82.6	1.2747	82.6	1.22685
82.7	1.2672	82.7	1.21644
82.8	1.2601	82.8	1.20613
82.9	1.2517	82.9	1.1959
83	1.2519	83	1.18575
83.1	1.2494	83.1	1.1757
83.2	1.2469	83.2	1.16573
83.3	1.2445	83.3	1.15585
83.4	1.2401	83.4	1.14605
83.5	1.2396	83.5	1.13633
83.6	1.234	83.6	1.1267
83.7	1.2302	83.7	1.11715
83.8	1.2273	83.8	1.10768
83.9	1.2281	83.9	1.09829
84	1.221	84	1.08899
84.1	1.2154	84.1	1.07976
84.2	1.2103	84.2	1.07061
84.3	1.2057	84.3	1.06154
84.4	1.2002	84.4	1.05255
84.5	1.1946	84.5	1.04363
84.6	1.1888	84.6	1.03479
84.7	1.187	84.7	1.02603
84.8	1.185	84.8	1.01734
84.9	1.1809	84.9	1.00872
85	1.1738	85	1.00018
85.1	1.1693	85.1	0.991712
85.2	1.1627	85.2	0.983317
85.3	1.1571	85.3	0.974992
85.4	1.1472	85.4	0.966738
85.5	1.1436	85.5	0.958554
85.6	1.1463	85.6	0.95044
85.7	1.1465	85.7	0.942398
85.8	1.1451	85.8	0.934421
85.9	1.1313	85.9	0.926513
86	1.1254	86	0.918672
86.1	1.1237	86.1	0.910899
86.2	1.1247	86.2	0.903193
86.3	1.1183	86.3	0.895551
86.4	1.1146	86.4	0.887974
86.5	1.1132	86.5	0.880462
86.6	1.1129	86.6	0.873014
86.7	1.115	86.7	0.865631
86.8	1.1126	86.8	0.858309
86.9	1.1093	86.9	0.85105
87	1.1017	87	0.843852
87.1	1.09	87.1	0.836716
87.2	1.0793	87.2	0.829642
87.3	1.0753	87.3	0.822627
87.4	1.0653	87.4	0.815671
87.5	1.0591	87.5	0.808775
87.6	1.0504	87.6	0.801937
87.7	1.049	87.7	0.795159
87.8	1.0489	87.8	0.788437
87.9	1.0363	87.9	0.781772
88	1.028	88	0.775164
88.1	1.0145	88.1	0.768612
88.2	0.994702	88.2	0.762118
88.3	0.9874	88.3	0.755677
88.4	0.9978	88.4	0.749291
88.5	1	88.5	0.742959
88.6	1.0091	88.6	0.736681
88.7	1.0051	88.7	0.730458
88.8	0.9979	88.8	0.724287
88.9	0.9936	88.9	0.718167
89	0.9874	89	0.7121
89.1	0.978601	89.1	0.706084
89.2	0.979799	89.2	0.700121
89.3	0.997698	89.3	0.694207
89.4	1.0205	89.4	0.688344
89.5	1.0285	89.5	0.68253
89.6	1.0337	89.6	0.676765
89.7	1.0357	89.7	0.671051
89.8	1.0308	89.8	0.665384
89.9	1.0346	89.9	0.659765
90	1.0407	90	0.654194
90.1	1.041	90.1	0.64867
90.2	1.0436	90.2	0.643195
90.3	1.047	90.3	0.637764
90.4	1.0469	90.4	0.632379
90.5	1.0378	90.5	0.627041
90.6	1.0409	90.6	0.621747
90.7	1.0457	90.7	0.6165
90.8	1.0423	90.8	0.611296
90.9	1.0352	90.9	0.606136
91	1.0295	91	0.60102
91.1	1.0316	91.1	0.595947
91.2	1.0299	91.2	0.590919
91.3	1.0154	91.3	0.585932
91.4	1.0008	91.4	0.580987
91.5	1.0129	91.5	0.576084
91.6	1.0251	91.6	0.571222
91.7	1.0298	91.7	0.566404
91.8	1.0442	91.8	0.561624
91.9	1.0589	91.9	0.556886
92	1.0578	92	0.552187
92.1	1.0624	92.1	0.547528
92.2	1.0567	92.2	0.54291
92.3	1.0506	92.3	0.53833
92.4	1.0448	92.4	0.533789
92.5	1.0314	92.5	0.529286
92.6	1.0262	92.6	0.524821
92.7	1.0195	92.7	0.520396
92.8	1.0147	92.8	0.516006
92.9	1.0001	92.9	0.511654
93	1.0124	93	0.507339
93.1	1.0295	93.1	0.50306
93.2	1.0351	93.2	0.498818
93.3	1.0402	93.3	0.494612
93.4	1.0408	93.4	0.490441
93.5	1.0365	93.5	0.486305
93.6	1.0285	93.6	0.482204
93.7	1.0122	93.7	0.478139
93.8	0.991901	93.8	0.474108
93.9	0.972	93.9	0.47011
94	0.9637	94	0.466147
94.1	0.9655	94.1	0.462216
94.2	0.9746	94.2	0.458321
94.3	0.9879	94.3	0.454457
94.4	0.9901	94.4	0.450626
94.5	0.9879	94.5	0.446827
94.6	0.986799	94.6	0.44306
94.7	0.981901	94.7	0.439327
94.8	0.9828	94.8	0.435623
94.9	0.9796	94.9	0.431951
95	0.984401	95	0.428311
95.1	0.981101	95.1	0.424701
95.2	0.982499	95.2	0.421122
95.3	0.9777	95.3	0.417573
95.4	0.967001	95.4	0.414054
95.5	0.9566	95.5	0.410564
95.6	0.948501	95.6	0.407104
95.7	0.945899	95.7	0.403675
95.8	0.937801	95.8	0.400273
95.9	0.9427	95.9	0.3969
96	0.9488	96	0.393556
96.1	0.950301	96.1	0.390239
96.2	0.955199	96.2	0.386952
96.3	0.966899	96.3	0.383692
96.4	0.973499	96.4	0.380459
96.5	0.971	96.5	0.377254
96.6	0.9696	96.6	0.374075
96.7	0.9642	96.7	0.370925
96.8	0.957501	96.8	0.3678
96.9	0.9564	96.9	0.364701
97	0.9528	97	0.361629
97.1	0.9477	97.1	0.358583
97.2	0.948	97.2	0.355563
97.3	0.9512	97.3	0.352568
97.4	0.9481	97.4	0.349598
97.5	0.9456	97.5	0.346653
97.6	0.9458	97.6	0.343734
97.7	0.9445	97.7	0.340839
97.8	0.945	97.8	0.337969
97.9	0.9356	97.9	0.335122
98	0.9382	98	0.3323
98.1	0.9347	98.1	0.329501
98.2	0.9353	98.2	0.326727
98.3	0.9356	98.3	0.323975
98.4	0.924701	98.4	0.321247
98.5	0.9294	98.5	0.318542
98.6	0.9242	98.6	0.315859
98.7	0.9172	98.7	0.3132
98.8	0.911601	98.8	0.310563
98.9	0.9147	98.9	0.307948
99	0.915601	99	0.305355
99.1	0.9175	99.1	0.302784
99.2	0.9209	99.2	0.300235
99.3	0.925	99.3	0.297707
99.4	0.9372	99.4	0.295201
99.5	0.9428	99.5	0.292715
99.6	0.9493	99.6	0.290251
99.7	0.9529	99.7	0.287808
99.8	0.9519	99.8	0.285385
99.9	0.952999	99.9	0.282982
100	0.959199	100	0.2806
100.1	0.955099	100.1	0.278238
100.2	0.948801	100.2	0.275896
100.3	0.934002	100.3	0.273573
100.4	0.920201	100.4	0.271271
100.5	0.911598	100.5	0.268987
100.6	0.902	100.6	0.266723
100.7	0.8995	100.7	0.264478
100.8	0.8961	100.8	0.262252
100.9	0.8975	100.9	0.260045
101	0.8919	101	0.257856
101.1	0.8897	101.1	0.255686
101.2	0.8878	101.2	0.253534
101.3	0.8869	101.3	0.2514
101.4	0.8854	101.4	0.249284
101.5	0.8882	101.5	0.247186
101.6	0.8921	101.6	0.245106
101.7	0.8899	101.7	0.243044
101.8	0.89	101.8	0.240998
101.9	0.8875	101.9	0.23897
102	0.8909	102	0.236959
102.1	0.8872	102.1	0.234965
102.2	0.881901	102.2	0.232988
102.3	0.8785	102.3	0.231028
102.4	0.8744	102.4	0.229083
102.5	0.874	102.5	0.227156
102.6	0.873	102.6	0.225244
102.7	0.8739	102.7	0.22335
102.8	0.8747	102.8	0.22147
102.9	0.8748	102.9	0.219607
103	0.877	103	0.217759
103.1	0.875399	103.1	0.215926
103.2	0.872101	103.2	0.21411
103.3	0.8732	103.3	0.212309
103.4	0.8739	103.4	0.210522
103.5	0.8745	103.5	0.208751
103.6	0.8715	103.6	0.206995
103.7	0.8731	103.7	0.205254
103.8	0.8731	103.8	0.203527
103.9	0.8702	103.9	0.201815
104	0.8675	104	0.200117
104.1	0.8684	104.1	0.198433
104.2	0.8731	104.2	0.196764
104.3	0.866801	104.3	0.195109
104.4	0.8663	104.4	0.193468
104.5	0.8654	104.5	0.19184
104.6	0.8649	104.6	0.190226
104.7	0.8602	104.7	0.188626
104.8	0.8637	104.8	0.18704
104.9	0.8642	104.9	0.185466
105	0.8632	105	0.183906
105.1	0.8616	105.1	0.182359
105.2	0.8587	105.2	0.180826
105.3	0.8594	105.3	0.179305
105.4	0.852901	105.4	0.177796
105.5	0.848199	105.5	0.176301
105.6	0.8429	105.6	0.174818
105.7	0.8447	105.7	0.173348
105.8	0.8438	105.8	0.17189
105.9	0.8469	105.9	0.170444
106	0.851	106	0.16901
106.1	0.8479	106.1	0.167589
106.2	0.8458	106.2	0.16618
106.3	0.8459	106.3	0.164782
106.4	0.8453	106.4	0.163396
106.5	0.845499	106.5	0.162022
106.6	0.8425	106.6	0.160659
106.7	0.8438	106.7	0.159309
106.8	0.841501	106.8	0.157969
106.9	0.8432	106.9	0.15664
107	0.8435	107	0.155323
107.1	0.8412	107.1	0.154017
107.2	0.8387	107.2	0.152722
107.3	0.837201	107.3	0.151437
107.4	0.8414	107.4	0.150164
107.5	0.843799	107.5	0.148901
107.6	0.839699	107.6	0.147649
107.7	0.835901	107.7	0.146408
107.8	0.8377	107.8	0.145176
107.9	0.838	107.9	0.143956
108	0.833799	108	0.142745
108.1	0.829999	108.1	0.141545
108.2	0.825701	108.2	0.140355
108.3	0.8264	108.3	0.139175
108.4	0.826501	108.4	0.138004
108.5	0.831899	108.5	0.136844
108.6	0.829399	108.6	0.135693
108.7	0.829701	108.7	0.134553
108.8	0.8338	108.8	0.133421
108.9	0.829301	108.9	0.132299
109	0.831299	109	0.131187
109.1	0.827699	109.1	0.130084
109.2	0.825001	109.2	0.12899
109.3	0.823701	109.3	0.127906
109.4	0.821701	109.4	0.12683
109.5	0.8236	109.5	0.125764
109.6	0.825799	109.6	0.124707
109.7	0.824201	109.7	0.123658
109.8	0.819401	109.8	0.122619
109.9	0.816501	109.9	0.121588
110	0.814899	110	0.120565
110.1	0.814399	110.1	0.119552
110.2	0.813401	110.2	0.118547
110.3	0.809501	110.3	0.11755
110.4	0.8103	110.4	0.116562
110.5	0.810099	110.5	0.115582
110.6	0.8086	110.6	0.11461
110.7	0.8098	110.7	0.113647
110.8	0.8134	110.8	0.112692
110.9	0.811301	110.9	0.111744
111	0.8104	111	0.110805
111.1	0.811199	111.1	0.109873
111.2	0.809601	111.2	0.10895
111.3	0.809701	111.3	0.108034
111.4	0.812401	111.4	0.107126
111.5	0.8159	111.5	0.106225
111.6	0.820099	111.6	0.105332
111.7	0.816601	111.7	0.104447
111.8	0.8161	111.8	0.103569
111.9	0.8173	111.9	0.102698
112	0.814499	112	0.101835
112.1	0.811699	112.1	0.100979
112.2	0.813701	112.2	0.10013
112.3	0.810801	112.3	0.0992886
112.4	0.810401	112.4	0.0984539
112.5	0.8076	112.5	0.0976263
112.6	0.8081	112.6	0.0968057
112.7	0.8097	112.7	0.0959922
112.8	0.803001	112.8	0.0951853
112.9	0.8035	112.9	0.0943852
113	0.799099	113	0.0935918
113.1	0.7944	113.1	0.0928051
113.2	0.7981	113.2	0.0920252
113.3	0.8007	113.3	0.0912517
113.4	0.802101	113.4	0.0904847
113.5	0.7913	113.5	0.0897241
113.6	0.7876	113.6	0.0889699
113.7	0.7884	113.7	0.0882223
113.8	0.794699	113.8	0.0874808
113.9	0.7961	113.9	0.0867455
114	0.7879	114	0.0860164
114.1	0.794	114.1	0.0852934
114.2	0.7899	114.2	0.0845767
114.3	0.7852	114.3	0.0838658
114.4	0.784701	114.4	0.0831609
114.5	0.7862	114.5	0.082462
114.6	0.7827	114.6	0.0817689
114.7	0.786299	114.7	0.0810818
114.8	0.789	114.8	0.0804003
114.9	0.7905	114.9	0.0797246
115	0.7841	115	0.0790545
115.1	0.780199	115.1	0.0783901
115.2	0.7805	115.2	0.0777314
115.3	0.767701	115.3	0.0770781
115.4	0.7679	115.4	0.0764303
115.5	0.7593	115.5	0.0757879
115.6	0.7501	115.6	0.075151
115.7	0.7434	115.7	0.0745196
115.8	0.742999	115.8	0.0738933
115.9	0.741799	115.9	0.0732722
116	0.741	116	0.0726564
116.1	0.7399	116.1	0.0720458
116.2	0.736101	116.2	0.0714405
116.3		116.3	0.0708401
116.4		116.4	0.0702447
116.5		116.5	0.0696544
116.6		116.6	0.069069
116.7		116.7	0.0684887
116.8		116.8	0.0679131
116.9		116.9	0.0673424
117		117	0.0667765
117.1		117.1	0.0667765
117.2		117.2	0.22397
117.3		117.3	0.379885
117.4		117.4	0.534482
117.5		117.5	0.687768
117.6		117.6	0.83975
117.7		117.7	0.990392
117.8		117.8	1.13979
117.9		117.9	1.28791
118		118	1.43476
118.1		118.1	1.58035
118.2		118.2	1.72464
118.3		118.3	1.86772
118.4		118.4	2.00957
118.5		118.5	2.15018
118.6		118.6	2.28956
118.7		118.7	2.42769
118.8	7.26992	118.8	2.56466
118.9	7.22704	118.9	2.70042
119	7.2147	119	2.83499
119.1	7.20034	119.1	2.96837
119.2	7.18387	119.2	3.10054
119.3	7.18387	119.3	3.23158
119.4	7.18387	119.4	3.36145
119.5	7.26992	119.5	3.49018
119.6	7.59982	119.6	3.61775
119.7	7.70188	119.7	3.74415
119.8	7.88419	119.8	3.86946
119.9	7.9328	119.9	3.99365
120	8.02851	120	4.11672
120.1	8.2569	120.1	4.23868
120.2	8.461	120.2	4.35951
120.3	8.6012	120.3	4.47929
120.4	8.77	120.4	4.59798
120.5	8.938	120.5	4.71559
120.6	9.112	120.6	4.83213
120.7	9.2468	120.7	4.94758
120.8	9.3813	120.8	5.06201
120.9	9.5007	120.9	5.1754
121	9.6068	121	5.28774
121.1	9.7788	121.1	5.39906
121.2	9.9109	121.2	5.50932
121.3	10.0301	121.3	5.61859
121.4	10.1954	121.4	5.72686
121.5	10.3456	121.5	5.83413
121.6	10.4745	121.6	5.9404
121.7	10.621	121.7	6.04566
121.8	10.738	121.8	6.14997
121.9	10.8619	121.9	6.25331
122	10.98	122	6.35569
122.1	11.1053	122.1	6.4571
122.2	11.2278	122.2	6.55754
122.3	11.326	122.3	6.65707
122.4	11.4398	122.4	6.75566
122.5	11.5328	122.5	6.85333
122.6	11.6362	122.6	6.95007
122.7	11.7341	122.7	7.04588
122.8	11.8319	122.8	7.1408
122.9	11.9254	122.9	7.23483
123	12.0165	123	7.32797
123.1	12.0911	123.1	7.42022
123.2	12.1639	123.2	7.51156
123.3	12.2258	123.3	7.60207
123.4	12.3036	123.4	7.69171
123.5	12.3738	123.5	7.78049
123.6	12.4533	123.6	7.86842
123.7	12.5298	123.7	7.95548
123.8	12.6071	123.8	8.04173
123.9	12.6754	123.9	8.12716
124	12.7432	124	8.21176
124.1	12.8067	124.1	8.29554
124.2	12.8719	124.2	8.37849
124.3	12.9333	124.3	8.46066
124.4	12.9941	124.4	8.54204
124.5	13.0552	124.5	8.62262
124.6	13.1081	124.6	8.70243
124.7	13.1652	124.7	8.78143
124.8	13.2053	124.8	8.85969
124.9	13.256	124.9	8.93718
125	13.2961	125	9.01392
125.1	13.3425	125.1	9.08991
125.2	13.3869	125.2	9.16512
125.3	13.4341	125.3	9.23963
125.4	13.4787	125.4	9.3134
125.5	13.5235	125.5	9.38645
125.6	13.5637	125.6	9.45878
125.7	13.6017	125.7	9.53037
125.8	13.6409	125.8	9.60128
125.9	13.6795	125.9	9.67148
126	13.7193	126	9.741
126.1	13.7582	126.1	9.80982
126.2	13.7939	126.2	9.87794
126.3	13.8296	126.3	9.94541
126.4	13.8614	126.4	10.0122
126.5	13.8865	126.5	10.0783
126.6	13.9196	126.6	10.1438
126.7	13.9447	126.7	10.2086
126.8	13.9788	126.8	10.2728
126.9	14.0106	126.9	10.3363
127	14.0445	127	10.3992
127.1	14.072	127.1	10.4614
127.2	14.0993	127.2	10.5231
127.3	14.1287	127.3	10.5841
127.4	14.151	127.4	10.6445
127.5	14.1795	127.5	10.7043
127.6	14.212	127.6	10.7635
127.7	14.2313	127.7	10.8221
127.8	14.2533	127.8	10.8801
127.9	14.278	127.9	10.9375
128	14.2962	128	10.9943
128.1	14.3127	128.1	11.0506
128.2	14.3269	128.2	11.1062
128.3	14.3541	128.3	11.1614
128.4	14.3763	128.4	11.2159
128.5	14.3896	128.5	11.2699
128.6	14.4035	128.6	11.3234
128.7	14.4263	128.7	11.3763
128.8	14.4438	128.8	11.4287
128.9	14.4583	128.9	11.4805
129	14.4767	129	11.5318
129.1	14.4903	129.1	11.5826
129.2	14.4981	129.2	11.6329
129.3	14.5138	129.3	11.6826
129.4	14.5286	129.4	11.7319
129.5	14.5443	129.5	11.7806
129.6	14.5594	129.6	11.8288
129.7	14.5744	129.7	11.8766
129.8	14.5791	129.8	11.9238
129.9	14.5917	129.9	11.9706
130	14.6081	130	12.0169
130.1	14.6188	130.1	12.0627
130.2	14.6316	130.2	12.108
130.3	14.6455	130.3	12.1528
130.4	14.6577	130.4	12.1972
130.5	14.6719	130.5	12.2412
130.6	14.6812	130.6	12.2847
130.7	14.688	130.7	12.3277
130.8	14.7023	130.8	12.3703
130.9	14.7136	130.9	12.4124
131	14.7226	131	12.4541
131.1	14.7302	131.1	12.4954
131.2	14.743	131.2	12.5362
131.3	14.7549	131.3	12.5766
131.4	14.7694	131.4	12.6166
131.5	14.7852	131.5	12.6562
131.6	14.7931	131.6	12.6954
131.7	14.7998	131.7	12.7341
131.8	14.8083	131.8	12.7725
131.9	14.8162	131.9	12.8104
132	14.8245	132	12.848
132.1	14.8332	132.1	12.8852
132.2	14.8471	132.2	12.9219
132.3	14.8546	132.3	12.9583
132.4	14.8655	132.4	12.9943
132.5	14.8737	132.5	13.0299
132.6	14.8764	132.6	13.0652
132.7	14.8771	132.7	13.1001
132.8	14.8878	132.8	13.1346
132.9	14.8958	132.9	13.1687
133	14.898	133	13.2025
133.1	14.9004	133.1	13.236
133.2	14.9088	133.2	13.269
133.3	14.9148	133.3	13.3018
133.4	14.9202	133.4	13.3342
133.5	14.9211	133.5	13.3662
133.6	14.9226	133.6	13.3979
133.7	14.9242	133.7	13.4293
133.8	14.9267	133.8	13.4603
133.9	14.9304	133.9	13.491
134	14.9366	134	13.5214
134.1	14.9433	134.1	13.5515
134.2	14.9481	134.2	13.5812
134.3	14.9533	134.3	13.6106
134.4	14.9597	134.4	13.6398
134.5	14.9656	134.5	13.6686
134.6	14.9714	134.6	13.6971
134.7	14.9764	134.7	13.7253
134.8	14.9762	134.8	13.7532
134.9	14.9829	134.9	13.7808
135	14.9854	135	13.8081
135.1	14.99	135.1	13.8351
135.2	14.9937	135.2	13.8618
135.3	14.9923	135.3	13.8882
135.4	14.9965	135.4	13.9144
135.5	14.9987	135.5	13.9403
135.6	15.0031	135.6	13.9659
135.7	15.005	135.7	13.9912
135.8	15.0111	135.8	14.0163
135.9	15.0137	135.9	14.0411
136	15.0176	136	14.0656
136.1	15.0175	136.1	14.0899
136.2	15.0177	136.2	14.1139
136.3	15.0178	136.3	14.1376
136.4	15.0206	136.4	14.1611
136.5	15.0236	136.5	14.1843
136.6	15.0232	136.6	14.2073
136.7	15.019	136.7	14.2301
136.8	15.0214	136.8	14.2526
136.9	15.0192	136.9	14.2748
137	15.0224	137	14.2969
137.1	15.0281	137.1	14.3186
137.2	15.0303	137.2	14.3402
137.3	15.028	137.3	14.3615
137.4	15.0234	137.4	14.3826
137.5	15.0222	137.5	14.4035
137.6	15.0228	137.6	14.4241
137.7	15.0236	137.7	14.4445
137.8	15.0246	137.8	14.4647
137.9	15.0266	137.9	14.4847
138	15.0317	138	14.5044
138.1	15.0346	138.1	14.524
138.2	15.0332	138.2	14.5433
138.3	15.0317	138.3	14.5624
138.4	15.0363	138.4	14.5814
138.5	15.0362	138.5	14.6001
138.6	15.0349	138.6	14.6186
138.7	15.0376	138.7	14.6369
138.8	15.0383	138.8	14.655
138.9	15.0374	138.9	14.6729
139	15.0376	139	14.6907
139.1	15.041	139.1	14.7082
139.2	15.0416	139.2	14.7255
139.3	15.0397	139.3	14.7427
139.4	15.0412	139.4	14.7597
139.5	15.0412	139.5	14.7764
139.6	15.043	139.6	14.793
139.7	15.0441	139.7	14.8095
139.8	15.0464	139.8	14.8257
[truncated: 5,182 more rows]
