# Supplementary material for: Key mechanistic features of the trade-off between antibody escape and host cell binding in the SARS-CoV-2 Omicron variant spike proteins
Source: EMBO J. 2024 Mar 11;43(8):5. doi: 10.1038/s44318-024-00062-z (PMC11021471; doi:10.1038/s44318-024-00062-z)
Supplement: Supplementary file 10 — Source Data Fig. 5 [file 44318_2024_62_MOESM10_ESM.zip › Figure 5/5A/fig5-P2C-1F11-RBD BA.2.xlsx]

## Sheet: P2C-1F11-RBD BA.2
Run 1; Ch 8; Fc 2-1; Cy 4; BA.2 R; Conc 6.25 12.5 25 50 100 nM_X	Run 1; Ch 8; Fc 2-1; Cy 4; BA.2 R; Conc 6.25 12.5 25 50 100 nM_Y	Run 1; Ch 8; Fc 2-1; Cy 4; BA.2 R; Conc 6.25 12.5 25 50 100 nM; Fitted_X	Run 1; Ch 8; Fc 2-1; Cy 4; BA.2 R; Conc 6.25 12.5 25 50 100 nM; Fitted_Y
-60	0.1186	-60	0
-59.9	0.109301	-59.9	0
-59.8	0.1018	-59.8	0
-59.7	0.0991007	-59.7	0
-59.6	0.0941008	-59.6	0
-59.5	0.0959	-59.5	0
-59.4	0.0987999	-59.4	0
-59.3	0.1006	-59.3	0
-59.2	0.0993001	-59.2	0
-59.1	0.0970005	-59.1	0
-59	0.0988	-59	0
-58.9	0.0989002	-58.9	0
-58.8	0.0978	-58.8	0
-58.7	0.100501	-58.7	0
-58.6	0.102101	-58.6	0
-58.5	0.1021	-58.5	0
-58.4	0.0999	-58.4	0
-58.3	0.1043	-58.3	0
-58.2	0.102001	-58.2	0
-58.1	0.1028	-58.1	0
-58	0.1029	-58	0
-57.9	0.095901	-57.9	0
-57.8	0.0995	-57.8	0
-57.7	0.0996002	-57.7	0
-57.6	0.1027	-57.6	0
-57.5	0.0972	-57.5	0
-57.4	0.0968003	-57.4	0
-57.3	0.0979	-57.3	0
-57.2	0.1036	-57.2	0
-57.1	0.0953014	-57.1	0
-57	0.0995	-57	0
-56.9	0.0929014	-56.9	0
-56.8	0.0945	-56.8	0
-56.7	0.0974998	-56.7	0
-56.6	0.0956004	-56.6	0
-56.5	0.0921	-56.5	0
-56.4	0.0895999	-56.4	0
-56.3	0.0891	-56.3	0
-56.2	0.0831004	-56.2	0
-56.1	0.0827003	-56.1	0
-56	0.0861	-56	0
-55.9	0.0959999	-55.9	0
-55.8	0.1104	-55.8	0
-55.7	0.1206	-55.7	0
-55.6	0.117699	-55.6	0
-55.5	0.1212	-55.5	0
-55.4	0.1101	-55.4	0
-55.3	0.099	-55.3	0
-55.2	0.0963995	-55.2	0
-55.1	0.0979994	-55.1	0
-55	0.0991	-55	0
-54.9	0.100699	-54.9	0
-54.8	0.0932	-54.8	0
-54.7	0.0954993	-54.7	0
-54.6	0.0931999	-54.6	0
-54.5	0.1	-54.5	0
-54.4	0.099	-54.4	0
-54.3	0.0829	-54.3	0
-54.2	0.0747006	-54.2	0
-54.1	0.0711999	-54.1	0
-54	0.072	-54	0
-53.9	0.070999	-53.9	0
-53.8	0.0671	-53.8	0
-53.7	0.0658999	-53.7	0
-53.6	0.0623001	-53.6	0
-53.5	0.0651	-53.5	0
-53.4	0.0609006	-53.4	0
-53.3	0.0505	-53.3	0
-53.2	0.0485993	-53.2	0
-53.1	0.0466999	-53.1	0
-53	0.0454	-53	0
-52.9	0.0491992	-52.9	0
-52.8	0.0486	-52.8	0
-52.7	0.046	-52.7	0
-52.6	0.0374007	-52.6	0
-52.5	0.032	-52.5	0
-52.4	0.0437991	-52.4	0
-52.3	0.0649	-52.3	0
-52.2	0.0813992	-52.2	0
-52.1	0.0811014	-52.1	0
-52	0.0827	-52	0
-51.9	0.0770008	-51.9	0
-51.8	0.071	-51.8	0
-51.7	0.063201	-51.7	0
-51.6	0.0656003	-51.6	0
-51.5	0.0692	-51.5	0
-51.4	0.0683011	-51.4	0
-51.3	0.0646	-51.3	0
-51.2	0.065	-51.2	0
-51.1	0.0654998	-51.1	0
-51	0.0613	-51	0
-50.9	0.0541013	-50.9	0
-50.8	0.0632	-50.8	0
-50.7	0.0708994	-50.7	0
-50.6	0.0646012	-50.6	0
-50.5	0.0495	-50.5	0
-50.4	0.0569994	-50.4	0
-50.3	0.0626	-50.3	0
-50.2	0.0627999	-50.2	0
-50.1	0.0650997	-50.1	0
-50	0.0683	-50	0
-49.9	0.0728	-49.9	0
-49.8	0.0755	-49.8	0
-49.7	0.0795992	-49.7	0
-49.6	0.0720996	-49.6	0
-49.5	0.068	-49.5	0
-49.4	0.0644999	-49.4	0
-49.3	0.0588	-49.3	0
-49.2	0.0593997	-49.2	0
-49.1	0.0582995	-49.1	0
-49	0.0564	-49	0
-48.9	0.0581002	-48.9	0
-48.8	0.0567	-48.8	0
-48.7	0.0522003	-48.7	0
-48.6	0.0523999	-48.6	0
-48.5	0.0492	-48.5	0
-48.4	0.0475001	-48.4	0
-48.3	0.0401	-48.3	0
-48.2	0.0383	-48.2	0
-48.1	0.047999	-48.1	0
-48	0.0534	-48	0
-47.9	0.0545996	-47.9	0
-47.8	0.0771	-47.8	0
-47.7	0.0993967	-47.7	0
-47.6	0.0619052	-47.6	0
-47.5	0.0345	-47.5	0
-47.4	-0.0283003	-47.4	0
-47.3	0.0236	-47.3	0
-47.2	0.0377993	-47.2	0
-47.1	0.0407995	-47.1	0
-47	0.0352	-47	0
-46.9	0.0326006	-46.9	0
-46.8	0.0378	-46.8	0
-46.7	0.0299012	-46.7	0
-46.6	0.0334996	-46.6	0
-46.5	0.0368	-46.5	0
-46.4	0.0268005	-46.4	0
-46.3	0.0308	-46.3	0
-46.2	0.0293013	-46.2	0
-46.1	0.0403994	-46.1	0
-46	0.0367	-46	0
-45.9	0.0150029	-45.9	0
-45.8	-0.0158	-45.8	0
-45.7	0.00489682	-45.7	0
-45.6	0.042696	-45.6	0
-45.5	0.0754	-45.5	0
-45.4	0.0554985	-45.4	0
-45.3	0.0554	-45.3	0
-45.2	0.0691977	-45.2	0
-45.1	0.0620966	-45.1	0
-45	0.0521	-45	0
-44.9	0.0697944	-44.9	0
-44.8	0.0728	-44.8	0
-44.7	0.133997	-44.7	0
-44.6	0.092796	-44.6	0
-44.5	0.0851	-44.5	0
-44.4	0.0761974	-44.4	0
-44.3	0.0716	-44.3	0
-44.2	0.0657968	-44.2	0
-44.1	0.0547971	-44.1	0
-44	0.0567	-44	0
-43.9	0.0507977	-43.9	0
-43.8	0.0536	-43.8	0
-43.7	0.0564963	-43.7	0
-43.6	0.0608964	-43.6	0
-43.5	0.0689	-43.5	0
-43.4	0.0759966	-43.4	0
-43.3	0.0775	-43.3	0
-43.2	0.0804958	-43.2	0
-43.1	0.0856953	-43.1	0
-43	0.0697	-43	0
-42.9	0.056597	-42.9	0
-42.8	0.0771	-42.8	0
-42.7	0.0426997	-42.7	0
-42.6	0.086089	-42.6	0
-42.5	0.0604	-42.5	0
-42.4	0.0547988	-42.4	0
-42.3	0.0487	-42.3	0
-42.2	0.0507981	-42.2	0
-42.1	0.0458004	-42.1	0
-42	0.049	-42	0
-41.9	0.0345999	-41.9	0
-41.8	0.049	-41.8	0
-41.7	0.0382979	-41.7	0
-41.6	0.0742968	-41.6	0
-41.5	0.0782	-41.5	0
-41.4	0.0775	-41.4	0
-41.3	0.0672	-41.3	0
-41.2	0.0251039	-41.2	0
-41.1	0.00819953	-41.1	0
-41	0.0831	-41	0
-40.9	-0.062881	-40.9	0
-40.8	-0.122	-40.8	0
-40.7	-1.8005	-40.7	0
-40.6	2.80136	-40.6	0
-40.5	-1.0419	-40.5	0
-40.4	0.0927176	-40.4	0
-40.3	2.2831	-40.3	0
-40.2	-1.23353	-40.2	0
-40.1	0.180367	-40.1	0
-40	0.1281	-40	0
-39.9	0.167698	-39.9	0
-39.8	0.1647	-39.8	0
-39.7	0.152803	-39.7	0
-39.6	0.154502	-39.6	0
-39.5	0.1453	-39.5	0
-39.4	0.1457	-39.4	0
-39.3	0.1436	-39.3	0
-39.2	0.146599	-39.2	0
-39.1	0.124501	-39.1	0
-39	0.1188	-39	0
-38.9	0.050509	-38.9	0
-38.8	0.302	-38.8	0
-38.7	0.2006	-38.7	0
-38.6	0.039104	-38.6	0
-38.5	0.0299	-38.5	0
-38.4	0.0317955	-38.4	0
-38.3	-0.0057	-38.3	0
-38.2	-0.0832884	-38.2	0
-38.1	-0.172674	-38.1	0
-38	-0.0393	-38	0
-37.9	-0.0901945	-37.9	0
-37.8	0.3253	-37.8	0
-37.7	-0.0208299	-37.7	0
-37.6	0.00557914	-37.6	0
-37.5	0.1463	-37.5	0
-37.4	0.286885	-37.4	0
-37.3	0.1656	-37.3	0
-37.2	0.0909945	-37.2	0
-37.1	0.112493	-37.1	0
-37	0.152	-37	0
-36.9	0.151698	-36.9	0
-36.8	0.113	-36.8	0
-36.7	0.109899	-36.7	0
-36.6	0.0914007	-36.6	0
-36.5	0.1141	-36.5	0
-36.4	0.114201	-36.4	0
-36.3	0.0954	-36.3	0
-36.2	0.0759021	-36.2	0
-36.1	0.0402028	-36.1	0
-36	0.0171	-36	0
-35.9	0.0189021	-35.9	0
-35.8	0.0495	-35.8	0
-35.7	0.0793986	-35.7	0
-35.6	0.070703	-35.6	0
-35.5	0.0865	-35.5	0
-35.4	0.0840007	-35.4	0
-35.3	0.0881	-35.3	0
-35.2	0.0928013	-35.2	0
-35.1	0.0979007	-35.1	0
-35	0.0985	-35	0
-34.9	0.0888027	-34.9	0
-34.8	0.0835	-34.8	0
-34.7	0.0798012	-34.7	0
-34.6	0.0780009	-34.6	0
-34.5	0.0807	-34.5	0
-34.4	0.078202	-34.4	0
-34.3	0.0786	-34.3	0
-34.2	0.081801	-34.2	0
-34.1	0.0740019	-34.1	0
-34	0.0704	-34	0
-33.9	0.0726003	-33.9	0
-33.8	0.074	-33.8	0
-33.7	0.0768006	-33.7	0
-33.6	0.0817005	-33.6	0
-33.5	0.0862	-33.5	0
-33.4	0.086401	-33.4	0
-33.3	0.0938	-33.3	0
-33.2	0.0869014	-33.2	0
-33.1	0.0901002	-33.1	0
-33	0.0902	-33	0
-32.9	0.0861007	-32.9	0
-32.8	0.0846	-32.8	0
-32.7	0.0839006	-32.7	0
-32.6	0.0891007	-32.6	0
-32.5	0.0997	-32.5	0
-32.4	0.104901	-32.4	0
-32.3	0.109	-32.3	0
-32.2	0.1134	-32.2	0
-32.1	0.111301	-32.1	0
-32	0.1058	-32	0
-31.9	0.1046	-31.9	0
-31.8	0.1032	-31.8	0
-31.7	0.101801	-31.7	0
-31.6	0.0979009	-31.6	0
-31.5	0.0922	-31.5	0
-31.4	0.0904013	-31.4	0
-31.3	0.085	-31.3	0
-31.2	0.080401	-31.2	0
-31.1	0.0832005	-31.1	0
-31	0.0817	-31	0
-30.9	0.0762011	-30.9	0
-30.8	0.0738	-30.8	0
-30.7	0.0740006	-30.7	0
-30.6	0.0753002	-30.6	0
-30.5	0.0774	-30.5	0
-30.4	0.0731011	-30.4	0
-30.3	0.0671	-30.3	0
-30.2	0.0640008	-30.2	0
-30.1	0.060601	-30.1	0
-30	0.0643	-30	0
-29.9	0.0655006	-29.9	0
-29.8	0.0629	-29.8	0
-29.7	0.0670002	-29.7	0
-29.6	0.0664006	-29.6	0
-29.5	0.0672	-29.5	0
-29.4	0.0654006	-29.4	0
-29.3	0.0613	-29.3	0
-29.2	0.0597008	-29.2	0
-29.1	0.0585007	-29.1	0
-29	0.0588	-29	0
-28.9	0.058001	-28.9	0
-28.8	0.0555	-28.8	0
-28.7	0.0508011	-28.7	0
-28.6	0.0495005	-28.6	0
-28.5	0.0498	-28.5	0
-28.4	0.0499004	-28.4	0
-28.3	0.0508	-28.3	0
-28.2	0.0515005	-28.2	0
-28.1	0.0533005	-28.1	0
-28	0.0546	-28	0
-27.9	0.0526007	-27.9	0
-27.8	0.0516	-27.8	0
-27.7	0.0527005	-27.7	0
-27.6	0.0485012	-27.6	0
-27.5	0.0434	-27.5	0
-27.4	0.0445004	-27.4	0
-27.3	0.0427	-27.3	0
-27.2	0.0413008	-27.2	0
-27.1	0.0418008	-27.1	0
-27	0.0412	-27	0
-26.9	0.0402008	-26.9	0
-26.8	0.0393	-26.8	0
-26.7	0.0397007	-26.7	0
-26.6	0.035301	-26.6	0
-26.5	0.0374	-26.5	0
-26.4	0.0335008	-26.4	0
-26.3	0.0322	-26.3	0
-26.2	0.0354001	-26.2	0
-26.1	0.0356004	-26.1	0
-26	0.0348	-26	0
-25.9	0.0300009	-25.9	0
-25.8	0.025	-25.8	0
-25.7	0.023601	-25.7	0
-25.6	0.0181009	-25.6	0
-25.5	0.0157	-25.5	0
-25.4	0.0118009	-25.4	0
-25.3	0.0141	-25.3	0
-25.2	0.0175001	-25.2	0
-25.1	0.0217003	-25.1	0
-25	0.0164	-25	0
-24.9	0.0108009	-24.9	0
-24.8	0.0126	-24.8	0
-24.7	0.0133006	-24.7	0
-24.6	0.0129003	-24.6	0
-24.5	0.011	-24.5	0
-24.4	0.00920109	-24.4	0
-24.3	0.014	-24.3	0
-24.2	0.0170004	-24.2	0
-24.1	0.0166006	-24.1	0
-24	0.0158	-24	0
-23.9	0.0132007	-23.9	0
-23.8	0.0148	-23.8	0
-23.7	0.0180003	-23.7	0
-23.6	0.0137006	-23.6	0
-23.5	0.0124	-23.5	0
-23.4	0.0110008	-23.4	0
-23.3	0.0126	-23.3	0
-23.2	0.0151004	-23.2	0
-23.1	0.0150003	-23.1	0
-23	0.018	-23	0
-22.9	0.0164002	-22.9	0
-22.8	0.018	-22.8	0
-22.7	0.0108008	-22.7	0
-22.6	0.0065001	-22.6	0
-22.5	0.00950001	-22.5	0
-22.4	0.0117998	-22.4	0
-22.3	0.0127	-22.3	0
-22.2	0.0104014	-22.2	0
-22.1	0.00790038	-22.1	0
-22	0.0096	-22	0
-21.9	0.00950026	-21.9	0
-21.8	0.0163	-21.8	0
-21.7	0.027799	-21.7	0
-21.6	0.0239005	-21.6	0
-21.5	0.0179	-21.5	0
-21.4	0.0103005	-21.4	0
-21.3	0.0018	-21.3	0
-21.2	-0.00179903	-21.2	0
-21.1	-0.010099	-21.1	0
-21	-0.016	-21	0
-20.9	-0.00110173	-20.9	0
-20.8	0.0157	-20.8	0
-20.7	0.0234989	-20.7	0
-20.6	0.0372968	-20.6	0
-20.5	0.0479	-20.5	0
-20.4	0.0680973	-20.4	0
-20.3	0.0814	-20.3	0
-20.2	0.0871991	-20.2	0
-20.1	0.102999	-20.1	0
-20	0.11	-20	0
-19.9	0.120099	-19.9	0
-19.8	0.1122	-19.8	0
-19.7	0.105501	-19.7	0
-19.6	0.0994005	-19.6	0
-19.5	0.0816	-19.5	0
-19.4	0.0632004	-19.4	0
-19.3	0.0492	-19.3	0
-19.2	0.0346006	-19.2	0
-19.1	0.0388987	-19.1	0
-19	0.0458	-19	0
-18.9	0.0497985	-18.9	0
-18.8	0.0577	-18.8	0
-18.7	0.0562	-18.7	0
-18.6	0.0564006	-18.6	0
-18.5	0.0533	-18.5	0
-18.4	0.0426023	-18.4	0
-18.3	0.0252	-18.3	0
-18.2	0.0191026	-18.2	0
-18.1	0.00590273	-18.1	0
-18	-0.00120001	-18	0
-17.9	0.00329997	-17.9	0
-17.8	0.0051	-17.8	0
-17.7	0.00830003	-17.7	0
-17.6	0.00730097	-17.6	0
-17.5	0.0133	-17.5	0
-17.4	0.00690165	-17.4	0
-17.3	0.0151	-17.3	0
-17.2	0.0274008	-17.2	0
-17.1	0.0393007	-17.1	0
-17	0.0146	-17	0
-16.9	0.0158004	-16.9	0
-16.8	0.0193	-16.8	0
-16.7	-0.0149976	-16.7	0
-16.6	-0.030299	-16.6	0
-16.5	-0.038	-16.5	0
-16.4	-0.0458983	-16.4	0
-16.3	-0.0456	-16.3	0
-16.2	-0.0465978	-16.2	0
-16.1	-0.0438985	-16.1	0
-16	-0.0548	-16	0
-15.9	-0.0624976	-15.9	0
-15.8	-0.0574	-15.8	0
-15.7	-0.0534986	-15.7	0
-15.6	-0.0519993	-15.6	0
-15.5	-0.049	-15.5	0
-15.4	-0.0602998	-15.4	0
-15.3	-0.0691	-15.3	0
-15.2	-0.0798015	-15.2	0
-15.1	-0.092201	-15.1	0
-15	-0.1015	-15	0
-14.9	-0.0980004	-14.9	0
-14.8	-0.0866	-14.8	0
-14.7	-0.0743011	-14.7	0
-14.6	-0.057302	-14.6	0
-14.5	-0.0508	-14.5	0
-14.4	-0.0402009	-14.4	0
-14.3	-0.0317	-14.3	0
-14.2	-0.00950174	-14.2	0
-14.1	0.000198964	-14.1	0
-14	-0.0066	-14	0
-13.9	-0.0303989	-13.9	0
-13.8	-0.0205	-13.8	0
-13.7	-0.0163013	-13.7	0
-13.6	-0.0249002	-13.6	0
-13.5	-0.0235	-13.5	0
-13.4	-0.0225006	-13.4	0
-13.3	-0.0206	-13.3	0
-13.2	-0.0293	-13.2	0
-13.1	-0.0419	-13.1	0
-13	-0.0601	-13	0
-12.9	-0.0603027	-12.9	0
-12.8	-0.0459	-12.8	0
-12.7	-0.0303034	-12.7	0
-12.6	-0.026701	-12.6	0
-12.5	-0.022	-12.5	0
-12.4	-0.0273013	-12.4	0
-12.3	-0.0347	-12.3	0
-12.2	-0.0373002	-12.2	0
-12.1	-0.0370003	-12.1	0
-12	-0.0295	-12	0
-11.9	-0.0312991	-11.9	0
-11.8	-0.0252	-11.8	0
-11.7	-0.0235008	-11.7	0
-11.6	-0.0240005	-11.6	0
-11.5	-0.028	-11.5	0
-11.4	-0.0301004	-11.4	0
-11.3	-0.0259	-11.3	0
-11.2	-0.0305001	-11.2	0
-11.1	-0.0326004	-11.1	0
-11	-0.0323	-11	0
-10.9	-0.0269017	-10.9	0
-10.8	-0.0269	-10.8	0
-10.7	-0.0179009	-10.7	0
-10.6	-0.0165	-10.6	0
-10.5	-0.0171	-10.5	0
-10.4	-0.00890176	-10.4	0
-10.3	-0.00380001	-10.3	0
-10.2	-0.00640095	-10.2	0
-10.1	-0.00310063	-10.1	0
-10	-0.00659999	-10	0
-9.90001	-0.00970006	-9.90001	0
-9.8	-0.00689999	-9.8	0
-9.70001	-0.00440125	-9.70001	0
-9.60001	-0.00610071	-9.60001	0
-9.5	-0.0088	-9.5	0
-9.40001	-0.0111001	-9.40001	0
-9.3	-0.0103	-9.3	0
-9.20001	-0.0118996	-9.20001	0
-9.10001	-0.0124991	-9.10001	0
-9	0.0021	-9	0
-8.90001	0.0140992	-8.90001	0
-8.8	0.009	-8.8	0
-8.70001	0.0169003	-8.70001	0
-8.60001	0.027301	-8.60001	0
-8.5	0.0239	-8.5	0
-8.40001	0.0235024	-8.40001	0
-8.3	0.026	-8.3	0
-8.20001	0.0373007	-8.20001	0
-8.10001	0.0293025	-8.10001	0
-8	0.0371	-8	0
-7.90001	0.0437005	-7.90001	0
-7.8	0.041	-7.8	0
-7.70001	0.0335011	-7.70001	0
-7.60001	0.0336009	-7.60001	0
-7.5	0.0299	-7.5	0
-7.40001	0.0255009	-7.40001	0
-7.3	0.0247	-7.3	0
-7.20001	0.0198018	-7.20001	0
-7.10001	0.0222007	-7.10001	0
-7	0.0271	-7	0
-6.90001	0.0298009	-6.90001	0
-6.8	0.0284	-6.8	0
-6.70001	0.0264013	-6.70001	0
-6.60001	0.0210014	-6.60001	0
-6.5	0.0259	-6.5	0
-6.40001	0.0249016	-6.40001	0
-6.3	0.0211	-6.3	0
-6.20001	0.0177014	-6.20001	0
-6.10001	0.00970165	-6.10001	0
-6	0.0083	-6	0
-5.90001	0.0114012	-5.90001	0
-5.8	0.0156	-5.8	0
-5.70001	0.0170015	-5.70001	0
-5.60001	0.012602	-5.60001	0
-5.5	0.0085	-5.5	0
-5.40001	0.00790137	-5.40001	0
-5.3	0.0038	-5.3	0
-5.20001	0.00060174	-5.20001	0
-5.10001	0.0012016	-5.10001	0
-5	0	-5	0
-4.90001	-0.00149869	-4.90001	0
-4.8	0.0009	-4.8	0
-4.70001	-0.00339823	-4.70001	0
-4.60001	-0.00289863	-4.60001	0
-4.5	-0.0071	-4.5	0
-4.40001	-0.00879911	-4.40001	0
-4.3	-0.015	-4.3	0
-4.20001	-0.0128997	-4.20001	0
-4.10001	-0.00729959	-4.10001	0
-4	-0.0032	-4	0
-3.90001	-0.00789857	-3.90001	0
-3.8	-0.004	-3.8	0
-3.70001	-0.00839962	-3.70001	0
-3.60001	-0.00679947	-3.60001	0
-3.5	-0.0092	-3.5	0
-3.40001	-0.0100998	-3.40001	0
-3.3	-0.0092	-3.3	0
-3.20001	-0.0106991	-3.20001	0
-3.10001	-0.0126998	-3.10001	0
-3	-0.023	-3	0
-2.90001	-0.0284992	-2.90001	0
-2.8	-0.0224	-2.8	0
-2.70001	-0.0216995	-2.70001	0
-2.60001	-0.0216993	-2.60001	0
-2.5	-0.0188	-2.5	0
-2.40001	-0.0186994	-2.40001	0
-2.3	-0.0248	-2.3	0
-2.20001	-0.0284992	-2.20001	0
-2.10001	-0.0342994	-2.10001	0
-2	-0.032	-2	0
-1.90001	-0.0373001	-1.90001	0
-1.8	-0.0319	-1.8	0
-1.70001	-0.0359993	-1.70001	0
-1.60001	-0.0311003	-1.60001	0
-1.5	-0.0293	-1.5	0
-1.40001	-0.0332996	-1.40001	0
-1.3	-0.0361	-1.3	0
-1.20001	-0.0332996	-1.20001	0
-1.10001	-0.0293	-1.10001	0
-1	-0.0279	-1	0
-0.900009	-0.0153001	-0.900009	0
-0.800003	-0.0131	-0.800003	0
-0.700012		-0.700012	0
-0.600006		-0.600006	0
-0.5		-0.5	0
-0.400009		-0.400009	0
-0.300003		-0.300003	0
-0.200012		-0.200012	0
-0.100006		-0.100006	0
0		0	0
0.0999908		0.0999908	0
0.199997		0.199997	0.0291024
0.299988		0.299988	0.0581656
0.399994		0.399994	0.0871986
0.5		0.5	0.116197
0.599991		0.599991	0.145156
0.699997		0.699997	0.174086
0.799988		0.799988	0.202976
0.899994		0.899994	0.231836
1		1	0.260662
1.09999		1.09999	0.289448
1.2		1.2	0.318205
1.29999		1.29999	0.346923
1.39999		1.39999	0.375612
1.5		1.5	0.404265
1.59999		1.59999	0.432881
1.7		1.7	0.461466
1.79999	3.65147	1.79999	0.490013
1.89999	3.51359	1.89999	0.51853
2	3.4301	2	0.547013
2.09999	3.40377	2.09999	0.575458
2.2	3.3825	2.2	0.603873
2.29999	3.371	2.29999	0.632249
2.39999	3.371	2.39999	0.660596
2.5	3.3825	2.5	0.688909
2.59999	3.40479	2.59999	0.717184
2.7	3.3285	2.7	0.745429
2.79999	3.35759	2.79999	0.773636
2.89999	3.2959	2.89999	0.801814
3	3.394	3	0.829957
3.09999	3.3962	3.09999	0.858063
3.2	3.3846	3.2	0.88614
3.29999	3.481	3.29999	0.914178
3.39999	3.466	3.39999	0.942187
3.5	3.5185	3.5	0.970163
3.59999	3.5226	3.59999	0.998101
3.7	3.5621	3.7	1.02601
3.79999	3.60459	3.79999	1.05388
3.89999	3.6591	3.89999	1.08172
4	3.6703	4	1.10953
4.09999	3.6924	4.09999	1.1373
4.2	3.733	4.2	1.16504
4.29999	3.738	4.29999	1.19275
4.39999	3.7964	4.39999	1.22042
4.5	3.8193	4.5	1.24806
4.59999	3.8583	4.59999	1.27567
4.7	3.9116	4.7	1.30324
4.79999	3.9373	4.79999	1.33078
4.89999	3.9595	4.89999	1.35829
5	4.0081	5	1.38577
5.09999	4.0437	5.09999	1.4132
5.2	4.069	5.2	1.44061
5.29999	4.0989	5.29999	1.46799
5.39999	4.1193	5.39999	1.49533
5.5	4.1378	5.5	1.52264
5.59999	4.1642	5.59999	1.54992
5.7	4.203	5.7	1.57716
5.79999	4.2353	5.79999	1.60437
5.89999	4.2791	5.89999	1.63155
6	4.3053	6	1.6587
6.09999	4.3506	6.09999	1.68581
6.2	4.3852	6.2	1.71289
6.29999	4.4145	6.29999	1.73994
6.39999	4.4499	6.39999	1.76695
6.5	4.4739	6.5	1.79394
6.59999	4.5047	6.59999	1.82089
6.7	4.5382	6.7	1.8478
6.79999	4.5657	6.79999	1.87469
6.89999	4.585	6.89999	1.90154
7	4.6226	7	1.92836
7.09999	4.655	7.09999	1.95515
7.2	4.6815	7.2	1.98191
7.29999	4.7156	7.29999	2.00863
7.39999	4.7452	7.39999	2.03532
7.5	4.7688	7.5	2.06198
7.59999	4.7933	7.59999	2.08861
7.7	4.8219	7.7	2.1152
7.79999	4.8516	7.79999	2.14176
7.89999	4.8799	7.89999	2.1683
8	4.9074	8	2.1948
8.09999	4.9367	8.09999	2.22126
8.2	4.9683	8.2	2.2477
8.29999	4.9978	8.29999	2.2741
8.39999	5.0263	8.39999	2.30047
8.5	5.0512	8.5	2.32681
8.59999	5.0773	8.59999	2.35312
8.7	5.1099	8.7	2.37939
8.79999	5.1357	8.79999	2.40563
8.89999	5.1634	8.89999	2.43185
9	5.1918	9	2.45803
9.09999	5.2177	9.09999	2.48418
9.2	5.2478	9.2	2.51029
9.29999	5.279	9.29999	2.53638
9.39999	5.307	9.39999	2.56243
9.5	5.3423	9.5	2.58846
9.59999	5.3738	9.59999	2.61445
9.7	5.406	9.7	2.64041
9.79999	5.4343	9.79999	2.66633
9.89999	5.4663	9.89999	2.69223
10	5.5045	10	2.7181
10.1	5.5399	10.1	2.74393
10.2	5.5728	10.2	2.76973
10.3	5.6024	10.3	2.7955
10.4	5.6304	10.4	2.82124
10.5	5.6558	10.5	2.84695
10.6	5.6834	10.6	2.87263
10.7	5.7171	10.7	2.89828
10.8	5.75	10.8	2.92389
10.9	5.7813	10.9	2.94948
11	5.8085	11	2.97503
11.1	5.8363	11.1	3.00055
11.2	5.8647	11.2	3.02605
11.3	5.8925	11.3	3.0515
11.4	5.9224	11.4	3.07694
11.5	5.9522	11.5	3.10234
11.6	5.9794	11.6	3.1277
11.7	6.0094	11.7	3.15304
11.8	6.0413	11.8	3.17834
11.9	6.0757	11.9	3.20362
12	6.1075	12	3.22887
12.1	6.1304	12.1	3.25408
12.2	6.1556	12.2	3.27927
12.3	6.1798	12.3	3.30442
12.4	6.2064	12.4	3.32954
12.5	6.2356	12.5	3.35464
12.6	6.263	12.6	3.3797
12.7	6.2897	12.7	3.40473
12.8	6.3147	12.8	3.42973
12.9	6.344	12.9	3.4547
13	6.3755	13	3.47964
13.1	6.3981	13.1	3.50455
13.2	6.4203	13.2	3.52943
13.3	6.4476	13.3	3.55428
13.4	6.4733	13.4	3.5791
13.5	6.5022	13.5	3.60389
13.6	6.5302	13.6	3.62864
13.7	6.5589	13.7	3.65337
13.8	6.5875	13.8	3.67807
13.9	6.6123	13.9	3.70274
14	6.6382	14	3.72738
14.1	6.6645	14.1	3.75198
14.2	6.6945	14.2	3.77656
14.3	6.7219	14.3	3.80111
14.4	6.7477	14.4	3.82563
14.5	6.7795	14.5	3.85012
14.6	6.811	14.6	3.87458
14.7	6.8359	14.7	3.89901
14.8	6.8625	14.8	3.9234
14.9	6.8836	14.9	3.94777
15	6.9139	15	3.97212
15.1	6.9389	15.1	3.99642
15.2	6.9611	15.2	4.02071
15.3	6.9894	15.3	4.04495
15.4	7.0145	15.4	4.06918
15.5	7.0407	15.5	4.09337
15.6	7.0611	15.6	4.11753
15.7	7.0871	15.7	4.14166
15.8	7.1107	15.8	4.16576
15.9	7.1357	15.9	4.18984
16	7.1537	16	4.21389
16.1	7.1753	16.1	4.2379
16.2	7.2003	16.2	4.26189
16.3	7.2217	16.3	4.28584
16.4	7.2481	16.4	4.30977
16.5	7.2769	16.5	4.33367
16.6	7.3048	16.6	4.35753
16.7	7.3212	16.7	4.38137
16.8	7.3415	16.8	4.40518
16.9	7.3654	16.9	4.42897
17	7.3912	17	4.45272
17.1	7.4172	17.1	4.47644
17.2	7.4397	17.2	4.50014
17.3	7.46	17.3	4.5238
17.4	7.4825	17.4	4.54744
17.5	7.5086	17.5	4.57104
17.6	7.5383	17.6	4.59462
17.7	7.5618	17.7	4.61817
17.8	7.5832	17.8	4.64169
17.9	7.6045	17.9	4.66518
18	7.6311	18	4.68865
18.1	7.6552	18.1	4.71208
18.2	7.6788	18.2	4.73549
18.3	7.6997	18.3	4.75886
18.4	7.7223	18.4	4.78221
18.5	7.7458	18.5	4.80553
18.6	7.7715	18.6	4.82882
18.7	7.794	18.7	4.85209
18.8	7.8172	18.8	4.87532
18.9	7.845	18.9	4.89853
19	7.8693	19	4.92171
19.1	7.8909	19.1	4.94485
19.2	7.9129	19.2	4.96797
19.3	7.9376	19.3	4.99106
19.4	7.9647	19.4	5.01413
19.5	7.9879	19.5	5.03717
19.6	8.012	19.6	5.06017
19.7	8.0325	19.7	5.08315
19.8	8.0594	19.8	5.1061
19.9	8.0818	19.9	5.12902
20	8.1073	20	5.15192
20.1	8.1296	20.1	5.17478
20.2	8.1486	20.2	5.19762
20.3	8.1709	20.3	5.22043
20.4	8.1939	20.4	5.24322
20.5	8.2181	20.5	5.26597
20.6	8.2445	20.6	5.2887
20.7	8.2695	20.7	5.3114
20.8	8.2925	20.8	5.33406
20.9	8.3156	20.9	5.35671
21	8.3439	21	5.37932
21.1	8.3635	21.1	5.40191
21.2	8.3851	21.2	5.42447
21.3	8.4109	21.3	5.447
21.4	8.4343	21.4	5.46951
21.5	8.4531	21.5	5.49198
21.6	8.4755	21.6	5.51443
21.7	8.4935	21.7	5.53685
21.8	8.5155	21.8	5.55924
21.9	8.5405	21.9	5.58161
22	8.5686	22	5.60395
22.1	8.5979	22.1	5.62626
22.2	8.6221	22.2	5.64854
22.3	8.6445	22.3	5.6708
22.4	8.6702	22.4	5.69303
22.5	8.6954	22.5	5.71523
22.6	8.7222	22.6	5.7374
22.7	8.7412	22.7	5.75955
22.8	8.7626	22.8	5.78167
22.9	8.7893	22.9	5.80376
23	8.8173	23	5.82583
23.1	8.8386	23.1	5.84786
23.2	8.8633	23.2	5.86987
23.3	8.8883	23.3	5.89185
23.4	8.9114	23.4	5.91381
23.5	8.9352	23.5	5.93574
23.6	8.9609	23.6	5.95765
23.7	8.9834	23.7	5.97952
23.8	9.0079	23.8	6.00136
23.9	9.0336	23.9	6.02319
24	9.0562	24	6.04498
24.1	9.0809	24.1	6.06675
24.2	9.1013	24.2	6.08849
24.3	9.1259	24.3	6.1102
24.4	9.1512	24.4	6.13189
24.5	9.1714	24.5	6.15355
24.6	9.1967	24.6	6.17519
24.7	9.2193	24.7	6.19679
24.8	9.2409	24.8	6.21837
24.9	9.2636	24.9	6.23992
25	9.2814	25	6.26145
25.1	9.3085	25.1	6.28295
25.2	9.3311	25.2	6.30442
25.3	9.3516	25.3	6.32587
25.4	9.3711	25.4	6.34729
25.5	9.3913	25.5	6.36869
25.6	9.4167	25.6	6.39005
25.7	9.439	25.7	6.41139
25.8	9.4619	25.8	6.43271
25.9	9.4819	25.9	6.454
26	9.503	26	6.47526
26.1	9.5239	26.1	6.4965
26.2	9.5504	26.2	6.5177
26.3	9.5705	26.3	6.53889
26.4	9.5898	26.4	6.56004
26.5	9.6096	26.5	6.58118
26.6	9.6298	26.6	6.60228
26.7	9.6456	26.7	6.62336
26.8	9.6631	26.8	6.64441
26.9	9.6834	26.9	6.66544
27	9.7059	27	6.68644
27.1	9.7237	27.1	6.70741
27.2	9.7459	27.2	6.72836
27.3	9.7706	27.3	6.74928
27.4	9.7933	27.4	6.77018
27.5	9.8143	27.5	6.79105
27.6	9.8328	27.6	6.8119
27.7	9.8524	27.7	6.83271
27.8	9.8749	27.8	6.85351
27.9	9.896	27.9	6.87427
28	9.9168	28	6.89502
28.1	9.936	28.1	6.91573
28.2	9.9505	28.2	6.93642
28.3	9.968	28.3	6.95709
28.4	9.9875	28.4	6.97773
28.5	10.0087	28.5	6.99834
28.6	10.0331	28.6	7.01893
28.7	10.0518	28.7	7.03949
28.8	10.0725	28.8	7.06002
28.9	10.0937	28.9	7.08054
29	10.1161	29	7.10102
29.1	10.1354	29.1	7.12149
29.2	10.1566	29.2	7.14192
29.3	10.175	29.3	7.16233
29.4	10.1947	29.4	7.18271
29.5	10.2199	29.5	7.20307
29.6	10.2404	29.6	7.22341
29.7	10.2562	29.7	7.24371
29.8	10.2749	29.8	7.264
29.9	10.2946	29.9	7.28426
30	10.3106	30	7.30449
30.1	10.3266	30.1	7.3247
30.2	10.3406	30.2	7.34488
30.3	10.3599	30.3	7.36503
30.4	10.3767	30.4	7.38517
30.5	10.3972	30.5	7.40528
30.6	10.4156	30.6	7.42536
30.7	10.4366	30.7	7.44541
30.8	10.4602	30.8	7.46545
30.9	10.4814	30.9	7.48546
31	10.5055	31	7.50544
31.1	10.5249	31.1	7.5254
31.2	10.5438	31.2	7.54533
31.3	10.5633	31.3	7.56524
31.4	10.588	31.4	7.58512
31.5	10.608	31.5	7.60498
31.6	10.6308	31.6	7.62482
31.7	10.6499	31.7	7.64462
31.8	10.6651	31.8	7.66441
31.9	10.6829	31.9	7.68417
32	10.7024	32	7.7039
32.1	10.7246	32.1	7.72362
32.2	10.7433	32.2	7.7433
32.3	10.7577	32.3	7.76296
32.4	10.7795	32.4	7.7826
32.5	10.7988	32.5	7.80221
32.6	10.8213	32.6	7.8218
32.7	10.841	32.7	7.84136
32.8	10.863	32.8	7.8609
32.9	10.8846	32.9	7.88042
33	10.9023	33	7.89991
33.1	10.9197	33.1	7.91938
33.2	10.9408	33.2	7.93882
33.3	10.9653	33.3	7.95824
33.4	10.9808	33.4	7.97763
33.5	10.9986	33.5	7.997
33.6	11.016	33.6	8.01635
33.7	11.0328	33.7	8.03566
33.8	11.0529	33.8	8.05496
33.9	11.0735	33.9	8.07424
34	11.088	34	8.09349
34.1	11.103	34.1	8.11271
34.2	11.117	34.2	8.13191
34.3	11.1374	34.3	8.15109
34.4	11.1542	34.4	8.17024
34.5	11.1683	34.5	8.18937
34.6	11.1842	34.6	8.20848
34.7	11.2007	34.7	8.22756
34.8	11.2236	34.8	8.24662
34.9	11.2443	34.9	8.26565
35	11.2708	35	8.28466
35.1	11.2892	35.1	8.30365
35.2	11.3087	35.2	8.32261
35.3	11.3271	35.3	8.34155
35.4	11.3472	35.4	8.36046
35.5	11.3672	35.5	8.37936
35.6	11.382	35.6	8.39823
35.7	11.3997	35.7	8.41707
35.8	11.4189	35.8	8.43589
35.9	11.4373	35.9	8.45469
36	11.4496	36	8.47346
36.1	11.4655	36.1	8.49221
36.2	11.4867	36.2	8.51093
36.3	11.5097	36.3	8.52964
36.4	11.5344	36.4	8.54832
36.5	11.5576	36.5	8.56698
36.6	11.5755	36.6	8.58561
36.7	11.5975	36.7	8.60422
36.8	11.6118	36.8	8.6228
36.9	11.6221	36.9	8.64137
37	11.6376	37	8.65991
37.1	11.6499	37.1	8.67843
37.2	11.6646	37.2	8.69692
37.3	11.6817	37.3	8.71539
37.4	11.7006	37.4	8.73384
37.5	11.7192	37.5	8.75226
37.6	11.7376	37.6	8.77067
37.7	11.754	37.7	8.78904
37.8	11.7669	37.8	8.8074
37.9	11.7845	37.9	8.82573
38	11.8009	38	8.84404
38.1	11.8184	38.1	8.86233
38.2	11.8317	38.2	8.88059
38.3	11.8525	38.3	8.89883
38.4	11.8708	38.4	8.91705
38.5	11.8872	38.5	8.93524
38.6	11.9015	38.6	8.95341
38.7	11.9144	38.7	8.97156
38.8	11.9275	38.8	8.98969
38.9	11.9415	38.9	9.00779
39	11.9627	39	9.02587
39.1	11.9774	39.1	9.04393
39.2	11.9957	39.2	9.06196
39.3	12.0119	39.3	9.07998
39.4	12.0273	39.4	9.09797
39.5	12.0458	39.5	9.11594
39.6	12.0634	39.6	9.13388
39.7	12.0837	39.7	9.1518
39.8	12.1028	39.8	9.1697
39.9	12.1178	39.9	9.18758
40	12.1313	40	9.20544
40.1	12.1475	40.1	9.22327
40.2	12.1664	40.2	9.24108
40.3	12.1828	40.3	9.25887
40.4	12.1956	40.4	9.27663
40.5	12.2116	40.5	9.29438
40.6	12.2309	40.6	9.3121
40.7	12.2532	40.7	9.32979
40.8	12.2718	40.8	9.34747
40.9	12.2859	40.9	9.36513
41	12.3022	41	9.38276
41.1	12.3151	41.1	9.40037
41.2	12.3283	41.2	9.41795
41.3	12.3437	41.3	9.43552
41.4	12.3602	41.4	9.45306
41.5	12.3731	41.5	9.47059
41.6	12.3867	41.6	9.48809
41.7	12.4007	41.7	9.50556
41.8	12.4127	41.8	9.52302
41.9	12.4282	41.9	9.54045
42	12.4386	42	9.55786
42.1	12.4517	42.1	9.57525
42.2	12.4712	42.2	9.59262
42.3	12.4866	42.3	9.60996
42.4	12.5019	42.4	9.62729
42.5	12.5147	42.5	9.64459
42.6	12.5295	42.6	9.66187
42.7	12.5471	42.7	9.67913
42.8	12.5638	42.8	9.69637
42.9	12.5831	42.9	9.71358
43	12.6024	43	9.73078
43.1	12.6228	43.1	9.74795
43.2	12.6423	43.2	9.7651
43.3	12.6567	43.3	9.78223
43.4	12.6743	43.4	9.79933
43.5	12.6877	43.5	9.81642
43.6	12.7061	43.6	9.83348
43.7	12.7246	43.7	9.85052
43.8	12.7445	43.8	9.86754
43.9	12.7602	43.9	9.88455
44	12.7758	44	9.90152
44.1	12.7912	44.1	9.91848
44.2	12.8083	44.2	9.93541
44.3	12.8246	44.3	9.95233
44.4	12.8369	44.4	9.96922
44.5	12.8524	44.5	9.98609
44.6	12.8687	44.6	10.0029
44.7	12.8839	44.7	10.0198
44.8	12.8985	44.8	10.0366
44.9	12.9156	44.9	10.0534
45	12.9308	45	10.0701
45.1	12.9462	45.1	10.0869
45.2	12.963	45.2	10.1036
45.3	12.9799	45.3	10.1203
45.4	12.9961	45.4	10.137
45.5	13.0126	45.5	10.1536
45.6	13.0316	45.6	10.1703
45.7	13.0476	45.7	10.1869
45.8	13.0584	45.8	10.2035
45.9	13.0689	45.9	10.2201
46	13.0781	46	10.2366
46.1	13.0943	46.1	10.2532
46.2	13.1082	46.2	10.2697
46.3	13.1214	46.3	10.2862
46.4	13.1381	46.4	10.3026
46.5	13.1549	46.5	10.3191
46.6	13.1734	46.6	10.3355
46.7	13.1902	46.7	10.3519
46.8	13.2037	46.8	10.3683
46.9	13.2172	46.9	10.3847
47	13.2335	47	10.401
47.1	13.2421	47.1	10.4173
47.2	13.2602	47.2	10.4336
47.3	13.2806	47.3	10.4499
47.4	13.294	47.4	10.4662
47.5	13.3072	47.5	10.4824
47.6	13.323	47.6	10.4987
47.7	13.3372	47.7	10.5149
47.8	13.3489	47.8	10.531
47.9	13.3637	47.9	10.5472
48	13.3764	48	10.5633
48.1	13.3866	48.1	10.5795
48.2	13.3975	48.2	10.5956
48.3	13.408	48.3	10.6116
48.4	13.4219	48.4	10.6277
48.5	13.4354	48.5	10.6437
48.6	13.4503	48.6	10.6598
48.7	13.4658	48.7	10.6758
48.8	13.4754	48.8	10.6917
48.9	13.4902	48.9	10.7077
49	13.5044	49	10.7236
49.1	13.518	49.1	10.7396
49.2	13.5292	49.2	10.7554
49.3	13.5392	49.3	10.7713
49.4	13.5516	49.4	10.7872
49.5	13.5651	49.5	10.803
49.6	13.58	49.6	10.8188
49.7	13.593	49.7	10.8346
49.8	13.6106	49.8	10.8504
49.9	13.6256	49.9	10.8662
50	13.6394	50	10.8819
50.1	13.6518	50.1	10.8976
50.2	13.6654	50.2	10.9133
50.3	13.6785	50.3	10.929
50.4	13.6925	50.4	10.9446
50.5	13.7086	50.5	10.9603
50.6	13.7214	50.6	10.9759
50.7	13.7326	50.7	10.9915
50.8	13.7522	50.8	11.0071
50.9	13.7665	50.9	11.0226
51	13.7807	51	11.0382
51.1	13.794	51.1	11.0537
51.2	13.8041	51.2	11.0692
51.3	13.816	51.3	11.0847
51.4	13.8274	51.4	11.1001
51.5	13.8426	51.5	11.1156
51.6	13.853	51.6	11.131
51.7	13.8554	51.7	11.1464
51.8	13.8677	51.8	11.1618
51.9	13.8838	51.9	11.1771
52	13.8949	52	11.1925
52.1	13.9064	52.1	11.2078
52.2	13.9201	52.2	11.2231
52.3	13.9358	52.3	11.2384
52.4	13.9518	52.4	11.2536
52.5	13.9658	52.5	11.2689
52.6	13.9761	52.6	11.2841
52.7	13.9873	52.7	11.2993
52.8	14.001	52.8	11.3145
52.9	14.0154	52.9	11.3297
53	14.0276	53	11.3448
53.1	14.0343	53.1	11.36
53.2	14.0465	53.2	11.3751
53.3	14.0568	53.3	11.3902
53.4	14.0665	53.4	11.4052
53.5	14.0808	53.5	11.4203
53.6	14.0911	53.6	11.4353
53.7	14.1037	53.7	11.4503
53.8	14.115	53.8	11.4653
53.9	14.1298	53.9	11.4803
54	14.1399	54	11.4953
54.1	14.1537	54.1	11.5102
54.2	14.1671	54.2	11.5251
54.3	14.1814	54.3	11.54
54.4	14.1933	54.4	11.5549
54.5	14.2065	54.5	11.5697
54.6	14.2241	54.6	11.5846
54.7	14.239	54.7	11.5994
54.8	14.2501	54.8	11.6142
54.9	14.264	54.9	11.629
55	14.2777	55	11.6438
55.1	14.2844	55.1	11.6585
55.2	14.294	55.2	11.6732
55.3	14.3055	55.3	11.688
55.4	14.317	55.4	11.7027
55.5	14.3271	55.5	11.7173
55.6	14.339	55.6	11.732
55.7	14.3512	55.7	11.7466
55.8	14.3633	55.8	11.7612
55.9	14.3744	55.9	11.7758
56	14.3832	56	11.7904
56.1	14.3906	56.1	11.805
56.2	14.3998	56.2	11.8195
56.3	14.4105	56.3	11.834
56.4	14.4212	56.4	11.8485
56.5	14.4298	56.5	11.863
56.6	14.4395	56.6	11.8775
56.7	14.4484	56.7	11.892
56.8	14.4632	56.8	11.9064
56.9	14.4744	56.9	11.9208
57	14.4889	57	11.9352
57.1	14.4968	57.1	11.9496
57.2	14.5081	57.2	11.9639
57.3	14.5214	57.3	11.9783
57.4	14.5317	57.4	11.9926
57.5	14.5431	57.5	12.0069
57.6	14.5419	57.6	12.0212
57.7	14.5497	57.7	12.0354
57.8	14.5544	57.8	12.0497
57.9	14.5641	57.9	12.0639
58	14.5771	58	12.0781
58.1	14.5901	58.1	12.0923
58.2	14.6016	58.2	12.1065
58.3	14.613	58.3	12.1207
58.4	14.6222	58.4	12.1348
58.5	14.629	58.5	12.1489
58.6	14.6394	58.6	12.163
58.7	14.6572	58.7	12.1771
58.8	14.6618	58.8	12.1912
58.9	14.6832	58.9	12.2052
59	14.6859	59	12.2193
59.1	14.6832	59.1	12.2333
59.2	14.6641	59.2	12.2473
59.3		59.3	12.2613
59.4		59.4	12.2752
59.5		59.5	12.2892
59.6		59.6	12.3031
59.7		59.7	12.317
59.8		59.8	12.3309
59.9		59.9	12.3448
60		60	12.3586
60.1		60.1	12.3586
60.2		60.2	12.344
60.3		60.3	12.3293
60.4		60.4	12.3147
60.5		60.5	12.3002
60.6		60.6	12.2856
60.7		60.7	12.2711
60.8		60.8	12.2565
60.9		60.9	12.242
61		61	12.2275
61.1		61.1	12.213
61.2		61.2	12.1986
61.3		61.3	12.1841
61.4		61.4	12.1697
61.5		61.5	12.1553
61.6		61.6	12.1409
61.7		61.7	12.1265
61.8	11.8198	61.8	12.1122
61.9	11.9023	61.9	12.0979
62	11.9455	62	12.0835
62.1	11.9627	62.1	12.0692
62.2	11.9631	62.2	12.055
62.3	11.9631	62.3	12.0407
62.4	11.9631	62.4	12.0264
62.5	11.9627	62.5	12.0122
62.6	11.9262	62.6	11.998
62.7	11.9082	62.7	11.9838
62.8	11.9064	62.8	11.9696
62.9	11.8484	62.9	11.9555
63	11.8607	63	11.9413
63.1	11.9101	63.1	11.9272
63.2	11.9535	63.2	11.9131
63.3	11.931	63.3	11.899
63.4	11.8741	63.4	11.8849
63.5	11.8316	63.5	11.8709
63.6	11.7882	63.6	11.8568
63.7	11.7768	63.7	11.8428
63.8	11.7623	63.8	11.8288
63.9	11.754	63.9	11.8148
64	11.7211	64	11.8008
64.1	11.6812	64.1	11.7869
64.2	11.6674	64.2	11.7729
64.3	11.6393	64.3	11.759
64.4	11.6153	64.4	11.7451
64.5	11.6152	64.5	11.7312
64.6	11.6068	64.6	11.7174
64.7	11.5714	64.7	11.7035
64.8	11.574	64.8	11.6897
64.9	11.5491	64.9	11.6758
65	11.5114	65	11.662
65.1	11.4969	65.1	11.6483
65.2	11.4988	65.2	11.6345
65.3	11.4696	65.3	11.6207
65.4	11.4538	65.4	11.607
65.5	11.442	65.5	11.5933
65.6	11.4121	65.6	11.5796
65.7	11.3971	65.7	11.5659
65.8	11.3838	65.8	11.5522
65.9	11.3716	65.9	11.5386
66	11.359	66	11.5249
66.1	11.3448	66.1	11.5113
66.2	11.3339	66.2	11.4977
66.3	11.314	66.3	11.4841
66.4	11.2908	66.4	11.4706
66.5	11.2757	66.5	11.457
66.6	11.2464	66.6	11.4435
66.7	11.2216	66.7	11.43
66.8	11.1939	66.8	11.4165
66.9	11.1622	66.9	11.403
67	11.1491	67	11.3895
67.1	11.1248	67.1	11.3761
67.2	11.1116	67.2	11.3626
67.3	11.096	67.3	11.3492
67.4	11.0918	67.4	11.3358
67.5	11.0782	67.5	11.3224
67.6	11.0643	67.6	11.309
67.7	11.0469	67.7	11.2957
67.8	11.0283	67.8	11.2824
67.9	11.0115	67.9	11.269
68	10.9904	68	11.2557
68.1	10.9733	68.1	11.2424
68.2	10.9489	68.2	11.2292
68.3	10.9304	68.3	11.2159
68.4	10.9167	68.4	11.2027
68.5	10.8974	68.5	11.1894
68.6	10.8765	68.6	11.1762
68.7	10.8549	68.7	11.163
68.8	10.8325	68.8	11.1499
68.9	10.8116	68.9	11.1367
69	10.7902	69	11.1236
69.1	10.7727	69.1	11.1104
69.2	10.7558	69.2	11.0973
69.3	10.7501	69.3	11.0842
69.4	10.7334	69.4	11.0711
69.5	10.7064	69.5	11.0581
69.6	10.6877	69.6	11.045
69.7	10.6723	69.7	11.032
69.8	10.6579	69.8	11.019
69.9	10.6343	69.9	11.006
70	10.6079	70	10.993
70.1	10.6782	70.1	10.98
70.2	10.6854	70.2	10.9671
70.3	10.6011	70.3	10.9541
70.4	10.4448	70.4	10.9412
70.5	10.4263	70.5	10.9283
70.6	10.5172	70.6	10.9154
70.7	10.6117	70.7	10.9025
70.8	10.5721	70.8	10.8897
70.9	10.4788	70.9	10.8768
71	10.5213	71	10.864
71.1	11.2127	71.1	10.8512
71.2	10.6754	71.2	10.8384
71.3	10.1082	71.3	10.8256
71.4	10.1263	71.4	10.8129
71.5	10.3739	71.5	10.8001
71.6	10.4169	71.6	10.7874
71.7	10.4674	71.7	10.7747
71.8	10.444	71.8	10.762
71.9	10.4402	71.9	10.7493
72	10.4364	72	10.7366
72.1	10.4483	72.1	10.7239
72.2	10.4076	72.2	10.7113
72.3	10.5709	72.3	10.6987
72.4	10.4628	72.4	10.6861
72.5	10.3843	72.5	10.6735
72.6	10.4109	72.6	10.6609
72.7	10.429	72.7	10.6483
72.8	10.4206	72.8	10.6358
72.9	10.5392	72.9	10.6232
73	10.5713	73	10.6107
73.1	10.6019	73.1	10.5982
73.2	10.5849	73.2	10.5857
73.3	10.505	73.3	10.5732
73.4	10.3238	73.4	10.5608
73.5	10.3104	73.5	10.5483
73.6	10.211	73.6	10.5359
73.7	10.1607	73.7	10.5235
73.8	10.0506	73.8	10.5111
73.9	10.0534	73.9	10.4987
74	10.0651	74	10.4863
74.1	10.0547	74.1	10.474
74.2	10.0389	74.2	10.4616
74.3	10.022	74.3	10.4493
74.4	10.1799	74.4	10.437
74.5	10.0271	74.5	10.4247
74.6	10.0047	74.6	10.4124
74.7	10.0472	74.7	10.4002
74.8	10.0315	74.8	10.3879
74.9	10.0111	74.9	10.3757
75	10.0131	75	10.3635
75.1	9.994	75.1	10.3513
75.2	9.9912	75.2	10.3391
75.3	9.9611	75.3	10.3269
75.4	9.90511	75.4	10.3147
75.5	9.94119	75.5	10.3026
75.6	9.9111	75.6	10.2905
75.7	9.8631	75.7	10.2784
75.8	9.8436	75.8	10.2663
75.9	9.8105	75.9	10.2542
76	9.7809	76	10.2421
76.1	9.7519	76.1	10.23
76.2	9.7247	76.2	10.218
76.3	9.7121	76.3	10.206
76.4	9.7298	76.4	10.194
76.5	9.7181	76.5	10.182
76.6	9.6879	76.6	10.17
76.7	9.6796	76.7	10.158
76.8	9.6785	76.8	10.146
76.9	9.6631	76.9	10.1341
77	9.6461	77	10.1222
77.1	9.6333	77.1	10.1103
77.2	9.6152	77.2	10.0984
77.3	9.6182	77.3	10.0865
77.4	9.6164	77.4	10.0746
77.5	9.5904	77.5	10.0628
77.6	9.5797	77.6	10.0509
77.7	9.5636	77.7	10.0391
77.8	9.5612	77.8	10.0273
77.9	9.5375	77.9	10.0155
78	9.5185	78	10.0037
78.1	9.5028	78.1	9.99193
78.2	9.4839	78.2	9.98018
78.3	9.4638	78.3	9.96844
78.4	9.4508	78.4	9.95671
78.5	9.4334	78.5	9.945
78.6	9.4113	78.6	9.9333
78.7	9.3926	78.7	9.92162
78.8	9.3778	78.8	9.90995
78.9	9.3583	78.9	9.89829
79	9.3448	79	9.88665
79.1	9.3351	79.1	9.87502
79.2	9.3257	79.2	9.86341
79.3	9.3179	79.3	9.85181
79.4	9.3101	79.4	9.84022
79.5	9.2976	79.5	9.82865
79.6	9.2862	79.6	9.8171
79.7	9.2723	79.7	9.80556
79.8	9.2612	79.8	9.79403
79.9	9.2537	79.9	9.78251
80	9.2392	80	9.77101
80.1	9.222	80.1	9.75952
80.2	9.2056	80.2	9.74805
80.3	9.1922	80.3	9.73659
80.4	9.1798	80.4	9.72514
80.5	9.1681	80.5	9.71371
80.6	9.1558	80.6	9.70229
80.7	9.1435	80.7	9.69089
80.8	9.1299	80.8	9.6795
80.9	9.1159	80.9	9.66812
81	9.1015	81	9.65676
81.1	9.0859	81.1	9.64541
81.2	9.0734	81.2	9.63407
81.3	9.0687	81.3	9.62275
81.4	9.0596	81.4	9.61144
81.5	9.0507	81.5	9.60015
81.6	9.0318	81.6	9.58886
81.7	9.0194	81.7	9.5776
81.8	9.0044	81.8	9.56634
81.9	8.9891	81.9	9.5551
82	8.9766	82	9.54388
82.1	8.9599	82.1	9.53266
82.2	8.946	82.2	9.52147
82.3	8.9337	82.3	9.51028
82.4	8.9211	82.4	9.49911
82.5	8.9036	82.5	9.48795
82.6	8.89	82.6	9.4768
82.7	8.8769	82.7	9.46567
82.8	8.8661	82.8	9.45455
82.9	8.8502	82.9	9.44345
83	8.8299	83	9.43235
83.1	8.8183	83.1	9.42127
83.2	8.8071	83.2	9.41021
83.3	8.7953	83.3	9.39916
83.4	8.7875	83.4	9.38812
83.5	8.7753	83.5	9.37709
83.6	8.7627	83.6	9.36608
83.7	8.7488	83.7	9.35508
83.8	8.7335	83.8	9.3441
83.9	8.7212	83.9	9.33313
84	8.7094	84	9.32217
84.1	8.6925	84.1	9.31122
84.2	8.6821	84.2	9.30029
84.3	8.6703	84.3	9.28937
84.4	8.6547	84.4	9.27846
84.5	8.6436	84.5	9.26757
84.6	8.6355	84.6	9.25669
84.7	8.6235	84.7	9.24582
84.8	8.6055	84.8	9.23497
84.9	8.5916	84.9	9.22413
85	8.5799	85	9.2133
85.1	8.5678	85.1	9.20249
85.2	8.5539	85.2	9.19169
85.3	8.5429	85.3	9.1809
85.4	8.5281	85.4	9.17012
85.5	8.5148	85.5	9.15936
85.6	8.5004	85.6	9.14861
85.7	8.4867	85.7	9.13787
85.8	8.4717	85.8	9.12715
85.9	8.4517	85.9	9.11644
86	8.4246	86	9.10574
86.1	8.4165	86.1	9.09505
86.2	8.4125	86.2	9.08439
86.3	8.4071	86.3	9.07373
86.4	8.3948	86.4	9.06308
86.5	8.3729	86.5	9.05244
86.6	8.3515	86.6	9.04182
86.7	8.3385	86.7	9.03122
86.8	8.3268	86.8	9.02062
86.9	8.3209	86.9	9.01004
87	8.3147	87	8.99947
87.1	8.3088	87.1	8.98891
87.2	8.308	87.2	8.97837
87.3	8.2988	87.3	8.96784
87.4	8.2995	87.4	8.95732
87.5	8.2725	87.5	8.94681
87.6	8.2591	87.6	8.93631
87.7	8.2475	87.7	8.92584
87.8	8.2434	87.8	8.91537
87.9	8.2366	87.9	8.90491
88	8.2268	88	8.89447
88.1	8.2165	88.1	8.88403
88.2	8.204	88.2	8.87362
88.3	8.1722	88.3	8.86321
88.4	8.1448	88.4	8.85282
88.5	8.1205	88.5	8.84244
88.6	8.0926	88.6	8.83207
88.7	8.0746	88.7	8.82172
88.8	8.0673	88.8	8.81137
88.9	8.059	88.9	8.80104
89	8.0552	89	8.79072
89.1	8.0575	89.1	8.78041
89.2	8.0505	89.2	8.77012
89.3	8.0539	89.3	8.75984
89.4	8.0552	89.4	8.74957
89.5	8.0599	89.5	8.73931
89.6	8.0537	89.6	8.72907
89.7	8.0328	89.7	8.71884
89.8	8.0038	89.8	8.70862
89.9	7.9795	89.9	8.69841
90	7.9562	90	8.68822
90.1	7.9421	90.1	8.67803
90.2	7.9515	90.2	8.66786
90.3	7.9671	90.3	8.6577
90.4	7.9818	90.4	8.64756
90.5	8.0017	90.5	8.63742
90.6	8.0062	90.6	8.6273
90.7	7.9927	90.7	8.61719
90.8	7.9793	90.8	8.6071
90.9	7.9596	90.9	8.59701
91	7.9242	91	8.58693
91.1	7.9029	91.1	8.57687
91.2	7.8846	91.2	8.56683
91.3	7.8724	91.3	8.55679
91.4	7.8705	91.4	8.54676
91.5	7.8542	91.5	8.53675
91.6	7.8471	91.6	8.52675
91.7	7.8368	91.7	8.51676
91.8	7.8287	91.8	8.50678
91.9	7.8156	91.9	8.49682
92	7.8153	92	8.48686
92.1	7.8051	92.1	8.47692
92.2	7.7845	92.2	8.46699
92.3	7.7831	92.3	8.45708
92.4	7.7736	92.4	8.44717
92.5	7.7548	92.5	8.43728
92.6	7.7414	92.6	8.42739
92.7	7.7221	92.7	8.41753
92.8	7.6966	92.8	8.40767
92.9	7.6754	92.9	8.39782
93	7.6524	93	8.38799
93.1	7.6365	93.1	8.37816
93.2	7.6267	93.2	8.36835
93.3	7.6171	93.3	8.35855
93.4	7.5912	93.4	8.34877
93.5	7.565	93.5	8.33899
93.6	7.5352	93.6	8.32923
93.7	7.4916	93.7	8.31948
93.8	7.4599	93.8	8.30973
93.9	7.4383	93.9	8.30001
94	7.4171	94	8.29029
94.1	7.403	94.1	8.28058
94.2	7.3978	94.2	8.27089
94.3	7.3986	94.3	8.26121
94.4	7.3991	94.4	8.25154
94.5	7.4042	94.5	8.24188
94.6	7.3981	94.6	8.23223
94.7	7.3925	94.7	8.22259
94.8	7.3888	94.8	8.21297
94.9	7.3735	94.9	8.20336
95	7.3643	95	8.19375
95.1	7.342	95.1	8.18416
95.2	7.3192	95.2	8.17459
95.3	7.2974	95.3	8.16502
95.4	7.2755	95.4	8.15546
95.5	7.2715	95.5	8.14592
95.6	7.2545	95.6	8.13639
95.7	7.2686	95.7	8.12687
95.8	7.2782	95.8	8.11736
95.9	7.2794	95.9	8.10786
96	7.2825	96	8.09837
96.1	7.2786	96.1	8.08889
96.2	7.2838	96.2	8.07943
96.3	7.2692	96.3	8.06998
96.4	7.244	96.4	8.06054
96.5	7.2371	96.5	8.0511
96.6	7.2245	96.6	8.04169
96.7	7.2067	96.7	8.03228
96.8	7.1904	96.8	8.02288
96.9	7.1886	96.9	8.0135
97	7.1796	97	8.00412
97.1	7.1717	97.1	7.99476
97.2	7.164	97.2	7.98541
97.3	7.1508	97.3	7.97607
97.4	7.145	97.4	7.96674
97.5	7.1352	97.5	7.95742
97.6	7.1166	97.6	7.94811
97.7	7.1135	97.7	7.93882
97.8	7.095	97.8	7.92953
97.9	7.0804	97.9	7.92026
98	7.0597	98	7.911
98.1	7.0332	98.1	7.90174
98.2	7.012	98.2	7.8925
98.3	6.996	98.3	7.88327
98.4	6.9789	98.4	7.87406
98.5	6.9643	98.5	7.86485
98.6	6.9501	98.6	7.85565
98.7	6.9442	98.7	7.84647
98.8	6.9502	98.8	7.83729
98.9	6.9553	98.9	7.82813
99	6.9623	99	7.81898
99.1	6.9719	99.1	7.80983
99.2	6.9838	99.2	7.80071
99.3	6.982	99.3	7.79159
99.4	6.9782	99.4	7.78248
99.5	6.9701	99.5	7.77338
99.6	6.9761	99.6	7.76429
99.7	6.9688	99.7	7.75522
99.8	6.9513	99.8	7.74615
99.9	6.9354	99.9	7.73709
100	6.9316	100	7.72805
100.1	6.9191	100.1	7.71902
100.2	6.9082	100.2	7.71
100.3	6.9022	100.3	7.70099
100.4	6.8885	100.4	7.69198
100.5	6.8797	100.5	7.68299
100.6	6.8674	100.6	7.67401
100.7	6.8564	100.7	7.66505
100.8	6.8471	100.8	7.65609
100.9	6.8449	100.9	7.64714
101	6.8346	101	7.63821
101.1	6.8223	101.1	7.62928
101.2	6.8125	101.2	7.62037
101.3	6.8076	101.3	7.61146
101.4	6.7948	101.4	7.60257
101.5	6.778	101.5	7.59368
101.6	6.7627	101.6	7.58481
101.7	6.7503	101.7	7.57595
101.8	6.744	101.8	7.5671
101.9	6.7339	101.9	7.55826
102	6.7258	102	7.54943
102.1	6.718	102.1	7.54061
102.2	6.7086	102.2	7.5318
102.3	6.6996	102.3	7.523
102.4	6.6841	102.4	7.51421
102.5	6.6719	102.5	7.50543
102.6	6.6589	102.6	7.49667
102.7	6.6476	102.7	7.48791
102.8	6.639	102.8	7.47917
102.9	6.6288	102.9	7.47043
103	6.6189	103	7.4617
103.1	6.6145	103.1	7.45299
103.2	6.6108	103.2	7.44429
103.3	6.6047	103.3	7.43559
103.4	6.5959	103.4	7.42691
103.5	6.5865	103.5	7.41823
103.6	6.5758	103.6	7.40957
103.7	6.5631	103.7	7.40092
103.8	6.5581	103.8	7.39227
103.9	6.5511	103.9	7.38364
104	6.5395	104	7.37502
104.1	6.5239	104.1	7.36641
104.2	6.5154	104.2	7.35781
104.3	6.5121	104.3	7.34922
104.4	6.5027	104.4	7.34064
104.5	6.4904	104.5	7.33206
104.6	6.4807	104.6	7.3235
104.7	6.4687	104.7	7.31495
104.8	6.463	104.8	7.30641
104.9	6.4549	104.9	7.29788
105	6.4474	105	7.28936
105.1	6.4361	105.1	7.28085
105.2	6.4272	105.2	7.27236
105.3	6.4166	105.3	7.26387
105.4	6.4109	105.4	7.25539
105.5	6.4002	105.5	7.24692
105.6	6.3931	105.6	7.23846
105.7	6.3878	105.7	7.23001
105.8	6.378	105.8	7.22157
105.9	6.3745	105.9	7.21314
106	6.3676	106	7.20472
106.1	6.3611	106.1	7.19631
106.2	6.3472	106.2	7.18792
106.3	6.3403	106.3	7.17953
106.4	6.3347	106.4	7.17115
106.5	6.3257	106.5	7.16278
106.6	6.3181	106.6	7.15442
106.7	6.3115	106.7	7.14607
106.8	6.3052	106.8	7.13773
106.9	6.3041	106.9	7.1294
107	6.2959	107	7.12109
107.1	6.2818	107.1	7.11278
107.2	6.2715	107.2	7.10448
107.3	6.2593	107.3	7.09619
107.4	6.2516	107.4	7.08791
107.5	6.2483	107.5	7.07964
107.6	6.2394	107.6	7.07138
107.7	6.2279	107.7	7.06313
107.8	6.2211	107.8	7.05489
107.9	6.2155	107.9	7.04666
108	6.2049	108	7.03844
108.1	6.1953	108.1	7.03023
108.2	6.1871	108.2	7.02203
108.3	6.1871	108.3	7.01384
108.4	6.1814	108.4	7.00565
108.5	6.1749	108.5	6.99748
108.6	6.1704	108.6	6.98932
108.7	6.163	108.7	6.98117
108.8	6.157	108.8	6.97303
108.9	6.1503	108.9	6.96489
109	6.1434	109	6.95677
109.1	6.1367	109.1	6.94865
109.2	6.1331	109.2	6.94055
109.3	6.1236	109.3	6.93246
109.4	6.1187	109.4	6.92437
109.5	6.1112	109.5	6.9163
109.6	6.1024	109.6	6.90823
109.7	6.0916	109.7	6.90018
109.8	6.0882	109.8	6.89213
109.9	6.0827	109.9	6.88409
110	6.0746	110	6.87606
110.1	6.0683	110.1	6.86805
110.2	6.0572	110.2	6.86004
110.3	6.051	110.3	6.85204
110.4	6.0394	110.4	6.84405
110.5	6.0322	110.5	6.83607
110.6	6.0244	110.6	6.8281
110.7	6.0166	110.7	6.82014
110.8	6.0111	110.8	6.81219
110.9	6.0033	110.9	6.80425
111	5.9976	111	6.79632
111.1	5.9935	111.1	6.78839
111.2	5.989	111.2	6.78048
111.3	5.9878	111.3	6.77258
111.4	5.9801	111.4	6.76468
111.5	5.969	111.5	6.7568
111.6	5.9586	111.6	6.74892
111.7	5.9487	111.7	6.74105
111.8	5.9391	111.8	6.7332
111.9	5.9301	111.9	6.72535
112	5.9204	112	6.71751
112.1	5.9165	112.1	6.70968
112.2	5.9074	112.2	6.70186
112.3	5.899	112.3	6.69405
112.4	5.8854	112.4	6.68625
112.5	5.8786	112.5	6.67846
112.6	5.8729	112.6	6.67067
112.7	5.8662	112.7	6.6629
112.8	5.8565	112.8	6.65514
112.9	5.8439	112.9	6.64738
113	5.8326	113	6.63963
113.1	5.8223	113.1	6.6319
113.2	5.8211	113.2	6.62417
113.3	5.8165	113.3	6.61645
113.4	5.7997	113.4	6.60874
113.5	5.7901	113.5	6.60104
113.6	5.7839	113.6	6.59335
113.7	5.7751	113.7	6.58567
113.8	5.7681	113.8	6.578
113.9	5.7556	113.9	6.57033
114	5.7445	114	6.56268
114.1	5.7323	114.1	6.55503
114.2	5.7235	114.2	6.5474
114.3	5.7046	114.3	6.53977
114.4	5.6916	114.4	6.53215
114.5	5.6808	114.5	6.52454
114.6	5.6786	114.6	6.51694
114.7	5.6697	114.7	6.50935
114.8	5.6685	114.8	6.50177
114.9	5.6717	114.9	6.49419
115	5.6561	115	6.48663
115.1	5.6419	115.1	6.47907
115.2	5.6344	115.2	6.47153
115.3	5.6184	115.3	6.46399
115.4	5.6049	115.4	6.45646
115.5	5.5993	115.5	6.44894
115.6	5.5975	115.6	6.44143
115.7	5.5993	115.7	6.43393
115.8	5.6025	115.8	6.42644
115.9	5.6149	115.9	6.41895
116	5.622	116	6.41148
116.1	5.6222	116.1	6.40401
116.2	5.6222	116.2	6.39656
116.3		116.3	6.38911
116.4		116.4	6.38167
116.5		116.5	6.37424
116.6		116.6	6.36681
116.7		116.7	6.3594
116.8		116.8	6.352
116.9		116.9	6.3446
117		117	6.33722
117.1		117.1	6.33722
117.2		117.2	6.38739
117.3		117.3	6.43752
117.4		117.4	6.48758
117.5		117.5	6.53758
117.6		117.6	6.58752
117.7		117.7	6.63737
117.8		117.8	6.68718
117.9		117.9	6.73692
118		118	6.7866
118.1		118.1	6.83621
118.2		118.2	6.88575
118.3		118.3	6.93523
118.4		118.4	6.98465
118.5		118.5	7.03401
118.6		118.6	7.08331
118.7		118.7	7.13252
118.8	9.32638	118.8	7.18169
118.9	9.24459	118.9	7.23079
119	9.19079	119	7.27983
119.1	9.15549	119.1	7.32881
119.2	9.10829	119.2	7.37771
119.3	9.10829	119.3	7.42656
119.4	9.15549	119.4	7.47534
119.5	9.19079	119.5	7.52407
119.6	9.29529	119.6	7.57273
119.7	9.22171	119.7	7.62131
119.8	9.27169	119.8	7.66984
119.9	9.2507	119.9	7.71831
120	9.3323	120	7.76672
120.1	9.3535	120.1	7.81507
120.2	9.4491	120.2	7.86334
120.3	9.4893	120.3	7.91156
120.4	9.5827	120.4	7.95971
120.5	9.6611	120.5	8.00781
120.6	9.70959	120.6	8.05584
120.7	9.69421	120.7	8.1038
120.8	9.7512	120.8	8.15171
120.9	9.79	120.9	8.19955
121	9.8682	121	8.24734
121.1	9.9246	121.1	8.29506
121.2	9.9824	121.2	8.3427
121.3	10.0411	121.3	8.3903
121.4	10.0905	121.4	8.43783
121.5	10.1418	121.5	8.48531
121.6	10.184	121.6	8.53272
121.7	10.2614	121.7	8.58006
121.8	10.32	121.8	8.62734
121.9	10.3549	121.9	8.67457
122	10.43	122	8.72173
122.1	10.4784	122.1	8.76884
122.2	10.5353	122.2	8.81587
122.3	10.5932	122.3	8.86285
122.4	10.6475	122.4	8.90977
122.5	10.7057	122.5	8.95662
122.6	10.764	122.6	9.00342
122.7	10.8236	122.7	9.05014
122.8	10.8817	122.8	9.09682
122.9	10.9347	122.9	9.14343
123	10.977	123	9.18998
123.1	11.0384	123.1	9.23648
123.2	11.0949	123.2	9.28289
123.3	11.1463	123.3	9.32926
123.4	11.2028	123.4	9.37557
123.5	11.2636	123.5	9.42182
123.6	11.3248	123.6	9.46801
123.7	11.3837	123.7	9.51412
123.8	11.4431	123.8	9.56019
123.9	11.5045	123.9	9.6062
124	11.5571	124	9.65215
124.1	11.6114	124.1	9.69803
124.2	11.667	124.2	9.74385
124.3	11.7277	124.3	9.78961
124.4	11.7847	124.4	9.83532
124.5	11.8395	124.5	9.88097
124.6	11.9009	124.6	9.92655
124.7	11.958	124.7	9.97206
124.8	12.0154	124.8	10.0175
124.9	12.0688	124.9	10.0629
125	12.123	125	10.1083
125.1	12.1763	125.1	10.1536
125.2	12.2284	125.2	10.1988
125.3	12.2784	125.3	10.244
125.4	12.3263	125.4	10.2891
125.5	12.3739	125.5	10.3341
125.6	12.4206	125.6	10.3791
125.7	12.4748	125.7	10.424
125.8	12.522	125.8	10.4689
125.9	12.5729	125.9	10.5137
126	12.6257	126	10.5585
126.1	12.6774	126.1	10.6032
126.2	12.7317	126.2	10.6478
126.3	12.7872	126.3	10.6924
126.4	12.8436	126.4	10.7369
126.5	12.9018	126.5	10.7813
126.6	12.9545	126.6	10.8257
126.7	13.0056	126.7	10.8701
126.8	13.0587	126.8	10.9144
126.9	13.1159	126.9	10.9586
127	13.1692	127	11.0027
127.1	13.2214	127.1	11.0469
127.2	13.276	127.2	11.0909
127.3	13.3299	127.3	11.1349
127.4	13.3774	127.4	11.1788
127.5	13.4281	127.5	11.2227
127.6	13.4785	127.6	11.2665
127.7	13.5288	127.7	11.3103
127.8	13.5818	127.8	11.354
127.9	13.6333	127.9	11.3976
128	13.6837	128	11.4412
128.1	13.7346	128.1	11.4847
128.2	13.7875	128.2	11.5282
128.3	13.8441	128.3	11.5716
128.4	13.8963	128.4	11.615
128.5	13.9492	128.5	11.6583
128.6	14.0023	128.6	11.7015
128.7	14.0547	128.7	11.7447
128.8	14.105	128.8	11.7878
128.9	14.1554	128.9	11.8309
129	14.2076	129	11.8739
129.1	14.2572	129.1	11.9168
129.2	14.3072	129.2	11.9597
129.3	14.353	129.3	12.0026
129.4	14.3974	129.4	12.0453
129.5	14.4469	129.5	12.0881
129.6	14.4991	129.6	12.1307
129.7	14.5498	129.7	12.1733
129.8	14.6031	129.8	12.2159
129.9	14.6561	129.9	12.2584
130	14.7087	130	12.3008
130.1	14.757	130.1	12.3432
130.2	14.8035	130.2	12.3855
130.3	14.8482	130.3	12.4278
130.4	14.894	130.4	12.47
130.5	14.9392	130.5	12.5122
130.6	14.9858	130.6	12.5543
130.7	15.037	130.7	12.5963
130.8	15.0848	130.8	12.6383
130.9	15.131	130.9	12.6803
131	15.1779	131	12.7222
131.1	15.2252	131.1	12.764
131.2	15.275	131.2	12.8057
131.3	15.3207	131.3	12.8474
131.4	15.3697	131.4	12.8891
131.5	15.4157	131.5	12.9307
131.6	15.4641	131.6	12.9723
131.7	15.5109	131.7	13.0137
131.8	15.5557	131.8	13.0552
131.9	15.6006	131.9	13.0966
132	15.6467	132	13.1379
132.1	15.6934	132.1	13.1792
132.2	15.739	132.2	13.2204
132.3	15.7834	132.3	13.2615
132.4	15.831	132.4	13.3026
132.5	15.8738	132.5	13.3437
132.6	15.9188	132.6	13.3847
132.7	15.9662	132.7	13.4256
132.8	16.0117	132.8	13.4665
132.9	16.054	132.9	13.5073
133	16.0992	133	13.5481
133.1	16.149	133.1	13.5888
133.2	16.1961	133.2	13.6295
133.3	16.2369	133.3	13.6701
133.4	16.2766	133.4	13.7106
133.5	16.3171	133.5	13.7511
133.6	16.3592	133.6	13.7916
133.7	16.3984	133.7	13.832
133.8	16.4418	133.8	13.8723
133.9	16.4891	133.9	13.9126
134	16.5353	134	13.9528
134.1	16.5763	134.1	13.993
134.2	16.6204	134.2	14.0331
134.3	16.6605	134.3	14.0732
134.4	16.7027	134.4	14.1132
134.5	16.7468	134.5	14.1532
134.6	16.7898	134.6	14.1931
134.7	16.8323	134.7	14.2329
134.8	16.8706	134.8	14.2727
134.9	16.9112	134.9	14.3125
135	16.9517	135	14.3521
135.1	16.9913	135.1	14.3918
135.2	17.0377	135.2	14.4314
135.3	17.0826	135.3	14.4709
135.4	17.1228	135.4	14.5104
135.5	17.1662	135.5	14.5498
135.6	17.208	135.6	14.5892
135.7	17.2494	135.7	14.6285
135.8	17.2906	135.8	14.6678
135.9	17.3284	135.9	14.707
136	17.3753	136	14.7461
136.1	17.4162	136.1	14.7852
136.2	17.4542	136.2	14.8243
136.3	17.4967	136.3	14.8633
136.4	17.5389	136.4	14.9022
136.5	17.5795	136.5	14.9411
136.6	17.6187	136.6	14.98
136.7	17.6591	136.7	15.0188
136.8	17.7015	136.8	15.0575
136.9	17.7437	136.9	15.0962
137	17.7838	137	15.1348
137.1	17.8197	137.1	15.1734
137.2	17.8551	137.2	15.2119
137.3	17.8974	137.3	15.2504
137.4	17.9419	137.4	15.2888
137.5	17.9831	137.5	15.3272
137.6	18.0213	137.6	15.3655
137.7	18.0588	137.7	15.4038
137.8	18.1001	137.8	15.442
137.9	18.1398	137.9	15.4802
138	18.1776	138	15.5183
138.1	18.2184	138.1	15.5564
138.2	18.2604	138.2	15.5944
138.3	18.3	138.3	15.6323
138.4	18.3377	138.4	15.6702
138.5	18.3745	138.5	15.7081
138.6	18.4164	138.6	15.7459
138.7	18.4557	138.7	15.7836
138.8	18.4915	138.8	15.8213
138.9	18.5276	138.9	15.859
139	18.5706	139	15.8966
139.1	18.6179	139.1	15.9341
139.2	18.6587	139.2	15.9716
139.3	18.69	139.3	16.0091
139.4	18.726	139.4	16.0465
139.5	18.7657	139.5	16.0838
139.6	18.8053	139.6	16.1211
139.7	18.8475	139.7	16.1584
139.8	18.8866	139.8	16.1956
[truncated: 5,182 more rows]
