# Supplementary material for: Key mechanistic features of the trade-off between antibody escape and host cell binding in the SARS-CoV-2 Omicron variant spike proteins
Source: EMBO J. 2024 Mar 11;43(8):5. doi: 10.1038/s44318-024-00062-z (PMC11021471; doi:10.1038/s44318-024-00062-z)
Supplement: Supplementary file 10 — Source Data Fig. 5 [file 44318_2024_62_MOESM10_ESM.zip › Figure 5/5A/fig5-S2K146-RBD BA.2 R493Q.xlsx]

## Sheet: S2K146-RBD BA.2 R493Q
Run 1; Ch 7; Fc 2-1; Cy 4; BA.2-R493Q; Conc 3.125 6.25 12.5 25 50 nM_X	Run 1; Ch 7; Fc 2-1; Cy 4; BA.2-R493Q; Conc 3.125 6.25 12.5 25 50 nM_Y	Run 1; Ch 7; Fc 2-1; Cy 4; BA.2-R493Q; Conc 3.125 6.25 12.5 25 50 nM; Fitted_X	Run 1; Ch 7; Fc 2-1; Cy 4; BA.2-R493Q; Conc 3.125 6.25 12.5 25 50 nM; Fitted_Y
-60	0.6655	-60	0
-59.9	0.6614	-59.9	0
-59.8	0.6577	-59.8	0
-59.7	0.6536	-59.7	0
-59.6	0.652	-59.6	0
-59.5	0.6473	-59.5	0
-59.4	0.643	-59.4	0
-59.3	0.6389	-59.3	0
-59.2	0.6332	-59.2	0
-59.1	0.6273	-59.1	0
-59	0.6277	-59	0
-58.9	0.6309	-58.9	0
-58.8	0.6328	-58.8	0
-58.7	0.6337	-58.7	0
-58.6	0.6372	-58.6	0
-58.5	0.6316	-58.5	0
-58.4	0.6338	-58.4	0
-58.3	0.6362	-58.3	0
-58.2	0.6358	-58.2	0
-58.1	0.6384	-58.1	0
-58	0.6397	-58	0
-57.9	0.6386	-57.9	0
-57.8	0.6368	-57.8	0
-57.7	0.6367	-57.7	0
-57.6	0.638	-57.6	0
-57.5	0.6386	-57.5	0
-57.4	0.6397	-57.4	0
-57.3	0.644	-57.3	0
-57.2	0.6414	-57.2	0
-57.1	0.6445	-57.1	0
-57	0.6408	-57	0
-56.9	0.6423	-56.9	0
-56.8	0.6467	-56.8	0
-56.7	0.643	-56.7	0
-56.6	0.6359	-56.6	0
-56.5	0.634	-56.5	0
-56.4	0.6298	-56.4	0
-56.3	0.6282	-56.3	0
-56.2	0.6241	-56.2	0
-56.1	0.6225	-56.1	0
-56	0.6222	-56	0
-55.9	0.6243	-55.9	0
-55.8	0.6262	-55.8	0
-55.7	0.625	-55.7	0
-55.6	0.6282	-55.6	0
-55.5	0.6241	-55.5	0
-55.4	0.6219	-55.4	0
-55.3	0.62	-55.3	0
-55.2	0.6269	-55.2	0
-55.1	0.6169	-55.1	0
-55	0.6194	-55	0
-54.9	0.6215	-54.9	0
-54.8	0.63	-54.8	0
-54.7	0.6329	-54.7	0
-54.6	0.6391	-54.6	0
-54.5	0.6486	-54.5	0
-54.4	0.6536	-54.4	0
-54.3	0.655	-54.3	0
-54.2	0.6505	-54.2	0
-54.1	0.6563	-54.1	0
-54	0.651	-54	0
-53.9	0.6578	-53.9	0
-53.8	0.6605	-53.8	0
-53.7	0.6641	-53.7	0
-53.6	0.6644	-53.6	0
-53.5	0.663	-53.5	0
-53.4	0.6667	-53.4	0
-53.3	0.6686	-53.3	0
-53.2	0.6688	-53.2	0
-53.1	0.6688	-53.1	0
-53	0.6677	-53	0
-52.9	0.6744	-52.9	0
-52.8	0.6714	-52.8	0
-52.7	0.6701	-52.7	0
-52.6	0.6733	-52.6	0
-52.5	0.6679	-52.5	0
-52.4	0.6732	-52.4	0
-52.3	0.6717	-52.3	0
-52.2	0.6762	-52.2	0
-52.1	0.6724	-52.1	0
-52	0.6672	-52	0
-51.9	0.6627	-51.9	0
-51.8	0.6476	-51.8	0
-51.7	0.6377	-51.7	0
-51.6	0.6523	-51.6	0
-51.5	0.6512	-51.5	0
-51.4	0.6508	-51.4	0
-51.3	0.6477	-51.3	0
-51.2	0.6554	-51.2	0
-51.1	0.6512	-51.1	0
-51	0.6527	-51	0
-50.9	0.6488	-50.9	0
-50.8	0.6465	-50.8	0
-50.7	0.6442	-50.7	0
-50.6	0.6429	-50.6	0
-50.5	0.6447	-50.5	0
-50.4	0.644	-50.4	0
-50.3	0.6426	-50.3	0
-50.2	0.6427	-50.2	0
-50.1	0.6505	-50.1	0
-50	0.6504	-50	0
-49.9	0.6489	-49.9	0
-49.8	0.6486	-49.8	0
-49.7	0.6482	-49.7	0
-49.6	0.6477	-49.6	0
-49.5	0.6531	-49.5	0
-49.4	0.6576	-49.4	0
-49.3	0.6636	-49.3	0
-49.2	0.6667	-49.2	0
-49.1	0.6692	-49.1	0
-49	0.6682	-49	0
-48.9	0.6651	-48.9	0
-48.8	0.6672	-48.8	0
-48.7	0.6716	-48.7	0
-48.6	0.6711	-48.6	0
-48.5	0.6637	-48.5	0
-48.4	0.6674	-48.4	0
-48.3	0.6639	-48.3	0
-48.2	0.6595	-48.2	0
-48.1	0.6628	-48.1	0
-48	0.6618	-48	0
-47.9	0.6708	-47.9	0
-47.8	0.6756	-47.8	0
-47.7	0.6788	-47.7	0
-47.6	0.6397	-47.6	0
-47.5	0.6382	-47.5	0
-47.4	0.6292	-47.4	0
-47.3	0.6998	-47.3	0
-47.2	0.7068	-47.2	0
-47.1	0.7112	-47.1	0
-47	0.7134	-47	0
-46.9	0.7155	-46.9	0
-46.8	0.7223	-46.8	0
-46.7	0.7266	-46.7	0
-46.6	0.7476	-46.6	0
-46.5	0.7497	-46.5	0
-46.4	0.747	-46.4	0
-46.3	0.7421	-46.3	0
-46.2	0.7415	-46.2	0
-46.1	0.7513	-46.1	0
-46	0.7519	-46	0
-45.9	0.7515	-45.9	0
-45.8	0.7568	-45.8	0
-45.7	0.7877	-45.7	0
-45.6	0.8017	-45.6	0
-45.5	0.8099	-45.5	0
-45.4	0.7955	-45.4	0
-45.3	0.7399	-45.3	0
-45.2	0.7186	-45.2	0
-45.1	0.6178	-45.1	0
-45	0.602	-45	0
-44.9	0.6487	-44.9	0
-44.8	0.642	-44.8	0
-44.7	0.6312	-44.7	0
-44.6	0.6855	-44.6	0
-44.5	0.6928	-44.5	0
-44.4	0.6973	-44.4	0
-44.3	0.6478	-44.3	0
-44.2	0.6457	-44.2	0
-44.1	0.6355	-44.1	0
-44	0.6179	-44	0
-43.9	0.6075	-43.9	0
-43.8	0.6166	-43.8	0
-43.7	0.6163	-43.7	0
-43.6	0.6039	-43.6	0
-43.5	0.5879	-43.5	0
-43.4	0.5762	-43.4	0
-43.3	0.5608	-43.3	0
-43.2	0.5657	-43.2	0
-43.1	0.552	-43.1	0
-43	0.5342	-43	0
-42.9	0.5258	-42.9	0
-42.8	0.5177	-42.8	0
-42.7	0.471	-42.7	0
-42.6	0.5064	-42.6	0
-42.5	0.4866	-42.5	0
-42.4	0.4925	-42.4	0
-42.3	0.4901	-42.3	0
-42.2	0.4836	-42.2	0
-42.1	0.4871	-42.1	0
-42	0.4844	-42	0
-41.9	0.4904	-41.9	0
-41.8	0.4789	-41.8	0
-41.7	0.4765	-41.7	0
-41.6	0.4727	-41.6	0
-41.5	0.4504	-41.5	0
-41.4	0.4249	-41.4	0
-41.3	0.4204	-41.3	0
-41.2	0.4356	-41.2	0
-41.1	0.3784	-41.1	0
-41	0.4383	-41	0
-40.9	0.3845	-40.9	0
-40.8	0.2915	-40.8	0
-40.7	1.5259	-40.7	0
-40.6	0.1936	-40.6	0
-40.5	0.6516	-40.5	0
-40.4	0.2431	-40.4	0
-40.3	1.8263	-40.3	0
-40.2	-1.4837	-40.2	0
-40.1	0.5859	-40.1	0
-40	0.2899	-40	0
-39.9	0.2969	-39.9	0
-39.8	0.3181	-39.8	0
-39.7	0.3135	-39.7	0
-39.6	0.3251	-39.6	0
-39.5	0.3491	-39.5	0
-39.4	0.3527	-39.4	0
-39.3	0.3336	-39.3	0
-39.2	0.3648	-39.2	0
-39.1	0.3826	-39.1	0
-39	0.4387	-39	0
-38.9	0.273	-38.9	0
-38.8	0.3702	-38.8	0
-38.7	0.3323	-38.7	0
-38.6	0.3326	-38.6	0
-38.5	0.3662	-38.5	0
-38.4	0.4017	-38.4	0
-38.3	0.4054	-38.3	0
-38.2	0.4646	-38.2	0
-38.1	0.4424	-38.1	0
-38	0.1676	-38	0
-37.9	0.9448	-37.9	0
-37.8	0.7296	-37.8	0
-37.7	0.2879	-37.7	0
-37.6	0.2373	-37.6	0
-37.5	0.3855	-37.5	0
-37.4	0.3567	-37.4	0
-37.3	0.2588	-37.3	0
-37.2	0.2522	-37.2	0
-37.1	0.2673	-37.1	0
-37	0.2443	-37	0
-36.9	0.2292	-36.9	0
-36.8	0.2377	-36.8	0
-36.7	0.2298	-36.7	0
-36.6	0.2273	-36.6	0
-36.5	0.2285	-36.5	0
-36.4	0.2399	-36.4	0
-36.3	0.2422	-36.3	0
-36.2	0.2207	-36.2	0
-36.1	0.1947	-36.1	0
-36	0.1899	-36	0
-35.9	0.1962	-35.9	0
-35.8	0.1931	-35.8	0
-35.7	0.2054	-35.7	0
-35.6	0.2142	-35.6	0
-35.5	0.2031	-35.5	0
-35.4	0.2025	-35.4	0
-35.3	0.1954	-35.3	0
-35.2	0.1901	-35.2	0
-35.1	0.1915	-35.1	0
-35	0.1922	-35	0
-34.9	0.1888	-34.9	0
-34.8	0.1898	-34.8	0
-34.7	0.2033	-34.7	0
-34.6	0.2017	-34.6	0
-34.5	0.1994	-34.5	0
-34.4	0.1879	-34.4	0
-34.3	0.1856	-34.3	0
-34.2	0.1706	-34.2	0
-34.1	0.1685	-34.1	0
-34	0.1628	-34	0
-33.9	0.1624	-33.9	0
-33.8	0.1576	-33.8	0
-33.7	0.156	-33.7	0
-33.6	0.1522	-33.6	0
-33.5	0.1545	-33.5	0
-33.4	0.163	-33.4	0
-33.3	0.1619	-33.3	0
-33.2	0.163	-33.2	0
-33.1	0.1636	-33.1	0
-33	0.1639	-33	0
-32.9	0.1635	-32.9	0
-32.8	0.1625	-32.8	0
-32.7	0.1594	-32.7	0
-32.6	0.1548	-32.6	0
-32.5	0.1499	-32.5	0
-32.4	0.1515	-32.4	0
-32.3	0.1566	-32.3	0
-32.2	0.1637	-32.2	0
-32.1	0.1629	-32.1	0
-32	0.1641	-32	0
-31.9	0.1657	-31.9	0
-31.8	0.1656	-31.8	0
-31.7	0.1654	-31.7	0
-31.6	0.1628	-31.6	0
-31.5	0.1643	-31.5	0
-31.4	0.1625	-31.4	0
-31.3	0.163	-31.3	0
-31.2	0.162	-31.2	0
-31.1	0.1628	-31.1	0
-31	0.1678	-31	0
-30.9	0.1688	-30.9	0
-30.8	0.1709	-30.8	0
-30.7	0.1702	-30.7	0
-30.6	0.1706	-30.6	0
-30.5	0.1728	-30.5	0
-30.4	0.1737	-30.4	0
-30.3	0.1752	-30.3	0
-30.2	0.1721	-30.2	0
-30.1	0.1767	-30.1	0
-30	0.1774	-30	0
-29.9	0.1748	-29.9	0
-29.8	0.1778	-29.8	0
-29.7	0.1746	-29.7	0
-29.6	0.1738	-29.6	0
-29.5	0.1685	-29.5	0
-29.4	0.1639	-29.4	0
-29.3	0.1607	-29.3	0
-29.2	0.1605	-29.2	0
-29.1	0.1586	-29.1	0
-29	0.1589	-29	0
-28.9	0.1579	-28.9	0
-28.8	0.1605	-28.8	0
-28.7	0.164	-28.7	0
-28.6	0.1619	-28.6	0
-28.5	0.1635	-28.5	0
-28.4	0.1603	-28.4	0
-28.3	0.1606	-28.3	0
-28.2	0.1615	-28.2	0
-28.1	0.156	-28.1	0
-28	0.1579	-28	0
-27.9	0.1595	-27.9	0
-27.8	0.1614	-27.8	0
-27.7	0.164	-27.7	0
-27.6	0.1658	-27.6	0
-27.5	0.1699	-27.5	0
-27.4	0.1693	-27.4	0
-27.3	0.1691	-27.3	0
-27.2	0.1657	-27.2	0
-27.1	0.1648	-27.1	0
-27	0.165	-27	0
-26.9	0.1625	-26.9	0
-26.8	0.1597	-26.8	0
-26.7	0.1609	-26.7	0
-26.6	0.1616	-26.6	0
-26.5	0.1578	-26.5	0
-26.4	0.1542	-26.4	0
-26.3	0.1542	-26.3	0
-26.2	0.1428	-26.2	0
-26.1	0.1373	-26.1	0
-26	0.1355	-26	0
-25.9	0.1356	-25.9	0
-25.8	0.1382	-25.8	0
-25.7	0.1387	-25.7	0
-25.6	0.1343	-25.6	0
-25.5	0.1298	-25.5	0
-25.4	0.1298	-25.4	0
-25.3	0.1284	-25.3	0
-25.2	0.1224	-25.2	0
-25.1	0.1172	-25.1	0
-25	0.1145	-25	0
-24.9	0.1101	-24.9	0
-24.8	0.1082	-24.8	0
-24.7	0.1033	-24.7	0
-24.6	0.1042	-24.6	0
-24.5	0.1032	-24.5	0
-24.4	0.1057	-24.4	0
-24.3	0.1047	-24.3	0
-24.2	0.1001	-24.2	0
-24.1	0.0969	-24.1	0
-24	0.0920001	-24	0
-23.9	0.0897	-23.9	0
-23.8	0.0912	-23.8	0
-23.7	0.0908999	-23.7	0
-23.6	0.0898999	-23.6	0
-23.5	0.0883	-23.5	0
-23.4	0.0907	-23.4	0
-23.3	0.09	-23.3	0
-23.2	0.0899	-23.2	0
-23.1	0.0904	-23.1	0
-23	0.0899	-23	0
-22.9	0.0858	-22.9	0
-22.8	0.0863	-22.8	0
-22.7	0.0836	-22.7	0
-22.6	0.0797	-22.6	0
-22.5	0.081	-22.5	0
-22.4	0.0779	-22.4	0
-22.3	0.0764	-22.3	0
-22.2	0.0763	-22.2	0
-22.1	0.0764	-22.1	0
-22	0.0649999	-22	0
-21.9	0.057	-21.9	0
-21.8	0.047	-21.8	0
-21.7	0.0351	-21.7	0
-21.6	0.0283	-21.6	0
-21.5	0.0283	-21.5	0
-21.4	0.0208001	-21.4	0
-21.3	0.0231	-21.3	0
-21.2	0.0396	-21.2	0
-21.1	0.0641	-21.1	0
-21	0.0769001	-21	0
-20.9	0.0762	-20.9	0
-20.8	0.0949	-20.8	0
-20.7	0.1145	-20.7	0
-20.6	0.1361	-20.6	0
-20.5	0.1527	-20.5	0
-20.4	0.1645	-20.4	0
-20.3	0.1698	-20.3	0
-20.2	0.1704	-20.2	0
-20.1	0.1546	-20.1	0
-20	0.1405	-20	0
-19.9	0.1213	-19.9	0
-19.8	0.1161	-19.8	0
-19.7	0.1144	-19.7	0
-19.6	0.109	-19.6	0
-19.5	0.1065	-19.5	0
-19.4	0.0990999	-19.4	0
-19.3	0.0955	-19.3	0
-19.2	0.0925	-19.2	0
-19.1	0.0928	-19.1	0
-19	0.0864	-19	0
-18.9	0.0794	-18.9	0
-18.8	0.0768	-18.8	0
-18.7	0.0723	-18.7	0
-18.6	0.0658	-18.6	0
-18.5	0.0589	-18.5	0
-18.4	0.0571	-18.4	0
-18.3	0.0524999	-18.3	0
-18.2	0.0496	-18.2	0
-18.1	0.0463001	-18.1	0
-18	0.0331	-18	0
-17.9	0.021	-17.9	0
-17.8	0.0147	-17.8	0
-17.7	0.0225001	-17.7	0
-17.6	0.0317	-17.6	0
-17.5	0.0369	-17.5	0
-17.4	0.0313	-17.4	0
-17.3	0.0216	-17.3	0
-17.2	-0.00100003	-17.2	0
-17.1	-0.0208999	-17.1	0
-17	-0.0309001	-17	0
-16.9	-0.023	-16.9	0
-16.8	-0.0278001	-16.8	0
-16.7	-0.024	-16.7	0
-16.6	-0.022	-16.6	0
-16.5	-0.0199	-16.5	0
-16.4	-0.00989996	-16.4	0
-16.3	-0.00770005	-16.3	0
-16.2	-0.00930004	-16.2	0
-16.1	-0.0365	-16.1	0
-16	-0.0604	-16	0
-15.9	-0.0878	-15.9	0
-15.8	-0.1126	-15.8	0
-15.7	-0.1353	-15.7	0
-15.6	-0.1575	-15.6	0
-15.5	-0.1616	-15.5	0
-15.4	-0.1872	-15.4	0
-15.3	-0.2042	-15.3	0
-15.2	-0.2052	-15.2	0
-15.1	-0.1995	-15.1	0
-15	-0.189	-15	0
-14.9	-0.1748	-14.9	0
-14.8	-0.1517	-14.8	0
-14.7	-0.1341	-14.7	0
-14.6	-0.1345	-14.6	0
-14.5	-0.1266	-14.5	0
-14.4	-0.121	-14.4	0
-14.3	-0.1172	-14.3	0
-14.2	-0.1059	-14.2	0
-14.1	-0.0878	-14.1	0
-14	-0.0688	-14	0
-13.9	-0.0502	-13.9	0
-13.8	-0.0221	-13.8	0
-13.7	-0.0123	-13.7	0
-13.6	-0.00799999	-13.6	0
-13.5	-0.00459998	-13.5	0
-13.4	-0.00150002	-13.4	0
-13.3	0.00910002	-13.3	0
-13.2	0.0014	-13.2	0
-13.1	0.0134	-13.1	0
-13	0.0323	-13	0
-12.9	0.0406	-12.9	0
-12.8	0.053	-12.8	0
-12.7	0.0726	-12.7	0
-12.6	0.0683	-12.6	0
-12.5	0.0732	-12.5	0
-12.4	0.0746	-12.4	0
-12.3	0.0697	-12.3	0
-12.2	0.0565	-12.2	0
-12.1	0.0492	-12.1	0
-12	0.0558	-12	0
-11.9	0.0581	-11.9	0
-11.8	0.0536	-11.8	0
-11.7	0.0531	-11.7	0
-11.6	0.0527	-11.6	0
-11.5	0.0447	-11.5	0
-11.4	0.0423	-11.4	0
-11.3	0.0383	-11.3	0
-11.2	0.0314	-11.2	0
-11.1	0.0359	-11.1	0
-11	0.0314	-11	0
-10.9	0.0341	-10.9	0
-10.8	0.0358	-10.8	0
-10.7	0.0396	-10.7	0
-10.6	0.0396	-10.6	0
-10.5	0.0492	-10.5	0
-10.4	0.0486	-10.4	0
-10.3	0.0386	-10.3	0
-10.2	0.0295	-10.2	0
-10.1	0.0243	-10.1	0
-10	0.0126	-10	0
-9.90001	0.00749999	-9.90001	0
-9.8	-0.0019	-9.8	0
-9.7	-0.00629999	-9.7	0
-9.60001	-0.0073	-9.60001	0
-9.5	-0.017	-9.5	0
-9.40001	-0.0231	-9.40001	0
-9.3	-0.0309	-9.3	0
-9.2	-0.0361	-9.2	0
-9.10001	-0.0305	-9.10001	0
-9	-0.0138	-9	0
-8.90001	-0.0069	-8.90001	0
-8.8	-0.00460001	-8.8	0
-8.7	-0.00129999	-8.7	0
-8.60001	0.0046	-8.60001	0
-8.5	0.00660001	-8.5	0
-8.40001	0.0053	-8.40001	0
-8.3	0.0038	-8.3	0
-8.2	0.0106	-8.2	0
-8.10001	0.0079	-8.10001	0
-8	0.005	-8	0
-7.90001	0.00319999	-7.90001	0
-7.8	0.00369999	-7.8	0
-7.7	0.00780001	-7.7	0
-7.60001	0.0066	-7.60001	0
-7.5	0.0002	-7.5	0
-7.40001	0.0047	-7.40001	0
-7.3	0.00600001	-7.3	0
-7.2	0.0055	-7.2	0
-7.10001	0.000600004	-7.10001	0
-7	-0.0042	-7	0
-6.90001	-0.0015	-6.90001	0
-6.8	0.0008	-6.8	0
-6.7	-0.00539999	-6.7	0
-6.60001	-0.0065	-6.60001	0
-6.5	-0.0087	-6.5	0
-6.40001	-0.012	-6.40001	0
-6.3	-0.0107	-6.3	0
-6.2	-0.0068	-6.2	0
-6.10001	-0.0093	-6.10001	0
-6	-0.0081	-6	0
-5.90001	-0.0044	-5.90001	0
-5.8	-0.0021	-5.8	0
-5.7	-0.0021	-5.7	0
-5.60001	-0.0006	-5.60001	0
-5.5	-0.000600001	-5.5	0
-5.40001	0.000700001	-5.40001	0
-5.3	0.000200001	-5.3	0
-5.2	-0.0008	-5.2	0
-5.10001	0.0007	-5.10001	0
-5	0	-5	0
-4.90001	0.0021	-4.90001	0
-4.8	-0.0004	-4.8	0
-4.7	-0.0026	-4.7	0
-4.60001	-0.0069	-4.60001	0
-4.5	-0.0101	-4.5	0
-4.40001	-0.011	-4.40001	0
-4.3	-0.013	-4.3	0
-4.2	-0.0225	-4.2	0
-4.10001	-0.0227	-4.10001	0
-4	-0.02	-4	0
-3.90001	-0.0171	-3.90001	0
-3.8	-0.0175	-3.8	0
-3.7	-0.0187	-3.7	0
-3.60001	-0.0238	-3.60001	0
-3.5	-0.0279	-3.5	0
-3.40001	-0.023	-3.40001	0
-3.3	-0.0159	-3.3	0
-3.2	-0.0213	-3.2	0
-3.10001	-0.0199	-3.10001	0
-3	-0.0342	-3	0
-2.90001	-0.0376	-2.90001	0
-2.8	-0.0377	-2.8	0
-2.7	-0.0331	-2.7	0
-2.60001	-0.0363	-2.60001	0
-2.5	-0.0396	-2.5	0
-2.40001	-0.0429	-2.40001	0
-2.3	-0.0405	-2.3	0
-2.2	-0.0473	-2.2	0
-2.10001	-0.049	-2.10001	0
-2	-0.0444	-2	0
-1.90001	-0.0456	-1.90001	0
-1.8	-0.0466	-1.8	0
-1.7	-0.0434	-1.7	0
-1.60001	-0.0462	-1.60001	0
-1.5	-0.0632	-1.5	0
-1.40001	-0.0718	-1.40001	0
-1.3	-0.0718	-1.3	0
-1.2	-0.0632	-1.2	0
-1.10001	-0.058	-1.10001	0
-1	-0.0297	-1	0
-0.900009	-0.0297	-0.900009	0
-0.800003	-0.0387	-0.800003	0
-0.699997		-0.699997	0
-0.600006		-0.600006	0
-0.5		-0.5	0
-0.400009		-0.400009	0
-0.300003		-0.300003	0
-0.199997		-0.199997	0
-0.100006		-0.100006	0
0		0	0
0.0999908		0.0999908	0
0.199997		0.199997	0.0879144
0.300003		0.300003	0.175829
0.399994		0.399994	0.263729
0.5		0.5	0.351643
0.599991		0.599991	0.439543
0.699997		0.699997	0.527456
0.800003		0.800003	0.615369
0.899994		0.899994	0.703269
1		1	0.791182
1.09999		1.09999	0.879081
1.2		1.2	0.966993
1.3		1.3	1.05491
1.39999		1.39999	1.1428
1.5		1.5	1.23072
1.59999		1.59999	1.31861
1.7		1.7	1.40652
1.8	6.1462	1.8	1.49444
1.89999	6.1462	1.89999	1.58233
2	6.1675	2	1.67024
2.09999	6.1675	2.09999	1.75814
2.2	6.1675	2.2	1.84605
2.3	6.1422	2.3	1.93396
2.39999	6.1881	2.39999	2.02186
2.5	6.2941	2.5	2.10977
2.59999	6.3726	2.59999	2.19766
2.7	6.4134	2.7	2.28557
2.8	6.4775	2.8	2.37348
2.89999	6.4808	2.89999	2.46138
3	6.5083	3	2.54929
3.09999	6.6494	3.09999	2.63718
3.2	6.7208	3.2	2.72509
3.3	6.7718	3.3	2.813
3.39999	6.914	3.39999	2.90089
3.5	6.9988	3.5	2.9888
3.59999	7.0726	3.59999	3.07669
3.7	7.1614	3.7	3.1646
3.8	7.2323	3.8	3.25251
3.89999	7.2851	3.89999	3.3404
4	7.367	4	3.42831
4.09999	7.4221	4.09999	3.5162
4.2	7.4819	4.2	3.60411
4.3	7.5637	4.3	3.69201
4.39999	7.6231	4.39999	3.77991
4.5	7.6987	4.5	3.86781
4.59999	7.7805	4.59999	3.9557
4.7	7.8557	4.7	4.04361
4.8	7.9305	4.8	4.13151
4.89999	7.9946	4.89999	4.2194
5	8.0667	5	4.30731
5.09999	8.1499	5.09999	4.3952
5.2	8.2186	5.2	4.4831
5.3	8.2947	5.3	4.57101
5.39999	8.3716	5.39999	4.6589
5.5	8.4503	5.5	4.7468
5.59999	8.5136	5.59999	4.83469
5.7	8.5892	5.7	4.9226
5.8	8.6584	5.8	5.0105
5.89999	8.7294	5.89999	5.09839
6	8.8017	6	5.18629
6.09999	8.8803	6.09999	5.27418
6.2	8.9534	6.2	5.36208
6.3	9.0261	6.3	5.44998
6.39999	9.0989	6.39999	5.53787
6.5	9.1707	6.5	5.62577
6.59999	9.2384	6.59999	5.71366
6.7	9.3128	6.7	5.80156
6.8	9.3848	6.8	5.88946
6.89999	9.4554	6.89999	5.97735
7	9.5261	7	6.06525
7.09999	9.5995	7.09999	6.15314
7.2	9.676	7.2	6.24104
7.3	9.7514	7.3	6.32894
7.39999	9.8262	7.39999	6.41682
7.5	9.9022	7.5	6.50472
7.59999	9.9773	7.59999	6.59261
7.7	10.0467	7.7	6.68051
7.8	10.1238	7.8	6.76841
7.89999	10.1954	7.89999	6.85629
8	10.2713	8	6.94419
8.09999	10.3526	8.09999	7.03208
8.2	10.427	8.2	7.11997
8.3	10.4995	8.3	7.20787
8.39999	10.5755	8.39999	7.29576
8.5	10.6545	8.5	7.38365
8.59999	10.7272	8.59999	7.47154
8.7	10.7975	8.7	7.55943
8.8	10.8713	8.8	7.64733
8.89999	10.943	8.89999	7.73521
9	11.0185	9	7.82311
9.09999	11.0995	9.09999	7.91099
9.2	11.1794	9.2	7.99889
9.3	11.2466	9.3	8.08679
9.39999	11.3206	9.39999	8.17467
9.5	11.3995	9.5	8.26256
9.59999	11.4763	9.59999	8.35045
9.7	11.5499	9.7	8.43834
9.8	11.6224	9.8	8.52624
9.89999	11.6953	9.89999	8.61412
10	11.7636	10	8.70201
10.1	11.8392	10.1	8.78989
10.2	11.9102	10.2	8.87779
10.3	11.9897	10.3	8.96568
10.4	12.0653	10.4	9.05356
10.5	12.1377	10.5	9.14145
10.6	12.2115	10.6	9.22933
10.7	12.2916	10.7	9.31723
10.8	12.3712	10.8	9.40512
10.9	12.4551	10.9	9.493
11	12.5364	11	9.58089
11.1	12.6214	11.1	9.66877
11.2	12.7032	11.2	9.75666
11.3	12.7758	11.3	9.84455
11.4	12.8485	11.4	9.93243
11.5	12.9295	11.5	10.0203
11.6	13.0049	11.6	10.1082
11.7	13.0798	11.7	10.1961
11.8	13.1562	11.8	10.284
11.9	13.2326	11.9	10.3719
12	13.3104	12	10.4597
12.1	13.3923	12.1	10.5476
12.2	13.4689	12.2	10.6355
12.3	13.5483	12.3	10.7234
12.4	13.6257	12.4	10.8113
12.5	13.7029	12.5	10.8992
12.6	13.7798	12.6	10.987
12.7	13.8544	12.7	11.0749
12.8	13.9334	12.8	11.1628
12.9	14.0112	12.9	11.2507
13	14.0877	13	11.3386
13.1	14.1631	13.1	11.4265
13.2	14.2368	13.2	11.5143
13.3	14.312	13.3	11.6022
13.4	14.3924	13.4	11.6901
13.5	14.4703	13.5	11.778
13.6	14.545	13.6	11.8659
13.7	14.6283	13.7	11.9538
13.8	14.7109	13.8	12.0416
13.9	14.7902	13.9	12.1295
14	14.8724	14	12.2174
14.1	14.9552	14.1	12.3053
14.2	15.0363	14.2	12.3932
14.3	15.114	14.3	12.481
14.4	15.1883	14.4	12.5689
14.5	15.2646	14.5	12.6568
14.6	15.3397	14.6	12.7447
14.7	15.4257	14.7	12.8326
14.8	15.511	14.8	12.9204
14.9	15.5968	14.9	13.0083
15	15.6791	15	13.0962
15.1	15.7542	15.1	13.1841
15.2	15.8341	15.2	13.272
15.3	15.9137	15.3	13.3598
15.4	15.9945	15.4	13.4477
15.5	16.0779	15.5	13.5356
15.6	16.1528	15.6	13.6235
15.7	16.2275	15.7	13.7113
15.8	16.3029	15.8	13.7992
15.9	16.3825	15.9	13.8871
16	16.4608	16	13.975
16.1	16.54	16.1	14.0628
16.2	16.6206	16.2	14.1507
16.3	16.6998	16.3	14.2386
16.4	16.7761	16.4	14.3265
16.5	16.8576	16.5	14.4144
16.6	16.9401	16.6	14.5022
16.7	17.0192	16.7	14.5901
16.8	17.0973	16.8	14.678
16.9	17.1788	16.9	14.7659
17	17.2535	17	14.8537
17.1	17.3339	17.1	14.9416
17.2	17.4136	17.2	15.0295
17.3	17.4936	17.3	15.1174
17.4	17.5741	17.4	15.2052
17.5	17.6544	17.5	15.2931
17.6	17.7385	17.6	15.381
17.7	17.8205	17.7	15.4688
17.8	17.899	17.8	15.5567
17.9	17.9775	17.9	15.6446
18	18.0604	18	15.7325
18.1	18.1412	18.1	15.8203
18.2	18.2194	18.2	15.9082
18.3	18.2994	18.3	15.9961
18.4	18.3754	18.4	16.084
18.5	18.4557	18.5	16.1718
18.6	18.5306	18.6	16.2597
18.7	18.608	18.7	16.3476
18.8	18.6841	18.8	16.4354
18.9	18.7578	18.9	16.5233
19	18.8336	19	16.6112
19.1	18.9104	19.1	16.699
19.2	18.9873	19.2	16.7869
19.3	19.0653	19.3	16.8748
19.4	19.1433	19.4	16.9627
19.5	19.2198	19.5	17.0505
19.6	19.3007	19.6	17.1384
19.7	19.3833	19.7	17.2263
19.8	19.454	19.8	17.3141
19.9	19.5315	19.9	17.402
20	19.6149	20	17.4899
20.1	19.6989	20.1	17.5777
20.2	19.7787	20.2	17.6656
20.3	19.8548	20.3	17.7535
20.4	19.9259	20.4	17.8413
20.5	20.0027	20.5	17.9292
20.6	20.0813	20.6	18.0171
20.7	20.1591	20.7	18.105
20.8	20.2328	20.8	18.1928
20.9	20.3117	20.9	18.2807
21	20.3938	21	18.3686
21.1	20.4751	21.1	18.4564
21.2	20.5564	21.2	18.5443
21.3	20.6368	21.3	18.6322
21.4	20.7069	21.4	18.72
21.5	20.7816	21.5	18.8079
21.6	20.8593	21.6	18.8957
21.7	20.9418	21.7	18.9836
21.8	21.0211	21.8	19.0715
21.9	21.1005	21.9	19.1594
22	21.177	22	19.2472
22.1	21.2531	22.1	19.3351
22.2	21.3337	22.2	19.4229
22.3	21.4149	22.3	19.5108
22.4	21.4944	22.4	19.5987
22.5	21.5683	22.5	19.6865
22.6	21.6483	22.6	19.7744
22.7	21.7244	22.7	19.8623
22.8	21.8047	22.8	19.9501
22.9	21.8831	22.9	20.038
23	21.9604	23	20.1258
23.1	22.0437	23.1	20.2137
23.2	22.1186	23.2	20.3016
23.3	22.1954	23.3	20.3894
23.4	22.2754	23.4	20.4773
23.5	22.3571	23.5	20.5651
23.6	22.4302	23.6	20.653
23.7	22.5107	23.7	20.7409
23.8	22.5887	23.8	20.8287
23.9	22.6664	23.9	20.9166
24	22.7511	24	21.0044
24.1	22.8296	24.1	21.0923
24.2	22.9083	24.2	21.1802
24.3	22.9798	24.3	21.268
24.4	23.0553	24.4	21.3559
24.5	23.134	24.5	21.4437
24.6	23.2128	24.6	21.5316
24.7	23.2904	24.7	21.6195
24.8	23.3656	24.8	21.7073
24.9	23.4453	24.9	21.7952
25	23.524	25	21.883
25.1	23.606	25.1	21.9709
25.2	23.6867	25.2	22.0588
25.3	23.7643	25.3	22.1466
25.4	23.8442	25.4	22.2345
25.5	23.9248	25.5	22.3223
25.6	24.0015	25.6	22.4102
25.7	24.0768	25.7	22.4981
25.8	24.1531	25.8	22.5859
25.9	24.232	25.9	22.6738
26	24.3192	26	22.7616
26.1	24.3969	26.1	22.8495
26.2	24.4776	26.2	22.9373
26.3	24.5602	26.3	23.0252
26.4	24.643	26.4	23.1131
26.5	24.7183	26.5	23.2009
26.6	24.7933	26.6	23.2887
26.7	24.8678	26.7	23.3766
26.8	24.9372	26.8	23.4645
26.9	25.0197	26.9	23.5523
27	25.0972	27	23.6402
27.1	25.1711	27.1	23.728
27.2	25.249	27.2	23.8159
27.3	25.3212	27.3	23.9037
27.4	25.4022	27.4	23.9916
27.5	25.4875	27.5	24.0794
27.6	25.5669	27.6	24.1673
27.7	25.6434	27.7	24.2551
27.8	25.7223	27.8	24.343
27.9	25.796	27.9	24.4309
28	25.8743	28	24.5187
28.1	25.9542	28.1	24.6065
28.2	26.0378	28.2	24.6944
28.3	26.113	28.3	24.7823
28.4	26.1903	28.4	24.8701
28.5	26.2692	28.5	24.958
28.6	26.3486	28.6	25.0458
28.7	26.4246	28.7	25.1337
28.8	26.4997	28.8	25.2215
28.9	26.5771	28.9	25.3094
29	26.6581	29	25.3972
29.1	26.734	29.1	25.4851
29.2	26.8151	29.2	25.5729
29.3	26.8935	29.3	25.6608
29.4	26.9672	29.4	25.7486
29.5	27.049	29.5	25.8365
29.6	27.1297	29.6	25.9243
29.7	27.2087	29.7	26.0122
29.8	27.2869	29.8	26.1
29.9	27.3681	29.9	26.1879
30	27.4542	30	26.2757
30.1	27.5314	30.1	26.3635
30.2	27.6085	30.2	26.4514
30.3	27.6841	30.3	26.5393
30.4	27.7542	30.4	26.6271
30.5	27.8292	30.5	26.7149
30.6	27.9128	30.6	26.8028
30.7	27.9949	30.7	26.8906
30.8	28.0694	30.8	26.9785
30.9	28.1515	30.9	27.0663
31	28.2293	31	27.1542
31.1	28.3093	31.1	27.242
31.2	28.3862	31.2	27.3299
31.3	28.4676	31.3	27.4177
31.4	28.5448	31.4	27.5056
31.5	28.6264	31.5	27.5934
31.6	28.7077	31.6	27.6812
31.7	28.7852	31.7	27.7691
31.8	28.8645	31.8	27.8569
31.9	28.9417	31.9	27.9448
32	29.022	32	28.0326
32.1	29.0964	32.1	28.1205
32.2	29.1679	32.2	28.2083
32.3	29.2424	32.3	28.2962
32.4	29.3195	32.4	28.384
32.5	29.3929	32.5	28.4718
32.6	29.4661	32.6	28.5597
32.7	29.5417	32.7	28.6475
32.8	29.6208	32.8	28.7354
32.9	29.696	32.9	28.8232
33	29.7674	33	28.911
33.1	29.8472	33.1	28.9989
33.2	29.9243	33.2	29.0867
33.3	29.9977	33.3	29.1746
33.4	30.0692	33.4	29.2624
33.5	30.1471	33.5	29.3502
33.6	30.2205	33.6	29.4381
33.7	30.298	33.7	29.5259
33.8	30.3779	33.8	29.6138
33.9	30.4519	33.9	29.7016
34	30.5274	34	29.7894
34.1	30.6	34.1	29.8773
34.2	30.6766	34.2	29.9651
34.3	30.7494	34.3	30.053
34.4	30.8242	34.4	30.1408
34.5	30.905	34.5	30.2286
34.6	30.9774	34.6	30.3165
34.7	31.0483	34.7	30.4043
34.8	31.1193	34.8	30.4922
34.9	31.1898	34.9	30.58
35	31.2655	35	30.6678
35.1	31.3434	35.1	30.7557
35.2	31.4235	35.2	30.8435
35.3	31.5006	35.3	30.9314
35.4	31.5821	35.4	31.0192
35.5	31.667	35.5	31.107
35.6	31.7452	35.6	31.1949
35.7	31.82	35.7	31.2827
35.8	31.9009	35.8	31.3705
35.9	31.9762	35.9	31.4584
36	32.0569	36	31.5462
36.1	32.1321	36.1	31.634
36.2	32.2115	36.2	31.7219
36.3	32.2895	36.3	31.8097
36.4	32.3715	36.4	31.8976
36.5	32.4499	36.5	31.9854
36.6	32.5297	36.6	32.0732
36.7	32.6123	36.7	32.1611
36.8	32.683	36.8	32.2489
36.9	32.7603	36.9	32.3367
37	32.8319	37	32.4246
37.1	32.9096	37.1	32.5124
37.2	32.9865	37.2	32.6002
37.3	33.068	37.3	32.6881
37.4	33.1458	37.4	32.7759
37.5	33.2222	37.5	32.8637
37.6	33.2905	37.6	32.9516
37.7	33.3627	37.7	33.0394
37.8	33.4397	37.8	33.1272
37.9	33.5161	37.9	33.2151
38	33.5926	38	33.3029
38.1	33.6683	38.1	33.3907
38.2	33.7469	38.2	33.4785
38.3	33.8194	38.3	33.5664
38.4	33.8986	38.4	33.6542
38.5	33.9716	38.5	33.742
38.6	34.0443	38.6	33.8299
38.7	34.121	38.7	33.9177
38.8	34.1973	38.8	34.0055
38.9	34.2679	38.9	34.0934
39	34.3397	39	34.1812
39.1	34.4136	39.1	34.269
39.2	34.4849	39.2	34.3569
39.3	34.5522	39.3	34.4447
39.4	34.6277	39.4	34.5325
39.5	34.7039	39.5	34.6203
39.6	34.7831	39.6	34.7082
39.7	34.8633	39.7	34.796
39.8	34.9388	39.8	34.8838
39.9	35.0143	39.9	34.9717
40	35.0913	40	35.0595
40.1	35.1628	40.1	35.1473
40.2	35.2389	40.2	35.2351
40.3	35.3111	40.3	35.323
40.4	35.381	40.4	35.4108
40.5	35.4538	40.5	35.4986
40.6	35.5317	40.6	35.5864
40.7	35.6133	40.7	35.6743
40.8	35.6936	40.8	35.7621
40.9	35.7755	40.9	35.8499
41	35.8545	41	35.9377
41.1	35.9238	41.1	36.0256
41.2	35.9948	41.2	36.1134
41.3	36.0606	41.3	36.2012
41.4	36.1341	41.4	36.2891
41.5	36.2088	41.5	36.3769
41.6	36.2889	41.6	36.4647
41.7	36.3684	41.7	36.5525
41.8	36.4486	41.8	36.6403
41.9	36.5263	41.9	36.7282
42	36.6073	42	36.816
42.1	36.6816	42.1	36.9038
42.2	36.7606	42.2	36.9916
42.3	36.8417	42.3	37.0795
42.4	36.9146	42.4	37.1673
42.5	36.9985	42.5	37.2551
42.6	37.0756	42.6	37.3429
42.7	37.1434	42.7	37.4307
42.8	37.2172	42.8	37.5186
42.9	37.2974	42.9	37.6064
43	37.3769	43	37.6942
43.1	37.4576	43.1	37.782
43.2	37.538	43.2	37.8698
43.3	37.6138	43.3	37.9577
43.4	37.6834	43.4	38.0455
43.5	37.7565	43.5	38.1333
43.6	37.8317	43.6	38.2211
43.7	37.9114	43.7	38.309
43.8	37.9907	43.8	38.3968
43.9	38.0655	43.9	38.4846
44	38.1392	44	38.5724
44.1	38.2121	44.1	38.6602
44.2	38.2881	44.2	38.748
44.3	38.3638	44.3	38.8359
44.4	38.4421	44.4	38.9237
44.5	38.5229	44.5	39.0115
44.6	38.5941	44.6	39.0993
44.7	38.6693	44.7	39.1871
44.8	38.7472	44.8	39.275
44.9	38.8187	44.9	39.3628
45	38.8945	45	39.4506
45.1	38.9705	45.1	39.5384
45.2	39.0548	45.2	39.6262
45.3	39.1332	45.3	39.714
45.4	39.2143	45.4	39.8019
45.5	39.2895	45.5	39.8897
45.6	39.3725	45.6	39.9775
45.7	39.4571	45.7	40.0653
45.8	39.5329	45.8	40.1531
45.9	39.6107	45.9	40.2409
46	39.6847	46	40.3287
46.1	39.757	46.1	40.4166
46.2	39.8342	46.2	40.5044
46.3	39.911	46.3	40.5922
46.4	39.984	46.4	40.68
46.5	40.063	46.5	40.7678
46.6	40.1396	46.6	40.8556
46.7	40.2199	46.7	40.9435
46.8	40.2988	46.8	41.0313
46.9	40.3784	46.9	41.1191
47	40.4629	47	41.2069
47.1	40.5395	47.1	41.2947
47.2	40.6172	47.2	41.3825
47.3	40.6961	47.3	41.4703
47.4	40.7697	47.4	41.5582
47.5	40.8403	47.5	41.6459
47.6	40.9151	47.6	41.7338
47.7	40.9877	47.7	41.8216
47.8	41.071	47.8	41.9094
47.9	41.1489	47.9	41.9972
48	41.2233	48	42.085
48.1	41.3019	48.1	42.1728
48.2	41.3838	48.2	42.2606
48.3	41.4614	48.3	42.3485
48.4	41.539	48.4	42.4363
48.5	41.6218	48.5	42.5241
48.6	41.7073	48.6	42.6119
48.7	41.7825	48.7	42.6997
48.8	41.8604	48.8	42.7875
48.9	41.9364	48.9	42.8753
49	42.0095	49	42.9631
49.1	42.0907	49.1	43.0509
49.2	42.1692	49.2	43.1387
49.3	42.249	49.3	43.2265
49.4	42.3272	49.4	43.3144
49.5	42.4074	49.5	43.4021
49.6	42.4806	49.6	43.49
49.7	42.554	49.7	43.5778
49.8	42.6362	49.8	43.6656
49.9	42.713	49.9	43.7534
50	42.7886	50	43.8412
50.1	42.8608	50.1	43.929
50.2	42.9361	50.2	44.0168
50.3	43.0155	50.3	44.1046
50.4	43.0914	50.4	44.1924
50.5	43.1671	50.5	44.2802
50.6	43.2444	50.6	44.368
50.7	43.3258	50.7	44.4558
50.8	43.4061	50.8	44.5436
50.9	43.4838	50.9	44.6315
51	43.5618	51	44.7192
51.1	43.6401	51.1	44.807
51.2	43.7181	51.2	44.8949
51.3	43.7915	51.3	44.9827
51.4	43.8692	51.4	45.0705
51.5	43.9492	51.5	45.1583
51.6	44.0231	51.6	45.2461
51.7	44.0942	51.7	45.3339
51.8	44.1648	51.8	45.4217
51.9	44.2431	51.9	45.5095
52	44.322	52	45.5973
52.1	44.3917	52.1	45.6851
52.2	44.4668	52.2	45.7729
52.3	44.5448	52.3	45.8607
52.4	44.6165	52.4	45.9485
52.5	44.6915	52.5	46.0363
52.6	44.777	52.6	46.1241
52.7	44.8569	52.7	46.2119
52.8	44.9289	52.8	46.2997
52.9	45.0012	52.9	46.3875
53	45.0736	53	46.4753
53.1	45.1489	53.1	46.5631
53.2	45.2278	53.2	46.6509
53.3	45.3017	53.3	46.7387
53.4	45.3745	53.4	46.8265
53.5	45.4529	53.5	46.9143
53.6	45.5315	53.6	47.0021
53.7	45.6021	53.7	47.0899
53.8	45.6767	53.8	47.1777
53.9	45.7521	53.9	47.2655
54	45.8282	54	47.3533
54.1	45.9062	54.1	47.4411
54.2	45.9806	54.2	47.5289
54.3	46.0552	54.3	47.6167
54.4	46.1314	54.4	47.7045
54.5	46.2041	54.5	47.7923
54.6	46.2779	54.6	47.8801
54.7	46.3561	54.7	47.9679
54.8	46.4397	54.8	48.0557
54.9	46.5204	54.9	48.1435
55	46.5969	55	48.2313
55.1	46.6789	55.1	48.3191
55.2	46.7593	55.2	48.4069
55.3	46.8384	55.3	48.4947
55.4	46.9175	55.4	48.5825
55.5	46.9993	55.5	48.6702
55.6	47.0796	55.6	48.758
55.7	47.1586	55.7	48.8458
55.8	47.2396	55.8	48.9336
55.9	47.3152	55.9	49.0214
56	47.3921	56	49.1092
56.1	47.4708	56.1	49.197
56.2	47.5472	56.2	49.2848
56.3	47.6195	56.3	49.3726
56.4	47.6981	56.4	49.4604
56.5	47.7701	56.5	49.5482
56.6	47.8407	56.6	49.636
56.7	47.9139	56.7	49.7238
56.8	47.9894	56.8	49.8116
56.9	48.0651	56.9	49.8994
57	48.1389	57	49.9872
57.1	48.2263	57.1	50.075
57.2	48.305	57.2	50.1627
57.3	48.3861	57.3	50.2505
57.4	48.4557	57.4	50.3383
57.5	48.5405	57.5	50.4261
57.6	48.6067	57.6	50.5139
57.7	48.6785	57.7	50.6017
57.8	48.7593	57.8	50.6895
57.9	48.8294	57.9	50.7773
58	48.9019	58	50.8651
58.1	48.9867	58.1	50.9529
58.2	49.0579	58.2	51.0407
58.3	49.1328	58.3	51.1285
58.4	49.203	58.4	51.2162
58.5	49.2683	58.5	51.304
58.6	49.3491	58.6	51.3918
58.7	49.4325	58.7	51.4796
58.8	49.5161	58.8	51.5674
58.9	49.5936	58.9	51.6552
59	49.6772	59	51.743
59.1	49.758	59.1	51.8308
59.2	49.8171	59.2	51.9185
59.3		59.3	52.0063
59.4		59.4	52.0941
59.5		59.5	52.1819
59.6		59.6	52.2697
59.7		59.7	52.3575
59.8		59.8	52.4453
59.9		59.9	52.5331
60		60	52.6208
60.1		60.1	52.6208
60.2		60.2	52.6208
60.3		60.3	52.6208
60.4		60.4	52.6208
60.5		60.5	52.6208
60.6		60.6	52.6208
60.7		60.7	52.6208
60.8		60.8	52.6208
60.9		60.9	52.6208
61		61	52.6208
61.1		61.1	52.6208
61.2		61.2	52.6208
61.3		61.3	52.6208
61.4		61.4	52.6208
61.5		61.5	52.6208
61.6		61.6	52.6208
61.7		61.7	52.6208
61.8	45.6546	61.8	52.6208
61.9	45.6546	61.9	52.6208
62	45.766	62	52.6208
62.1	45.8202	62.1	52.6208
62.2	45.8259	62.2	52.6208
62.3	45.8554	62.3	52.6208
62.4	45.8259	62.4	52.6208
62.5	45.8259	62.5	52.6208
62.6	45.8338	62.6	52.6208
62.7	45.8357	62.7	52.6208
62.8	45.8248	62.8	52.6208
62.9	45.8165	62.9	52.6208
63	45.8478	63	52.6208
63.1	45.8629	63.1	52.6208
63.2	45.917	63.2	52.6208
63.3	45.9691	63.3	52.6208
63.4	45.9364	63.4	52.6208
63.5	45.9977	63.5	52.6208
63.6	46.0071	63.6	52.6208
63.7	46.0139	63.7	52.6208
63.8	46.0574	63.8	52.6208
63.9	46.0905	63.9	52.6208
64	46.0805	64	52.6208
64.1	46.107	64.1	52.6208
64.2	46.1464	64.2	52.6208
64.3	46.1384	64.3	52.6208
64.4	46.1142	64.4	52.6208
64.5	46.1115	64.5	52.6208
64.6	46.1252	64.6	52.6208
64.7	46.1094	64.7	52.6208
64.8	46.1138	64.8	52.6208
64.9	46.1027	64.9	52.6208
65	46.1077	65	52.6208
65.1	46.1195	65.1	52.6208
65.2	46.119	65.2	52.6208
65.3	46.1204	65.3	52.6208
65.4	46.1189	65.4	52.6208
65.5	46.122	65.5	52.6208
65.6	46.1221	65.6	52.6208
65.7	46.1393	65.7	52.6208
65.8	46.138	65.8	52.6208
65.9	46.1478	65.9	52.6208
66	46.1541	66	52.6208
66.1	46.1676	66.1	52.6208
66.2	46.1674	66.2	52.6208
66.3	46.1634	66.3	52.6208
66.4	46.1602	66.4	52.6208
66.5	46.1588	66.5	52.6208
66.6	46.1651	66.6	52.6208
66.7	46.1721	66.7	52.6208
66.8	46.1754	66.8	52.6208
66.9	46.1822	66.9	52.6208
67	46.1857	67	52.6208
67.1	46.1903	67.1	52.6208
67.2	46.1962	67.2	52.6208
67.3	46.1977	67.3	52.6208
67.4	46.2012	67.4	52.6208
67.5	46.206	67.5	52.6208
67.6	46.2066	67.6	52.6208
67.7	46.2156	67.7	52.6207
67.8	46.2208	67.8	52.6207
67.9	46.2202	67.9	52.6207
68	46.2255	68	52.6207
68.1	46.2283	68.1	52.6207
68.2	46.2335	68.2	52.6207
68.3	46.2418	68.3	52.6207
68.4	46.2554	68.4	52.6207
68.5	46.263	68.5	52.6207
68.6	46.2719	68.6	52.6207
68.7	46.2758	68.7	52.6207
68.8	46.2886	68.8	52.6207
68.9	46.2976	68.9	52.6207
69	46.3088	69	52.6207
69.1	46.3196	69.1	52.6207
69.2	46.3312	69.2	52.6207
69.3	46.3402	69.3	52.6207
69.4	46.3479	69.4	52.6207
69.5	46.35	69.5	52.6207
69.6	46.358	69.6	52.6207
69.7	46.3497	69.7	52.6207
69.8	46.3564	69.8	52.6207
69.9	46.3554	69.9	52.6207
70	46.3077	70	52.6207
70.1	46.3227	70.1	52.6207
70.2	46.3672	70.2	52.6207
70.3	46.3522	70.3	52.6207
70.4	46.4322	70.4	52.6207
70.5	46.4155	70.5	52.6207
70.6	46.2161	70.6	52.6207
70.7	46.1803	70.7	52.6207
70.8	46.2853	70.8	52.6207
70.9	46.405	70.9	52.6207
71	46.3998	71	52.6207
71.1	46.4802	71.1	52.6207
71.2	46.4787	71.2	52.6207
71.3	46.6764	71.3	52.6207
71.4	46.8276	71.4	52.6207
71.5	46.4516	71.5	52.6207
71.6	46.2895	71.6	52.6207
71.7	46.3161	71.7	52.6207
71.8	46.3945	71.8	52.6207
71.9	46.4043	71.9	52.6207
72	46.4672	72	52.6207
72.1	46.4884	72.1	52.6207
72.2	46.4132	72.2	52.6207
72.3	46.6967	72.3	52.6207
72.4	46.6308	72.4	52.6207
72.5	46.5737	72.5	52.6207
72.6	46.6278	72.6	52.6207
72.7	46.6688	72.7	52.6207
72.8	46.7417	72.8	52.6207
72.9	46.8652	72.9	52.6207
73	46.9117	73	52.6207
73.1	46.9359	73.1	52.6207
73.2	46.6997	73.2	52.6207
73.3	46.4152	73.3	52.6207
73.4	46.3724	73.4	52.6207
73.5	46.1714	73.5	52.6207
73.6	46.0199	73.6	52.6207
73.7	45.8701	73.7	52.6207
73.8	45.7336	73.8	52.6207
73.9	46.0651	73.9	52.6207
74	46.318	74	52.6207
74.1	45.8391	74.1	52.6207
74.2	47.0584	74.2	52.6207
74.3	47.142	74.3	52.6207
74.4	47.0595	74.4	52.6207
74.5	46.9179	74.5	52.6207
74.6	46.6111	74.6	52.6207
74.7	46.4386	74.7	52.6207
74.8	46.3189	74.8	52.6207
74.9	46.2119	74.9	52.6207
75	46.44	75	52.6207
75.1	46.383	75.1	52.6207
75.2	46.4865	75.2	52.6207
75.3	46.4982	75.3	52.6207
75.4	46.5328	75.4	52.6207
75.5	46.5247	75.5	52.6207
75.6	46.522	75.6	52.6207
75.7	46.5326	75.7	52.6207
75.8	46.5564	75.8	52.6207
75.9	46.5866	75.9	52.6207
76	46.5952	76	52.6207
76.1	46.6176	76.1	52.6207
76.2	46.6178	76.2	52.6207
76.3	46.6124	76.3	52.6207
76.4	46.61	76.4	52.6207
76.5	46.6318	76.5	52.6207
76.6	46.6385	76.6	52.6207
76.7	46.6671	76.7	52.6207
76.8	46.6778	76.8	52.6207
76.9	46.6899	76.9	52.6206
77	46.726	77	52.6206
77.1	46.7271	77.1	52.6206
77.2	46.7143	77.2	52.6206
77.3	46.7033	77.3	52.6206
77.4	46.7092	77.4	52.6206
77.5	46.7053	77.5	52.6206
77.6	46.7023	77.6	52.6206
77.7	46.6734	77.7	52.6206
77.8	46.6747	77.8	52.6206
77.9	46.6692	77.9	52.6206
78	46.668	78	52.6206
78.1	46.6656	78.1	52.6206
78.2	46.6631	78.2	52.6206
78.3	46.6627	78.3	52.6206
78.4	46.6759	78.4	52.6206
78.5	46.6899	78.5	52.6206
78.6	46.6873	78.6	52.6206
78.7	46.6962	78.7	52.6206
78.8	46.6986	78.8	52.6206
78.9	46.7138	78.9	52.6206
79	46.7259	79	52.6206
79.1	46.7198	79.1	52.6206
79.2	46.7191	79.2	52.6206
79.3	46.7141	79.3	52.6206
79.4	46.713	79.4	52.6206
79.5	46.7251	79.5	52.6206
79.6	46.7315	79.6	52.6206
79.7	46.7346	79.7	52.6206
79.8	46.7388	79.8	52.6206
79.9	46.7443	79.9	52.6206
80	46.7438	80	52.6206
80.1	46.7447	80.1	52.6206
80.2	46.751	80.2	52.6206
80.3	46.7595	80.3	52.6206
80.4	46.7649	80.4	52.6206
80.5	46.7654	80.5	52.6206
80.6	46.772	80.6	52.6206
80.7	46.7813	80.7	52.6206
80.8	46.7871	80.8	52.6206
80.9	46.7944	80.9	52.6206
81	46.7966	81	52.6206
81.1	46.7987	81.1	52.6206
81.2	46.797	81.2	52.6206
81.3	46.7973	81.3	52.6206
81.4	46.7988	81.4	52.6206
81.5	46.8008	81.5	52.6206
81.6	46.8026	81.6	52.6206
81.7	46.8066	81.7	52.6206
81.8	46.8091	81.8	52.6206
81.9	46.8167	81.9	52.6206
82	46.8211	82	52.6206
82.1	46.8218	82.1	52.6206
82.2	46.8257	82.2	52.6206
82.3	46.8312	82.3	52.6206
82.4	46.8376	82.4	52.6206
82.5	46.8445	82.5	52.6206
82.6	46.8491	82.6	52.6206
82.7	46.8499	82.7	52.6206
82.8	46.852	82.8	52.6206
82.9	46.8577	82.9	52.6206
83	46.8579	83	52.6206
83.1	46.8577	83.1	52.6206
83.2	46.8639	83.2	52.6206
83.3	46.8675	83.3	52.6206
83.4	46.8727	83.4	52.6206
83.5	46.8767	83.5	52.6206
83.6	46.8781	83.6	52.6206
83.7	46.8793	83.7	52.6206
83.8	46.8823	83.8	52.6206
83.9	46.8876	83.9	52.6206
84	46.8901	84	52.6206
84.1	46.892	84.1	52.6206
84.2	46.8954	84.2	52.6206
84.3	46.901	84.3	52.6206
84.4	46.9043	84.4	52.6206
84.5	46.9039	84.5	52.6206
84.6	46.9027	84.6	52.6206
84.7	46.905	84.7	52.6206
84.8	46.9091	84.8	52.6206
84.9	46.9079	84.9	52.6206
85	46.9089	85	52.6206
85.1	46.9126	85.1	52.6206
85.2	46.9186	85.2	52.6206
85.3	46.9205	85.3	52.6206
85.4	46.9266	85.4	52.6206
85.5	46.9288	85.5	52.6206
85.6	46.9332	85.6	52.6206
85.7	46.9377	85.7	52.6206
85.8	46.9412	85.8	52.6206
85.9	46.9397	85.9	52.6206
86	46.9422	86	52.6206
86.1	46.9384	86.1	52.6205
86.2	46.9372	86.2	52.6205
86.3	46.9376	86.3	52.6205
86.4	46.9355	86.4	52.6205
86.5	46.9341	86.5	52.6205
86.6	46.9414	86.6	52.6205
86.7	46.9487	86.7	52.6205
86.8	46.9501	86.8	52.6205
86.9	46.966	86.9	52.6205
87	46.9802	87	52.6205
87.1	46.9916	87.1	52.6205
87.2	46.9914	87.2	52.6205
87.3	46.9903	87.3	52.6205
87.4	46.9892	87.4	52.6205
87.5	46.997	87.5	52.6205
87.6	46.9971	87.6	52.6205
87.7	46.9986	87.7	52.6205
87.8	46.9909	87.8	52.6205
87.9	46.9892	87.9	52.6205
88	46.998	88	52.6205
88.1	47.0037	88.1	52.6205
88.2	47.0073	88.2	52.6205
88.3	47.0085	88.3	52.6205
88.4	47.0128	88.4	52.6205
88.5	47.0153	88.5	52.6205
88.6	47.0244	88.6	52.6205
88.7	47.032	88.7	52.6205
88.8	47.0373	88.8	52.6205
88.9	47.0446	88.9	52.6205
89	47.047	89	52.6205
89.1	47.0426	89.1	52.6205
89.2	47.0394	89.2	52.6205
89.3	47.0372	89.3	52.6205
89.4	47.0376	89.4	52.6205
89.5	47.0451	89.5	52.6205
89.6	47.0475	89.6	52.6205
89.7	47.0564	89.7	52.6205
89.8	47.0635	89.8	52.6205
89.9	47.0654	89.9	52.6205
90	47.0675	90	52.6205
90.1	47.0729	90.1	52.6205
90.2	47.067	90.2	52.6205
90.3	47.0673	90.3	52.6205
90.4	47.0729	90.4	52.6205
90.5	47.0745	90.5	52.6205
90.6	47.0694	90.6	52.6205
90.7	47.0642	90.7	52.6205
90.8	47.0632	90.8	52.6205
90.9	47.0634	90.9	52.6205
91	47.0527	91	52.6205
91.1	47.0702	91.1	52.6205
91.2	47.0888	91.2	52.6205
91.3	47.0932	91.3	52.6205
91.4	47.1008	91.4	52.6205
91.5	47.101	91.5	52.6205
91.6	47.0994	91.6	52.6205
91.7	47.1086	91.7	52.6205
91.8	47.1203	91.8	52.6205
91.9	47.1355	91.9	52.6205
92	47.1343	92	52.6205
92.1	47.1419	92.1	52.6205
92.2	47.15	92.2	52.6205
92.3	47.1489	92.3	52.6205
92.4	47.163	92.4	52.6205
92.5	47.1594	92.5	52.6205
92.6	47.1606	92.6	52.6205
92.7	47.1505	92.7	52.6205
92.8	47.1641	92.8	52.6205
92.9	47.1638	92.9	52.6205
93	47.1688	93	52.6205
93.1	47.1833	93.1	52.6205
93.2	47.1885	93.2	52.6205
93.3	47.1909	93.3	52.6205
93.4	47.1961	93.4	52.6205
93.5	47.2012	93.5	52.6205
93.6	47.205	93.6	52.6205
93.7	47.2159	93.7	52.6205
93.8	47.2202	93.8	52.6205
93.9	47.2284	93.9	52.6205
94	47.2302	94	52.6205
94.1	47.2465	94.1	52.6205
94.2	47.251	94.2	52.6205
94.3	47.263	94.3	52.6205
94.4	47.2712	94.4	52.6205
94.5	47.273	94.5	52.6205
94.6	47.2654	94.6	52.6205
94.7	47.268	94.7	52.6205
94.8	47.2639	94.8	52.6205
94.9	47.2597	94.9	52.6205
95	47.2588	95	52.6205
95.1	47.2643	95.1	52.6205
95.2	47.2716	95.2	52.6205
95.3	47.2665	95.3	52.6204
95.4	47.265	95.4	52.6204
95.5	47.2721	95.5	52.6204
95.6	47.2776	95.6	52.6204
95.7	47.267	95.7	52.6204
95.8	47.2654	95.8	52.6204
95.9	47.266	95.9	52.6204
96	47.2643	96	52.6204
96.1	47.2591	96.1	52.6204
96.2	47.2638	96.2	52.6204
96.3	47.264	96.3	52.6204
96.4	47.2684	96.4	52.6204
96.5	47.2741	96.5	52.6204
96.6	47.2858	96.6	52.6204
96.7	47.2972	96.7	52.6204
96.8	47.3066	96.8	52.6204
96.9	47.305	96.9	52.6204
97	47.3015	97	52.6204
97.1	47.3004	97.1	52.6204
97.2	47.3055	97.2	52.6204
97.3	47.3018	97.3	52.6204
97.4	47.3001	97.4	52.6204
97.5	47.31	97.5	52.6204
97.6	47.3185	97.6	52.6204
97.7	47.3179	97.7	52.6204
97.8	47.3236	97.8	52.6204
97.9	47.328	97.9	52.6204
98	47.3339	98	52.6204
98.1	47.3427	98.1	52.6204
98.2	47.3469	98.2	52.6204
98.3	47.3517	98.3	52.6204
98.4	47.356	98.4	52.6204
98.5	47.3666	98.5	52.6204
98.6	47.3735	98.6	52.6204
98.7	47.3777	98.7	52.6204
98.8	47.3808	98.8	52.6204
98.9	47.3835	98.9	52.6204
99	47.3899	99	52.6204
99.1	47.384	99.1	52.6204
99.2	47.3694	99.2	52.6204
99.3	47.3648	99.3	52.6204
99.4	47.3649	99.4	52.6204
99.5	47.3702	99.5	52.6204
99.6	47.3653	99.6	52.6204
99.7	47.368	99.7	52.6204
99.8	47.3659	99.8	52.6204
99.9	47.3643	99.9	52.6204
100	47.3622	100	52.6204
100.1	47.3533	100.1	52.6204
100.2	47.3473	100.2	52.6204
100.3	47.3474	100.3	52.6204
100.4	47.3463	100.4	52.6204
100.5	47.3433	100.5	52.6204
100.6	47.3427	100.6	52.6204
100.7	47.346	100.7	52.6204
100.8	47.3543	100.8	52.6204
100.9	47.3607	100.9	52.6204
101	47.3712	101	52.6204
101.1	47.3794	101.1	52.6204
101.2	47.3898	101.2	52.6204
101.3	47.3972	101.3	52.6204
101.4	47.3978	101.4	52.6204
101.5	47.3955	101.5	52.6204
101.6	47.3908	101.6	52.6204
101.7	47.393	101.7	52.6204
101.8	47.3934	101.8	52.6204
101.9	47.3982	101.9	52.6204
102	47.4044	102	52.6204
102.1	47.4076	102.1	52.6204
102.2	47.4056	102.2	52.6204
102.3	47.4059	102.3	52.6204
102.4	47.4096	102.4	52.6204
102.5	47.4144	102.5	52.6204
102.6	47.4197	102.6	52.6204
102.7	47.4191	102.7	52.6204
102.8	47.4228	102.8	52.6204
102.9	47.426	102.9	52.6204
103	47.4257	103	52.6204
103.1	47.4214	103.1	52.6204
103.2	47.4185	103.2	52.6204
103.3	47.4184	103.3	52.6204
103.4	47.4164	103.4	52.6204
103.5	47.4198	103.5	52.6204
103.6	47.4252	103.6	52.6204
103.7	47.4219	103.7	52.6204
103.8	47.4231	103.8	52.6204
103.9	47.4279	103.9	52.6204
104	47.4335	104	52.6204
104.1	47.4343	104.1	52.6204
104.2	47.436	104.2	52.6204
104.3	47.4377	104.3	52.6204
104.4	47.4371	104.4	52.6204
104.5	47.4388	104.5	52.6203
104.6	47.4383	104.6	52.6203
104.7	47.4427	104.7	52.6203
104.8	47.4466	104.8	52.6203
104.9	47.4478	104.9	52.6203
105	47.4471	105	52.6203
105.1	47.4473	105.1	52.6203
105.2	47.4461	105.2	52.6203
105.3	47.4499	105.3	52.6203
105.4	47.4537	105.4	52.6203
105.5	47.4537	105.5	52.6203
105.6	47.4556	105.6	52.6203
105.7	47.4595	105.7	52.6203
105.8	47.4636	105.8	52.6203
105.9	47.4673	105.9	52.6203
106	47.4705	106	52.6203
106.1	47.4756	106.1	52.6203
106.2	47.4813	106.2	52.6203
106.3	47.4824	106.3	52.6203
106.4	47.4882	106.4	52.6203
106.5	47.4918	106.5	52.6203
106.6	47.4918	106.6	52.6203
106.7	47.494	106.7	52.6203
106.8	47.4962	106.8	52.6203
106.9	47.5004	106.9	52.6203
107	47.5007	107	52.6203
107.1	47.5059	107.1	52.6203
107.2	47.5024	107.2	52.6203
107.3	47.5052	107.3	52.6203
107.4	47.5088	107.4	52.6203
107.5	47.5113	107.5	52.6203
107.6	47.517	107.6	52.6203
107.7	47.5148	107.7	52.6203
107.8	47.5176	107.8	52.6203
107.9	47.5234	107.9	52.6203
108	47.5251	108	52.6203
108.1	47.5225	108.1	52.6203
108.2	47.5286	108.2	52.6203
108.3	47.5327	108.3	52.6203
108.4	47.5369	108.4	52.6203
108.5	47.5423	108.5	52.6203
108.6	47.5388	108.6	52.6203
108.7	47.5388	108.7	52.6203
108.8	47.5395	108.8	52.6203
108.9	47.5352	108.9	52.6203
109	47.5385	109	52.6203
109.1	47.5418	109.1	52.6203
109.2	47.5495	109.2	52.6203
109.3	47.5553	109.3	52.6203
109.4	47.5523	109.4	52.6203
109.5	47.5576	109.5	52.6203
109.6	47.5617	109.6	52.6203
109.7	47.5598	109.7	52.6203
109.8	47.5623	109.8	52.6203
109.9	47.5643	109.9	52.6203
110	47.566	110	52.6203
110.1	47.5663	110.1	52.6203
110.2	47.5697	110.2	52.6203
110.3	47.5713	110.3	52.6203
110.4	47.57	110.4	52.6203
110.5	47.5727	110.5	52.6203
110.6	47.5739	110.6	52.6203
110.7	47.5733	110.7	52.6203
110.8	47.5724	110.8	52.6203
110.9	47.5716	110.9	52.6203
111	47.5765	111	52.6203
111.1	47.5768	111.1	52.6203
111.2	47.5777	111.2	52.6203
111.3	47.579	111.3	52.6203
111.4	47.5826	111.4	52.6203
111.5	47.5873	111.5	52.6203
111.6	47.5943	111.6	52.6203
111.7	47.5946	111.7	52.6203
111.8	47.594	111.8	52.6203
111.9	47.5971	111.9	52.6203
112	47.5974	112	52.6203
112.1	47.599	112.1	52.6203
112.2	47.5976	112.2	52.6203
112.3	47.5986	112.3	52.6203
112.4	47.6012	112.4	52.6203
112.5	47.6	112.5	52.6203
112.6	47.6048	112.6	52.6203
112.7	47.6086	112.7	52.6203
112.8	47.6107	112.8	52.6203
112.9	47.6117	112.9	52.6203
113	47.6091	113	52.6203
113.1	47.6117	113.1	52.6203
113.2	47.6106	113.2	52.6203
113.3	47.6123	113.3	52.6203
113.4	47.6078	113.4	52.6203
113.5	47.6096	113.5	52.6203
113.6	47.6178	113.6	52.6203
113.7	47.6153	113.7	52.6203
113.8	47.6099	113.8	52.6202
113.9	47.6192	113.9	52.6202
114	47.6252	114	52.6202
114.1	47.6266	114.1	52.6202
114.2	47.6307	114.2	52.6202
114.3	47.6381	114.3	52.6202
114.4	47.6435	114.4	52.6202
114.5	47.6509	114.5	52.6202
114.6	47.6614	114.6	52.6202
114.7	47.6653	114.7	52.6202
114.8	47.6696	114.8	52.6202
114.9	47.6781	114.9	52.6202
115	47.6882	115	52.6202
115.1	47.6907	115.1	52.6202
115.2	47.6991	115.2	52.6202
115.3	47.7025	115.3	52.6202
115.4	47.7028	115.4	52.6202
115.5	47.711	115.5	52.6202
115.6	47.7274	115.6	52.6202
115.7	47.7177	115.7	52.6202
115.8	47.711	115.8	52.6202
115.9	47.7028	115.9	52.6202
116	47.6668	116	52.6202
116.1	47.6335	116.1	52.6202
116.2		116.2	52.6202
116.3		116.3	52.6202
116.4		116.4	52.6202
116.5		116.5	52.6202
116.6		116.6	52.6202
116.7		116.7	52.6202
116.8		116.8	52.6202
116.9		116.9	52.6202
117		117	52.7957
117.1		117.1	52.9713
117.2		117.2	53.1469
117.3		117.3	53.3225
117.4		117.4	53.4981
117.5		117.5	53.6736
117.6		117.6	53.8492
117.7		117.7	54.0248
117.8		117.8	54.2003
117.9		117.9	54.3759
118		118	54.5514
118.1		118.1	54.727
118.2		118.2	54.9026
118.3		118.3	55.0782
118.4		118.4	55.2537
118.5		118.5	55.4292
118.6		118.6	55.6048
118.7	54.7467	118.7	55.7804
118.8	54.7467	118.8	55.956
118.9	54.7866	118.9	56.1315
119	54.8555	119	56.307
119.1	54.9229	119.1	56.4826
119.2	54.9969	119.2	56.6582
119.3	55.0951	119.3	56.8337
119.4	55.2626	119.4	57.0093
119.5	55.4488	119.5	57.1848
119.6	55.6312	119.6	57.3604
119.7	55.7435	119.7	57.5359
119.8	55.7928	119.8	57.7115
119.9	55.9276	119.9	57.887
120	56.0762	120	58.0626
120.1	56.1567	120.1	58.2381
120.2	56.2796	120.2	58.4137
120.3	56.3873	120.3	58.5892
120.4	56.5146	120.4	58.7648
120.5	56.6703	120.5	58.9403
120.6	56.7853	120.6	59.1158
120.7	56.9116	120.7	59.2914
120.8	57.0652	120.8	59.4669
120.9	57.1959	120.9	59.6425
121	57.3219	121	59.818
121.1	57.4688	121.1	59.9935
121.2	57.6167	121.2	60.1691
121.3	57.7506	121.3	60.3446
121.4	57.8791	121.4	60.5202
121.5	57.9956	121.5	60.6957
121.6	58.1363	121.6	60.8712
121.7	58.2715	121.7	61.0468
121.8	58.4117	121.8	61.2223
121.9	58.5611	121.9	61.3979
122	58.6972	122	61.5733
122.1	58.842	122.1	61.7489
122.2	58.9865	122.2	61.9244
122.3	59.1238	122.3	62.1
122.4	59.2665	122.4	62.2755
122.5	59.4146	122.5	62.451
122.6	59.5595	122.6	62.6265
122.7	59.7021	122.7	62.8021
122.8	59.8503	122.8	62.9776
122.9	59.9932	122.9	63.1531
123	60.1399	123	63.3286
123.1	60.276	123.1	63.5042
123.2	60.4163	123.2	63.6797
123.3	60.5583	123.3	63.8552
123.4	60.7039	123.4	64.0307
123.5	60.8449	123.5	64.2062
123.6	60.9893	123.6	64.3818
123.7	61.1348	123.7	64.5573
123.8	61.2856	123.8	64.7328
123.9	61.4312	123.9	64.9083
124	61.5728	124	65.0838
124.1	61.7104	124.1	65.2593
124.2	61.846	124.2	65.4349
124.3	61.9872	124.3	65.6104
124.4	62.1323	124.4	65.7859
124.5	62.2744	124.5	65.9614
124.6	62.4246	124.6	66.1369
124.7	62.571	124.7	66.3124
124.8	62.7118	124.8	66.4879
124.9	62.8465	124.9	66.6635
125	62.988	125	66.8389
125.1	63.1279	125.1	67.0144
125.2	63.2702	125.2	67.1899
125.3	63.4112	125.3	67.3655
125.4	63.5635	125.4	67.541
125.5	63.7027	125.5	67.7164
125.6	63.8403	125.6	67.892
125.7	63.9897	125.7	68.0675
125.8	64.1329	125.8	68.243
125.9	64.2727	125.9	68.4185
126	64.4183	126	68.5939
126.1	64.5699	126.1	68.7694
126.2	64.7281	126.2	68.945
126.3	64.8852	126.3	69.1205
126.4	65.0317	126.4	69.296
126.5	65.1836	126.5	69.4714
126.6	65.3383	126.6	69.6469
126.7	65.4846	126.7	69.8224
126.8	65.6344	126.8	69.9979
126.9	65.7919	126.9	70.1734
127	65.9393	127	70.3489
127.1	66.0917	127.1	70.5244
127.2	66.2401	127.2	70.6999
127.3	66.3842	127.3	70.8754
127.4	66.5356	127.4	71.0509
127.5	66.6955	127.5	71.2263
127.6	66.8544	127.6	71.4018
127.7	67.0077	127.7	71.5773
127.8	67.1549	127.8	71.7528
127.9	67.3019	127.9	71.9283
128	67.4505	128	72.1037
128.1	67.5976	128.1	72.2792
128.2	67.7387	128.2	72.4547
128.3	67.8817	128.3	72.6302
128.4	68.0236	128.4	72.8057
128.5	68.1738	128.5	72.9811
128.6	68.3221	128.6	73.1566
128.7	68.4657	128.7	73.3321
128.8	68.612	128.8	73.5076
128.9	68.7575	128.9	73.6831
129	68.913	129	73.8585
129.1	69.063	129.1	74.034
129.2	69.2158	129.2	74.2095
129.3	69.3684	129.3	74.385
129.4	69.5183	129.4	74.5604
129.5	69.6709	129.5	74.7359
129.6	69.8202	129.6	74.9114
129.7	69.9787	129.7	75.0868
129.8	70.1331	129.8	75.2623
129.9	70.2857	129.9	75.4378
130	70.4381	130	75.6132
130.1	70.596	130.1	75.7887
130.2	70.7574	130.2	75.9642
130.3	70.918	130.3	76.1396
130.4	71.0735	130.4	76.3151
130.5	71.2338	130.5	76.4905
130.6	71.3965	130.6	76.666
130.7	71.5563	130.7	76.8415
130.8	71.7169	130.8	77.0169
130.9	71.875	130.9	77.1924
131	72.0269	131	77.3678
131.1	72.1802	131.1	77.5433
131.2	72.3362	131.2	77.7187
131.3	72.4953	131.3	77.8942
131.4	72.6507	131.4	78.0697
131.5	72.8003	131.5	78.2451
131.6	72.9543	131.6	78.4206
131.7	73.1109	131.7	78.596
131.8	73.2592	131.8	78.7715
131.9	73.4148	131.9	78.9469
132	73.5693	132	79.1223
132.1	73.7181	132.1	79.2978
132.2	73.8687	132.2	79.4733
132.3	74.0226	132.3	79.6487
132.4	74.1817	132.4	79.8242
132.5	74.3388	132.5	79.9996
132.6	74.4842	132.6	80.175
132.7	74.6297	132.7	80.3505
132.8	74.7778	132.8	80.5259
132.9	74.9314	132.9	80.7014
133	75.0857	133	80.8768
133.1	75.2473	133.1	81.0522
133.2	75.4036	133.2	81.2277
133.3	75.5544	133.3	81.4031
133.4	75.7106	133.4	81.5786
133.5	75.8676	133.5	81.754
133.6	76.0209	133.6	81.9294
133.7	76.1773	133.7	82.1049
133.8	76.3345	133.8	82.2803
133.9	76.4904	133.9	82.4558
134	76.6554	134	82.6311
134.1	76.8268	134.1	82.8066
134.2	76.9939	134.2	82.982
134.3	77.153	134.3	83.1575
134.4	77.3071	134.4	83.3329
134.5	77.4678	134.5	83.5083
134.6	77.6331	134.6	83.6837
134.7	77.7921	134.7	83.8592
134.8	77.951	134.8	84.0346
134.9	78.1068	134.9	84.21
135	78.2613	135	84.3854
135.1	78.4149	135.1	84.5609
135.2	78.5722	135.2	84.7363
135.3	78.7307	135.3	84.9117
135.4	78.8944	135.4	85.0872
135.5	79.0583	135.5	85.2625
135.6	79.22	135.6	85.438
135.7	79.38	135.7	85.6134
135.8	79.5436	135.8	85.7888
135.9	79.7028	135.9	85.9642
136	79.8541	136	86.1396
136.1	80.0048	136.1	86.315
136.2	80.157	136.2	86.4905
136.3	80.3114	136.3	86.6659
136.4	80.4669	136.4	86.8413
136.5	80.6283	136.5	87.0167
136.6	80.7889	136.6	87.1921
136.7	80.9488	136.7	87.3675
136.8	81.1017	136.8	87.5429
136.9	81.2586	136.9	87.7184
137	81.423	137	87.8937
137.1	81.5908	137.1	88.0691
137.2	81.7535	137.2	88.2446
137.3	81.9101	137.3	88.42
137.4	82.0653	137.4	88.5954
137.5	82.2274	137.5	88.7708
137.6	82.389	137.6	88.9462
137.7	82.5405	137.7	89.1216
137.8	82.6941	137.8	89.297
137.9	82.8589	137.9	89.4724
138	83.0199	138	89.6478
138.1	83.1836	138.1	89.8232
138.2	83.3452	138.2	89.9986
138.3	83.505	138.3	90.174
138.4	83.6647	138.4	90.3494
138.5	83.8245	138.5	90.5247
138.6	83.9863	138.6	90.7001
138.7	84.1545	138.7	90.8755
138.8	84.3187	138.8	91.0509
138.9	84.4758	138.9	91.2264
139	84.6363	139	91.4017
139.1	84.8069	139.1	91.5771
139.2	84.9706	139.2	91.7525
139.3	85.1309	139.3	91.9279
139.4	85.2885	139.4	92.1033
139.5	85.4467	139.5	92.2786
139.6	85.6083	139.6	92.454
139.7	85.7746	139.7	92.6294
139.8	85.932	139.8	92.8048
[truncated: 5,181 more rows]
