# Supplementary material for: Key mechanistic features of the trade-off between antibody escape and host cell binding in the SARS-CoV-2 Omicron variant spike proteins
Source: EMBO J. 2024 Mar 11;43(8):5. doi: 10.1038/s44318-024-00062-z (PMC11021471; doi:10.1038/s44318-024-00062-z)
Supplement: Supplementary file 10 — Source Data Fig. 5 [file 44318_2024_62_MOESM10_ESM.zip › Figure 5/5A/fig5-BD629-RBD BA.2 F486V.xlsx]

## Sheet: BD629-RBD BA.2 F486V
Run 1; Ch 1; Fc 2-1; Cy 8; BA.2-F486V R; Conc 12.5 25 50 100 200 nM_X	Run 1; Ch 1; Fc 2-1; Cy 8; BA.2-F486V R; Conc 12.5 25 50 100 200 nM_Y	Run 1; Ch 1; Fc 2-1; Cy 8; BA.2-F486V R; Conc 12.5 25 50 100 200 nM; Fitted_X	Run 1; Ch 1; Fc 2-1; Cy 8; BA.2-F486V R; Conc 12.5 25 50 100 200 nM; Fitted_Y
-60	0.0768	-60	0
-59.9	0.0792	-59.9	0
-59.8	0.0794	-59.8	0
-59.7	0.0850002	-59.7	0
-59.6	0.083	-59.6	0
-59.5	0.0799	-59.5	0
-59.4	0.0771	-59.4	0
-59.3	0.0754	-59.3	0
-59.2	0.0767003	-59.2	0
-59.1	0.0752	-59.1	0
-59	0.0799	-59	0
-58.9	0.0816	-58.9	0
-58.8	0.0796	-58.8	0
-58.7	0.0777006	-58.7	0
-58.6	0.0834	-58.6	0
-58.5	0.0812	-58.5	0
-58.4	0.0802	-58.4	0
-58.3	0.0769	-58.3	0
-58.2	0.0811001	-58.2	0
-58.1	0.0771	-58.1	0
-58	0.0741	-58	0
-57.9	0.0731	-57.9	0
-57.8	0.0737	-57.8	0
-57.7	0.0679004	-57.7	0
-57.6	0.0712	-57.6	0
-57.5	0.0726	-57.5	0
-57.4	0.0755	-57.4	0
-57.3	0.0773	-57.3	0
-57.2	0.0825001	-57.2	0
-57.1	0.0773	-57.1	0
-57	0.0712	-57	0
-56.9	0.0684	-56.9	0
-56.8	0.071	-56.8	0
-56.7	0.0703009	-56.7	0
-56.6	0.0654	-56.6	0
-56.5	0.0607	-56.5	0
-56.4	0.0578	-56.4	0
-56.3	0.058	-56.3	0
-56.2	0.0650006	-56.2	0
-56.1	0.0735	-56.1	0
-56	0.087	-56	0
-55.9	0.1	-55.9	0
-55.8	0.0966	-55.8	0
-55.7	0.0915006	-55.7	0
-55.6	0.0805	-55.6	0
-55.5	0.0755	-55.5	0
-55.4	0.0761	-55.4	0
-55.3	0.0737	-55.3	0
-55.2	0.0755002	-55.2	0
-55.1	0.0737	-55.1	0
-55	0.0692	-55	0
-54.9	0.0655	-54.9	0
-54.8	0.0654	-54.8	0
-54.7	0.0584006	-54.7	0
-54.6	0.0545	-54.6	0
-54.5	0.0532	-54.5	0
-54.4	0.0605	-54.4	0
-54.3	0.0593	-54.3	0
-54.2	0.0652995	-54.2	0
-54.1	0.065	-54.1	0
-54	0.0649	-54	0
-53.9	0.0659	-53.9	0
-53.8	0.0649	-53.8	0
-53.7	0.0720999	-53.7	0
-53.6	0.0711	-53.6	0
-53.5	0.0667	-53.5	0
-53.4	0.0663	-53.4	0
-53.3	0.0643	-53.3	0
-53.2	0.0541011	-53.2	0
-53.1	0.0546	-53.1	0
-53	0.0596	-53	0
-52.9	0.0637	-52.9	0
-52.8	0.0678	-52.8	0
-52.7	0.0817997	-52.7	0
-52.6	0.0747	-52.6	0
-52.5	0.0729	-52.5	0
-52.4	0.0693	-52.4	0
-52.3	0.0717	-52.3	0
-52.2	0.0704997	-52.2	0
-52.1	0.0789	-52.1	0
-52	0.0723	-52	0
-51.9	0.077	-51.9	0
-51.8	0.0828	-51.8	0
-51.7	0.0887007	-51.7	0
-51.6	0.0902	-51.6	0
-51.5	0.0937	-51.5	0
-51.4	0.0931	-51.4	0
-51.3	0.088	-51.3	0
-51.2	0.0909001	-51.2	0
-51.1	0.0901	-51.1	0
-51	0.0931	-51	0
-50.9	0.0974	-50.9	0
-50.8	0.1007	-50.8	0
-50.7	0.1036	-50.7	0
-50.6	0.1063	-50.6	0
-50.5	0.1051	-50.5	0
-50.4	0.1054	-50.4	0
-50.3	0.1016	-50.3	0
-50.2	0.0991015	-50.2	0
-50.1	0.1031	-50.1	0
-50	0.1063	-50	0
-49.9	0.1026	-49.9	0
-49.8	0.1058	-49.8	0
-49.7	0.0996005	-49.7	0
-49.6	0.1025	-49.6	0
-49.5	0.1034	-49.5	0
-49.4	0.1065	-49.4	0
-49.3	0.1081	-49.3	0
-49.2	0.106501	-49.2	0
-49.1	0.1042	-49.1	0
-49	0.1043	-49	0
-48.9	0.0958	-48.9	0
-48.8	0.0987	-48.8	0
-48.7	0.1081	-48.7	0
-48.6	0.1102	-48.6	0
-48.5	0.1116	-48.5	0
-48.4	0.0882	-48.4	0
-48.3	0.1026	-48.3	0
-48.2	0.110899	-48.2	0
-48.1	0.1195	-48.1	0
-48	0.1208	-48	0
-47.9	0.0843	-47.9	0
-47.8	0.0784	-47.8	0
-47.7	0.0729003	-47.7	0
-47.6	0.1171	-47.6	0
-47.5	0.1247	-47.5	0
-47.4	0.1275	-47.4	0
-47.3	0.1246	-47.3	0
-47.2	0.121801	-47.2	0
-47.1	0.1223	-47.1	0
-47	0.1205	-47	0
-46.9	0.121	-46.9	0
-46.8	0.1162	-46.8	0
-46.7	0.103901	-46.7	0
-46.6	0.1079	-46.6	0
-46.5	0.1028	-46.5	0
-46.4	0.0796	-46.4	0
-46.3	0.1112	-46.3	0
-46.2	0.1126	-46.2	0
-46.1	0.1259	-46.1	0
-46	0.1579	-46	0
-45.9	0.1719	-45.9	0
-45.8	0.176	-45.8	0
-45.7	0.135199	-45.7	0
-45.6	0.1365	-45.6	0
-45.5	0.147	-45.5	0
-45.4	0.1531	-45.4	0
-45.3	0.1631	-45.3	0
-45.2	0.170797	-45.2	0
-45.1	0.1668	-45.1	0
-45	0.1628	-45	0
-44.9	0.1624	-44.9	0
-44.8	0.1459	-44.8	0
-44.7	0.147496	-44.7	0
-44.6	0.1057	-44.6	0
-44.5	0.0824	-44.5	0
-44.4	0.0269	-44.4	0
-44.3	0.0792	-44.3	0
-44.2	0.0916953	-44.2	0
-44.1	0.0907	-44.1	0
-44	0.0859	-44	0
-43.9	0.0834	-43.9	0
-43.8	0.082	-43.8	0
-43.7	0.0784971	-43.7	0
-43.6	0.0854	-43.6	0
-43.5	0.0846	-43.5	0
-43.4	0.0834	-43.4	0
-43.3	0.0829	-43.3	0
-43.2	0.0818974	-43.2	0
-43.1	0.0956	-43.1	0
-43	0.1048	-43	0
-42.9	0.1111	-42.9	0
-42.8	0.1081	-42.8	0
-42.7	0.112692	-42.7	0
-42.6	0.1191	-42.6	0
-42.5	0.0862	-42.5	0
-42.4	0.0687	-42.4	0
-42.3	0.0628	-42.3	0
-42.2	0.0542003	-42.2	0
-42.1	0.0491	-42.1	0
-42	0.0462	-42	0
-41.9	0.0696	-41.9	0
-41.8	0.0767	-41.8	0
-41.7	0.0607003	-41.7	0
-41.6	0.0404	-41.6	0
-41.5	0.0649	-41.5	0
-41.4	0.0256	-41.4	0
-41.3	0.0046	-41.3	0
-41.2	-0.0138983	-41.2	0
-41.1	-0.0258	-41.1	0
-41	0.0436	-41	0
-40.9	-0.2168	-40.9	0
-40.8	-2.0488	-40.8	0
-40.7	1.64917	-40.7	0
-40.6	2.2759	-40.6	0
-40.5	-3.7917	-40.5	0
-40.4	0.1485	-40.4	0
-40.3	1.1047	-40.3	0
-40.2	-1.38898	-40.2	0
-40.1	0.0532	-40.1	0
-40	-0.0209	-40	0
-39.9	-0.0167	-39.9	0
-39.8	0.0643	-39.8	0
-39.7	0.0848998	-39.7	0
-39.6	0.0592	-39.6	0
-39.5	0.0624	-39.5	0
-39.4	0.0596	-39.4	0
-39.3	0.0588	-39.3	0
-39.2	0.0876018	-39.2	0
-39.1	0.0782	-39.1	0
-39	0.151	-39	0
-38.9	0.1061	-38.9	0
-38.8	0.0877	-38.8	0
-38.7	0.122404	-38.7	0
-38.6	0.0118	-38.6	0
-38.5	0.0457	-38.5	0
-38.4	0.037	-38.4	0
-38.3	-0.0561	-38.3	0
-38.2	-0.147274	-38.2	0
-38.1	-0.13	-38.1	0
-38	0.0244	-38	0
-37.9	0.5114	-37.9	0
-37.8	0.4167	-37.8	0
-37.7	-0.135292	-37.7	0
-37.6	0.0618	-37.6	0
-37.5	0.185	-37.5	0
-37.4	0.1978	-37.4	0
-37.3	0.1686	-37.3	0
-37.2	0.0212995	-37.2	0
-37.1	0.0169	-37.1	0
-37	0.0619	-37	0
-36.9	0.0883	-36.9	0
-36.8	0.0988	-36.8	0
-36.7	0.0766998	-36.7	0
-36.6	0.059	-36.6	0
-36.5	0.0539	-36.5	0
-36.4	0.0632	-36.4	0
-36.3	0.0356	-36.3	0
-36.2	0.0265003	-36.2	0
-36.1	0.0408	-36.1	0
-36	0.0542	-36	0
-35.9	0.0554	-35.9	0
-35.8	0.0473	-35.8	0
-35.7	0.0323024	-35.7	0
-35.6	0.0278	-35.6	0
-35.5	0.0187	-35.5	0
-35.4	0.0144	-35.4	0
-35.3	-0.000300011	-35.3	0
-35.2	0.0144993	-35.2	0
-35.1	0.0162	-35.1	0
-35	0.00160003	-35	0
-34.9	-0.00249999	-34.9	0
-34.8	0.00679999	-34.8	0
-34.7	-0.00559822	-34.7	0
-34.6	-0.00899999	-34.6	0
-34.5	-0.0191	-34.5	0
-34.4	-0.0205	-34.4	0
-34.3	-0.019	-34.3	0
-34.2	-0.0217984	-34.2	0
-34.1	-0.0176	-34.1	0
-34	-0.0111	-34	0
-33.9	0.000499978	-33.9	0
-33.8	-0.00099998	-33.8	0
-33.7	0.0120997	-33.7	0
-33.6	0.0216	-33.6	0
-33.5	0.0258	-33.5	0
-33.4	0.0361	-33.4	0
-33.3	0.0399	-33.3	0
-33.2	0.0333017	-33.2	0
-33.1	0.0263	-33.1	0
-33	0.025	-33	0
-32.9	0.0239	-32.9	0
-32.8	0.0238	-32.8	0
-32.7	0.0263002	-32.7	0
-32.6	0.0275	-32.6	0
-32.5	0.0295	-32.5	0
-32.4	0.0322	-32.4	0
-32.3	0.0319	-32.3	0
-32.2	0.0304009	-32.2	0
-32.1	0.0331	-32.1	0
-32	0.0319	-32	0
-31.9	0.0311	-31.9	0
-31.8	0.0312	-31.8	0
-31.7	0.0313009	-31.7	0
-31.6	0.029	-31.6	0
-31.5	0.0284	-31.5	0
-31.4	0.0262	-31.4	0
-31.3	0.0292	-31.3	0
-31.2	0.0255006	-31.2	0
-31.1	0.0266	-31.1	0
-31	0.0286	-31	0
-30.9	0.0315	-30.9	0
-30.8	0.0322	-30.8	0
-30.7	0.030301	-30.7	0
-30.6	0.0311	-30.6	0
-30.5	0.0305	-30.5	0
-30.4	0.0275	-30.4	0
-30.3	0.0285	-30.3	0
-30.2	0.0309005	-30.2	0
-30.1	0.0364	-30.1	0
-30	0.037	-30	0
-29.9	0.0378	-29.9	0
-29.8	0.0406	-29.8	0
-29.7	0.0383009	-29.7	0
-29.6	0.0382	-29.6	0
-29.5	0.0395	-29.5	0
-29.4	0.0378	-29.4	0
-29.3	0.0389	-29.3	0
-29.2	0.0412002	-29.2	0
-29.1	0.043	-29.1	0
-29	0.0449	-29	0
-28.9	0.0397	-28.9	0
-28.8	0.0391	-28.8	0
-28.7	0.0357005	-28.7	0
-28.6	0.0322	-28.6	0
-28.5	0.034	-28.5	0
-28.4	0.033	-28.4	0
-28.3	0.032	-28.3	0
-28.2	0.0350005	-28.2	0
-28.1	0.035	-28.1	0
-28	0.035	-28	0
-27.9	0.0368	-27.9	0
-27.8	0.0335	-27.8	0
-27.7	0.0349007	-27.7	0
-27.6	0.0353	-27.6	0
-27.5	0.0351	-27.5	0
-27.4	0.0362	-27.4	0
-27.3	0.0365	-27.3	0
-27.2	0.0337002	-27.2	0
-27.1	0.0343	-27.1	0
-27	0.036	-27	0
-26.9	0.034	-26.9	0
-26.8	0.0325	-26.8	0
-26.7	0.0305005	-26.7	0
-26.6	0.0246	-26.6	0
-26.5	0.0232	-26.5	0
-26.4	0.0228	-26.4	0
-26.3	0.0263	-26.3	0
-26.2	0.0257006	-26.2	0
-26.1	0.0271	-26.1	0
-26	0.0233	-26	0
-25.9	0.0194	-25.9	0
-25.8	0.0177	-25.8	0
-25.7	0.0194003	-25.7	0
-25.6	0.0196	-25.6	0
-25.5	0.0181	-25.5	0
-25.4	0.0192	-25.4	0
-25.3	0.0218	-25.3	0
-25.2	0.0187008	-25.2	0
-25.1	0.0215	-25.1	0
-25	0.0217	-25	0
-24.9	0.0212	-24.9	0
-24.8	0.0196	-24.8	0
-24.7	0.0181002	-24.7	0
-24.6	0.0195	-24.6	0
-24.5	0.0205	-24.5	0
-24.4	0.0204	-24.4	0
-24.3	0.0177	-24.3	0
-24.2	0.0161004	-24.2	0
-24.1	0.0173	-24.1	0
-24	0.0176	-24	0
-23.9	0.0182	-23.9	0
-23.8	0.0209	-23.8	0
-23.7	0.0184007	-23.7	0
-23.6	0.021	-23.6	0
-23.5	0.0192	-23.5	0
-23.4	0.0187	-23.4	0
-23.3	0.0188	-23.3	0
-23.2	0.0220003	-23.2	0
-23.1	0.0247	-23.1	0
-23	0.0241	-23	0
-22.9	0.0211	-22.9	0
-22.8	0.0331	-22.8	0
-22.7	0.0332007	-22.7	0
-22.6	0.0253	-22.6	0
-22.5	0.0211	-22.5	0
-22.4	0.0153	-22.4	0
-22.3	0.0208	-22.3	0
-22.2	0.0219999	-22.2	0
-22.1	0.019	-22.1	0
-22	0.0123	-22	0
-21.9	0.0158	-21.9	0
-21.8	0.0147	-21.8	0
-21.7	0.0165002	-21.7	0
-21.6	0.0232	-21.6	0
-21.5	0.0235	-21.5	0
-21.4	0.0296	-21.4	0
-21.3	0.0252	-21.3	0
-21.2	0.0220007	-21.2	0
-21.1	0.0279	-21.1	0
-21	0.0422	-21	0
-20.9	0.0437	-20.9	0
-20.8	0.0535	-20.8	0
-20.7	0.0557018	-20.7	0
-20.6	0.0326	-20.6	0
-20.5	0.0395	-20.5	0
-20.4	0.0207	-20.4	0
-20.3	0.0233	-20.3	0
-20.2	0.0113001	-20.2	0
-20.1	0.0147	-20.1	0
-20	0.013	-20	0
-19.9	0.0184	-19.9	0
-19.8	0.0405	-19.8	0
-19.7	0.067597	-19.7	0
-19.6	0.0773	-19.6	0
-19.5	0.0867	-19.5	0
-19.4	0.0963	-19.4	0
-19.3	0.0888	-19.3	0
-19.2	0.0898996	-19.2	0
-19.1	0.0943	-19.1	0
-19	0.0954	-19	0
-18.9	0.0934	-18.9	0
-18.8	0.0968	-18.8	0
-18.7	0.0871012	-18.7	0
-18.6	0.0747	-18.6	0
-18.5	0.0523	-18.5	0
-18.4	0.0426	-18.4	0
-18.3	0.0461	-18.3	0
-18.2	0.0513999	-18.2	0
-18.1	0.0614	-18.1	0
-18	0.0598	-18	0
-17.9	0.0598	-17.9	0
-17.8	0.0588	-17.8	0
-17.7	0.0732968	-17.7	0
-17.6	0.0875	-17.6	0
-17.5	0.1013	-17.5	0
-17.4	0.1162	-17.4	0
-17.3	0.1255	-17.3	0
-17.2	0.132498	-17.2	0
-17.1	0.0847	-17.1	0
-17	0.0767	-17	0
-16.9	0.0323	-16.9	0
-16.8	0.0105	-16.8	0
-16.7	0.0139044	-16.7	0
-16.6	0.0176	-16.6	0
-16.5	0.0255	-16.5	0
-16.4	0.0287	-16.4	0
-16.3	0.0525	-16.3	0
-16.2	0.0390996	-16.2	0
-16.1	0.0393	-16.1	0
-16	0.0391	-16	0
-15.9	0.0293	-15.9	0
-15.8	0.0217	-15.8	0
-15.7	0.0150008	-15.7	0
-15.6	0.0181	-15.6	0
-15.5	0.0236	-15.5	0
-15.4	0.0225	-15.4	0
-15.3	0.0206	-15.3	0
-15.2	0.0236989	-15.2	0
-15.1	0.026	-15.1	0
-15	0.0233	-15	0
-14.9	0.0121	-14.9	0
-14.8	0.00850001	-14.8	0
-14.7	0.00779914	-14.7	0
-14.6	-0.0043	-14.6	0
-14.5	-0.0134	-14.5	0
-14.4	-0.00909999	-14.4	0
-14.3	0.00509999	-14.3	0
-14.2	0.0174013	-14.2	0
-14.1	0.0108	-14.1	0
-14	3.38332e-09	-14	0
-13.9	0.00279999	-13.9	0
-13.8	0.00970001	-13.8	0
-13.7	0.00440251	-13.7	0
-13.6	0.00379999	-13.6	0
-13.5	-0.0068	-13.5	0
-13.4	-0.001	-13.4	0
-13.3	0.00260001	-13.3	0
-13.2	0.00520087	-13.2	0
-13.1	0.00639999	-13.1	0
-13	0.00650001	-13	0
-12.9	-0.00109999	-12.9	0
-12.8	0.00110001	-12.8	0
-12.7	-0.0015012	-12.7	0
-12.6	0.00910001	-12.6	0
-12.5	0.0125	-12.5	0
-12.4	0.018	-12.4	0
-12.3	0.0169	-12.3	0
-12.2	0.0144999	-12.2	0
-12.1	0.017	-12.1	0
-12	0.00820001	-12	0
-11.9	0.0051	-11.9	0
-11.8	0.00469999	-11.8	0
-11.7	0.00550124	-11.7	0
-11.6	0.00809999	-11.6	0
-11.5	0.0107	-11.5	0
-11.4	0.00899999	-11.4	0
-11.3	0.0121	-11.3	0
-11.2	0.0152007	-11.2	0
-11.1	0.018	-11.1	0
-11	0.0213	-11	0
-10.9	0.0322	-10.9	0
-10.8	0.0342	-10.8	0
-10.7	0.0321009	-10.7	0
-10.6	0.0439	-10.6	0
-10.5	0.0479	-10.5	0
-10.4	0.0505	-10.4	0
-10.3	0.0489	-10.3	0
-10.2	0.0576003	-10.2	0
-10.1	0.0608	-10.1	0
-10	0.066	-10	0
-9.90001	0.0644	-9.90001	0
-9.8	0.0708	-9.8	0
-9.70001	0.0770007	-9.70001	0
-9.60001	0.0859	-9.60001	0
-9.5	0.085	-9.5	0
-9.40001	0.0907	-9.40001	0
-9.3	0.0853	-9.3	0
-9.20001	0.0744023	-9.20001	0
-9.10001	0.061	-9.10001	0
-9	0.0526	-9	0
-8.90001	0.0511	-8.90001	0
-8.8	0.0466	-8.8	0
-8.70001	0.0451004	-8.70001	0
-8.60001	0.0372	-8.60001	0
-8.5	0.0374	-8.5	0
-8.40001	0.0341	-8.40001	0
-8.3	0.0339	-8.3	0
-8.20001	0.0299008	-8.20001	0
-8.10001	0.0267	-8.10001	0
-8	0.0244	-8	0
-7.90001	0.0216	-7.90001	0
-7.8	0.0228	-7.8	0
-7.70001	0.0188004	-7.70001	0
-7.60001	0.0199	-7.60001	0
-7.5	0.0152	-7.5	0
-7.40001	0.014	-7.40001	0
-7.3	0.0125	-7.3	0
-7.20001	0.0111009	-7.20001	0
-7.10001	0.0091	-7.10001	0
-7	0.0123	-7	0
-6.90001	0.0112	-6.90001	0
-6.8	0.0108	-6.8	0
-6.70001	0.0118007	-6.70001	0
-6.60001	0.0108	-6.60001	0
-6.5	0.012	-6.5	0
-6.40001	0.011	-6.40001	0
-6.3	0.0082	-6.3	0
-6.20001	0.00720113	-6.20001	0
-6.10001	0.0072	-6.10001	0
-6	0.001	-6	0
-5.90001	0.0032	-5.90001	0
-5.8	0.0037	-5.8	0
-5.70001	0.00110122	-5.70001	0
-5.60001	-0.0015	-5.60001	0
-5.5	-0.0023	-5.5	0
-5.40001	-0.000599999	-5.40001	0
-5.3	-0.0033	-5.3	0
-5.20001	-0.0052994	-5.20001	0
-5.10001	-0.0004	-5.10001	0
-5	0	-5	0
-4.90001	0.0002	-4.90001	0
-4.8	-0.0065	-4.8	0
-4.70001	-0.00759896	-4.70001	0
-4.60001	-0.0068	-4.60001	0
-4.5	-0.0038	-4.5	0
-4.40001	-0.0049	-4.40001	0
-4.3	-0.000499999	-4.3	0
-4.20001	0.00440014	-4.20001	0
-4.10001	0.009	-4.10001	0
-4	0.0134	-4	0
-3.90001	0.0117	-3.90001	0
-3.8	0.0147	-3.8	0
-3.70001	0.0148003	-3.70001	0
-3.60001	0.014	-3.60001	0
-3.5	0.0293	-3.5	0
-3.40001	0.0319	-3.40001	0
-3.3	0.0337	-3.3	0
-3.20001	0.0338001	-3.20001	0
-3.10001	0.0303	-3.10001	0
-3	0.0351	-3	0
-2.90001	0.0305	-2.90001	0
-2.8	0.0344	-2.8	0
-2.70001	0.0341	-2.70001	0
-2.60001	0.0386	-2.60001	0
-2.5	0.0364	-2.5	0
-2.40001	0.0372	-2.40001	0
-2.3	0.037	-2.3	0
-2.20001	0.0385998	-2.20001	0
-2.10001	0.0421	-2.10001	0
-2	0.0359	-2	0
-1.90001	0.0321	-1.90001	0
-1.8	0.0438	-1.8	0
-1.70001	0.0484004	-1.70001	0
-1.60001	0.0496	-1.60001	0
-1.5	0.041	-1.5	0
-1.40001	0.0377	-1.40001	0
-1.3	0.041	-1.3	0
-1.20001	0.0552004	-1.20001	0
-1.10001	0.0697	-1.10001	0
-1	0.0744	-1	0
-0.900009	0.0763	-0.900009	0
-0.800003	0.0763	-0.800003	0
-0.700012		-0.700012	0
-0.600006		-0.600006	0
-0.5		-0.5	0
-0.400009		-0.400009	0
-0.300003		-0.300003	0
-0.200012		-0.200012	0
-0.100006		-0.100006	0
0		0	0
0.0999908		0.0999908	0
0.199997		0.199997	0.12633
0.299988		0.299988	0.251496
0.399994		0.399994	0.375544
0.5		0.5	0.498468
0.599991		0.599991	0.620257
0.699997		0.699997	0.74096
0.799988		0.799988	0.86055
0.899994		0.899994	0.979073
1		1	1.09652
1.09999		1.09999	1.21288
1.2		1.2	1.32821
1.29999		1.29999	1.44247
1.39999		1.39999	1.55572
1.5		1.5	1.66793
1.59999		1.59999	1.77911
1.7		1.7	1.8893
1.79999	4.2794	1.79999	1.99847
1.89999	4.2794	1.89999	2.10667
2	4.2794	2	2.21389
2.09999	4.2794	2.09999	2.32012
2.2	4.2794	2.2	2.4254
2.29999	4.2794	2.29999	2.52971
2.39999	4.2794	2.39999	2.63309
2.5	4.2714	2.5	2.73553
2.59999	4.3673	2.59999	2.83702
2.7	4.5909	2.7	2.93761
2.79999	4.64361	2.79999	3.03727
2.89999	4.7755	2.89999	3.13605
3	4.8682	3	3.23392
3.09999	4.9041	3.09999	3.3309
3.2	4.956	3.2	3.42701
3.29999	5.0868	3.29999	3.52223
3.39999	5.1824	3.39999	3.6166
3.5	5.291	3.5	3.71012
3.59999	5.371	3.59999	3.80277
3.7	5.4565	3.7	3.8946
3.79999	5.5566	3.79999	3.98558
3.89999	5.6442	3.89999	4.07574
4	5.7535	4	4.16509
4.09999	5.8679	4.09999	4.25362
4.2	5.9802	4.2	4.34136
4.29999	6.0843	4.29999	4.42828
4.39999	6.1696	4.39999	4.51443
4.5	6.2708	4.5	4.5998
4.59999	6.3539	4.59999	4.68438
4.7	6.4249	4.7	4.76821
4.79999	6.5148	4.79999	4.85127
4.89999	6.5966	4.89999	4.93358
5	6.6771	5	5.01514
5.09999	6.7525	5.09999	5.09596
5.2	6.846	5.2	5.17605
5.29999	6.9244	5.29999	5.2554
5.39999	7.0008	5.39999	5.33405
5.5	7.0822	5.5	5.41198
5.59999	7.1653	5.59999	5.48919
5.7	7.236	5.7	5.56572
5.79999	7.3188	5.79999	5.64153
5.89999	7.3853	5.89999	5.71667
6	7.459	6	5.79113
6.09999	7.5281	6.09999	5.86491
6.2	7.6017	6.2	5.93802
6.29999	7.6788	6.29999	6.01046
6.39999	7.7544	6.39999	6.08225
6.5	7.8231	6.5	6.1534
6.59999	7.8938	6.59999	6.22388
6.7	7.9684	6.7	6.29374
6.79999	8.0229	6.79999	6.36295
6.89999	8.0856	6.89999	6.43154
7	8.1439	7	6.49952
7.09999	8.2045	7.09999	6.56686
7.2	8.2577	7.2	6.6336
7.29999	8.3141	7.29999	6.69973
7.39999	8.3767	7.39999	6.76527
7.5	8.4368	7.5	6.83021
7.59999	8.5017	7.59999	6.89456
7.7	8.5587	7.7	6.95833
7.79999	8.6203	7.79999	7.02151
7.89999	8.6781	7.89999	7.08413
8	8.7282	8	7.14618
8.09999	8.7838	8.09999	7.20766
8.2	8.8291	8.2	7.26858
8.29999	8.8853	8.29999	7.32895
8.39999	8.9401	8.39999	7.38878
8.5	8.9921	8.5	7.44806
8.59999	9.0453	8.59999	7.5068
8.7	9.1009	8.7	7.56501
8.79999	9.1504	8.79999	7.62269
8.89999	9.1951	8.89999	7.67985
9	9.2407	9	7.7365
9.09999	9.2943	9.09999	7.79262
9.2	9.3418	9.2	7.84824
9.29999	9.3823	9.29999	7.90334
9.39999	9.4296	9.39999	7.95796
9.5	9.4784	9.5	8.01208
9.59999	9.5245	9.59999	8.0657
9.7	9.5708	9.7	8.11884
9.79999	9.6166	9.79999	8.17149
9.89999	9.6612	9.89999	8.22367
10	9.7026	10	8.27538
10.1	9.7369	10.1	8.32661
10.2	9.7729	10.2	8.37738
10.3	9.8093	10.3	8.42769
10.4	9.8525	10.4	8.47754
10.5	9.8982	10.5	8.52695
10.6	9.9396	10.6	8.57589
10.7	9.9752	10.7	8.62441
10.8	10.0131	10.8	8.67247
10.9	10.0529	10.9	8.7201
11	10.0869	11	8.76731
11.1	10.1238	11.1	8.81407
11.2	10.1617	11.2	8.86042
11.3	10.1902	11.3	8.90634
11.4	10.2219	11.4	8.95185
11.5	10.2535	11.5	8.99695
11.6	10.2876	11.6	9.04164
11.7	10.3193	11.7	9.08592
11.8	10.3537	11.8	9.12979
11.9	10.3873	11.9	9.17328
12	10.4225	12	9.21637
12.1	10.4535	12.1	9.25906
12.2	10.4904	12.2	9.30137
12.3	10.5216	12.3	9.34329
12.4	10.5551	12.4	9.38483
12.5	10.5818	12.5	9.426
12.6	10.6149	12.6	9.46679
12.7	10.6479	12.7	9.50722
12.8	10.6833	12.8	9.54727
12.9	10.7084	12.9	9.58696
13	10.7285	13	9.6263
13.1	10.7522	13.1	9.66527
13.2	10.7769	13.2	9.70389
13.3	10.8062	13.3	9.74216
13.4	10.833	13.4	9.78009
13.5	10.8546	13.5	9.81767
13.6	10.8836	13.6	9.8549
13.7	10.9077	13.7	9.8918
13.8	10.9339	13.8	9.92837
13.9	10.9555	13.9	9.9646
14	10.9792	14	10.0005
14.1	11.0013	14.1	10.0361
14.2	11.0296	14.2	10.0713
14.3	11.0533	14.3	10.1063
14.4	11.0766	14.4	10.1409
14.5	11.103	14.5	10.1752
14.6	11.1306	14.6	10.2092
14.7	11.152	14.7	10.2429
14.8	11.1707	14.8	10.2763
14.9	11.1855	14.9	10.3093
15	11.2106	15	10.3421
15.1	11.2402	15.1	10.3746
15.2	11.2608	15.2	10.4068
15.3	11.2819	15.3	10.4387
15.4	11.3012	15.4	10.4703
15.5	11.3298	15.5	10.5016
15.6	11.3506	15.6	10.5326
15.7	11.3713	15.7	10.5634
15.8	11.3893	15.8	10.5938
15.9	11.4096	15.9	10.624
16	11.4308	16	10.6539
16.1	11.4506	16.1	10.6836
16.2	11.4707	16.2	10.713
16.3	11.4923	16.3	10.7421
16.4	11.5103	16.4	10.7709
16.5	11.525	16.5	10.7995
16.6	11.5447	16.6	10.8278
16.7	11.5617	16.7	10.8559
16.8	11.5767	16.8	10.8837
16.9	11.5924	16.9	10.9113
17	11.611	17	10.9386
17.1	11.6317	17.1	10.9657
17.2	11.6507	17.2	10.9925
17.3	11.6697	17.3	11.0191
17.4	11.6868	17.4	11.0454
17.5	11.7065	17.5	11.0715
17.6	11.7207	17.6	11.0973
17.7	11.7373	17.7	11.123
17.8	11.7508	17.8	11.1484
17.9	11.7635	17.9	11.1735
18	11.7765	18	11.1985
18.1	11.7886	18.1	11.2232
18.2	11.8029	18.2	11.2476
18.3	11.8156	18.3	11.2719
18.4	11.8291	18.4	11.2959
18.5	11.8442	18.5	11.3198
18.6	11.8627	18.6	11.3434
18.7	11.8746	18.7	11.3668
18.8	11.8945	18.8	11.3899
18.9	11.9133	18.9	11.4129
19	11.9303	19	11.4357
19.1	11.9444	19.1	11.4582
19.2	11.9567	19.2	11.4806
19.3	11.9707	19.3	11.5027
19.4	11.9813	19.4	11.5246
19.5	11.9916	19.5	11.5464
19.6	12.0004	19.6	11.5679
19.7	12.01	19.7	11.5893
19.8	12.0214	19.8	11.6105
19.9	12.0343	19.9	11.6314
20	12.0444	20	11.6522
20.1	12.0537	20.1	11.6728
20.2	12.0588	20.2	11.6932
20.3	12.0699	20.3	11.7134
20.4	12.0805	20.4	11.7334
20.5	12.09	20.5	11.7533
20.6	12.0993	20.6	11.7729
20.7	12.1024	20.7	11.7924
20.8	12.1096	20.8	11.8118
20.9	12.1179	20.9	11.8309
21	12.1277	21	11.8499
21.1	12.1357	21.1	11.8687
21.2	12.1473	21.2	11.8873
21.3	12.1566	21.3	11.9057
21.4	12.1656	21.4	11.924
21.5	12.1765	21.5	11.9421
21.6	12.1808	21.6	11.9601
21.7	12.1908	21.7	11.9779
21.8	12.203	21.8	11.9955
21.9	12.2155	21.9	12.013
22	12.229	22	12.0303
22.1	12.2393	22.1	12.0475
22.2	12.2515	22.2	12.0645
22.3	12.2618	22.3	12.0813
22.4	12.27	22.4	12.098
22.5	12.2806	22.5	12.1145
22.6	12.2879	22.6	12.1309
22.7	12.2958	22.7	12.1472
22.8	12.3042	22.8	12.1633
22.9	12.3134	22.9	12.1792
23	12.3217	23	12.195
23.1	12.3317	23.1	12.2107
23.2	12.3351	23.2	12.2262
23.3	12.3421	23.3	12.2416
23.4	12.3489	23.4	12.2568
23.5	12.3548	23.5	12.2719
23.6	12.3634	23.6	12.2869
23.7	12.3693	23.7	12.3017
23.8	12.3796	23.8	12.3164
23.9	12.3919	23.9	12.3309
24	12.3998	24	12.3454
24.1	12.4076	24.1	12.3597
24.2	12.4221	24.2	12.3738
24.3	12.4297	24.3	12.3879
24.4	12.4395	24.4	12.4018
24.5	12.4477	24.5	12.4156
24.6	12.4528	24.6	12.4292
24.7	12.4526	24.7	12.4428
24.8	12.4615	24.8	12.4562
24.9	12.4604	24.9	12.4695
25	12.4656	25	12.4826
25.1	12.4716	25.1	12.4957
25.2	12.4803	25.2	12.5086
25.3	12.4897	25.3	12.5214
25.4	12.4946	25.4	12.5341
25.5	12.505	25.5	12.5467
25.6	12.5111	25.6	12.5592
25.7	12.5131	25.7	12.5715
25.8	12.5203	25.8	12.5838
25.9	12.5266	25.9	12.5959
26	12.5319	26	12.6079
26.1	12.533	26.1	12.6198
26.2	12.5416	26.2	12.6316
26.3	12.5473	26.3	12.6433
26.4	12.5535	26.4	12.6549
26.5	12.556	26.5	12.6664
26.6	12.5627	26.6	12.6778
26.7	12.572	26.7	12.6891
26.8	12.5808	26.8	12.7002
26.9	12.5873	26.9	12.7113
27	12.5968	27	12.7223
27.1	12.6033	27.1	12.7332
27.2	12.6052	27.2	12.7439
27.3	12.6121	27.3	12.7546
27.4	12.6205	27.4	12.7652
27.5	12.6238	27.5	12.7757
27.6	12.6264	27.6	12.7861
27.7	12.6322	27.7	12.7964
27.8	12.6388	27.8	12.8066
27.9	12.6428	27.9	12.8167
28	12.6461	28	12.8267
28.1	12.651	28.1	12.8366
28.2	12.6556	28.2	12.8465
28.3	12.6577	28.3	12.8562
28.4	12.6571	28.4	12.8659
28.5	12.6572	28.5	12.8754
28.6	12.6644	28.6	12.8849
28.7	12.671	28.7	12.8943
28.8	12.6799	28.8	12.9036
28.9	12.6817	28.9	12.9129
29	12.6808	29	12.922
29.1	12.6822	29.1	12.9311
29.2	12.689	29.2	12.94
29.3	12.693	29.3	12.9489
29.4	12.6995	29.4	12.9578
29.5	12.7	29.5	12.9665
29.6	12.7042	29.6	12.9752
29.7	12.7083	29.7	12.9837
29.8	12.715	29.8	12.9922
29.9	12.7177	29.9	13.0007
30	12.7166	30	13.009
30.1	12.7219	30.1	13.0173
30.2	12.7243	30.2	13.0255
30.3	12.7232	30.3	13.0336
30.4	12.7227	30.4	13.0416
30.5	12.7275	30.5	13.0496
30.6	12.7284	30.6	13.0575
30.7	12.7316	30.7	13.0654
30.8	12.7386	30.8	13.0731
30.9	12.747	30.9	13.0808
31	12.7522	31	13.0884
31.1	12.7605	31.1	13.096
31.2	12.7645	31.2	13.1035
31.3	12.7675	31.3	13.1109
31.4	12.7652	31.4	13.1182
31.5	12.7684	31.5	13.1255
31.6	12.774	31.6	13.1327
31.7	12.7795	31.7	13.1399
31.8	12.7822	31.8	13.1469
31.9	12.7859	31.9	13.154
32	12.7906	32	13.1609
32.1	12.7974	32.1	13.1678
32.2	12.8031	32.2	13.1746
32.3	12.8043	32.3	13.1814
32.4	12.8087	32.4	13.1881
32.5	12.8195	32.5	13.1948
32.6	12.8242	32.6	13.2014
32.7	12.8274	32.7	13.2079
32.8	12.8272	32.8	13.2143
32.9	12.8305	32.9	13.2208
33	12.8338	33	13.2271
33.1	12.8369	33.1	13.2334
33.2	12.842	33.2	13.2396
33.3	12.8459	33.3	13.2458
33.4	12.8448	33.4	13.2519
33.5	12.8473	33.5	13.258
33.6	12.8519	33.6	13.264
33.7	12.8551	33.7	13.27
33.8	12.8562	33.8	13.2759
33.9	12.8586	33.9	13.2817
34	12.863	34	13.2875
34.1	12.8674	34.1	13.2933
34.2	12.867	34.2	13.2989
34.3	12.87	34.3	13.3046
34.4	12.8727	34.4	13.3102
34.5	12.875	34.5	13.3157
34.6	12.8792	34.6	13.3212
34.7	12.8771	34.7	13.3266
34.8	12.8777	34.8	13.332
34.9	12.8792	34.9	13.3374
35	12.8859	35	13.3427
35.1	12.8876	35.1	13.3479
35.2	12.8885	35.2	13.3531
35.3	12.8873	35.3	13.3582
35.4	12.8887	35.4	13.3633
35.5	12.8933	35.5	13.3684
35.6	12.8992	35.6	13.3734
35.7	12.9025	35.7	13.3784
35.8	12.9023	35.8	13.3833
35.9	12.901	35.9	13.3882
36	12.9027	36	13.393
36.1	12.9067	36.1	13.3978
36.2	12.9061	36.2	13.4025
36.3	12.9086	36.3	13.4072
36.4	12.9131	36.4	13.4119
36.5	12.9158	36.5	13.4165
36.6	12.919	36.6	13.4211
36.7	12.9165	36.7	13.4256
36.8	12.9202	36.8	13.4301
36.9	12.9213	36.9	13.4345
37	12.9253	37	13.439
37.1	12.9228	37.1	13.4433
37.2	12.9222	37.2	13.4476
37.3	12.9259	37.3	13.4519
37.4	12.927	37.4	13.4562
37.5	12.9269	37.5	13.4604
37.6	12.9297	37.6	13.4646
37.7	12.9291	37.7	13.4687
37.8	12.9303	37.8	13.4728
37.9	12.9321	37.9	13.4769
38	12.9333	38	13.4809
38.1	12.9325	38.1	13.4849
38.2	12.9356	38.2	13.4888
38.3	12.9402	38.3	13.4928
38.4	12.9453	38.4	13.4966
38.5	12.9452	38.5	13.5005
38.6	12.9419	38.6	13.5043
38.7	12.9407	38.7	13.5081
38.8	12.9427	38.8	13.5118
38.9	12.9487	38.9	13.5155
39	12.9509	39	13.5192
39.1	12.9494	39.1	13.5228
39.2	12.9504	39.2	13.5264
39.3	12.9526	39.3	13.53
39.4	12.9554	39.4	13.5336
39.5	12.9553	39.5	13.5371
39.6	12.9561	39.6	13.5405
39.7	12.957	39.7	13.544
39.8	12.9577	39.8	13.5474
39.9	12.9603	39.9	13.5508
40	12.9614	40	13.5541
40.1	12.9604	40.1	13.5575
40.2	12.9608	40.2	13.5608
40.3	12.9624	40.3	13.564
40.4	12.9633	40.4	13.5673
40.5	12.9644	40.5	13.5705
40.6	12.9637	40.6	13.5736
40.7	12.9633	40.7	13.5768
40.8	12.9694	40.8	13.5799
40.9	12.9695	40.9	13.583
41	12.9744	41	13.5861
41.1	12.9762	41.1	13.5891
41.2	12.9747	41.2	13.5921
41.3	12.9784	41.3	13.5951
41.4	12.9825	41.4	13.598
41.5	12.9868	41.5	13.6009
41.6	12.9879	41.6	13.6038
41.7	12.9852	41.7	13.6067
41.8	12.9877	41.8	13.6096
41.9	12.989	41.9	13.6124
42	12.9886	42	13.6152
42.1	12.9916	42.1	13.6179
42.2	12.99	42.2	13.6207
42.3	12.9941	42.3	13.6234
42.4	12.9956	42.4	13.6261
42.5	12.9964	42.5	13.6288
42.6	13.0012	42.6	13.6314
42.7	13.0049	42.7	13.634
42.8	13.0112	42.8	13.6366
42.9	13.0122	42.9	13.6392
43	13.0112	43	13.6418
43.1	13.0124	43.1	13.6443
43.2	13.0132	43.2	13.6468
43.3	13.0176	43.3	13.6493
43.4	13.0177	43.4	13.6517
43.5	13.0174	43.5	13.6542
43.6	13.022	43.6	13.6566
43.7	13.0197	43.7	13.659
43.8	13.0183	43.8	13.6614
43.9	13.0179	43.9	13.6637
44	13.0215	44	13.666
44.1	13.0221	44.1	13.6683
44.2	13.0246	44.2	13.6706
44.3	13.0209	44.3	13.6729
44.4	13.0171	44.4	13.6751
44.5	13.0178	44.5	13.6774
44.6	13.0208	44.6	13.6796
44.7	13.0221	44.7	13.6818
44.8	13.025	44.8	13.6839
44.9	13.0263	44.9	13.6861
45	13.0278	45	13.6882
45.1	13.0288	45.1	13.6903
45.2	13.0324	45.2	13.6924
45.3	13.0342	45.3	13.6945
45.4	13.0332	45.4	13.6965
45.5	13.0356	45.5	13.6985
45.6	13.0376	45.6	13.7006
45.7	13.0431	45.7	13.7025
45.8	13.0483	45.8	13.7045
45.9	13.0519	45.9	13.7065
46	13.0525	46	13.7084
46.1	13.0541	46.1	13.7103
46.2	13.056	46.2	13.7122
46.3	13.0589	46.3	13.7141
46.4	13.0573	46.4	13.716
46.5	13.0628	46.5	13.7179
46.6	13.0641	46.6	13.7197
46.7	13.0653	46.7	13.7215
46.8	13.0686	46.8	13.7233
46.9	13.0677	46.9	13.7251
47	13.0646	47	13.7269
47.1	13.0663	47.1	13.7286
47.2	13.0667	47.2	13.7304
47.3	13.0686	47.3	13.7321
47.4	13.0661	47.4	13.7338
47.5	13.0649	47.5	13.7355
47.6	13.0702	47.6	13.7372
47.7	13.0688	47.7	13.7388
47.8	13.0699	47.8	13.7405
47.9	13.0731	47.9	13.7421
48	13.0744	48	13.7437
48.1	13.0817	48.1	13.7453
48.2	13.0857	48.2	13.7469
48.3	13.0872	48.3	13.7485
48.4	13.0883	48.4	13.7501
48.5	13.0852	48.5	13.7516
48.6	13.0825	48.6	13.7531
48.7	13.0791	48.7	13.7547
48.8	13.0801	48.8	13.7562
48.9	13.0782	48.9	13.7576
49	13.08	49	13.7591
49.1	13.08	49.1	13.7606
49.2	13.0772	49.2	13.762
49.3	13.078	49.3	13.7635
49.4	13.0795	49.4	13.7649
49.5	13.079	49.5	13.7663
49.6	13.0833	49.6	13.7677
49.7	13.084	49.7	13.7691
49.8	13.0845	49.8	13.7705
49.9	13.0887	49.9	13.7718
50	13.0874	50	13.7732
50.1	13.0851	50.1	13.7745
50.2	13.0895	50.2	13.7758
50.3	13.096	50.3	13.7771
50.4	13.1006	50.4	13.7784
50.5	13.0982	50.5	13.7797
50.6	13.0943	50.6	13.781
50.7	13.0972	50.7	13.7823
50.8	13.0983	50.8	13.7835
50.9	13.0941	50.9	13.7848
51	13.0892	51	13.786
51.1	13.0914	51.1	13.7872
51.2	13.093	51.2	13.7884
51.3	13.093	51.3	13.7896
51.4	13.0947	51.4	13.7908
51.5	13.0959	51.5	13.792
51.6	13.093	51.6	13.7931
51.7	13.0889	51.7	13.7943
51.8	13.0887	51.8	13.7954
51.9	13.0842	51.9	13.7966
52	13.088	52	13.7977
52.1	13.0898	52.1	13.7988
52.2	13.0906	52.2	13.7999
52.3	13.0877	52.3	13.801
52.4	13.0876	52.4	13.8021
52.5	13.0914	52.5	13.8031
52.6	13.0874	52.6	13.8042
52.7	13.0937	52.7	13.8053
52.8	13.0976	52.8	13.8063
52.9	13.0996	52.9	13.8073
53	13.1012	53	13.8084
53.1	13.1024	53.1	13.8094
53.2	13.1029	53.2	13.8104
53.3	13.1024	53.3	13.8114
53.4	13.1008	53.4	13.8124
53.5	13.1038	53.5	13.8134
53.6	13.103	53.6	13.8143
53.7	13.1018	53.7	13.8153
53.8	13.1027	53.8	13.8162
53.9	13.1019	53.9	13.8172
54	13.102	54	13.8181
54.1	13.1053	54.1	13.819
54.2	13.1104	54.2	13.82
54.3	13.1125	54.3	13.8209
54.4	13.1164	54.4	13.8218
54.5	13.1154	54.5	13.8227
54.6	13.1177	54.6	13.8236
54.7	13.1206	54.7	13.8244
54.8	13.1231	54.8	13.8253
54.9	13.1235	54.9	13.8262
55	13.1221	55	13.827
55.1	13.1217	55.1	13.8279
55.2	13.1239	55.2	13.8287
55.3	13.1222	55.3	13.8295
55.4	13.1214	55.4	13.8304
55.5	13.122	55.5	13.8312
55.6	13.1218	55.6	13.832
55.7	13.1245	55.7	13.8328
55.8	13.1295	55.8	13.8336
55.9	13.1282	55.9	13.8344
56	13.1294	56	13.8351
56.1	13.1279	56.1	13.8359
56.2	13.1293	56.2	13.8367
56.3	13.1274	56.3	13.8374
56.4	13.1274	56.4	13.8382
56.5	13.1319	56.5	13.8389
56.6	13.1313	56.6	13.8397
56.7	13.1332	56.7	13.8404
56.8	13.1365	56.8	13.8411
56.9	13.1327	56.9	13.8419
57	13.1307	57	13.8426
57.1	13.1293	57.1	13.8433
57.2	13.133	57.2	13.844
57.3	13.1327	57.3	13.8447
57.4	13.1292	57.4	13.8453
57.5	13.1289	57.5	13.846
57.6	13.1317	57.6	13.8467
57.7	13.128	57.7	13.8474
57.8	13.1318	57.8	13.848
57.9	13.1268	57.9	13.8487
58	13.1311	58	13.8493
58.1	13.127	58.1	13.85
58.2	13.1297	58.2	13.8506
58.3	13.1277	58.3	13.8512
58.4	13.1099	58.4	13.8519
58.5	13.1087	58.5	13.8525
58.6	13.1087	58.6	13.8531
58.7	13.1058	58.7	13.8537
58.8	13.1087	58.8	13.8543
58.9	13.1087	58.9	13.8549
59	13.1103	59	13.8555
59.1	13.1123	59.1	13.8561
59.2	13.1123	59.2	13.8567
59.3		59.3	13.8573
59.4		59.4	13.8578
59.5		59.5	13.8584
59.6		59.6	13.859
59.7		59.7	13.8595
59.8		59.8	13.8601
59.9		59.9	13.8606
60		60	13.8612
60.1		60.1	13.8612
60.2		60.2	13.7447
60.3		60.3	13.6291
60.4		60.4	13.5146
60.5		60.5	13.401
60.6		60.6	13.2883
60.7		60.7	13.1767
60.8		60.8	13.0659
60.9		60.9	12.9561
61		61	12.8472
61.1		61.1	12.7392
61.2		61.2	12.6321
61.3		61.3	12.5259
61.4		61.4	12.4207
61.5		61.5	12.3163
61.6		61.6	12.2127
61.7		61.7	12.1101
61.8	9.36953	61.8	12.0083
61.9	9.36953	61.9	11.9074
62	9.3761	62	11.8073
62.1	9.3761	62.1	11.708
62.2	9.3761	62.2	11.6097
62.3	9.3761	62.3	11.5121
62.4	9.3761	62.4	11.4153
62.5	9.28999	62.5	11.3194
62.6	9.20889	62.6	11.2242
62.7	9.16451	62.7	11.1299
62.8	9.14161	62.8	11.0364
62.9	9.0728	62.9	10.9436
63	8.9467	63	10.8516
63.1	8.9096	63.1	10.7604
63.2	8.7135	63.2	10.67
63.3	8.6361	63.3	10.5803
63.4	8.4895	63.4	10.4914
63.5	8.4034	63.5	10.4032
63.6	8.3136	63.6	10.3157
63.7	8.2753	63.7	10.2291
63.8	8.2324	63.8	10.1431
63.9	8.1332	63.9	10.0578
64	8.0908	64	9.97329
64.1	8.0435	64.1	9.88946
64.2	7.9861	64.2	9.80636
64.3	7.9023	64.3	9.72394
64.4	7.8414	64.4	9.64221
64.5	7.7879	64.5	9.56117
64.6	7.7314	64.6	9.4808
64.7	7.6606	64.7	9.40114
64.8	7.6189	64.8	9.32212
64.9	7.5678	64.9	9.24377
65	7.4961	65	9.16608
65.1	7.4315	65.1	9.08904
65.2	7.3843	65.2	9.01267
65.3	7.3336	65.3	8.93691
65.4	7.286	65.4	8.8618
65.5	7.2396	65.5	8.78732
65.6	7.1784	65.6	8.71346
65.7	7.1298	65.7	8.64025
65.8	7.0742	65.8	8.56763
65.9	7.0281	65.9	8.49562
66	6.9746	66	8.42421
66.1	6.9258	66.1	8.35341
66.2	6.8848	66.2	8.28322
66.3	6.8383	66.3	8.2136
66.4	6.7988	66.4	8.14457
66.5	6.7443	66.5	8.07611
66.6	6.6907	66.6	8.00823
66.7	6.6467	66.7	7.94095
66.8	6.594	66.8	7.8742
66.9	6.5331	66.9	7.80802
67	6.4651	67	7.7424
67.1	6.4111	67.1	7.67733
67.2	6.3571	67.2	7.61282
67.3	6.2994	67.3	7.54884
67.4	6.2496	67.4	7.48539
67.5	6.2132	67.5	7.42248
67.6	6.1791	67.6	7.36009
67.7	6.1349	67.7	7.29825
67.8	6.0916	67.8	7.23692
67.9	6.0492	67.9	7.17609
68	6.0055	68	7.11578
68.1	5.9641	68.1	7.05597
68.2	5.921	68.2	6.99669
68.3	5.9011	68.3	6.93788
68.4	5.8673	68.4	6.87957
68.5	5.8357	68.5	6.82175
68.6	5.8134	68.6	6.76442
68.7	5.7851	68.7	6.70759
68.8	5.7559	68.8	6.65121
68.9	5.7242	68.9	6.59531
69	5.6926	69	6.53988
69.1	5.6535	69.1	6.48492
69.2	5.6157	69.2	6.43043
69.3	5.5887	69.3	6.37639
69.4	5.5696	69.4	6.3228
69.5	5.5508	69.5	6.26966
69.6	5.5222	69.6	6.21696
69.7	5.4918	69.7	6.16473
69.8	5.4401	69.8	6.11292
69.9	5.41721	69.9	6.06154
70	5.3783	70	6.0106
70.1	5.3511	70.1	5.96008
70.2	5.3115	70.2	5.91001
70.3	5.3276	70.3	5.86034
70.4	5.3895	70.4	5.81108
70.5	5.2569	70.5	5.76225
70.6	5.23559	70.6	5.71382
70.7	5.18871	70.7	5.66581
70.8	5.1467	70.8	5.61819
70.9	5.1957	70.9	5.57098
71	5.0538	71	5.52416
71.1	5.07583	71.1	5.47773
71.2	5.28207	71.2	5.43171
71.3	5.38401	71.3	5.38606
71.4	5.65491	71.4	5.34079
71.5	5.11977	71.5	5.29591
71.6	4.91671	71.6	5.2514
71.7	4.99909	71.7	5.20728
71.8	5.09629	71.8	5.16351
71.9	5.1317	71.9	5.12012
72	5.1102	72	5.07709
72.1	5.12909	72.1	5.03442
72.2	5.08121	72.2	4.99212
72.3	5.2858	72.3	4.95017
72.4	5.43899	72.4	4.90856
72.5	5.31769	72.5	4.86731
72.6	5.31809	72.6	4.8264
72.7	5.32161	72.7	4.78585
72.8	5.34581	72.8	4.74563
72.9	5.41781	72.9	4.70575
73	5.42019	73	4.6662
73.1	5.37039	73.1	4.62699
73.2	5.24871	73.2	4.58811
73.3	5.026	73.3	4.54955
73.4	4.7125	73.4	4.51132
73.5	4.54391	73.5	4.4734
73.6	4.42542	73.6	4.43581
73.7	4.37738	73.7	4.39854
73.8	4.30458	73.8	4.36158
73.9	4.26279	73.9	4.32492
74	4.27192	74	4.28857
74.1	4.37931	74.1	4.25253
74.2	4.44009	74.2	4.2168
74.3	4.44769	74.3	4.18137
74.4	4.49039	74.4	4.14623
74.5	4.53551	74.5	4.11138
74.6	4.51941	74.6	4.07683
74.7	4.53579	74.7	4.04258
74.8	4.55039	74.8	4.0086
74.9	4.5551	74.9	3.97491
75	4.5253	75	3.94151
75.1	4.5246	75.1	3.90838
75.2	4.5011	75.2	3.87555
75.3	4.4708	75.3	3.84298
75.4	4.455	75.4	3.81068
75.5	4.4237	75.5	3.77866
75.6	4.4127	75.6	3.7469
75.7	4.3932	75.7	3.71542
75.8	4.3796	75.8	3.6842
75.9	4.3537	75.9	3.65324
76	4.3366	76	3.62253
76.1	4.3199	76.1	3.59209
76.2	4.3025	76.2	3.56191
76.3	4.28	76.3	3.53198
76.4	4.2588	76.4	3.50229
76.5	4.2372	76.5	3.47286
76.6	4.2266	76.6	3.44368
76.7	4.2105	76.7	3.41474
76.8	4.1837	76.8	3.38605
76.9	4.1591	76.9	3.35759
77	4.1359	77	3.32937
77.1	4.1159	77.1	3.30139
77.2	4.1018	77.2	3.27366
77.3	4.085	77.3	3.24615
77.4	4.0659	77.4	3.21887
77.5	4.043	77.5	3.19182
77.6	4.0269	77.6	3.16499
77.7	4.0054	77.7	3.1384
77.8	3.9948	77.8	3.11203
77.9	3.9847	77.9	3.08587
78	3.9706	78	3.05994
78.1	3.9604	78.1	3.03422
78.2	3.9441	78.2	3.00873
78.3	3.9285	78.3	2.98345
78.4	3.9147	78.4	2.95838
78.5	3.9008	78.5	2.93351
78.6	3.8862	78.6	2.90886
78.7	3.8724	78.7	2.88442
78.8	3.8531	78.8	2.86018
78.9	3.8401	78.9	2.83615
79	3.8227	79	2.81231
79.1	3.811	79.1	2.78868
79.2	3.7999	79.2	2.76525
79.3	3.7857	79.3	2.74201
79.4	3.7714	79.4	2.71897
79.5	3.7539	79.5	2.69612
79.6	3.7374	79.6	2.67346
79.7	3.7254	79.7	2.651
79.8	3.7149	79.8	2.62872
79.9	3.7071	79.9	2.60663
80	3.6984	80	2.58472
80.1	3.6897	80.1	2.563
80.2	3.6749	80.2	2.54147
80.3	3.6628	80.3	2.52011
80.4	3.6521	80.4	2.49893
80.5	3.6388	80.5	2.47793
80.6	3.6241	80.6	2.45711
80.7	3.6113	80.7	2.43647
80.8	3.5959	80.8	2.41599
80.9	3.5805	80.9	2.39569
81	3.567	81	2.37556
81.1	3.559	81.1	2.35559
81.2	3.5475	81.2	2.3358
81.3	3.5369	81.3	2.31617
81.4	3.5293	81.4	2.29671
81.5	3.5196	81.5	2.27741
81.6	3.5102	81.6	2.25827
81.7	3.4952	81.7	2.2393
81.8	3.484	81.8	2.22048
81.9	3.4715	81.9	2.20182
82	3.4568	82	2.18332
82.1	3.4467	82.1	2.16497
82.2	3.4366	82.2	2.14678
82.3	3.4247	82.3	2.12874
82.4	3.4129	82.4	2.11085
82.5	3.3996	82.5	2.09311
82.6	3.389	82.6	2.07552
82.7	3.3811	82.7	2.05808
82.8	3.3719	82.8	2.04079
82.9	3.3581	82.9	2.02364
83	3.3469	83	2.00663
83.1	3.3368	83.1	1.98977
83.2	3.3319	83.2	1.97305
83.3	3.324	83.3	1.95647
83.4	3.319	83.4	1.94003
83.5	3.3132	83.5	1.92373
83.6	3.3043	83.6	1.90756
83.7	3.2946	83.7	1.89154
83.8	3.2851	83.8	1.87564
83.9	3.2717	83.9	1.85988
84	3.2615	84	1.84425
84.1	3.2559	84.1	1.82875
84.2	3.244	84.2	1.81339
84.3	3.232	84.3	1.79815
84.4	3.2225	84.4	1.78304
84.5	3.2147	84.5	1.76805
84.6	3.2073	84.6	1.75319
84.7	3.1995	84.7	1.73846
84.8	3.1901	84.8	1.72386
84.9	3.1855	84.9	1.70937
85	3.175	85	1.695
85.1	3.1674	85.1	1.68076
85.2	3.1587	85.2	1.66664
85.3	3.1483	85.3	1.65263
85.4	3.1419	85.4	1.63875
85.5	3.1388	85.5	1.62497
85.6	3.1345	85.6	1.61132
85.7	3.1317	85.7	1.59778
85.8	3.1227	85.8	1.58436
85.9	3.1131	85.9	1.57104
86	3.0997	86	1.55784
86.1	3.0886	86.1	1.54475
86.2	3.0787	86.2	1.53177
86.3	3.0716	86.3	1.5189
86.4	3.0585	86.4	1.50613
86.5	3.047	86.5	1.49348
86.6	3.0443	86.6	1.48093
86.7	3.04	86.7	1.46848
86.8	3.0323	86.8	1.45614
86.9	3.0314	86.9	1.44391
87	3.0207	87	1.43177
87.1	3.0096	87.1	1.41974
87.2	3	87.2	1.40781
87.3	2.9987	87.3	1.39598
87.4	3.0011	87.4	1.38425
87.5	2.9975	87.5	1.37262
87.6	2.9805	87.6	1.36108
87.7	2.97	87.7	1.34965
87.8	2.9625	87.8	1.33831
87.9	2.9602	87.9	1.32706
88	2.9426	88	1.31591
88.1	2.928	88.1	1.30485
88.2	2.9229	88.2	1.29389
88.3	2.9058	88.3	1.28302
88.4	2.9094	88.4	1.27223
88.5	2.9059	88.5	1.26154
88.6	2.8947	88.6	1.25094
88.7	2.8925	88.7	1.24043
88.8	2.8873	88.8	1.23001
88.9	2.8781	88.9	1.21967
89	2.8598	89	1.20942
89.1	2.8524	89.1	1.19926
89.2	2.8467	89.2	1.18918
89.3	2.8445	89.3	1.17919
89.4	2.8401	89.4	1.16928
89.5	2.842	89.5	1.15946
89.6	2.8448	89.6	1.14971
89.7	2.8423	89.7	1.14005
89.8	2.8381	89.8	1.13047
89.9	2.8353	89.9	1.12097
90	2.8244	90	1.11155
90.1	2.823	90.1	1.10221
90.2	2.8149	90.2	1.09295
90.3	2.8057	90.3	1.08377
90.4	2.8073	90.4	1.07466
90.5	2.7945	90.5	1.06563
90.6	2.7897	90.6	1.05667
90.7	2.7719	90.7	1.0478
90.8	2.7583	90.8	1.03899
90.9	2.7552	90.9	1.03026
91	2.7332	91	1.0216
91.1	2.7363	91.1	1.01302
91.2	2.7232	91.2	1.00451
91.3	2.7051	91.3	0.996067
91.4	2.6896	91.4	0.987696
91.5	2.6964	91.5	0.979396
91.6	2.7117	91.6	0.971166
91.7	2.7203	91.7	0.963007
91.8	2.7285	91.8	0.954914
91.9	2.7386	91.9	0.94689
92	2.7432	92	0.938933
92.1	2.7422	92.1	0.931042
92.2	2.7395	92.2	0.923221
92.3	2.7377	92.3	0.915463
92.4	2.7248	92.4	0.907769
92.5	2.7056	92.5	0.900141
92.6	2.6984	92.6	0.892577
92.7	2.6889	92.7	0.885078
92.8	2.6845	92.8	0.877641
92.9	2.6847	92.9	0.870265
93	2.6741	93	0.862952
93.1	2.6846	93.1	0.8557
93.2	2.697	93.2	0.848512
93.3	2.6877	93.3	0.841381
93.4	2.6703	93.4	0.834311
93.5	2.6571	93.5	0.8273
93.6	2.6319	93.6	0.820348
93.7	2.6229	93.7	0.813456
93.8	2.6201	93.8	0.80662
93.9	2.6245	93.9	0.799842
94	2.618	94	0.79312
94.1	2.6126	94.1	0.786455
94.2	2.6098	94.2	0.779848
94.3	2.6204	94.3	0.773295
94.4	2.6158	94.4	0.766797
94.5	2.6095	94.5	0.760353
94.6	2.6069	94.6	0.753963
94.7	2.6084	94.7	0.747629
94.8	2.6071	94.8	0.741347
94.9	2.6036	94.9	0.735117
95	2.6024	95	0.728939
95.1	2.5921	95.1	0.722814
95.2	2.5691	95.2	0.716742
95.3	2.5556	95.3	0.710719
95.4	2.5451	95.4	0.704746
95.5	2.5506	95.5	0.698824
95.6	2.5439	95.6	0.692951
95.7	2.5377	95.7	0.68713
95.8	2.5337	95.8	0.681356
95.9	2.5315	95.9	0.67563
96	2.5448	96	0.669952
96.1	2.5429	96.1	0.664322
96.2	2.5399	96.2	0.658742
96.3	2.5378	96.3	0.653206
96.4	2.5258	96.4	0.647717
96.5	2.5145	96.5	0.642274
96.6	2.502	96.6	0.636876
96.7	2.4872	96.7	0.631526
96.8	2.489	96.8	0.626219
96.9	2.4905	96.9	0.620957
97	2.4887	97	0.615739
97.1	2.4882	97.1	0.610564
97.2	2.4843	97.2	0.605435
97.3	2.4857	97.3	0.600347
97.4	2.4805	97.4	0.595302
97.5	2.4758	97.5	0.5903
97.6	2.464	97.6	0.585339
97.7	2.4556	97.7	0.580422
97.8	2.4481	97.8	0.575544
97.9	2.4417	97.9	0.570708
98	2.444	98	0.565912
98.1	2.4447	98.1	0.561156
98.2	2.4374	98.2	0.556442
98.3	2.4277	98.3	0.551766
98.4	2.4215	98.4	0.54713
98.5	2.4177	98.5	0.542532
98.6	2.4123	98.6	0.537973
98.7	2.4032	98.7	0.533453
98.8	2.3958	98.8	0.52897
98.9	2.392	98.9	0.524525
99	2.3995	99	0.520118
99.1	2.4139	99.1	0.515747
99.2	2.4238	99.2	0.511414
99.3	2.4337	99.3	0.507116
99.4	2.4327	99.4	0.502855
99.5	2.4388	99.5	0.498629
99.6	2.4286	99.6	0.494439
99.7	2.4203	99.7	0.490285
99.8	2.4049	99.8	0.486165
99.9	2.3961	99.9	0.48208
100	2.3773	100	0.478029
100.1	2.3622	100.1	0.474012
100.2	2.357	100.2	0.47003
100.3	2.3392	100.3	0.46608
100.4	2.3345	100.4	0.462163
100.5	2.3298	100.5	0.458279
100.6	2.3258	100.6	0.454428
100.7	2.3197	100.7	0.450611
100.8	2.3202	100.8	0.446824
100.9	2.3152	100.9	0.443069
101	2.3138	101	0.439346
101.1	2.3144	101.1	0.435654
101.2	2.3173	101.2	0.431994
101.3	2.3093	101.3	0.428364
101.4	2.311	101.4	0.424764
101.5	2.3027	101.5	0.421195
101.6	2.2955	101.6	0.417655
101.7	2.2885	101.7	0.414147
101.8	2.2822	101.8	0.410667
101.9	2.279	101.9	0.407216
102	2.2717	102	0.403794
102.1	2.2717	102.1	0.4004
102.2	2.2674	102.2	0.397037
102.3	2.266	102.3	0.3937
102.4	2.2611	102.4	0.390392
102.5	2.2594	102.5	0.387111
102.6	2.2572	102.6	0.383858
102.7	2.2522	102.7	0.380633
102.8	2.2488	102.8	0.377435
102.9	2.2453	102.9	0.374263
103	2.2425	103	0.371118
103.1	2.2382	103.1	0.367999
103.2	2.2331	103.2	0.364908
103.3	2.2317	103.3	0.361841
103.4	2.2288	103.4	0.358801
103.5	2.2226	103.5	0.355786
103.6	2.2225	103.6	0.352796
103.7	2.2188	103.7	0.349832
103.8	2.2123	103.8	0.346892
103.9	2.2099	103.9	0.343977
104	2.2044	104	0.341087
104.1	2.1998	104.1	0.33822
104.2	2.194	104.2	0.335379
104.3	2.1935	104.3	0.332561
104.4	2.1879	104.4	0.329766
104.5	2.1866	104.5	0.326995
104.6	2.1837	104.6	0.324247
104.7	2.1831	104.7	0.321523
104.8	2.1802	104.8	0.318821
104.9	2.1817	104.9	0.316142
105	2.1814	105	0.313486
105.1	2.1745	105.1	0.310851
105.2	2.1743	105.2	0.30824
105.3	2.1729	105.3	0.30565
105.4	2.1737	105.4	0.303081
105.5	2.1718	105.5	0.300534
105.6	2.1626	105.6	0.298009
105.7	2.1598	105.7	0.295505
105.8	2.1544	105.8	0.293022
105.9	2.1491	105.9	0.29056
106	2.1504	106	0.288118
106.1	2.1449	106.1	0.285697
106.2	2.1385	106.2	0.283297
106.3	2.1371	106.3	0.280916
106.4	2.1379	106.4	0.278555
106.5	2.1377	106.5	0.276215
106.6	2.1385	106.6	0.273894
106.7	2.1338	106.7	0.271593
106.8	2.1316	106.8	0.26931
106.9	2.131	106.9	0.267047
107	2.1303	107	0.264803
107.1	2.1276	107.1	0.262578
107.2	2.1294	107.2	0.260372
107.3	2.1287	107.3	0.258184
107.4	2.1249	107.4	0.256014
107.5	2.1171	107.5	0.253863
107.6	2.1148	107.6	0.25173
107.7	2.1162	107.7	0.249615
107.8	2.1208	107.8	0.247517
107.9	2.1216	107.9	0.245437
108	2.1197	108	0.243375
108.1	2.1156	108.1	0.24133
108.2	2.1166	108.2	0.239302
108.3	2.1121	108.3	0.237292
108.4	2.1116	108.4	0.235297
108.5	2.1109	108.5	0.23332
108.6	2.109	108.6	0.23136
108.7	2.1022	108.7	0.229416
108.8	2.0949	108.8	0.227488
108.9	2.0888	108.9	0.225576
109	2.084	109	0.223681
109.1	2.0833	109.1	0.221801
109.2	2.0817	109.2	0.219938
109.3	2.0777	109.3	0.21809
109.4	2.0703	109.4	0.216257
109.5	2.0658	109.5	0.21444
109.6	2.064	109.6	0.212638
109.7	2.0611	109.7	0.210851
109.8	2.0571	109.8	0.20908
109.9	2.0553	109.9	0.207323
110	2.0508	110	0.20558
110.1	2.0452	110.1	0.203853
110.2	2.0433	110.2	0.20214
110.3	2.0407	110.3	0.200442
110.4	2.0356	110.4	0.198757
110.5	2.0339	110.5	0.197087
110.6	2.0249	110.6	0.195431
110.7	2.0256	110.7	0.193789
110.8	2.0218	110.8	0.192161
110.9	2.0184	110.9	0.190546
111	2.0096	111	0.188945
111.1	2.0069	111.1	0.187357
111.2	2.0083	111.2	0.185783
111.3	2.004	111.3	0.184222
111.4	1.999	111.4	0.182674
111.5	1.9934	111.5	0.181139
111.6	1.9889	111.6	0.179616
111.7	1.9893	111.7	0.178107
111.8	1.9878	111.8	0.176611
111.9	1.9871	111.9	0.175127
112	1.9866	112	0.173655
112.1	1.9819	112.1	0.172196
112.2	1.9803	112.2	0.170749
112.3	1.9793	112.3	0.169314
112.4	1.9782	112.4	0.167891
112.5	1.9727	112.5	0.166481
112.6	1.9687	112.6	0.165082
112.7	1.9661	112.7	0.163695
112.8	1.9629	112.8	0.162319
112.9	1.9588	112.9	0.160955
113	1.9571	113	0.159603
113.1	1.9567	113.1	0.158261
113.2	1.9606	113.2	0.156932
113.3	1.9563	113.3	0.155613
113.4	1.9507	113.4	0.154306
113.5	1.9487	113.5	0.153009
113.6	1.9476	113.6	0.151723
113.7	1.936	113.7	0.150449
113.8	1.9279	113.8	0.149184
113.9	1.933	113.9	0.147931
114	1.9312	114	0.146687
114.1	1.9314	114.1	0.145455
114.2	1.9343	114.2	0.144233
114.3	1.9338	114.3	0.143021
114.4	1.9292	114.4	0.141819
114.5	1.9251	114.5	0.140627
114.6	1.9258	114.6	0.139446
114.7	1.9266	114.7	0.138274
114.8	1.9293	114.8	0.137112
114.9	1.9259	114.9	0.13596
115	1.9342	115	0.134817
115.1	1.9331	115.1	0.133685
115.2	1.9399	115.2	0.132561
115.3	1.9342	115.3	0.131447
115.4	1.922	115.4	0.130343
115.5	1.9312	115.5	0.129248
115.6	1.95	115.6	0.128161
115.7	1.9516	115.7	0.127085
115.8	1.9518	115.8	0.126017
115.9	1.9537	115.9	0.124958
116	1.9537	116	0.123908
116.1	1.9522	116.1	0.122867
116.2	1.9518	116.2	0.121834
116.3		116.3	0.120811
116.4		116.4	0.119795
116.5		116.5	0.118789
116.6		116.6	0.117791
116.7		116.7	0.116801
116.8		116.8	0.11582
116.9		116.9	0.114846
117		117	0.113881
117.1		117.1	0.113881
117.2		117.2	0.365271
117.3		117.3	0.614289
117.4		117.4	0.86088
117.5		117.5	1.10507
117.6		117.6	1.34688
117.7		117.7	1.58626
117.8		117.8	1.82339
117.9		117.9	2.0582
118		118	2.29072
118.1		118.1	2.52098
118.2		118.2	2.74893
118.3		118.3	2.97473
118.4		118.4	3.19832
118.5		118.5	3.41974
118.6		118.6	3.639
118.7		118.7	3.85606
118.8	8.08684	118.8	4.07107
118.9	8.08776	118.9	4.28399
119	8.15977	119	4.49483
119.1	8.19162	119.1	4.70361
119.2	8.29998	119.2	4.9103
119.3	8.3414	119.3	5.11504
119.4	8.5537	119.4	5.31778
119.5	8.7985	119.5	5.51855
119.6	8.986	119.6	5.71736
119.7	9.1473	119.7	5.91418
119.8	9.43289	119.8	6.10913
119.9	9.67029	119.9	6.30219
120	9.84801	120	6.49337
120.1	10.1692	120.1	6.68268
120.2	10.3528	120.2	6.87009
120.3	10.5606	120.3	7.05574
120.4	10.7504	120.4	7.23957
120.5	10.9393	120.5	7.42161
120.6	11.118	120.6	7.60188
120.7	11.3432	120.7	7.78034
120.8	11.517	120.8	7.95711
120.9	11.7001	120.9	8.13216
121	11.8791	121	8.3055
121.1	12.031	121.1	8.47716
121.2	12.2113	121.2	8.64709
121.3	12.3967	121.3	8.81542
121.4	12.5902	121.4	8.9821
121.5	12.7494	121.5	9.14716
121.6	12.9331	121.6	9.31062
121.7	13.089	121.7	9.47243
121.8	13.2297	121.8	9.63271
121.9	13.3959	121.9	9.79143
122	13.5608	122	9.94861
122.1	13.7207	122.1	10.1042
122.2	13.8757	122.2	10.2583
122.3	14.0304	122.3	10.411
122.4	14.1678	122.4	10.5621
122.5	14.3111	122.5	10.7118
122.6	14.4483	122.6	10.86
122.7	14.5894	122.7	11.0067
122.8	14.7372	122.8	11.152
122.9	14.875	122.9	11.2959
123	15.006	123	11.4384
123.1	15.153	123.1	11.5796
123.2	15.2808	123.2	11.7193
123.3	15.3943	123.3	11.8576
123.4	15.514	123.4	11.9947
123.5	15.6242	123.5	12.1304
123.6	15.7335	123.6	12.2648
123.7	15.8476	123.7	12.3978
123.8	15.9669	123.8	12.5296
123.9	16.0826	123.9	12.6601
124	16.1961	124	12.7893
124.1	16.3114	124.1	12.9172
124.2	16.4292	124.2	13.0439
124.3	16.5397	124.3	13.1694
124.4	16.637	124.4	13.2936
124.5	16.7481	124.5	13.4167
124.6	16.8555	124.6	13.5385
124.7	16.9526	124.7	13.6591
124.8	17.0389	124.8	13.7786
124.9	17.1264	124.9	13.8969
125	17.2101	125	14.0141
125.1	17.297	125.1	14.1301
125.2	17.3888	125.2	14.2449
125.3	17.4708	125.3	14.3587
125.4	17.5625	125.4	14.4714
125.5	17.6542	125.5	14.5829
125.6	17.7426	125.6	14.6934
125.7	17.8285	125.7	14.8028
125.8	17.9135	125.8	14.9111
125.9	17.9929	125.9	15.0184
126	18.0714	126	15.1246
126.1	18.152	126.1	15.2298
126.2	18.2268	126.2	15.3339
126.3	18.3068	126.3	15.4371
126.4	18.3823	126.4	15.5392
126.5	18.4622	126.5	15.6404
126.6	18.5423	126.6	15.7406
126.7	18.6118	126.7	15.8397
126.8	18.6837	126.8	15.9379
126.9	18.7505	126.9	16.0352
127	18.8203	127	16.1315
127.1	18.8948	127.1	16.2269
127.2	18.9728	127.2	16.3213
127.3	19.0433	127.3	16.4149
127.4	19.1105	127.4	16.5075
127.5	19.1728	127.5	16.5992
127.6	19.2369	127.6	16.69
127.7	19.2954	127.7	16.7799
127.8	19.3578	127.8	16.869
127.9	19.4139	127.9	16.9572
128	19.4752	128	17.0445
128.1	19.5259	128.1	17.131
128.2	19.5719	128.2	17.2166
128.3	19.6198	128.3	17.3014
128.4	19.666	128.4	17.3853
128.5	19.7173	128.5	17.4685
128.6	19.7597	128.6	17.5508
128.7	19.8117	128.7	17.6324
128.8	19.8597	128.8	17.7131
128.9	19.9063	128.9	17.7931
129	19.9574	129	17.8723
129.1	20.0079	129.1	17.9507
129.2	20.0538	129.2	18.0283
129.3	20.0936	129.3	18.1052
129.4	20.1347	129.4	18.1813
129.5	20.1679	129.5	18.2567
129.6	20.2085	129.6	18.3314
129.7	20.251	129.7	18.4053
129.8	20.2969	129.8	18.4785
129.9	20.336	129.9	18.551
130	20.3746	130	18.6228
130.1	20.4169	130.1	18.6939
130.2	20.4583	130.2	18.7642
130.3	20.5014	130.3	18.834
130.4	20.5413	130.4	18.903
130.5	20.5866	130.5	18.9714
130.6	20.6257	130.6	19.039
130.7	20.6618	130.7	19.1061
130.8	20.6994	130.8	19.1724
130.9	20.7327	130.9	19.2382
131	20.7689	131	19.3033
131.1	20.8047	131.1	19.3677
131.2	20.8355	131.2	19.4315
131.3	20.8638	131.3	19.4947
131.4	20.8893	131.4	19.5573
131.5	20.9199	131.5	19.6193
131.6	20.9555	131.6	19.6807
131.7	20.9875	131.7	19.7414
131.8	21.0182	131.8	19.8016
131.9	21.0469	131.9	19.8612
132	21.0755	132	19.9202
132.1	21.1083	132.1	19.9787
132.2	21.1422	132.2	20.0365
132.3	21.1752	132.3	20.0938
132.4	21.2035	132.4	20.1506
132.5	21.2289	132.5	20.2068
132.6	21.2574	132.6	20.2624
132.7	21.2817	132.7	20.3175
132.8	21.3057	132.8	20.3721
132.9	21.3343	132.9	20.4261
133	21.3603	133	20.4796
133.1	21.3813	133.1	20.5326
133.2	21.4052	133.2	20.5851
133.3	21.4299	133.3	20.637
133.4	21.4574	133.4	20.6885
133.5	21.483	133.5	20.7395
133.6	21.5066	133.6	20.7899
133.7	21.5251	133.7	20.8399
133.8	21.5373	133.8	20.8893
133.9	21.5564	133.9	20.9383
134	21.5762	134	20.9868
134.1	21.5979	134.1	21.0349
134.2	21.6192	134.2	21.0824
134.3	21.6448	134.3	21.1295
134.4	21.6626	134.4	21.1762
134.5	21.682	134.5	21.2224
134.6	21.697	134.6	21.2681
134.7	21.7198	134.7	21.3134
134.8	21.7403	134.8	21.3583
134.9	21.7544	134.9	21.4027
135	21.7706	135	21.4467
135.1	21.7843	135.1	21.4903
135.2	21.8037	135.2	21.5334
135.3	21.818	135.3	21.5761
135.4	21.8333	135.4	21.6184
135.5	21.8509	135.5	21.6603
135.6	21.8714	135.6	21.7017
135.7	21.8861	135.7	21.7428
135.8	21.9039	135.8	21.7835
135.9	21.9223	135.9	21.8238
136	21.938	136	21.8636
136.1	21.9532	136.1	21.9031
136.2	21.9715	136.2	21.9422
136.3	21.9863	136.3	21.981
136.4	22.0009	136.4	22.0193
136.5	22.0131	136.5	22.0573
136.6	22.0271	136.6	22.0949
136.7	22.0443	136.7	22.1321
136.8	22.0647	136.8	22.169
136.9	22.0838	136.9	22.2055
137	22.1001	137	22.2417
137.1	22.1119	137.1	22.2775
137.2	22.1224	137.2	22.3129
137.3	22.1388	137.3	22.348
137.4	22.1498	137.4	22.3828
137.5	22.1643	137.5	22.4172
137.6	22.1766	137.6	22.4513
137.7	22.1874	137.7	22.4851
137.8	22.197	137.8	22.5185
137.9	22.2078	137.9	22.5516
138	22.2206	138	22.5844
138.1	22.2342	138.1	22.6169
138.2	22.2451	138.2	22.649
138.3	22.2521	138.3	22.6808
138.4	22.2644	138.4	22.7124
138.5	22.2735	138.5	22.7436
138.6	22.2856	138.6	22.7745
138.7	22.2977	138.7	22.8051
138.8	22.3083	138.8	22.8354
138.9	22.3166	138.9	22.8654
139	22.3256	139	22.8952
139.1	22.3345	139.1	22.9246
139.2	22.3443	139.2	22.9537
139.3	22.356	139.3	22.9826
139.4	22.3674	139.4	23.0112
139.5	22.3813	139.5	23.0395
139.6	22.3898	139.6	23.0675
139.7	22.3973	139.7	23.0952
139.8	22.4067	139.8	23.1227
[truncated: 5,182 more rows]
