# Supplementary material for: Key mechanistic features of the trade-off between antibody escape and host cell binding in the SARS-CoV-2 Omicron variant spike proteins
Source: EMBO J. 2024 Mar 11;43(8):5. doi: 10.1038/s44318-024-00062-z (PMC11021471; doi:10.1038/s44318-024-00062-z)
Supplement: Supplementary file 10 — Source Data Fig. 5 [file 44318_2024_62_MOESM10_ESM.zip › Figure 5/5A/fig5-hACE2-RBD BA.2 F486V.xlsx]

## Sheet: hACE2-RBD BA.2 F486V
Run 1; Ch 6; Fc 2-1; Cy 3; homosapiens-1; Conc 12.5 25 50 100 200 nM_X	Run 1; Ch 6; Fc 2-1; Cy 3; homosapiens-1; Conc 12.5 25 50 100 200 nM_Y	Run 1; Ch 6; Fc 2-1; Cy 3; homosapiens-1; Conc 12.5 25 50 100 200 nM; Fitted_X	Run 1; Ch 6; Fc 2-1; Cy 3; homosapiens-1; Conc 12.5 25 50 100 200 nM; Fitted_Y
-39.6	0.097941	-39.6	0
-39.5	1.8468	-39.5	0
-39.4	0.321005	-39.4	0
-39.3	0.2528	-39.3	0
-39.2	1.4641	-39.2	0
-39.1	0.2454	-39.1	0
-39	0.6501	-39	0
-38.9	0.788999	-38.9	0
-38.8	0.7201	-38.8	0
-38.7	0.833694	-38.7	0
-38.6	0.839697	-38.6	0
-38.5	0.886	-38.5	0
-38.4	0.812202	-38.4	0
-38.3	0.592	-38.3	0
-38.2	0.591699	-38.2	0
-38.1	0.638399	-38.1	0
-38	0.975	-38	0
-37.9	0.889307	-37.9	0
-37.8	1.0426	-37.8	0
-37.7	1.0899	-37.7	0
-37.6	0.740197	-37.6	0
-37.5	0.5677	-37.5	0
-37.4	0.395205	-37.4	0
-37.3	0.3463	-37.3	0
-37.2	0.2369	-37.2	0
-37.1	0.256001	-37.1	0
-37	0.3624	-37	0
-36.9	0.3856	-36.9	0
-36.8	0.3826	-36.8	0
-36.7	0.409901	-36.7	0
-36.6	0.403301	-36.6	0
-36.5	0.3499	-36.5	0
-36.4	0.340901	-36.4	0
-36.3	0.3543	-36.3	0
-36.2	0.341601	-36.2	0
-36.1	0.328101	-36.1	0
-36	0.3329	-36	0
-35.9	0.330301	-35.9	0
-35.8	0.3275	-35.8	0
-35.7	0.3234	-35.7	0
-35.6	0.3252	-35.6	0
-35.5	0.3185	-35.5	0
-35.4	0.3177	-35.4	0
-35.3	0.3177	-35.3	0
-35.2	0.3207	-35.2	0
-35.1	0.3126	-35.1	0
-35	0.3073	-35	0
-34.9	0.3068	-34.9	0
-34.8	0.3208	-34.8	0
-34.7	0.3156	-34.7	0
-34.6	0.314	-34.6	0
-34.5	0.3183	-34.5	0
-34.4	0.3224	-34.4	0
-34.3	0.3193	-34.3	0
-34.2	0.3093	-34.2	0
-34.1	0.3035	-34.1	0
-34	0.2977	-34	0
-33.9	0.2961	-33.9	0
-33.8	0.288	-33.8	0
-33.7	0.2851	-33.7	0
-33.6	0.279	-33.6	0
-33.5	0.2736	-33.5	0
-33.4	0.2684	-33.4	0
-33.3	0.2689	-33.3	0
-33.2	0.2681	-33.2	0
-33.1	0.2662	-33.1	0
-33	0.2676	-33	0
-32.9	0.2653	-32.9	0
-32.8	0.2639	-32.8	0
-32.7	0.262	-32.7	0
-32.6	0.2615	-32.6	0
-32.5	0.2554	-32.5	0
-32.4	0.2557	-32.4	0
-32.3	0.2485	-32.3	0
-32.2	0.2505	-32.2	0
-32.1	0.252	-32.1	0
-32	0.2499	-32	0
-31.9	0.2495	-31.9	0
-31.8	0.2444	-31.8	0
-31.7	0.242	-31.7	0
-31.6	0.237	-31.6	0
-31.5	0.233	-31.5	0
-31.4	0.2318	-31.4	0
-31.3	0.2329	-31.3	0
-31.2	0.2341	-31.2	0
-31.1	0.2332	-31.1	0
-31	0.2298	-31	0
-30.9	0.2303	-30.9	0
-30.8	0.23	-30.8	0
-30.7	0.2273	-30.7	0
-30.6	0.2226	-30.6	0
-30.5	0.2169	-30.5	0
-30.4	0.2145	-30.4	0
-30.3	0.2117	-30.3	0
-30.2	0.2099	-30.2	0
-30.1	0.207	-30.1	0
-30	0.2017	-30	0
-29.9	0.1982	-29.9	0
-29.8	0.1913	-29.8	0
-29.7	0.1834	-29.7	0
-29.6	0.1807	-29.6	0
-29.5	0.1801	-29.5	0
-29.4	0.1762	-29.4	0
-29.3	0.1738	-29.3	0
-29.2	0.1746	-29.2	0
-29.1	0.1778	-29.1	0
-29	0.1767	-29	0
-28.9	0.1743	-28.9	0
-28.8	0.1757	-28.8	0
-28.7	0.1799	-28.7	0
-28.6	0.1763	-28.6	0
-28.5	0.1736	-28.5	0
-28.4	0.1711	-28.4	0
-28.3	0.1667	-28.3	0
-28.2	0.1597	-28.2	0
-28.1	0.1558	-28.1	0
-28	0.1506	-28	0
-27.9	0.1466	-27.9	0
-27.8	0.1457	-27.8	0
-27.7	0.1449	-27.7	0
-27.6	0.1365	-27.6	0
-27.5	0.1299	-27.5	0
-27.4	0.1277	-27.4	0
-27.3	0.1221	-27.3	0
-27.2	0.116	-27.2	0
-27.1	0.1159	-27.1	0
-27	0.116	-27	0
-26.9	0.1117	-26.9	0
-26.8	0.1087	-26.8	0
-26.7	0.1069	-26.7	0
-26.6	0.1048	-26.6	0
-26.5	0.1003	-26.5	0
-26.4	0.1015	-26.4	0
-26.3	0.0986001	-26.3	0
-26.2	0.0958001	-26.2	0
-26.1	0.0879001	-26.1	0
-26	0.0807001	-26	0
-25.9	0.0820002	-25.9	0
-25.8	0.0799001	-25.8	0
-25.7	0.0831	-25.7	0
-25.6	0.0816001	-25.6	0
-25.5	0.0839	-25.5	0
-25.4	0.0799003	-25.4	0
-25.3	0.0747001	-25.3	0
-25.2	0.0707001	-25.2	0
-25.1	0.0674001	-25.1	0
-25	0.0679001	-25	0
-24.9	0.0699001	-24.9	0
-24.8	0.0663001	-24.8	0
-24.7	0.0656001	-24.7	0
-24.6	0.0663	-24.6	0
-24.5	0.0655001	-24.5	0
-24.4	0.0692	-24.4	0
-24.3	0.0683001	-24.3	0
-24.2	0.0707	-24.2	0
-24.1	0.0686001	-24.1	0
-24	0.0673001	-24	0
-23.9	0.07	-23.9	0
-23.8	0.0667	-23.8	0
-23.7	0.0709	-23.7	0
-23.6	0.0757	-23.6	0
-23.5	0.0776	-23.5	0
-23.4	0.0753002	-23.4	0
-23.3	0.0759	-23.3	0
-23.2	0.0772001	-23.2	0
-23.1	0.0745001	-23.1	0
-23	0.0726001	-23	0
-22.9	0.0721999	-22.9	0
-22.8	0.0698	-22.8	0
-22.7	0.0708	-22.7	0
-22.6	0.0723001	-22.6	0
-22.5	0.0706001	-22.5	0
-22.4	0.0691001	-22.4	0
-22.3	0.0664	-22.3	0
-22.2	0.0709999	-22.2	0
-22.1	0.0695001	-22.1	0
-22	0.0747999	-22	0
-21.9	0.0780001	-21.9	0
-21.8	0.0796001	-21.8	0
-21.7	0.0790001	-21.7	0
-21.6	0.0835999	-21.6	0
-21.5	0.0876	-21.5	0
-21.4	0.0902001	-21.4	0
-21.3	0.1023	-21.3	0
-21.2	0.1229	-21.2	0
-21.1	0.1232	-21.1	0
-21	0.1166	-21	0
-20.9	0.1157	-20.9	0
-20.8	0.1154	-20.8	0
-20.7	0.1122	-20.7	0
-20.6	0.1118	-20.6	0
-20.5	0.1158	-20.5	0
-20.4	0.1133	-20.4	0
-20.3	0.1087	-20.3	0
-20.2	0.1077	-20.2	0
-20.1	0.0995002	-20.1	0
-20	0.1009	-20	0
-19.9	0.0937004	-19.9	0
-19.8	0.0823002	-19.8	0
-19.7	0.0655003	-19.7	0
-19.6	0.0491004	-19.6	0
-19.5	0.0409003	-19.5	0
-19.4	0.0298006	-19.4	0
-19.3	0.0231002	-19.3	0
-19.2	0.0194001	-19.2	0
-19.1	0.0135001	-19.1	0
-19	0.0176	-19	0
-18.9	0.0180001	-18.9	0
-18.8	0.00840033	-18.8	0
-18.7	0.00360023	-18.7	0
-18.6	-0.0148997	-18.6	0
-18.5	-0.0212998	-18.5	0
-18.4	-0.0243994	-18.4	0
-18.3	-0.0209996	-18.3	0
-18.2	-0.0177996	-18.2	0
-18.1	-0.0180996	-18.1	0
-18	-0.0121996	-18	0
-17.9	0.00020053	-17.9	0
-17.8	0.0128002	-17.8	0
-17.7	0.00740023	-17.7	0
-17.6	0.0017001	-17.6	0
-17.5	-0.00579984	-17.5	0
-17.4	-0.0142995	-17.4	0
-17.3	-0.0228997	-17.3	0
-17.2	-0.0193998	-17.2	0
-17.1	-0.0175998	-17.1	0
-17	-0.0132998	-17	0
-16.9	0.0013004	-16.9	0
-16.8	0.0227003	-16.8	0
-16.7	0.0443002	-16.7	0
-16.6	0.0578003	-16.6	0
-16.5	0.0609003	-16.5	0
-16.4	0.0576005	-16.4	0
-16.3	0.0587002	-16.3	0
-16.2	0.0727001	-16.2	0
-16.1	0.0750002	-16.1	0
-16	0.0671003	-16	0
-15.9	0.0575009	-15.9	0
-15.8	0.0482005	-15.8	0
-15.7	0.0571003	-15.7	0
-15.6	0.0617003	-15.6	0
-15.5	0.0714002	-15.5	0
-15.4	0.0792002	-15.4	0
-15.3	0.0779999	-15.3	0
-15.2	0.0953996	-15.2	0
-15.1	0.104599	-15.1	0
-15	0.0819998	-15	0
-14.9	0.0865989	-14.9	0
-14.8	0.0916996	-14.8	0
-14.7	0.0804	-14.7	0
-14.6	0.0661	-14.6	0
-14.5	0.0732998	-14.5	0
-14.4	0.0749998	-14.4	0
-14.3	0.0783	-14.3	0
-14.2	0.0842999	-14.2	0
-14.1	0.0886	-14.1	0
-14	0.084	-14	0
-13.9	0.0710999	-13.9	0
-13.8	0.0586999	-13.8	0
-13.7	0.0362999	-13.7	0
-13.6	0.0420997	-13.6	0
-13.5	0.0423998	-13.5	0
-13.4	0.0440995	-13.4	0
-13.3	0.0416996	-13.3	0
-13.2	0.0420998	-13.2	0
-13.1	0.0483999	-13.1	0
-13	0.0481	-13	0
-12.9	0.0381001	-12.9	0
-12.8	0.0290001	-12.8	0
-12.7	0.0342998	-12.7	0
-12.6	0.0391996	-12.6	0
-12.5	0.0262997	-12.5	0
-12.4	0.0371992	-12.4	0
-12.3	0.0557995	-12.3	0
-12.2	0.0621995	-12.2	0
-12.1	0.0551996	-12.1	0
-12	0.0539995	-12	0
-11.9	0.0524992	-11.9	0
-11.8	0.0589996	-11.8	0
-11.7	0.0581996	-11.7	0
-11.6	0.0517998	-11.6	0
-11.5	0.0499997	-11.5	0
-11.4	0.0514996	-11.4	0
-11.3	0.0514998	-11.3	0
-11.2	0.0495999	-11.2	0
-11.1	0.0434998	-11.1	0
-11	0.0404997	-11	0
-10.9	0.0351995	-10.9	0
-10.8	0.0363997	-10.8	0
-10.7	0.0302997	-10.7	0
-10.6	0.0198998	-10.6	0
-10.5	0.0183997	-10.5	0
-10.4	0.0170995	-10.4	0
-10.3	0.00599969	-10.3	0
-10.2	-0.00480037	-10.2	0
-10.1	-0.0195002	-10.1	0
-10	-0.0304003	-10	0
-9.9	-0.0432005	-9.9	0
-9.8	-0.0562002	-9.8	0
-9.7	-0.0535004	-9.7	0
-9.6	-0.0503003	-9.6	0
-9.5	-0.0411002	-9.5	0
-9.4	-0.0162006	-9.4	0
-9.3	-0.00180032	-9.3	0
-9.2	0.00919985	-9.2	0
-9.1	0.0154	-9.1	0
-9	0.0176	-9	0
-8.9	0.0152002	-8.9	0
-8.8	0.0119002	-8.8	0
-8.7	0.0236	-8.7	0
-8.6	0.0276002	-8.6	0
-8.5	0.0291003	-8.5	0
-8.4	0.0184008	-8.4	0
-8.3	0.0254001	-8.3	0
-8.2	0.0235002	-8.2	0
-8.1	0.0186002	-8.1	0
-8	0.0212	-8	0
-7.9	0.0196003	-7.9	0
-7.8	0.0216001	-7.8	0
-7.7	0.0214003	-7.7	0
-7.6	0.0152003	-7.6	0
-7.5	0.0131	-7.5	0
-7.4	0.014	-7.4	0
-7.3	0.0133	-7.3	0
-7.2	0.0128	-7.2	0
-7.1	0.012	-7.1	0
-7	0.0111	-7	0
-6.9	0.00840011	-6.9	0
-6.8	0.0043	-6.8	0
-6.7	0.00480017	-6.7	0
-6.6	0.00790017	-6.6	0
-6.5	0.0107	-6.5	0
-6.4	0.0127001	-6.4	0
-6.3	0.0131	-6.3	0
-6.2	0.00820031	-6.2	0
-6.1	0.00490028	-6.1	0
-6	0.0022	-6	0
-5.9	2.40576e-07	-5.9	0
-5.8	0.002	-5.8	0
-5.7	0.00120022	-5.7	0
-5.6	0.000100252	-5.6	0
-5.5	0.0022	-5.5	0
-5.4	-0.000399786	-5.4	0
-5.3	-0.002	-5.3	0
-5.2	-0.000999885	-5.2	0
-5.1	0.00160013	-5.1	0
-5	0.0007	-5	0
-4.9	-0.00429976	-4.9	0
-4.8	-0.008	-4.8	0
-4.7	-0.0109998	-4.7	0
-4.6	-0.0129999	-4.6	0
-4.5	-0.0113	-4.5	0
-4.4	-0.0141997	-4.4	0
-4.3	-0.0159	-4.3	0
-4.2	-0.0152998	-4.2	0
-4.1	-0.0236998	-4.1	0
-4	-0.0214	-4	0
-3.9	-0.0190999	-3.9	0
-3.8	-0.0238	-3.8	0
-3.7	-0.0325997	-3.7	0
-3.6	-0.0353998	-3.6	0
-3.5	-0.0396	-3.5	0
-3.4	-0.0439	-3.4	0
-3.3	-0.0407	-3.3	0
-3.2	-0.0429	-3.2	0
-3.1	-0.0393999	-3.1	0
-3	-0.0389	-3	0
-2.9	-0.0461999	-2.9	0
-2.8	-0.0497	-2.8	0
-2.7	-0.0522	-2.7	0
-2.6	-0.0513002	-2.6	0
-2.5	-0.0603	-2.5	0
-2.4	-0.0590999	-2.4	0
-2.3	-0.0592	-2.3	0
-2.2	-0.0663997	-2.2	0
-2.1	-0.0718001	-2.1	0
-2	-0.0705	-2	0
-1.9	-0.0651	-1.9	0
-1.8	-0.0536	-1.8	0
-1.7	-0.0614001	-1.7	0
-1.6	-0.0627002	-1.6	0
-1.5	-0.0591	-1.5	0
-1.4	-0.0591	-1.4	0
-1.3	-0.0544	-1.3	0
-1.2	-0.0384	-1.2	0
-1.1	-0.0425	-1.1	0
-1	-0.0412	-1	0
-0.900002	-0.0425	-0.900002	0
-0.799999	-0.0433	-0.799999	0
-0.700001		-0.700001	0
-0.600002		-0.600002	0
-0.5		-0.5	0
-0.400002		-0.400002	0
-0.299999		-0.299999	0
-0.200001		-0.200001	0
-0.100002		-0.100002	0
0		0	0
0.0999985		0.0999985	0
0.200001		0.200001	0.563324
0.299999		0.299999	1.12609
0.399998		0.399998	1.68833
0.5		0.5	2.25006
0.599998		0.599998	2.81123
0.700001		0.700001	3.3719
0.799999		0.799999	3.93201
0.899998		0.899998	4.49159
1		1	5.05066
1.1		1.1	5.60919
1.2		1.2	6.1672
1.3		1.3	6.72467
1.4		1.4	7.28161
1.5		1.5	7.83804
1.6		1.6	8.39393
1.7		1.7	8.94931
1.8	4.18034	1.8	9.50415
1.9	4.99483	1.9	10.0585
2	5.6704	2	10.6123
2.1	6.56923	2.1	11.1655
2.2	7.3189	2.2	11.7183
2.3	8.09872	2.3	12.2705
2.4	8.69972	2.4	12.8222
2.5	9.3176	2.5	13.3734
2.6	9.99762	2.6	13.924
2.7	10.6682	2.7	14.4742
2.8	11.4193	2.8	15.0238
2.9	12.1118	2.9	15.5729
3	12.8476	3	16.1215
3.1	13.5451	3.1	16.6695
3.2	14.2811	3.2	17.2171
3.3	15.0443	3.3	17.7641
3.4	15.7355	3.4	18.3106
3.5	16.4745	3.5	18.8566
3.6	17.1844	3.6	19.402
3.7	17.9594	3.7	19.947
3.8	18.7057	3.8	20.4914
3.9	19.4474	3.9	21.0353
4	20.2028	4	21.5787
4.1	20.9489	4.1	22.1216
4.2	21.6731	4.2	22.664
4.3	22.4333	4.3	23.2059
4.4	23.1808	4.4	23.7472
4.5	23.9457	4.5	24.2881
4.6	24.7031	4.6	24.8284
4.7	25.454	4.7	25.3682
4.8	26.2106	4.8	25.9075
4.9	26.9717	4.9	26.4463
5	27.7309	5	26.9846
5.1	28.4765	5.1	27.5224
5.2	29.2304	5.2	28.0596
5.3	29.9844	5.3	28.5964
5.4	30.7162	5.4	29.1326
5.5	31.4592	5.5	29.6684
5.6	32.1974	5.6	30.2036
5.7	32.9522	5.7	30.7384
5.8	33.7011	5.8	31.2726
5.9	34.4385	5.9	31.8063
6	35.1752	6	32.3395
6.1	35.8992	6.1	32.8722
6.2	36.6223	6.2	33.4044
6.3	37.3545	6.3	33.9361
6.4	38.0861	6.4	34.4673
6.5	38.8302	6.5	34.998
6.6	39.5774	6.6	35.5282
6.7	40.3052	6.7	36.0579
6.8	41.0175	6.8	36.5871
6.9	41.7449	6.9	37.1158
7	42.4813	7	37.644
7.1	43.2102	7.1	38.1717
7.2	43.9293	7.2	38.6989
7.3	44.6491	7.3	39.2255
7.4	45.3649	7.4	39.7517
7.5	46.0811	7.5	40.2774
7.6	46.7811	7.6	40.8026
7.7	47.4805	7.7	41.3273
7.8	48.1866	7.8	41.8515
7.9	48.9132	7.9	42.3752
8	49.6318	8	42.8985
8.1	50.3341	8.1	43.4212
8.2	51.0392	8.2	43.9434
8.3	51.7506	8.3	44.4651
8.4	52.4646	8.4	44.9863
8.5	53.1749	8.5	45.5071
8.6	53.8878	8.6	46.0273
8.7	54.6067	8.7	46.5471
8.8	55.323	8.8	47.0664
8.9	56.0347	8.9	47.5851
9	56.7309	9	48.1034
9.1	57.4368	9.1	48.6212
9.2	58.1499	9.2	49.1385
9.3	58.8553	9.3	49.6553
9.4	59.5491	9.4	50.1716
9.5	60.2322	9.5	50.6875
9.6	60.919	9.6	51.2028
9.7	61.5943	9.7	51.7177
9.8	62.2687	9.8	52.2321
9.9	62.9547	9.9	52.7459
10	63.6413	10	53.2593
10.1	64.3311	10.1	53.7722
10.2	65.0159	10.2	54.2847
10.3	65.7017	10.3	54.7966
10.4	66.3869	10.4	55.3081
10.5	67.0763	10.5	55.8191
10.6	67.765	10.6	56.3295
10.7	68.449	10.7	56.8396
10.8	69.141	10.8	57.3491
10.9	69.8276	10.9	57.8581
11	70.506	11	58.3667
11.1	71.1882	11.1	58.8748
11.2	71.8647	11.2	59.3824
11.3	72.5392	11.3	59.8895
11.4	73.2142	11.4	60.3961
11.5	73.8926	11.5	60.9023
11.6	74.5647	11.6	61.4079
11.7	75.2302	11.7	61.9132
11.8	75.9027	11.8	62.4179
11.9	76.5644	11.9	62.9221
12	77.2147	12	63.4259
12.1	77.8673	12.1	63.9292
12.2	78.5331	12.2	64.432
12.3	79.1964	12.3	64.9343
12.4	79.8565	12.4	65.4362
12.5	80.507	12.5	65.9376
12.6	81.1572	12.6	66.4385
12.7	81.8044	12.7	66.939
12.8	82.4517	12.8	67.4389
12.9	83.0942	12.9	67.9384
13	83.7478	13	68.4374
13.1	84.4022	13.1	68.936
13.2	85.0525	13.2	69.4341
13.3	85.7028	13.3	69.9317
13.4	86.3509	13.4	70.4288
13.5	86.99	13.5	70.9255
13.6	87.627	13.6	71.4217
13.7	88.2694	13.7	71.9174
13.8	88.9069	13.8	72.4126
13.9	89.5448	13.9	72.9074
14	90.18	14	73.4018
14.1	90.8176	14.1	73.8956
14.2	91.4657	14.2	74.389
14.3	92.1005	14.3	74.8819
14.4	92.7293	14.4	75.3744
14.5	93.3574	14.5	75.8664
14.6	93.984	14.6	76.3579
14.7	94.6184	14.7	76.8489
14.8	95.2521	14.8	77.3395
14.9	95.8895	14.9	77.8296
15	96.5237	15	78.3193
15.1	97.1506	15.1	78.8085
15.2	97.7706	15.2	79.2972
15.3	98.3932	15.3	79.7855
15.4	99.0237	15.4	80.2733
15.5	99.6612	15.5	80.7607
15.6	100.285	15.6	81.2476
15.7	100.898	15.7	81.734
15.8	101.521	15.8	82.22
15.9	102.149	15.9	82.7055
16	102.761	16	83.1905
16.1	103.377	16.1	83.6751
16.2	103.99	16.2	84.1592
16.3	104.603	16.3	84.6429
16.4	105.218	16.4	85.1261
16.5	105.829	16.5	85.6089
16.6	106.43	16.6	86.0912
16.7	107.035	16.7	86.573
16.8	107.659	16.8	87.0544
16.9	108.268	16.9	87.5353
17	108.871	17	88.0158
17.1	109.488	17.1	88.4958
17.2	110.094	17.2	88.9754
17.3	110.704	17.3	89.4545
17.4	111.319	17.4	89.9332
17.5	111.923	17.5	90.4114
17.6	112.518	17.6	90.8891
17.7	113.118	17.7	91.3665
17.8	113.734	17.8	91.8433
17.9	114.335	17.9	92.3197
18	114.938	18	92.7957
18.1	115.546	18.1	93.2712
18.2	116.136	18.2	93.7462
18.3	116.725	18.3	94.2208
18.4	117.318	18.4	94.6949
18.5	117.897	18.5	95.1687
18.6	118.474	18.6	95.6419
18.7	119.064	18.7	96.1147
18.8	119.652	18.8	96.5871
18.9	120.233	18.9	97.059
19	120.808	19	97.5305
19.1	121.381	19.1	98.0015
19.2	121.954	19.2	98.4721
19.3	122.535	19.3	98.9422
19.4	123.128	19.4	99.4119
19.5	123.71	19.5	99.8811
19.6	124.294	19.6	100.35
19.7	124.874	19.7	100.818
19.8	125.447	19.8	101.286
19.9	126.018	19.9	101.754
20	126.592	20	102.221
20.1	127.17	20.1	102.687
20.2	127.748	20.2	103.153
20.3	128.317	20.3	103.619
20.4	128.885	20.4	104.084
20.5	129.45	20.5	104.549
20.6	130.019	20.6	105.014
20.7	130.593	20.7	105.477
20.8	131.163	20.8	105.941
20.9	131.739	20.9	106.404
21	132.309	21	106.867
21.1	132.865	21.1	107.329
21.2	133.427	21.2	107.791
21.3	133.999	21.3	108.252
21.4	134.56	21.4	108.713
21.5	135.12	21.5	109.173
21.6	135.679	21.6	109.633
21.7	136.234	21.7	110.093
21.8	136.804	21.8	110.552
21.9	137.375	21.9	111.011
22	137.938	22	111.469
22.1	138.497	22.1	111.927
22.2	139.056	22.2	112.384
22.3	139.621	22.3	112.841
22.4	140.171	22.4	113.298
22.5	140.716	22.5	113.754
22.6	141.277	22.6	114.209
22.7	141.839	22.7	114.665
22.8	142.405	22.8	115.119
22.9	142.956	22.9	115.574
23	143.506	23	116.028
23.1	144.063	23.1	116.481
23.2	144.616	23.2	116.934
23.3	145.16	23.3	117.387
23.4	145.697	23.4	117.839
23.5	146.239	23.5	118.291
23.6	146.793	23.6	118.742
23.7	147.337	23.7	119.193
23.8	147.875	23.8	119.644
23.9	148.41	23.9	120.094
24	148.956	24	120.544
24.1	149.494	24.1	120.993
24.2	150.015	24.2	121.442
24.3	150.539	24.3	121.89
24.4	151.078	24.4	122.338
24.5	151.634	24.5	122.786
24.6	152.179	24.6	123.233
24.7	152.722	24.7	123.679
24.8	153.264	24.8	124.126
24.9	153.795	24.9	124.571
25	154.328	25	125.017
25.1	154.855	25.1	125.462
25.2	155.372	25.2	125.907
25.3	155.902	25.3	126.351
25.4	156.451	25.4	126.794
25.5	156.989	25.5	127.238
25.6	157.513	25.6	127.681
25.7	158.035	25.7	128.123
25.8	158.561	25.8	128.565
25.9	159.085	25.9	129.007
26	159.608	26	129.448
26.1	160.12	26.1	129.889
26.2	160.638	26.2	130.329
26.3	161.169	26.3	130.769
26.4	161.709	26.4	131.209
26.5	162.239	26.5	131.648
26.6	162.758	26.6	132.087
26.7	163.283	26.7	132.525
26.8	163.804	26.8	132.963
26.9	164.326	26.9	133.4
27	164.847	27	133.838
27.1	165.362	27.1	134.274
27.2	165.885	27.2	134.71
27.3	166.414	27.3	135.146
27.4	166.935	27.4	135.582
27.5	167.439	27.5	136.017
27.6	167.936	27.6	136.451
27.7	168.444	27.7	136.886
27.8	168.959	27.8	137.319
27.9	169.469	27.9	137.753
28	169.981	28	138.186
28.1	170.49	28.1	138.618
28.2	171.002	28.2	139.05
28.3	171.518	28.3	139.482
28.4	172.023	28.4	139.913
28.5	172.527	28.5	140.344
28.6	173.045	28.6	140.775
28.7	173.562	28.7	141.205
28.8	174.056	28.8	141.635
28.9	174.558	28.9	142.064
29	175.065	29	142.493
29.1	175.558	29.1	142.921
29.2	176.056	29.2	143.349
29.3	176.551	29.3	143.777
29.4	177.05	29.4	144.204
29.5	177.547	29.5	144.631
29.6	178.044	29.6	145.057
29.7	178.538	29.7	145.484
29.8	179.031	29.8	145.909
29.9	179.541	29.9	146.334
30	180.038	30	146.759
30.1	180.537	30.1	147.184
30.2	181.048	30.2	147.608
30.3	181.546	30.3	148.031
30.4	182.042	30.4	148.455
30.5	182.538	30.5	148.877
30.6	183.028	30.6	149.3
30.7	183.52	30.7	149.722
30.8	184.013	30.8	150.143
30.9	184.51	30.9	150.565
31	185.01	31	150.986
31.1	185.496	31.1	151.406
31.2	185.982	31.2	151.826
31.3	186.471	31.3	152.246
31.4	186.957	31.4	152.665
31.5	187.453	31.5	153.084
31.6	187.946	31.6	153.502
31.7	188.435	31.7	153.92
31.8	188.917	31.8	154.338
31.9	189.389	31.9	154.755
32	189.864	32	155.172
32.1	190.355	32.1	155.589
32.2	190.86	32.2	156.005
32.3	191.346	32.3	156.42
32.4	191.829	32.4	156.836
32.5	192.314	32.5	157.25
32.6	192.781	32.6	157.665
32.7	193.248	32.7	158.079
32.8	193.722	32.8	158.493
32.9	194.201	32.9	158.906
33	194.68	33	159.319
33.1	195.155	33.1	159.732
33.2	195.618	33.2	160.144
33.3	196.071	33.3	160.556
33.4	196.524	33.4	160.967
33.5	196.99	33.5	161.378
33.6	197.452	33.6	161.789
33.7	197.913	33.7	162.199
33.8	198.373	33.8	162.609
33.9	198.836	33.9	163.018
34	199.303	34	163.427
34.1	199.765	34.1	163.836
34.2	200.216	34.2	164.244
34.3	200.68	34.3	164.652
34.4	201.155	34.4	165.059
34.5	201.633	34.5	165.466
34.6	202.094	34.6	165.873
34.7	202.557	34.7	166.28
34.8	203.025	34.8	166.686
34.9	203.486	34.9	167.091
35	203.942	35	167.496
35.1	204.403	35.1	167.901
35.2	204.866	35.2	168.306
35.3	205.347	35.3	168.71
35.4	205.819	35.4	169.113
35.5	206.275	35.5	169.517
35.6	206.732	35.6	169.919
35.7	207.194	35.7	170.322
35.8	207.649	35.8	170.724
35.9	208.107	35.9	171.126
36	208.565	36	171.527
36.1	209.022	36.1	171.928
36.2	209.487	36.2	172.329
36.3	209.95	36.3	172.729
36.4	210.401	36.4	173.129
36.5	210.843	36.5	173.528
36.6	211.301	36.6	173.928
36.7	211.756	36.7	174.326
36.8	212.204	36.8	174.725
36.9	212.65	36.9	175.123
37	213.092	37	175.52
37.1	213.533	37.1	175.917
37.2	213.967	37.2	176.314
37.3	214.397	37.3	176.711
37.4	214.834	37.4	177.107
37.5	215.277	37.5	177.502
37.6	215.718	37.6	177.898
37.7	216.16	37.7	178.293
37.8	216.602	37.8	178.687
37.9	217.05	37.9	179.082
38	217.498	38	179.475
38.1	217.949	38.1	179.869
38.2	218.401	38.2	180.262
38.3	218.849	38.3	180.655
38.4	219.299	38.4	181.047
38.5	219.742	38.5	181.439
38.6	220.186	38.6	181.831
38.7	220.617	38.7	182.222
38.8	221.04	38.8	182.613
38.9	221.471	38.9	183.003
39	221.904	39	183.394
39.1	222.339	39.1	183.783
39.2	222.767	39.2	184.173
39.3	223.192	39.3	184.562
39.4	223.635	39.4	184.95
39.5	224.08	39.5	185.339
39.6	224.514	39.6	185.727
39.7	224.946	39.7	186.114
39.8	225.389	39.8	186.501
39.9	225.834	39.9	186.888
40	226.274	40	187.275
40.1	226.696	40.1	187.661
40.2	227.122	40.2	188.046
40.3	227.558	40.3	188.432
40.4	227.992	40.4	188.817
40.5	228.418	40.5	189.201
40.6	228.833	40.6	189.586
40.7	229.264	40.7	189.97
40.8	229.691	40.8	190.353
40.9	230.114	40.9	190.736
41	230.54	41	191.119
41.1	230.971	41.1	191.502
41.2	231.408	41.2	191.884
41.3	231.85	41.3	192.265
41.4	232.284	41.4	192.647
41.5	232.707	41.5	193.028
41.6	233.136	41.6	193.409
41.7	233.559	41.7	193.789
41.8	233.974	41.8	194.169
41.9	234.4	41.9	194.548
42	234.824	42	194.928
42.1	235.249	42.1	195.306
42.2	235.664	42.2	195.685
42.3	236.071	42.3	196.063
42.4	236.475	42.4	196.441
42.5	236.874	42.5	196.818
42.6	237.293	42.6	197.195
42.7	237.705	42.7	197.572
42.8	238.111	42.8	197.948
42.9	238.521	42.9	198.324
43	238.938	43	198.7
43.1	239.36	43.1	199.075
43.2	239.766	43.2	199.45
43.3	240.167	43.3	199.825
43.4	240.567	43.4	200.199
43.5	240.971	43.5	200.573
43.6	241.383	43.6	200.946
43.7	241.785	43.7	201.319
43.8	242.185	43.8	201.692
43.9	242.595	43.9	202.065
44	243.019	44	202.437
44.1	243.432	44.1	202.809
44.2	243.833	44.2	203.18
44.3	244.239	44.3	203.551
44.4	244.646	44.4	203.922
44.5	245.058	44.5	204.292
44.6	245.468	44.6	204.662
44.7	245.867	44.7	205.032
44.8	246.271	44.8	205.401
44.9	246.674	44.9	205.77
45	247.074	45	206.139
45.1	247.467	45.1	206.507
45.2	247.862	45.2	206.875
45.3	248.258	45.3	207.242
45.4	248.663	45.4	207.609
45.5	249.07	45.5	207.976
45.6	249.477	45.6	208.343
45.7	249.883	45.7	208.709
45.8	250.299	45.8	209.075
45.9	250.705	45.9	209.44
46	251.113	46	209.805
46.1	251.516	46.1	210.17
46.2	251.917	46.2	210.535
46.3	252.319	46.3	210.899
46.4	252.717	46.4	211.262
46.5	253.11	46.5	211.626
46.6	253.505	46.6	211.989
46.7	253.9	46.7	212.352
46.8	254.276	46.8	212.714
46.9	254.657	46.9	213.076
47	255.043	47	213.438
47.1	255.437	47.1	213.799
47.2	255.828	47.2	214.16
47.3	256.208	47.3	214.521
47.4	256.589	47.4	214.881
47.5	256.972	47.5	215.241
47.6	257.366	47.6	215.6
47.7	257.757	47.7	215.96
47.8	258.14	47.8	216.319
47.9	258.531	47.9	216.677
48	258.912	48	217.036
48.1	259.295	48.1	217.394
48.2	259.675	48.2	217.751
48.3	260.051	48.3	218.108
48.4	260.434	48.4	218.465
48.5	260.833	48.5	218.822
48.6	261.214	48.6	219.178
48.7	261.588	48.7	219.534
48.8	261.977	48.8	219.89
48.9	262.361	48.9	220.245
49	262.75	49	220.6
49.1	263.134	49.1	220.954
49.2	263.508	49.2	221.308
49.3	263.888	49.3	221.662
49.4	264.277	49.4	222.016
49.5	264.662	49.5	222.369
49.6	265.03	49.6	222.722
49.7	265.417	49.7	223.075
49.8	265.8	49.8	223.427
49.9	266.168	49.9	223.779
50	266.541	50	224.13
50.1	266.911	50.1	224.481
50.2	267.285	50.2	224.832
50.3	267.673	50.3	225.183
50.4	268.043	50.4	225.533
50.5	268.404	50.5	225.883
50.6	268.78	50.6	226.233
50.7	269.16	50.7	226.582
50.8	269.532	50.8	226.931
50.9	269.895	50.9	227.279
51	270.261	51	227.628
51.1	270.63	51.1	227.975
51.2	271.002	51.2	228.323
51.3	271.389	51.3	228.67
51.4	271.765	51.4	229.017
51.5	272.132	51.5	229.364
51.6	272.505	51.6	229.71
51.7	272.881	51.7	230.056
51.8	273.243	51.8	230.402
51.9	273.599	51.9	230.747
52	273.956	52	231.092
52.1	274.317	52.1	231.436
52.2	274.684	52.2	231.781
52.3	275.05	52.3	232.125
52.4	275.412	52.4	232.468
52.5	275.781	52.5	232.812
52.6	276.153	52.6	233.155
52.7	276.507	52.7	233.497
52.8	276.859	52.8	233.84
52.9	277.216	52.9	234.182
53	277.571	53	234.523
53.1	277.936	53.1	234.865
53.2	278.308	53.2	235.206
53.3	278.684	53.3	235.547
53.4	279.052	53.4	235.887
53.5	279.393	53.5	236.227
53.6	279.738	53.6	236.567
53.7	280.099	53.7	236.906
53.8	280.472	53.8	237.246
53.9	280.837	53.9	237.584
54	281.198	54	237.923
54.1	281.566	54.1	238.261
54.2	281.923	54.2	238.599
54.3	282.269	54.3	238.936
54.4	282.613	54.4	239.274
54.5	282.967	54.5	239.61
54.6	283.33	54.6	239.947
54.7	283.699	54.7	240.283
54.8	284.058	54.8	240.619
54.9	284.406	54.9	240.955
55	284.752	55	241.29
55.1	285.103	55.1	241.625
55.2	285.46	55.2	241.96
55.3	285.821	55.3	242.294
55.4	286.177	55.4	242.628
55.5	286.529	55.5	242.962
55.6	286.867	55.6	243.295
55.7	287.203	55.7	243.628
55.8	287.55	55.8	243.961
55.9	287.896	55.9	244.294
56	288.241	56	244.626
56.1	288.596	56.1	244.958
56.2	288.941	56.2	245.289
56.3	289.28	56.3	245.62
56.4	289.617	56.4	245.951
56.5	289.947	56.5	246.282
56.6	290.291	56.6	246.612
56.7	290.637	56.7	246.942
56.8	290.983	56.8	247.272
56.9	291.324	56.9	247.601
57	291.663	57	247.93
57.1	292.011	57.1	248.259
57.2	292.35	57.2	248.587
57.3	292.688	57.3	248.915
57.4	293.029	57.4	249.243
57.5	293.364	57.5	249.57
57.6	293.705	57.6	249.897
57.7	294.039	57.7	250.224
57.8	294.372	57.8	250.551
57.9	294.719	57.9	250.877
58	295.059	58	251.203
58.1	295.39	58.1	251.528
58.2	295.708	58.2	251.854
58.3	296.026	58.3	252.179
58.4	296.362	58.4	252.503
58.5	296.683	58.5	252.828
58.6	297.012	58.6	253.152
58.7	297.349	58.7	253.476
58.8	297.683	58.8	253.799
58.9	298.006	58.9	254.122
59	298.332	59	254.445
59.1	298.67	59.1	254.768
59.2	299.018	59.2	255.09
59.3		59.3	255.412
59.4		59.4	255.733
59.5		59.5	256.055
59.6		59.6	256.376
59.7		59.7	256.696
59.8		59.8	257.017
59.9		59.9	257.337
60		60	257.657
60.1		60.1	257.657
60.2		60.2	257.485
60.3		60.3	257.313
60.4		60.4	257.142
60.5		60.5	256.971
60.6		60.6	256.799
60.7		60.7	256.628
60.8		60.8	256.457
60.9		60.9	256.286
61		61	256.116
61.1		61.1	255.945
61.2		61.2	255.775
61.3		61.3	255.604
61.4		61.4	255.434
61.5		61.5	255.264
61.6		61.6	255.094
61.7		61.7	254.924
61.8	303.282	61.8	254.754
61.9	303.404	61.9	254.584
62	303.282	62	254.414
62.1	302.948	62.1	254.245
62.2	302.895	62.2	254.075
62.3	302.695	62.3	253.906
62.4	302.616	62.4	253.737
62.5	302.535	62.5	253.568
62.6	302.281	62.6	253.399
62.7	302.105	62.7	253.23
62.8	301.974	62.8	253.061
62.9	301.876	62.9	252.893
63	301.689	63	252.724
63.1	301.546	63.1	252.556
63.2	301.374	63.2	252.388
63.3	301.146	63.3	252.22
63.4	300.969	63.4	252.052
63.5	300.789	63.5	251.884
63.6	300.595	63.6	251.716
63.7	300.423	63.7	251.548
63.8	300.206	63.8	251.38
63.9	299.997	63.9	251.213
64	299.794	64	251.046
64.1	299.592	64.1	250.878
64.2	299.346	64.2	250.711
64.3	299.086	64.3	250.544
64.4	298.87	64.4	250.377
64.5	298.643	64.5	250.21
64.6	298.433	64.6	250.044
64.7	298.218	64.7	249.877
64.8	297.986	64.8	249.711
64.9	297.762	64.9	249.544
65	297.562	65	249.378
65.1	297.331	65.1	249.212
65.2	297.102	65.2	249.046
65.3	296.897	65.3	248.88
65.4	296.67	65.4	248.714
65.5	296.447	65.5	248.548
65.6	296.232	65.6	248.383
65.7	296.009	65.7	248.217
65.8	295.787	65.8	248.052
65.9	295.567	65.9	247.887
66	295.331	66	247.721
66.1	295.094	66.1	247.556
66.2	294.86	66.2	247.391
66.3	294.623	66.3	247.227
66.4	294.384	66.4	247.062
66.5	294.167	66.5	246.897
66.6	293.94	66.6	246.733
66.7	293.71	66.7	246.568
66.8	293.476	66.8	246.404
66.9	293.219	66.9	246.24
67	292.974	67	246.076
67.1	292.744	67.1	245.912
67.2	292.507	67.2	245.748
67.3	292.279	67.3	245.584
67.4	292.061	67.4	245.421
67.5	291.838	67.5	245.257
67.6	291.613	67.6	245.094
67.7	291.381	67.7	244.93
67.8	291.139	67.8	244.767
67.9	290.909	67.9	244.604
68	290.697	68	244.441
68.1	290.483	68.1	244.278
68.2	290.264	68.2	244.116
68.3	290.04	68.3	243.953
68.4	289.84	68.4	243.79
68.5	289.654	68.5	243.628
68.6	289.457	68.6	243.466
68.7	289.255	68.7	243.303
68.8	289.057	68.8	243.141
68.9	288.865	68.9	242.979
69	288.669	69	242.817
69.1	288.457	69.1	242.656
69.2	288.247	69.2	242.494
69.3	288.044	69.3	242.332
69.4	287.838	69.4	242.171
69.5	287.61	69.5	242.01
69.6	287.361	69.6	241.848
69.7	287.121	69.7	241.687
69.8	286.894	69.8	241.526
69.9	286.65	69.9	241.365
70	286.448	70	241.204
70.1	286.213	70.1	241.044
70.2	286.017	70.2	240.883
70.3	285.814	70.3	240.723
70.4	285.565	70.4	240.562
70.5	285.284	70.5	240.402
70.6	285.104	70.6	240.242
70.7	284.979	70.7	240.082
70.8	288.162	70.8	239.922
70.9	286.361	70.9	239.762
71	284.493	71	239.602
71.1	282.6	71.1	239.443
71.2	281.035	71.2	239.283
71.3	282.641	71.3	239.124
71.4	284.228	71.4	238.964
71.5	283.811	71.5	238.805
71.6	283.455	71.6	238.646
71.7	283.417	71.7	238.487
71.8	283.114	71.8	238.328
71.9	282.951	71.9	238.169
72	282.804	72	238.011
72.1	282.655	72.1	237.852
72.2	282.515	72.2	237.693
72.3	282.352	72.3	237.535
72.4	282.307	72.4	237.377
72.5	282.267	72.5	237.219
72.6	282.712	72.6	237.061
72.7	281.323	72.7	236.903
72.8	280.15	72.8	236.745
72.9	281.341	72.9	236.587
73	282.197	73	236.429
73.1	281.849	73.1	236.272
73.2	281.874	73.2	236.115
73.3	280.995	73.3	235.957
73.4	280.929	73.4	235.8
73.5	281.038	73.5	235.643
73.6	280.695	73.6	235.486
73.7	280.532	73.7	235.329
73.8	280.456	73.8	235.172
73.9	280.385	73.9	235.016
74	280.254	74	234.859
74.1	280.109	74.1	234.702
74.2	280.16	74.2	234.546
74.3	280.358	74.3	234.39
74.4	280.417	74.4	234.234
74.5	280.182	74.5	234.078
74.6	279.564	74.6	233.922
74.7	279.11	74.7	233.766
74.8	278.627	74.8	233.61
74.9	278.223	74.9	233.454
75	277.832	75	233.299
75.1	277.475	75.1	233.143
75.2	277.188	75.2	232.988
75.3	276.872	75.3	232.833
75.4	276.612	75.4	232.678
75.5	276.334	75.5	232.523
75.6	276.125	75.6	232.368
75.7	275.893	75.7	232.213
75.8	275.681	75.8	232.058
75.9	275.511	75.9	231.904
76	275.344	76	231.749
76.1	275.196	76.1	231.595
76.2	275.059	76.2	231.44
76.3	274.887	76.3	231.286
76.4	274.725	76.4	231.132
76.5	274.549	76.5	230.978
76.6	274.395	76.6	230.824
76.7	274.246	76.7	230.67
76.8	274.067	76.8	230.517
76.9	273.901	76.9	230.363
77	273.733	77	230.21
77.1	273.566	77.1	230.056
77.2	273.418	77.2	229.903
77.3	273.261	77.3	229.75
77.4	273.094	77.4	229.597
77.5	272.911	77.5	229.444
77.6	272.733	77.6	229.291
77.7	272.57	77.7	229.138
77.8	272.388	77.8	228.985
77.9	272.194	77.9	228.833
78	272.014	78	228.68
78.1	271.827	78.1	228.528
78.2	271.636	78.2	228.376
78.3	271.437	78.3	228.224
78.4	271.255	78.4	228.072
78.5	271.081	78.5	227.92
78.6	270.901	78.6	227.768
78.7	270.716	78.7	227.616
78.8	270.524	78.8	227.464
78.9	270.327	78.9	227.313
79	270.127	79	227.161
79.1	269.939	79.1	227.01
79.2	269.75	79.2	226.859
79.3	269.555	79.3	226.708
79.4	269.374	79.4	226.557
79.5	269.197	79.5	226.406
79.6	269.008	79.6	226.255
79.7	268.816	79.7	226.104
79.8	268.622	79.8	225.953
79.9	268.433	79.9	225.803
80	268.257	80	225.652
80.1	268.082	80.1	225.502
80.2	267.897	80.2	225.352
80.3	267.718	80.3	225.202
80.4	267.543	80.4	225.052
80.5	267.367	80.5	224.902
80.6	267.185	80.6	224.752
80.7	266.997	80.7	224.602
80.8	266.817	80.8	224.452
80.9	266.645	80.9	224.303
81	266.479	81	224.153
81.1	266.295	81.1	224.004
81.2	266.123	81.2	223.855
81.3	265.955	81.3	223.706
81.4	265.783	81.4	223.557
81.5	265.608	81.5	223.408
81.6	265.431	81.6	223.259
81.7	265.25	81.7	223.11
81.8	265.068	81.8	222.961
81.9	264.885	81.9	222.813
82	264.698	82	222.664
82.1	264.516	82.1	222.516
82.2	264.33	82.2	222.368
82.3	264.145	82.3	222.22
82.4	263.964	82.4	222.072
82.5	263.782	82.5	221.924
82.6	263.586	82.6	221.776
82.7	263.393	82.7	221.628
82.8	263.204	82.8	221.48
82.9	263.022	82.9	221.333
83	262.837	83	221.185
83.1	262.648	83.1	221.038
83.2	262.459	83.2	220.891
83.3	262.273	83.3	220.743
83.4	262.096	83.4	220.596
83.5	261.913	83.5	220.449
83.6	261.739	83.6	220.302
83.7	261.561	83.7	220.156
83.8	261.384	83.8	220.009
83.9	261.207	83.9	219.862
84	261.038	84	219.716
84.1	260.864	84.1	219.57
84.2	260.694	84.2	219.423
84.3	260.52	84.3	219.277
84.4	260.351	84.4	219.131
84.5	260.178	84.5	218.985
84.6	260.01	84.6	218.839
84.7	259.829	84.7	218.693
84.8	259.641	84.8	218.548
84.9	259.46	84.9	218.402
85	259.276	85	218.256
85.1	259.09	85.1	218.111
85.2	258.908	85.2	217.966
85.3	258.725	85.3	217.82
85.4	258.552	85.4	217.675
85.5	258.382	85.5	217.53
85.6	258.193	85.6	217.385
85.7	258.004	85.7	217.241
85.8	257.831	85.8	217.096
85.9	257.644	85.9	216.951
86	257.468	86	216.807
86.1	257.294	86.1	216.662
86.2	257.119	86.2	216.518
86.3	256.942	86.3	216.374
86.4	256.785	86.4	216.229
86.5	256.619	86.5	216.085
86.6	256.447	86.6	215.941
86.7	256.261	86.7	215.797
86.8	256.074	86.8	215.654
86.9	255.911	86.9	215.51
87	255.741	87	215.366
87.1	255.563	87.1	215.223
87.2	255.382	87.2	215.079
87.3	255.187	87.3	214.936
87.4	255.002	87.4	214.793
87.5	254.82	87.5	214.65
87.6	254.642	87.6	214.507
87.7	254.456	87.7	214.364
87.8	254.266	87.8	214.221
87.9	254.071	87.9	214.078
88	253.865	88	213.936
88.1	253.666	88.1	213.793
88.2	253.497	88.2	213.651
88.3	253.33	88.3	213.508
88.4	253.17	88.4	213.366
88.5	253.011	88.5	213.224
88.6	252.865	88.6	213.082
88.7	252.722	88.7	212.94
88.8	252.585	88.8	212.798
88.9	252.451	88.9	212.656
89	252.302	89	212.515
89.1	252.146	89.1	212.373
89.2	251.978	89.2	212.232
89.3	251.816	89.3	212.09
89.4	251.667	89.4	211.949
89.5	251.524	89.5	211.808
89.6	251.374	89.6	211.666
89.7	251.206	89.7	211.525
89.8	251.054	89.8	211.385
89.9	250.887	89.9	211.244
90	250.714	90	211.103
90.1	250.532	90.1	210.962
90.2	250.357	90.2	210.822
90.3	250.178	90.3	210.681
90.4	249.985	90.4	210.541
90.5	249.771	90.5	210.401
90.6	249.573	90.6	210.26
90.7	249.367	90.7	210.12
90.8	249.183	90.8	209.98
90.9	249.019	90.9	209.84
91	248.865	91	209.701
91.1	248.732	91.1	209.561
91.2	248.6	91.2	209.421
91.3	248.454	91.3	209.282
91.4	248.339	91.4	209.142
91.5	248.208	91.5	209.003
91.6	248.076	91.6	208.864
91.7	247.926	91.7	208.725
91.8	247.777	91.8	208.585
91.9	247.614	91.9	208.446
92	247.446	92	208.308
92.1	247.265	92.1	208.169
92.2	247.101	92.2	208.03
92.3	246.949	92.3	207.892
92.4	246.782	92.4	207.753
92.5	246.607	92.5	207.615
92.6	246.482	92.6	207.476
92.7	246.386	92.7	207.338
92.8	246.254	92.8	207.2
92.9	246.097	92.9	207.062
93	245.908	93	206.924
93.1	245.672	93.1	206.786
93.2	245.411	93.2	206.648
93.3	245.202	93.3	206.511
93.4	244.948	93.4	206.373
93.5	244.768	93.5	206.235
93.6	244.605	93.6	206.098
93.7	244.493	93.7	205.961
93.8	244.348	93.8	205.823
93.9	244.213	93.9	205.686
94	244.071	94	205.549
94.1	243.906	94.1	205.412
94.2	243.719	94.2	205.276
94.3	243.528	94.3	205.139
94.4	243.346	94.4	205.002
94.5	243.155	94.5	204.865
94.6	242.951	94.6	204.729
94.7	242.751	94.7	204.593
94.8	242.566	94.8	204.456
94.9	242.396	94.9	204.32
95	242.23	95	204.184
95.1	242.073	95.1	204.048
95.2	241.918	95.2	203.912
95.3	241.752	95.3	203.776
95.4	241.602	95.4	203.64
95.5	241.443	95.5	203.505
95.6	241.28	95.6	203.369
95.7	241.13	95.7	203.234
95.8	240.98	95.8	203.098
95.9	240.831	95.9	202.963
96	240.675	96	202.828
96.1	240.534	96.1	202.692
96.2	240.4	96.2	202.557
96.3	240.269	96.3	202.422
96.4	240.137	96.4	202.288
96.5	240.015	96.5	202.153
96.6	239.885	96.6	202.018
96.7	239.759	96.7	201.883
96.8	239.631	96.8	201.749
96.9	239.486	96.9	201.615
97	239.341	97	201.48
97.1	239.198	97.1	201.346
97.2	239.002	97.2	201.212
97.3	238.784	97.3	201.078
97.4	238.566	97.4	200.944
97.5	238.344	97.5	200.81
97.6	238.12	97.6	200.676
97.7	237.905	97.7	200.542
97.8	237.704	97.8	200.409
97.9	237.529	97.9	200.275
98	237.381	98	200.142
98.1	237.239	98.1	200.008
98.2	237.105	98.2	199.875
98.3	236.976	98.3	199.742
98.4	236.826	98.4	199.609
98.5	236.66	98.5	199.476
98.6	236.521	98.6	199.343
98.7	236.377	98.7	199.21
98.8	236.226	98.8	199.078
98.9	236.075	98.9	198.945
99	235.933	99	198.812
99.1	235.799	99.1	198.68
99.2	235.654	99.2	198.547
99.3	235.507	99.3	198.415
99.4	235.366	99.4	198.283
99.5	235.22	99.5	198.151
99.6	235.063	99.6	198.019
99.7	234.918	99.7	197.887
99.8	234.773	99.8	197.755
99.9	234.637	99.9	197.623
100	234.49	100	197.492
100.1	234.323	100.1	197.36
100.2	234.161	100.2	197.229
100.3	233.994	100.3	197.097
100.4	233.831	100.4	196.966
100.5	233.667	100.5	196.835
100.6	233.51	100.6	196.703
100.7	233.357	100.7	196.572
100.8	233.219	100.8	196.441
100.9	233.072	100.9	196.311
101	232.916	101	196.18
101.1	232.767	101.1	196.049
101.2	232.627	101.2	195.918
101.3	232.485	101.3	195.788
101.4	232.332	101.4	195.657
101.5	232.182	101.5	195.527
101.6	232.042	101.6	195.397
101.7	231.902	101.7	195.267
101.8	231.763	101.8	195.137
101.9	231.625	101.9	195.006
102	231.483	102	194.877
102.1	231.335	102.1	194.747
102.2	231.191	102.2	194.617
102.3	231.042	102.3	194.487
102.4	230.887	102.4	194.358
102.5	230.722	102.5	194.228
102.6	230.553	102.6	194.099
102.7	230.4	102.7	193.97
102.8	230.25	102.8	193.84
102.9	230.097	102.9	193.711
103	229.95	103	193.582
103.1	229.808	103.1	193.453
103.2	229.657	103.2	193.324
103.3	229.498	103.3	193.195
103.4	229.339	103.4	193.067
103.5	229.191	103.5	192.938
103.6	229.034	103.6	192.809
103.7	228.879	103.7	192.681
103.8	228.735	103.8	192.553
103.9	228.589	103.9	192.424
104	228.446	104	192.296
104.1	228.296	104.1	192.168
104.2	228.145	104.2	192.04
104.3	228.004	104.3	191.912
104.4	227.858	104.4	191.784
104.5	227.699	104.5	191.656
104.6	227.54	104.6	191.529
104.7	227.381	104.7	191.401
104.8	227.229	104.8	191.274
104.9	227.085	104.9	191.146
105	226.949	105	191.019
105.1	226.809	105.1	190.891
105.2	226.662	105.2	190.764
105.3	226.522	105.3	190.637
105.4	226.379	105.4	190.51
105.5	226.239	105.5	190.383
105.6	226.089	105.6	190.256
105.7	225.936	105.7	190.13
105.8	225.786	105.8	190.003
105.9	225.644	105.9	189.876
106	225.5	106	189.75
106.1	225.35	106.1	189.623
106.2	225.198	106.2	189.497
106.3	225.049	106.3	189.371
106.4	224.898	106.4	189.245
106.5	224.753	106.5	189.119
106.6	224.603	106.6	188.993
106.7	224.449	106.7	188.867
106.8	224.302	106.8	188.741
106.9	224.163	106.9	188.615
107	224.026	107	188.489
107.1	223.888	107.1	188.364
107.2	223.754	107.2	188.238
107.3	223.61	107.3	188.113
107.4	223.461	107.4	187.988
107.5	223.324	107.5	187.862
107.6	223.187	107.6	187.737
107.7	223.044	107.7	187.612
107.8	222.902	107.8	187.487
107.9	222.77	107.9	187.362
108	222.632	108	187.237
108.1	222.492	108.1	187.113
108.2	222.35	108.2	186.988
108.3	222.209	108.3	186.863
108.4	222.067	108.4	186.739
108.5	221.927	108.5	186.614
108.6	221.794	108.6	186.49
108.7	221.645	108.7	186.366
108.8	221.498	108.8	186.242
108.9	221.353	108.9	186.117
109	221.203	109	185.993
109.1	221.064	109.1	185.87
109.2	220.925	109.2	185.746
109.3	220.788	109.3	185.622
109.4	220.65	109.4	185.498
109.5	220.513	109.5	185.375
109.6	220.368	109.6	185.251
109.7	220.225	109.7	185.128
109.8	220.085	109.8	185.004
109.9	219.944	109.9	184.881
110	219.808	110	184.758
110.1	219.674	110.1	184.635
110.2	219.545	110.2	184.512
110.3	219.4	110.3	184.389
110.4	219.264	110.4	184.266
110.5	219.125	110.5	184.143
110.6	218.981	110.6	184.021
110.7	218.842	110.7	183.898
110.8	218.706	110.8	183.775
110.9	218.569	110.9	183.653
111	218.431	111	183.531
111.1	218.287	111.1	183.408
111.2	218.144	111.2	183.286
111.3	218	111.3	183.164
111.4	217.853	111.4	183.042
111.5	217.712	111.5	182.92
111.6	217.568	111.6	182.798
111.7	217.432	111.7	182.676
111.8	217.296	111.8	182.555
111.9	217.156	111.9	182.433
112	217.014	112	182.312
112.1	216.869	112.1	182.19
112.2	216.725	112.2	182.069
112.3	216.585	112.3	181.947
112.4	216.449	112.4	181.826
112.5	216.314	112.5	181.705
112.6	216.177	112.6	181.584
112.7	216.038	112.7	181.463
112.8	215.9	112.8	181.342
112.9	215.764	112.9	181.221
113	215.625	113	181.1
113.1	215.488	113.1	180.98
113.2	215.36	113.2	180.859
113.3	215.226	113.3	180.739
113.4	215.109	113.4	180.618
113.5	214.971	113.5	180.498
113.6	214.833	113.6	180.378
113.7	214.696	113.7	180.258
113.8	214.566	113.8	180.137
113.9	214.421	113.9	180.017
114	214.281	114	179.897
114.1	214.143	114.1	179.778
114.2	214.005	114.2	179.658
114.3	213.865	114.3	179.538
114.4	213.733	114.4	179.418
114.5	213.603	114.5	179.299
114.6	213.465	114.6	179.179
114.7	213.319	114.7	179.06
114.8	213.177	114.8	178.941
114.9	213.027	114.9	178.822
115	212.895	115	178.702
115.1	212.759	115.1	178.583
115.2	212.622	115.2	178.464
115.3	212.511	115.3	178.345
115.4	212.397	115.4	178.227
115.5	212.268	115.5	178.108
115.6	212.13	115.6	177.989
115.7	211.983	115.7	177.871
115.8	211.813	115.8	177.752
115.9	211.648	115.9	177.634
116	211.521	116	177.515
116.1	211.369	116.1	177.397
116.2	211.234	116.2	177.279
116.3		116.3	177.161
116.4		116.4	177.043
116.5		116.5	176.925
116.6		116.6	176.807
116.7		116.7	176.689
116.8		116.8	176.571
116.9		116.9	176.454
117		117	176.336
117.1		117.1	176.336
117.2		117.2	177.246
117.3		117.3	178.155
117.4		117.4	179.064
117.5		117.5	179.97
117.6		117.6	180.876
117.7		117.7	181.781
117.8		117.8	182.684
117.9		117.9	183.587
118		118	184.488
118.1		118.1	185.388
118.2		118.2	186.288
118.3		118.3	187.186
118.4		118.4	188.083
118.5		118.5	188.978
118.6		118.6	189.873
118.7		118.7	190.767
118.8	215.784	118.8	191.659
118.9	216.688	118.9	192.551
119	217.564	119	193.441
119.1	218.691	119.1	194.33
119.2	219.637	119.2	195.218
119.3	220.637	119.3	196.106
119.4	221.661	119.4	196.992
119.5	222.655	119.5	197.876
119.6	223.695	119.6	198.76
119.7	224.68	119.7	199.643
119.8	225.68	119.8	200.525
119.9	226.644	119.9	201.405
120	227.681	120	202.285
120.1	228.679	120.1	203.163
120.2	229.703	120.2	204.04
120.3	230.724	120.3	204.917
120.4	231.756	120.4	205.792
120.5	232.776	120.5	206.666
120.6	233.783	120.6	207.539
120.7	234.794	120.7	208.411
120.8	235.831	120.8	209.282
120.9	236.87	120.9	210.152
121	237.915	121	211.021
121.1	238.95	121.1	211.888
121.2	240.016	121.2	212.755
121.3	241.056	121.3	213.621
121.4	242.08	121.4	214.485
121.5	243.131	121.5	215.348
121.6	244.177	121.6	216.211
121.7	245.211	121.7	217.072
121.8	246.263	121.8	217.933
121.9	247.311	121.9	218.792
122	248.37	122	219.65
122.1	249.418	122.1	220.507
122.2	250.455	122.2	221.363
122.3	251.509	122.3	222.218
122.4	252.555	122.4	223.072
122.5	253.602	122.5	223.925
122.6	254.659	122.6	224.777
122.7	255.701	122.7	225.628
122.8	256.736	122.8	226.478
122.9	257.763	122.9	227.326
123	258.778	123	228.174
123.1	259.789	123.1	229.021
123.2	260.806	123.2	229.866
123.3	261.82	123.3	230.711
123.4	262.823	123.4	231.555
123.5	263.832	123.5	232.397
123.6	264.836	123.6	233.239
123.7	265.827	123.7	234.079
123.8	266.829	123.8	234.918
123.9	267.828	123.9	235.757
124	268.827	124	236.594
124.1	269.822	124.1	237.431
124.2	270.824	124.2	238.266
124.3	271.834	124.3	239.1
124.4	272.839	124.4	239.933
124.5	273.842	124.5	240.766
124.6	274.843	124.6	241.597
124.7	275.828	124.7	242.427
124.8	276.812	124.8	243.256
124.9	277.798	124.9	244.085
125	278.776	125	244.912
125.1	279.75	125.1	245.738
125.2	280.724	125.2	246.563
125.3	281.7	125.3	247.387
125.4	282.665	125.4	248.21
125.5	283.621	125.5	249.032
125.6	284.577	125.6	249.853
125.7	285.547	125.7	250.673
125.8	286.522	125.8	251.492
125.9	287.494	125.9	252.311
126	288.459	126	253.128
126.1	289.423	126.1	253.944
126.2	290.387	126.2	254.759
126.3	291.348	126.3	255.573
126.4	292.317	126.4	256.386
126.5	293.268	126.5	257.198
126.6	294.212	126.6	258.009
126.7	295.15	126.7	258.819
126.8	296.083	126.8	259.628
126.9	297.02	126.9	260.436
127	297.961	127	261.243
127.1	298.9	127.1	262.05
127.2	299.842	127.2	262.855
127.3	300.778	127.3	263.659
127.4	301.707	127.4	264.462
127.5	302.625	127.5	265.264
127.6	303.551	127.6	266.065
127.7	304.501	127.7	266.866
127.8	305.437	127.8	267.665
127.9	306.363	127.9	268.463
128	307.287	128	269.26
128.1	308.204	128.1	270.057
128.2	309.109	128.2	270.852
128.3	310.014	128.3	271.646
128.4	310.915	128.4	272.44
128.5	311.81	128.5	273.232
128.6	312.707	128.6	274.023
128.7	313.612	128.7	274.814
128.8	314.503	128.8	275.603
128.9	315.392	128.9	276.392
129	316.282	129	277.179
129.1	317.164	129.1	277.966
129.2	318.048	129.2	278.752
129.3	318.936	129.3	279.536
129.4	319.828	129.4	280.32
129.5	320.711	129.5	281.103
129.6	321.601	129.6	281.884
129.7	322.496	129.7	282.665
129.8	323.385	129.8	283.445
129.9	324.253	129.9	284.224
130	325.125	130	285.002
130.1	326.001	130.1	285.779
130.2	326.877	130.2	286.555
130.3	327.758	130.3	287.33
130.4	328.628	130.4	288.104
130.5	329.487	130.5	288.877
130.6	330.362	130.6	289.65
130.7	331.233	130.7	290.421
130.8	332.095	130.8	291.191
130.9	332.956	130.9	291.961
131	333.828	131	292.729
131.1	334.691	131.1	293.497
131.2	335.537	131.2	294.263
131.3	336.387	131.3	295.029
131.4	337.232	131.4	295.794
131.5	338.08	131.5	296.557
131.6	338.929	131.6	297.32
131.7	339.766	131.7	298.082
131.8	340.61	131.8	298.843
131.9	341.449	131.9	299.603
132	342.285	132	300.362
132.1	343.113	132.1	301.12
132.2	343.951	132.2	301.877
132.3	344.797	132.3	302.634
132.4	345.636	132.4	303.389
132.5	346.473	132.5	304.143
132.6	347.308	132.6	304.897
132.7	348.142	132.7	305.649
132.8	348.982	132.8	306.401
132.9	349.81	132.9	307.152
133	350.628	133	307.902
133.1	351.459	133.1	308.651
133.2	352.287	133.2	309.399
133.3	353.103	133.3	310.146
133.4	353.923	133.4	310.892
133.5	354.748	133.5	311.637
133.6	355.568	133.6	312.381
133.7	356.38	133.7	313.125
133.8	357.199	133.8	313.867
133.9	358.005	133.9	314.609
134	358.803	134	315.35
134.1	359.614	134.1	316.089
134.2	360.421	134.2	316.828
134.3	361.226	134.3	317.566
134.4	362.029	134.4	318.303
134.5	362.827	134.5	319.039
134.6	363.624	134.6	319.775
134.7	364.409	134.7	320.509
134.8	365.195	134.8	321.242
134.9	365.983	134.9	321.975
135	366.779	135	322.707
135.1	367.58	135.1	323.437
135.2	368.36	135.2	324.167
135.3	369.136	135.3	324.896
135.4	369.92	135.4	325.624
135.5	370.701	135.5	326.351
135.6	371.468	135.6	327.078
135.7	372.239	135.7	327.803
135.8	373.014	135.8	328.528
135.9	373.786	135.9	329.251
136	374.555	136	329.974
136.1	375.329	136.1	330.696
136.2	376.095	136.2	331.417
136.3	376.861	136.3	332.137
136.4	377.626	136.4	332.856
136.5	378.389	136.5	333.574
136.6	379.148	136.6	334.292
136.7	379.904	136.7	335.008
136.8	380.668	136.8	335.724
136.9	381.438	136.9	336.439
137	382.206	137	337.153
137.1	382.965	137.1	337.866
137.2	383.716	137.2	338.578
137.3	384.46	137.3	339.289
137.4	385.208	137.4	340
137.5	385.958	137.5	340.709
137.6	386.702	137.6	341.418
137.7	387.454	137.7	342.126
137.8	388.213	137.8	342.833
137.9	388.964	137.9	343.539
138	389.706	138	344.244
138.1	390.444	138.1	344.948
138.2	391.191	138.2	345.652
138.3	391.944	138.3	346.354
138.4	392.694	138.4	347.056
138.5	393.436	138.5	347.757
138.6	394.177	138.6	348.457
138.7	394.92	138.7	349.156
138.8	395.647	138.8	349.854
138.9	396.376	138.9	350.552
139	397.1	139	351.248
139.1	397.829	139.1	351.944
139.2	398.557	139.2	352.639
139.3	399.281	139.3	353.333
139.4	400.003	139.4	354.026
139.5	400.721	139.5	354.719
139.6	401.445	139.6	355.41
139.7	402.166	139.7	356.101
139.8	402.867	139.8	356.791
139.9	403.579	139.9	357.48
140	404.298	140	358.168
140.1	405.01	140.1	358.855
140.2	405.726	140.2	359.541
140.3	406.438	140.3	360.227
140.4	407.152	140.4	360.912
140.5	407.864	140.5	361.596
140.6	408.58	140.6	362.279
140.7	409.283	140.7	362.961
140.8	409.984	140.8	363.642
140.9	410.693	140.9	364.323
141	411.401	141	365.003
141.1	412.099	141.1	365.682
141.2	412.796	141.2	366.36
141.3	413.492	141.3	367.037
141.4	414.18	141.4	367.713
141.5	414.867	141.5	368.389
141.6	415.561	141.6	369.064
141.7	416.256	141.7	369.737
141.8	416.947	141.8	370.41
141.9	417.636	141.9	371.083
142	418.328	142	371.754
142.1	419.024	142.1	372.425
142.2	419.705	142.2	373.095
142.3	420.388	142.3	373.764
142.4	421.071	142.4	374.432
142.5	421.764	142.5	375.099
142.6	422.449	142.6	375.766
142.7	423.134	142.7	376.431
142.8	423.824	142.8	377.096
142.9	424.511	142.9	377.76
143	425.188	143	378.423
143.1	425.858	143.1	379.086
143.2	426.514	143.2	379.747
143.3	427.182	143.3	380.408
143.4	427.851	143.4	381.068
143.5	428.533	143.5	381.727
143.6	429.209	143.6	382.386
143.7	429.878	143.7	383.043
143.8	430.542	143.8	383.7
143.9	431.2	143.9	384.356
144	431.868	144	385.011
144.1	432.529	144.1	385.666
144.2	433.191	144.2	386.319
144.3	433.852	144.3	386.972
144.4	434.512	144.4	387.624
144.5	435.176	144.5	388.275
144.6	435.826	144.6	388.925
144.7	436.488	144.7	389.575
144.8	437.145	144.8	390.224
144.9	437.8	144.9	390.872
145	438.453	145	391.519
145.1	439.101	145.1	392.165
145.2	439.742	145.2	392.811
145.3	440.386	145.3	393.455
145.4	441.036	145.4	394.1
145.5	441.685	145.5	394.743
145.6	442.34	145.6	395.385
145.7	442.988	145.7	396.027
145.8	443.616	145.8	396.668
145.9	444.254	145.9	397.308
146	444.906	146	397.947
146.1	445.533	146.1	398.585
146.2	446.173	146.2	399.223
146.3	446.809	146.3	399.86
146.4	447.453	146.4	400.496
146.5	448.094	146.5	401.132
146.6	448.728	146.6	401.766
146.7	449.361	146.7	402.4
146.8	449.995	146.8	403.033
146.9	450.633	146.9	403.665
147	451.27	147	404.297
147.1	451.912	147.1	404.927
147.2	452.548	147.2	405.557
147.3	453.162	147.3	406.186
147.4	453.789	147.4	406.815
147.5	454.416	147.5	407.442
147.6	455.041	147.6	408.069
147.7	455.661	147.7	408.695
147.8	456.269	147.8	409.321
147.9	456.889	147.9	409.945
148	457.512	148	410.569
148.1	458.125	148.1	411.192
148.2	458.737	148.2	411.814
148.3	459.344	148.3	412.436
148.4	459.971	148.4	413.057
148.5	460.599	148.5	413.676
148.6	461.208	148.6	414.296
148.7	461.809	148.7	414.914
148.8	462.423	148.8	415.532
148.9	463.038	148.9	416.149
149	463.637	149	416.765
149.1	464.233	149.1	417.38
149.2	464.831	149.2	417.995
149.3	465.433	149.3	418.609
149.4	466.032	149.4	419.222
149.5	466.627	149.5	419.834
149.6	467.218	149.6	420.446
149.7	467.821	149.7	421.057
149.8	468.428	149.8	421.667
149.9	469.025	149.9	422.277
150	469.622	150	422.885
150.1	470.216	150.1	423.493
150.2	470.807	150.2	424.1
150.3	471.407	150.3	424.707
150.4	472.001	150.4	425.312
150.5	472.592	150.5	425.917
150.6	473.181	150.6	426.521
150.7	473.776	150.7	427.125
150.8	474.349	150.8	427.728
150.9	474.936	150.9	428.33
151	475.538	151	428.931
151.1	476.134	151.1	429.531
151.2	476.718	151.2	430.131
151.3	477.31	151.3	430.73
151.4	477.893	151.4	431.328
151.5	478.475	151.5	431.926
151.6	479.07	151.6	432.523
151.7	479.653	151.7	433.119
151.8	480.226	151.8	433.714
151.9	480.81	151.9	434.309
152	481.387	152	434.903
152.1	481.942	152.1	435.496
152.2	482.522	152.2	436.088
152.3	483.097	152.3	436.68
152.4	483.681	152.4	437.271
152.5	484.265	152.5	437.861
152.6	484.836	152.6	438.451
152.7	485.387	152.7	439.04
152.8	485.945	152.8	439.628
152.9	486.523	152.9	440.215
153	487.096	153	440.802
153.1	487.668	153.1	441.388
153.2	488.229	153.2	441.973
153.3	488.79	153.3	442.557
153.4	489.36	153.4	443.141
153.5	489.919	153.5	443.724
153.6	490.48	153.6	444.307
153.7	491.043	153.7	444.888
153.8	491.595	153.8	445.469
153.9	492.144	153.9	446.05
154	492.695	154	446.629
154.1	493.254	154.1	447.208
154.2	493.796	154.2	447.786
154.3	494.342	154.3	448.363
154.4	494.904	154.4	448.94
154.5	495.458	154.5	449.516
154.6	496.009	154.6	450.091
154.7	496.558	154.7	450.666
154.8	497.111	154.8	451.24
154.9	497.67	154.9	451.813
155	498.222	155	452.385
155.1	498.77	155.1	452.957
155.2	499.315	155.2	453.528
155.3	499.858	155.3	454.098
155.4	500.411	155.4	454.668
155.5	500.959	155.5	455.237
155.6	501.5	155.6	455.805
155.7	502.031	155.7	456.372
155.8	502.564	155.8	456.939
155.9	503.089	155.9	457.506
156	503.605	156	458.071
156.1	504.127	156.1	458.636
156.2	504.658	156.2	459.2
156.3	505.195	156.3	459.763
156.4	505.734	156.4	460.326
156.5	506.264	156.5	460.888
156.6	506.787	156.6	461.449
156.7	507.318	156.7	462.01
156.8	507.845	156.8	462.57
156.9	508.376	156.9	463.129
157	508.914	157	463.688
157.1	509.446	157.1	464.245
157.2	509.972	157.2	464.803
157.3	510.49	157.3	465.359
157.4	511.008	157.4	465.915
157.5	511.53	157.5	466.47
157.6	512.052	157.6	467.025
157.7	512.571	157.7	467.578
157.8	513.087	157.8	468.131
157.9	513.612	157.9	468.684
158	514.136	158	469.236
158.1	514.658	158.1	469.787
158.2	515.178	158.2	470.337
158.3	515.697	158.3	470.887
158.4	516.217	158.4	471.436
158.5	516.728	158.5	471.984
158.6	517.245	158.6	472.532
158.7	517.757	158.7	473.079
158.8	518.272	158.8	473.625
158.9	518.787	158.9	474.171
159	519.294	159	474.716
159.1	519.804	159.1	475.26
159.2	520.306	159.2	475.804
159.3	520.811	159.3	476.347
159.4	521.319	159.4	476.889
159.5	521.831	159.5	477.431
159.6	522.336	159.6	477.972
159.7	522.84	159.7	478.512
159.8	523.343	159.8	479.052
159.9	523.856	159.9	479.591
160	524.368	160	480.13
160.1	524.874	160.1	480.667
160.2	525.373	160.2	481.204
[truncated: 6,177 more rows]
