# Supplementary material for: Key mechanistic features of the trade-off between antibody escape and host cell binding in the SARS-CoV-2 Omicron variant spike proteins
Source: EMBO J. 2024 Mar 11;43(8):5. doi: 10.1038/s44318-024-00062-z (PMC11021471; doi:10.1038/s44318-024-00062-z)
Supplement: Supplementary file 10 — Source Data Fig. 5 [file 44318_2024_62_MOESM10_ESM.zip › Figure 5/5A/fig5-hACE2-RBD BA.4.xlsx]

## Sheet: hACE2-RBD BA.4
Run 1; Ch 4; Fc 2-1; Cy 3; homosapiens-1; Conc 12.5 25 50 100 200 nM_X	Run 1; Ch 4; Fc 2-1; Cy 3; homosapiens-1; Conc 12.5 25 50 100 200 nM_Y	Run 1; Ch 4; Fc 2-1; Cy 3; homosapiens-1; Conc 12.5 25 50 100 200 nM; Fitted_X	Run 1; Ch 4; Fc 2-1; Cy 3; homosapiens-1; Conc 12.5 25 50 100 200 nM; Fitted_Y
-39.6	-1.8106	-39.6	0
-39.5	-3.2176	-39.5	0
-39.4	-4.74627	-39.4	0
-39.3	-2.7943	-39.3	0
-39.2	-3.3885	-39.2	0
-39.1	-3.1014	-39.1	0
-39	-2.3902	-39	0
-38.9	-2.5017	-38.9	0
-38.8	-2.3247	-38.8	0
-38.7	-2.5416	-38.7	0
-38.6	-2.6408	-38.6	0
-38.5	-2.7969	-38.5	0
-38.4	-2.9711	-38.4	0
-38.3	-3.0887	-38.3	0
-38.2	-3.1476	-38.2	0
-38.1	-3.128	-38.1	0
-38	-2.6087	-38	0
-37.9	-2.4016	-37.9	0
-37.8	-2.2184	-37.8	0
-37.7	-2.02131	-37.7	0
-37.6	-2.19711	-37.6	0
-37.5	-2.2136	-37.5	0
-37.4	-2.3756	-37.4	0
-37.3	-2.6477	-37.3	0
-37.2	-2.7127	-37.2	0
-37.1	-2.711	-37.1	0
-37	-2.6563	-37	0
-36.9	-2.6478	-36.9	0
-36.8	-2.6778	-36.8	0
-36.7	-2.6999	-36.7	0
-36.6	-2.6785	-36.6	0
-36.5	-2.6473	-36.5	0
-36.4	-2.6426	-36.4	0
-36.3	-2.6417	-36.3	0
-36.2	-2.6335	-36.2	0
-36.1	-2.592	-36.1	0
-36	-2.5754	-36	0
-35.9	-2.5601	-35.9	0
-35.8	-2.5535	-35.8	0
-35.7	-2.5435	-35.7	0
-35.6	-2.5465	-35.6	0
-35.5	-2.5445	-35.5	0
-35.4	-2.5261	-35.4	0
-35.3	-2.5103	-35.3	0
-35.2	-2.5063	-35.2	0
-35.1	-2.4961	-35.1	0
-35	-2.4967	-35	0
-34.9	-2.4911	-34.9	0
-34.8	-2.4853	-34.8	0
-34.7	-2.4765	-34.7	0
-34.6	-2.4763	-34.6	0
-34.5	-2.4716	-34.5	0
-34.4	-2.461	-34.4	0
-34.3	-2.4527	-34.3	0
-34.2	-2.4435	-34.2	0
-34.1	-2.439	-34.1	0
-34	-2.4253	-34	0
-33.9	-2.4122	-33.9	0
-33.8	-2.4064	-33.8	0
-33.7	-2.3998	-33.7	0
-33.6	-2.3872	-33.6	0
-33.5	-2.377	-33.5	0
-33.4	-2.3645	-33.4	0
-33.3	-2.3519	-33.3	0
-33.2	-2.3453	-33.2	0
-33.1	-2.3291	-33.1	0
-33	-2.3194	-33	0
-32.9	-2.3076	-32.9	0
-32.8	-2.3042	-32.8	0
-32.7	-2.297	-32.7	0
-32.6	-2.2858	-32.6	0
-32.5	-2.2751	-32.5	0
-32.4	-2.264	-32.4	0
-32.3	-2.2568	-32.3	0
-32.2	-2.2461	-32.2	0
-32.1	-2.2369	-32.1	0
-32	-2.222	-32	0
-31.9	-2.2099	-31.9	0
-31.8	-2.204	-31.8	0
-31.7	-2.1999	-31.7	0
-31.6	-2.1881	-31.6	0
-31.5	-2.1795	-31.5	0
-31.4	-2.1686	-31.4	0
-31.3	-2.1562	-31.3	0
-31.2	-2.1428	-31.2	0
-31.1	-2.1323	-31.1	0
-31	-2.1192	-31	0
-30.9	-2.1035	-30.9	0
-30.8	-2.0929	-30.8	0
-30.7	-2.0774	-30.7	0
-30.6	-2.0656	-30.6	0
-30.5	-2.0537	-30.5	0
-30.4	-2.0418	-30.4	0
-30.3	-2.0263	-30.3	0
-30.2	-2.0134	-30.2	0
-30.1	-2.001	-30.1	0
-30	-1.9861	-30	0
-29.9	-1.9721	-29.9	0
-29.8	-1.9564	-29.8	0
-29.7	-1.9381	-29.7	0
-29.6	-1.9256	-29.6	0
-29.5	-1.9131	-29.5	0
-29.4	-1.9022	-29.4	0
-29.3	-1.8886	-29.3	0
-29.2	-1.8754	-29.2	0
-29.1	-1.8634	-29.1	0
-29	-1.8504	-29	0
-28.9	-1.8376	-28.9	0
-28.8	-1.8255	-28.8	0
-28.7	-1.8156	-28.7	0
-28.6	-1.802	-28.6	0
-28.5	-1.7879	-28.5	0
-28.4	-1.7778	-28.4	0
-28.3	-1.7641	-28.3	0
-28.2	-1.7554	-28.2	0
-28.1	-1.7423	-28.1	0
-28	-1.7232	-28	0
-27.9	-1.7086	-27.9	0
-27.8	-1.6914	-27.8	0
-27.7	-1.6744	-27.7	0
-27.6	-1.6623	-27.6	0
-27.5	-1.6511	-27.5	0
-27.4	-1.6409	-27.4	0
-27.3	-1.6259	-27.3	0
-27.2	-1.614	-27.2	0
-27.1	-1.6003	-27.1	0
-27	-1.5927	-27	0
-26.9	-1.5822	-26.9	0
-26.8	-1.5742	-26.8	0
-26.7	-1.5605	-26.7	0
-26.6	-1.5486	-26.6	0
-26.5	-1.5401	-26.5	0
-26.4	-1.5318	-26.4	0
-26.3	-1.5218	-26.3	0
-26.2	-1.5096	-26.2	0
-26.1	-1.5018	-26.1	0
-26	-1.4923	-26	0
-25.9	-1.4838	-25.9	0
-25.8	-1.4731	-25.8	0
-25.7	-1.4584	-25.7	0
-25.6	-1.4449	-25.6	0
-25.5	-1.4357	-25.5	0
-25.4	-1.4241	-25.4	0
-25.3	-1.4171	-25.3	0
-25.2	-1.4103	-25.2	0
-25.1	-1.4044	-25.1	0
-25	-1.3937	-25	0
-24.9	-1.3836	-24.9	0
-24.8	-1.3742	-24.8	0
-24.7	-1.3642	-24.7	0
-24.6	-1.3552	-24.6	0
-24.5	-1.3463	-24.5	0
-24.4	-1.3391	-24.4	0
-24.3	-1.3346	-24.3	0
-24.2	-1.3253	-24.2	0
-24.1	-1.3181	-24.1	0
-24	-1.3099	-24	0
-23.9	-1.3062	-23.9	0
-23.8	-1.3001	-23.8	0
-23.7	-1.2906	-23.7	0
-23.6	-1.2824	-23.6	0
-23.5	-1.2722	-23.5	0
-23.4	-1.267	-23.4	0
-23.3	-1.2587	-23.3	0
-23.2	-1.2473	-23.2	0
-23.1	-1.2381	-23.1	0
-23	-1.2279	-23	0
-22.9	-1.2215	-22.9	0
-22.8	-1.2162	-22.8	0
-22.7	-1.2096	-22.7	0
-22.6	-1.2038	-22.6	0
-22.5	-1.1959	-22.5	0
-22.4	-1.1888	-22.4	0
-22.3	-1.1774	-22.3	0
-22.2	-1.1642	-22.2	0
-22.1	-1.1604	-22.1	0
-22	-1.1528	-22	0
-21.9	-1.1496	-21.9	0
-21.8	-1.1425	-21.8	0
-21.7	-1.1358	-21.7	0
-21.6	-1.1307	-21.6	0
-21.5	-1.1271	-21.5	0
-21.4	-1.12	-21.4	0
-21.3	-1.1117	-21.3	0
-21.2	-1.1064	-21.2	0
-21.1	-1.1038	-21.1	0
-21	-1.1034	-21	0
-20.9	-1.1015	-20.9	0
-20.8	-1.0938	-20.8	0
-20.7	-1.079	-20.7	0
-20.6	-1.0749	-20.6	0
-20.5	-1.0639	-20.5	0
-20.4	-1.0559	-20.4	0
-20.3	-1.0492	-20.3	0
-20.2	-1.0422	-20.2	0
-20.1	-1.0405	-20.1	0
-20	-1.0261	-20	0
-19.9	-1.0197	-19.9	0
-19.8	-1.0112	-19.8	0
-19.7	-1.0072	-19.7	0
-19.6	-0.9968	-19.6	0
-19.5	-0.9884	-19.5	0
-19.4	-0.9747	-19.4	0
-19.3	-0.9601	-19.3	0
-19.2	-0.9479	-19.2	0
-19.1	-0.9365	-19.1	0
-19	-0.9316	-19	0
-18.9	-0.925501	-18.9	0
-18.8	-0.9156	-18.8	0
-18.7	-0.9156	-18.7	0
-18.6	-0.9107	-18.6	0
-18.5	-0.9067	-18.5	0
-18.4	-0.901301	-18.4	0
-18.3	-0.8855	-18.3	0
-18.2	-0.8688	-18.2	0
-18.1	-0.853	-18.1	0
-18	-0.8357	-18	0
-17.9	-0.825601	-17.9	0
-17.8	-0.8105	-17.8	0
-17.7	-0.8109	-17.7	0
-17.6	-0.8057	-17.6	0
-17.5	-0.8059	-17.5	0
-17.4	-0.803801	-17.4	0
-17.3	-0.8	-17.3	0
-17.2	-0.7942	-17.2	0
-17.1	-0.781	-17.1	0
-17	-0.7764	-17	0
-16.9	-0.7665	-16.9	0
-16.8	-0.76	-16.8	0
-16.7	-0.748	-16.7	0
-16.6	-0.7449	-16.6	0
-16.5	-0.7376	-16.5	0
-16.4	-0.730401	-16.4	0
-16.3	-0.7251	-16.3	0
-16.2	-0.7122	-16.2	0
-16.1	-0.7084	-16.1	0
-16	-0.7098	-16	0
-15.9	-0.705801	-15.9	0
-15.8	-0.695	-15.8	0
-15.7	-0.682	-15.7	0
-15.6	-0.6736	-15.6	0
-15.5	-0.6567	-15.5	0
-15.4	-0.647401	-15.4	0
-15.3	-0.6386	-15.3	0
-15.2	-0.6259	-15.2	0
-15.1	-0.6174	-15.1	0
-15	-0.6154	-15	0
-14.9	-0.6001	-14.9	0
-14.8	-0.5915	-14.8	0
-14.7	-0.5833	-14.7	0
-14.6	-0.5834	-14.6	0
-14.5	-0.5815	-14.5	0
-14.4	-0.582	-14.4	0
-14.3	-0.5835	-14.3	0
-14.2	-0.5785	-14.2	0
-14.1	-0.576	-14.1	0
-14	-0.573	-14	0
-13.9	-0.5643	-13.9	0
-13.8	-0.5613	-13.8	0
-13.7	-0.5612	-13.7	0
-13.6	-0.5572	-13.6	0
-13.5	-0.5458	-13.5	0
-13.4	-0.5425	-13.4	0
-13.3	-0.5358	-13.3	0
-13.2	-0.5186	-13.2	0
-13.1	-0.5023	-13.1	0
-13	-0.4909	-13	0
-12.9	-0.486401	-12.9	0
-12.8	-0.4891	-12.8	0
-12.7	-0.4788	-12.7	0
-12.6	-0.4702	-12.6	0
-12.5	-0.4669	-12.5	0
-12.4	-0.4682	-12.4	0
-12.3	-0.4624	-12.3	0
-12.2	-0.4526	-12.2	0
-12.1	-0.4462	-12.1	0
-12	-0.4412	-12	0
-11.9	-0.4278	-11.9	0
-11.8	-0.4175	-11.8	0
-11.7	-0.412	-11.7	0
-11.6	-0.4028	-11.6	0
-11.5	-0.3919	-11.5	0
-11.4	-0.3843	-11.4	0
-11.3	-0.3726	-11.3	0
-11.2	-0.3611	-11.2	0
-11.1	-0.353	-11.1	0
-11	-0.3418	-11	0
-10.9	-0.3367	-10.9	0
-10.8	-0.3257	-10.8	0
-10.7	-0.3144	-10.7	0
-10.6	-0.3051	-10.6	0
-10.5	-0.3032	-10.5	0
-10.4	-0.2988	-10.4	0
-10.3	-0.2885	-10.3	0
-10.2	-0.2864	-10.2	0
-10.1	-0.2886	-10.1	0
-10	-0.2833	-10	0
-9.9	-0.282	-9.9	0
-9.8	-0.2788	-9.8	0
-9.7	-0.2662	-9.7	0
-9.6	-0.2592	-9.6	0
-9.5	-0.2498	-9.5	0
-9.4	-0.2416	-9.4	0
-9.3	-0.2365	-9.3	0
-9.2	-0.2308	-9.2	0
-9.1	-0.2215	-9.1	0
-9	-0.214	-9	0
-8.9	-0.2072	-8.9	0
-8.8	-0.2136	-8.8	0
-8.7	-0.2101	-8.7	0
-8.6	-0.1966	-8.6	0
-8.5	-0.1904	-8.5	0
-8.4	-0.187	-8.4	0
-8.3	-0.1841	-8.3	0
-8.2	-0.1739	-8.2	0
-8.1	-0.1705	-8.1	0
-8	-0.1655	-8	0
-7.9	-0.1583	-7.9	0
-7.8	-0.1531	-7.8	0
-7.7	-0.1493	-7.7	0
-7.6	-0.1427	-7.6	0
-7.5	-0.1339	-7.5	0
-7.4	-0.1323	-7.4	0
-7.3	-0.127	-7.3	0
-7.2	-0.1218	-7.2	0
-7.1	-0.1133	-7.1	0
-7	-0.1062	-7	0
-6.9	-0.101	-6.9	0
-6.8	-0.0959	-6.8	0
-6.7	-0.0949004	-6.7	0
-6.6	-0.0944003	-6.6	0
-6.5	-0.0925	-6.5	0
-6.4	-0.0919003	-6.4	0
-6.3	-0.0889	-6.3	0
-6.2	-0.0846003	-6.2	0
-6.1	-0.0822003	-6.1	0
-6	-0.0793	-6	0
-5.9	-0.0721004	-5.9	0
-5.8	-0.0646	-5.8	0
-5.7	-0.0623003	-5.7	0
-5.6	-0.0543005	-5.6	0
-5.5	-0.0432	-5.5	0
-5.4	-0.0304005	-5.4	0
-5.3	-0.0225	-5.3	0
-5.2	-0.0188004	-5.2	0
-5.1	-0.00650053	-5.1	0
-5	0	-5	0
-4.9	0.00759958	-4.9	0
-4.8	0.0164	-4.8	0
-4.7	0.0218996	-4.7	0
-4.6	0.0275996	-4.6	0
-4.5	0.0335	-4.5	0
-4.4	0.0391996	-4.4	0
-4.3	0.0435	-4.3	0
-4.2	0.0509995	-4.2	0
-4.1	0.0542996	-4.1	0
-4	0.0593	-4	0
-3.9	0.0667996	-3.9	0
-3.8	0.0768	-3.8	0
-3.7	0.0855996	-3.7	0
-3.6	0.0835998	-3.6	0
-3.5	0.0948	-3.5	0
-3.4	0.106799	-3.4	0
-3.3	0.1159	-3.3	0
-3.2	0.123799	-3.2	0
-3.1	0.1267	-3.1	0
-3	0.1458	-3	0
-2.9	0.1528	-2.9	0
-2.8	0.1611	-2.8	0
-2.7	0.171399	-2.7	0
-2.6	0.1763	-2.6	0
-2.5	0.1873	-2.5	0
-2.4	0.1947	-2.4	0
-2.3	0.2079	-2.3	0
-2.2	0.2156	-2.2	0
-2.1	0.2219	-2.1	0
-2	0.2272	-2	0
-1.9	0.239699	-1.9	0
-1.8	0.2531	-1.8	0
-1.7	0.268399	-1.7	0
-1.6	0.285799	-1.6	0
-1.5	0.2988	-1.5	0
-1.4	0.302	-1.4	0
-1.3	0.3042	-1.3	0
-1.2	0.312	-1.2	0
-1.1	0.3201	-1.1	0
-1	0.3309	-1	0
-0.900002	0.3396	-0.900002	0
-0.799999	0.3406	-0.799999	0
-0.700001		-0.700001	0
-0.600002		-0.600002	0
-0.5		-0.5	0
-0.400002		-0.400002	0
-0.299999		-0.299999	0
-0.200001		-0.200001	0
-0.100002		-0.100002	0
0		0	0
0.0999985		0.0999985	0
0.200001		0.200001	0.274997
0.299999		0.299999	0.549913
0.399998		0.399998	0.824759
0.5		0.5	1.09955
0.599998		0.599998	1.37425
0.700001		0.700001	1.6489
0.799999		0.799999	1.92346
0.899998		0.899998	2.19796
1		1	2.47239
1.1		1.1	2.74674
1.2		1.2	3.02104
1.3		1.3	3.29525
1.4		1.4	3.56939
1.5		1.5	3.84348
1.6		1.6	4.11748
1.7		1.7	4.39142
1.8	3.06179	1.8	4.66529
1.9	3.09198	1.9	4.93908
2	3.113	2	5.21281
2.1	3.26119	2.1	5.48647
2.2	3.4932	2.2	5.76006
2.3	3.8874	2.3	6.03357
2.4	4.37509	2.4	6.30701
2.5	4.7678	2.5	6.5804
2.6	5.1951	2.6	6.8537
2.7	5.581	2.7	7.12694
2.8	5.9694	2.8	7.40011
2.9	6.2701	2.9	7.6732
3	6.5832	3	7.94623
3.1	6.899	3.1	8.21918
3.2	7.2636	3.2	8.49208
3.3	7.6345	3.3	8.76489
3.4	7.9766	3.4	9.03764
3.5	8.3408	3.5	9.31032
3.6	8.7211	3.6	9.58292
3.7	9.0754	3.7	9.85547
3.8	9.3966	3.8	10.1279
3.9	9.7812	3.9	10.4003
4	10.121	4	10.6727
4.1	10.4914	4.1	10.9449
4.2	10.8602	4.2	11.2171
4.3	11.2041	4.3	11.4892
4.4	11.554	4.4	11.7613
4.5	11.9078	4.5	12.0333
4.6	12.2521	4.6	12.3052
4.7	12.6196	4.7	12.577
4.8	12.9939	4.8	12.8488
4.9	13.3339	4.9	13.1205
5	13.6886	5	13.3921
5.1	14.0352	5.1	13.6637
5.2	14.3868	5.2	13.9352
5.3	14.7514	5.3	14.2066
5.4	15.1263	5.4	14.478
5.5	15.4812	5.5	14.7492
5.6	15.8351	5.6	15.0205
5.7	16.1813	5.7	15.2916
5.8	16.5248	5.8	15.5627
5.9	16.8718	5.9	15.8337
6	17.2117	6	16.1046
6.1	17.5469	6.1	16.3755
6.2	17.8909	6.2	16.6463
6.3	18.2371	6.3	16.917
6.4	18.5807	6.4	17.1877
6.5	18.9053	6.5	17.4583
6.6	19.2512	6.6	17.7288
6.7	19.6069	6.7	17.9993
6.8	19.9812	6.8	18.2696
6.9	20.3296	6.9	18.54
7	20.6732	7	18.8102
7.1	21.0216	7.1	19.0804
7.2	21.3656	7.2	19.3505
7.3	21.7033	7.3	19.6205
7.4	22.0339	7.4	19.8905
7.5	22.3716	7.5	20.1604
7.6	22.7105	7.6	20.4302
7.7	23.0514	7.7	20.7
7.8	23.401	7.8	20.9697
7.9	23.7434	7.9	21.2393
8	24.0841	8	21.5089
8.1	24.4375	8.1	21.7784
8.2	24.7881	8.2	22.0478
8.3	25.1221	8.3	22.3171
8.4	25.4605	8.4	22.5864
8.5	25.8012	8.5	22.8556
8.6	26.1471	8.6	23.1248
8.7	26.4877	8.7	23.3938
8.8	26.8249	8.8	23.6628
8.9	27.1497	8.9	23.9318
9	27.4665	9	24.2006
9.1	27.7962	9.1	24.4694
9.2	28.1267	9.2	24.7382
9.3	28.4589	9.3	25.0068
9.4	28.8001	9.4	25.2754
9.5	29.1427	9.5	25.5439
9.6	29.4831	9.6	25.8124
9.7	29.8165	9.7	26.0808
9.8	30.1438	9.8	26.3491
9.9	30.4685	9.9	26.6173
10	30.7932	10	26.8855
10.1	31.1248	10.1	27.1536
10.2	31.4704	10.2	27.4217
10.3	31.8077	10.3	27.6896
10.4	32.1316	10.4	27.9575
10.5	32.4608	10.5	28.2254
10.6	32.8014	10.6	28.4931
10.7	33.1392	10.7	28.7609
10.8	33.4824	10.8	29.0285
10.9	33.8318	10.9	29.296
11	34.1722	11	29.5635
11.1	34.5139	11.1	29.831
11.2	34.8599	11.2	30.0983
11.3	35.2031	11.3	30.3656
11.4	35.5458	11.4	30.6328
11.5	35.8971	11.5	30.9
11.6	36.2448	11.6	31.1671
11.7	36.5826	11.7	31.4341
11.8	36.918	11.8	31.701
11.9	37.2412	11.9	31.9679
12	37.5482	12	32.2347
12.1	37.8769	12.1	32.5014
12.2	38.2078	12.2	32.7681
12.3	38.5367	12.3	33.0347
12.4	38.8621	12.4	33.3013
12.5	39.1893	12.5	33.5677
12.6	39.5067	12.6	33.8341
12.7	39.8224	12.7	34.1005
12.8	40.1365	12.8	34.3667
12.9	40.4595	12.9	34.6329
13	40.793	13	34.8991
13.1	41.1382	13.1	35.1651
13.2	41.4754	13.2	35.4311
13.3	41.8089	13.3	35.697
13.4	42.135	13.4	35.9629
13.5	42.4627	13.5	36.2287
13.6	42.7893	13.6	36.4944
13.7	43.1167	13.7	36.76
13.8	43.4409	13.8	37.0256
13.9	43.7646	13.9	37.2911
14	44.0862	14	37.5566
14.1	44.4043	14.1	37.822
14.2	44.7269	14.2	38.0873
14.3	45.0445	14.3	38.3525
14.4	45.3595	14.4	38.6177
14.5	45.6757	14.5	38.8828
14.6	45.9976	14.6	39.1478
14.7	46.322	14.7	39.4128
14.8	46.6366	14.8	39.6777
14.9	46.9638	14.9	39.9426
15	47.2941	15	40.2073
15.1	47.6216	15.1	40.472
15.2	47.9489	15.2	40.7367
15.3	48.2699	15.3	41.0012
15.4	48.5959	15.4	41.2657
15.5	48.9215	15.5	41.5302
15.6	49.2489	15.6	41.7945
15.7	49.57	15.7	42.0588
15.8	49.8948	15.8	42.323
15.9	50.2168	15.9	42.5872
16	50.5267	16	42.8513
16.1	50.8413	16.1	43.1153
16.2	51.1672	16.2	43.3793
16.3	51.4903	16.3	43.6432
16.4	51.815	16.4	43.907
16.5	52.1355	16.5	44.1707
16.6	52.4492	16.6	44.4344
16.7	52.7528	16.7	44.6981
16.8	53.0618	16.8	44.9616
16.9	53.3853	16.9	45.2251
17	53.7047	17	45.4885
17.1	54.0295	17.1	45.7519
17.2	54.3567	17.2	46.0151
17.3	54.6695	17.3	46.2784
17.4	54.9797	17.4	46.5415
17.5	55.2975	17.5	46.8046
17.6	55.6076	17.6	47.0676
17.7	55.9177	17.7	47.3305
17.8	56.2363	17.8	47.5934
17.9	56.5555	17.9	47.8562
18	56.869	18	48.119
18.1	57.1863	18.1	48.3816
18.2	57.4949	18.2	48.6443
18.3	57.7956	18.3	48.9068
18.4	58.1103	18.4	49.1693
18.5	58.423	18.5	49.4317
18.6	58.7293	18.6	49.694
18.7	59.0422	18.7	49.9563
18.8	59.3601	18.8	50.2185
18.9	59.6824	18.9	50.4806
19	60.0076	19	50.7427
19.1	60.332	19.1	51.0047
19.2	60.6521	19.2	51.2667
19.3	60.9832	19.3	51.5285
19.4	61.3054	19.4	51.7903
19.5	61.6251	19.5	52.0521
19.6	61.941	19.6	52.3137
19.7	62.2593	19.7	52.5753
19.8	62.5781	19.8	52.8369
19.9	62.8999	19.9	53.0983
20	63.2206	20	53.3597
20.1	63.5273	20.1	53.6211
20.2	63.836	20.2	53.8824
20.3	64.1455	20.3	54.1436
20.4	64.4552	20.4	54.4047
20.5	64.7723	20.5	54.6658
20.6	65.0768	20.6	54.9268
20.7	65.3818	20.7	55.1877
20.8	65.6867	20.8	55.4486
20.9	65.9964	20.9	55.7094
21	66.2981	21	55.9701
21.1	66.5951	21.1	56.2308
21.2	66.9068	21.2	56.4914
21.3	67.2244	21.3	56.7519
21.4	67.5331	21.4	57.0124
21.5	67.8416	21.5	57.2728
21.6	68.1596	21.6	57.5331
21.7	68.4803	21.7	57.7934
21.8	68.7934	21.8	58.0536
21.9	69.1115	21.9	58.3137
22	69.4342	22	58.5738
22.1	69.7537	22.1	58.8338
22.2	70.0713	22.2	59.0937
22.3	70.3822	22.3	59.3536
22.4	70.6908	22.4	59.6134
22.5	71.0065	22.5	59.8731
22.6	71.3256	22.6	60.1328
22.7	71.628	22.7	60.3924
22.8	71.9384	22.8	60.6519
22.9	72.2585	22.9	60.9114
23	72.5734	23	61.1708
23.1	72.8888	23.1	61.4301
23.2	73.1967	23.2	61.6894
23.3	73.5078	23.3	61.9486
23.4	73.8142	23.4	62.2077
23.5	74.1242	23.5	62.4668
23.6	74.4294	23.6	62.7258
23.7	74.7307	23.7	62.9847
23.8	75.0348	23.8	63.2436
23.9	75.3394	23.9	63.5024
24	75.6462	24	63.7612
24.1	75.9448	24.1	64.0198
24.2	76.2531	24.2	64.2784
24.3	76.565	24.3	64.537
24.4	76.876	24.4	64.7955
24.5	77.1805	24.5	65.0539
24.6	77.4924	24.6	65.3122
24.7	77.8049	24.7	65.5705
24.8	78.1144	24.8	65.8287
24.9	78.4286	24.9	66.0868
25	78.7426	25	66.3449
25.1	79.0574	25.1	66.6029
25.2	79.3622	25.2	66.8609
25.3	79.6647	25.3	67.1188
25.4	79.9589	25.4	67.3766
25.5	80.2606	25.5	67.6343
25.6	80.5713	25.6	67.892
25.7	80.8811	25.7	68.1496
25.8	81.1851	25.8	68.4072
25.9	81.4913	25.9	68.6646
26	81.7971	26	68.9221
26.1	82.0894	26.1	69.1794
26.2	82.3803	26.2	69.4367
26.3	82.6797	26.3	69.6939
26.4	82.9732	26.4	69.9511
26.5	83.2734	26.5	70.2082
26.6	83.5684	26.6	70.4652
26.7	83.8691	26.7	70.7222
26.8	84.172	26.8	70.9791
26.9	84.4692	26.9	71.2359
27	84.7622	27	71.4926
27.1	85.0534	27.1	71.7493
27.2	85.3599	27.2	72.006
27.3	85.6694	27.3	72.2625
27.4	85.9672	27.4	72.519
27.5	86.2773	27.5	72.7754
27.6	86.5863	27.6	73.0318
27.7	86.8925	27.7	73.2881
27.8	87.1856	27.8	73.5444
27.9	87.4728	27.9	73.8005
28	87.7761	28	74.0566
28.1	88.0916	28.1	74.3127
28.2	88.3962	28.2	74.5686
28.3	88.6996	28.3	74.8246
28.4	89.0035	28.4	75.0804
28.5	89.3054	28.5	75.3362
28.6	89.5993	28.6	75.5919
28.7	89.8967	28.7	75.8475
28.8	90.194	28.8	76.1031
28.9	90.5015	28.9	76.3586
29	90.8117	29	76.6141
29.1	91.1107	29.1	76.8695
29.2	91.4045	29.2	77.1248
29.3	91.7037	29.3	77.38
29.4	92.0002	29.4	77.6352
29.5	92.2966	29.5	77.8903
29.6	92.6058	29.6	78.1454
29.7	92.9169	29.7	78.4004
29.8	93.228	29.8	78.6553
29.9	93.5311	29.9	78.9102
30	93.8242	30	79.165
30.1	94.115	30.1	79.4197
30.2	94.4099	30.2	79.6744
30.3	94.7023	30.3	79.929
30.4	95.0019	30.4	80.1835
30.5	95.3014	30.5	80.438
30.6	95.6051	30.6	80.6924
30.7	95.9052	30.7	80.9467
30.8	96.1988	30.8	81.201
30.9	96.4897	30.9	81.4552
31	96.7935	31	81.7093
31.1	97.0906	31.1	81.9634
31.2	97.3901	31.2	82.2175
31.3	97.69	31.3	82.4714
31.4	97.9983	31.4	82.7253
31.5	98.305	31.5	82.9791
31.6	98.6056	31.6	83.2329
31.7	98.8926	31.7	83.4866
31.8	99.1838	31.8	83.7402
31.9	99.4713	31.9	83.9937
32	99.7617	32	84.2472
32.1	100.056	32.1	84.5007
32.2	100.357	32.2	84.754
32.3	100.658	32.3	85.0073
32.4	100.968	32.4	85.2606
32.5	101.266	32.5	85.5137
32.6	101.548	32.6	85.7669
32.7	101.833	32.7	86.0199
32.8	102.129	32.8	86.2729
32.9	102.429	32.9	86.5258
33	102.738	33	86.7786
33.1	103.041	33.1	87.0314
33.2	103.336	33.2	87.2841
33.3	103.622	33.3	87.5368
33.4	103.907	33.4	87.7894
33.5	104.19	33.5	88.0419
33.6	104.476	33.6	88.2944
33.7	104.768	33.7	88.5468
33.8	105.054	33.8	88.7991
33.9	105.342	33.9	89.0513
34	105.626	34	89.3035
34.1	105.909	34.1	89.5557
34.2	106.183	34.2	89.8078
34.3	106.475	34.3	90.0598
34.4	106.768	34.4	90.3117
34.5	107.056	34.5	90.5636
34.6	107.351	34.6	90.8154
34.7	107.647	34.7	91.0672
34.8	107.946	34.8	91.3188
34.9	108.245	34.9	91.5705
35	108.531	35	91.822
35.1	108.825	35.1	92.0735
35.2	109.121	35.2	92.3249
35.3	109.422	35.3	92.5763
35.4	109.712	35.4	92.8276
35.5	109.996	35.5	93.0788
35.6	110.286	35.6	93.33
35.7	110.583	35.7	93.5811
35.8	110.877	35.8	93.8321
35.9	111.164	35.9	94.0831
36	111.453	36	94.334
36.1	111.757	36.1	94.5849
36.2	112.05	36.2	94.8357
36.3	112.332	36.3	95.0864
36.4	112.616	36.4	95.337
36.5	112.902	36.5	95.5876
36.6	113.187	36.6	95.8382
36.7	113.471	36.7	96.0886
36.8	113.752	36.8	96.339
36.9	114.031	36.9	96.5894
37	114.319	37	96.8396
37.1	114.603	37.1	97.0899
37.2	114.891	37.2	97.34
37.3	115.173	37.3	97.5901
37.4	115.453	37.4	97.8401
37.5	115.728	37.5	98.09
37.6	116.009	37.6	98.3399
37.7	116.307	37.7	98.5898
37.8	116.591	37.8	98.8395
37.9	116.861	37.9	99.0892
38	117.149	38	99.3388
38.1	117.439	38.1	99.5884
38.2	117.729	38.2	99.8379
38.3	118.011	38.3	100.087
38.4	118.303	38.4	100.337
38.5	118.587	38.5	100.586
38.6	118.874	38.6	100.835
38.7	119.158	38.7	101.084
38.8	119.441	38.8	101.334
38.9	119.732	38.9	101.583
39	120.029	39	101.832
39.1	120.311	39.1	102.081
39.2	120.593	39.2	102.329
39.3	120.873	39.3	102.578
39.4	121.144	39.4	102.827
39.5	121.425	39.5	103.076
39.6	121.711	39.6	103.324
39.7	121.989	39.7	103.573
39.8	122.274	39.8	103.821
39.9	122.549	39.9	104.07
40	122.818	40	104.318
40.1	123.09	40.1	104.566
40.2	123.368	40.2	104.815
40.3	123.647	40.3	105.063
40.4	123.929	40.4	105.311
40.5	124.217	40.5	105.559
40.6	124.5	40.6	105.807
40.7	124.784	40.7	106.055
40.8	125.078	40.8	106.303
40.9	125.362	40.9	106.55
41	125.649	41	106.798
41.1	125.947	41.1	107.046
41.2	126.235	41.2	107.293
41.3	126.519	41.3	107.541
41.4	126.805	41.4	107.788
41.5	127.086	41.5	108.036
41.6	127.367	41.6	108.283
41.7	127.65	41.7	108.53
41.8	127.921	41.8	108.778
41.9	128.199	41.9	109.025
42	128.481	42	109.272
42.1	128.772	42.1	109.519
42.2	129.053	42.2	109.766
42.3	129.328	42.3	110.013
42.4	129.602	42.4	110.26
42.5	129.876	42.5	110.506
42.6	130.156	42.6	110.753
42.7	130.437	42.7	111
42.8	130.722	42.8	111.246
42.9	131.004	42.9	111.493
43	131.282	43	111.739
43.1	131.555	43.1	111.986
43.2	131.824	43.2	112.232
43.3	132.093	43.3	112.478
43.4	132.367	43.4	112.725
43.5	132.652	43.5	112.971
43.6	132.936	43.6	113.217
43.7	133.211	43.7	113.463
43.8	133.482	43.8	113.709
43.9	133.75	43.9	113.955
44	134.025	44	114.2
44.1	134.298	44.1	114.446
44.2	134.579	44.2	114.692
44.3	134.86	44.3	114.938
44.4	135.143	44.4	115.183
44.5	135.422	44.5	115.429
44.6	135.697	44.6	115.674
44.7	135.976	44.7	115.92
44.8	136.265	44.8	116.165
44.9	136.557	44.9	116.41
45	136.839	45	116.655
45.1	137.111	45.1	116.9
45.2	137.385	45.2	117.146
45.3	137.667	45.3	117.391
45.4	137.944	45.4	117.635
45.5	138.208	45.5	117.88
45.6	138.478	45.6	118.125
45.7	138.761	45.7	118.37
45.8	139.04	45.8	118.615
45.9	139.315	45.9	118.859
46	139.589	46	119.104
46.1	139.869	46.1	119.348
46.2	140.15	46.2	119.593
46.3	140.427	46.3	119.837
46.4	140.707	46.4	120.082
46.5	140.984	46.5	120.326
46.6	141.259	46.6	120.57
46.7	141.533	46.7	120.814
46.8	141.803	46.8	121.058
46.9	142.075	46.9	121.302
47	142.341	47	121.546
47.1	142.616	47.1	121.79
47.2	142.89	47.2	122.034
47.3	143.165	47.3	122.278
47.4	143.435	47.4	122.521
47.5	143.698	47.5	122.765
47.6	143.971	47.6	123.009
47.7	144.247	47.7	123.252
47.8	144.522	47.8	123.495
47.9	144.796	47.9	123.739
48	145.067	48	123.982
48.1	145.341	48.1	124.225
48.2	145.612	48.2	124.469
48.3	145.884	48.3	124.712
48.4	146.154	48.4	124.955
48.5	146.424	48.5	125.198
48.6	146.694	48.6	125.441
48.7	146.951	48.7	125.684
48.8	147.212	48.8	125.927
48.9	147.482	48.9	126.169
49	147.752	49	126.412
49.1	148.023	49.1	126.655
49.2	148.298	49.2	126.897
49.3	148.57	49.3	127.14
49.4	148.845	49.4	127.382
49.5	149.126	49.5	127.625
49.6	149.406	49.6	127.867
49.7	149.679	49.7	128.109
49.8	149.957	49.8	128.351
49.9	150.236	49.9	128.594
50	150.513	50	128.836
50.1	150.781	50.1	129.078
50.2	151.042	50.2	129.32
50.3	151.301	50.3	129.561
50.4	151.562	50.4	129.803
50.5	151.831	50.5	130.045
50.6	152.096	50.6	130.287
50.7	152.364	50.7	130.528
50.8	152.653	50.8	130.77
50.9	152.936	50.9	131.012
51	153.199	51	131.253
51.1	153.459	51.1	131.494
51.2	153.742	51.2	131.736
51.3	154.019	51.3	131.977
51.4	154.286	51.4	132.218
51.5	154.556	51.5	132.459
51.6	154.824	51.6	132.701
51.7	155.099	51.7	132.942
51.8	155.372	51.8	133.183
51.9	155.631	51.9	133.423
52	155.896	52	133.664
52.1	156.177	52.1	133.905
52.2	156.459	52.2	134.146
52.3	156.725	52.3	134.386
52.4	156.996	52.4	134.627
52.5	157.269	52.5	134.868
52.6	157.543	52.6	135.108
52.7	157.813	52.7	135.348
52.8	158.085	52.8	135.589
52.9	158.356	52.9	135.829
53	158.623	53	136.069
53.1	158.884	53.1	136.31
53.2	159.144	53.2	136.55
53.3	159.409	53.3	136.79
53.4	159.679	53.4	137.03
53.5	159.953	53.5	137.27
53.6	160.214	53.6	137.509
53.7	160.471	53.7	137.749
53.8	160.739	53.8	137.989
53.9	161	53.9	138.229
54	161.251	54	138.468
54.1	161.503	54.1	138.708
54.2	161.763	54.2	138.947
54.3	162.02	54.3	139.187
54.4	162.289	54.4	139.426
54.5	162.55	54.5	139.665
54.6	162.809	54.6	139.905
54.7	163.076	54.7	140.144
54.8	163.355	54.8	140.383
54.9	163.627	54.9	140.622
55	163.889	55	140.861
55.1	164.149	55.1	141.1
55.2	164.418	55.2	141.339
55.3	164.699	55.3	141.578
55.4	164.967	55.4	141.816
55.5	165.222	55.5	142.055
55.6	165.486	55.6	142.294
55.7	165.755	55.7	142.532
55.8	166.019	55.8	142.771
55.9	166.28	55.9	143.009
56	166.547	56	143.248
56.1	166.829	56.1	143.486
56.2	167.106	56.2	143.724
56.3	167.375	56.3	143.963
56.4	167.638	56.4	144.201
56.5	167.9	56.5	144.439
56.6	168.161	56.6	144.677
56.7	168.423	56.7	144.915
56.8	168.688	56.8	145.153
56.9	168.95	56.9	145.391
57	169.205	57	145.628
57.1	169.451	57.1	145.866
57.2	169.701	57.2	146.104
57.3	169.964	57.3	146.341
57.4	170.221	57.4	146.579
57.5	170.485	57.5	146.816
57.6	170.75	57.6	147.054
57.7	171.02	57.7	147.291
57.8	171.278	57.8	147.528
57.9	171.539	57.9	147.766
58	171.806	58	148.003
58.1	172.079	58.1	148.24
58.2	172.341	58.2	148.477
58.3	172.59	58.3	148.714
58.4	172.847	58.4	148.951
58.5	173.107	58.5	149.188
58.6	173.384	58.6	149.425
58.7	173.643	58.7	149.661
58.8	173.901	58.8	149.898
58.9	174.164	58.9	150.135
59	174.412	59	150.371
59.1	174.412	59.1	150.608
59.2	174.198	59.2	150.844
59.3		59.3	151.081
59.4		59.4	151.317
59.5		59.5	151.553
59.6		59.6	151.789
59.7		59.7	152.025
59.8		59.8	152.262
59.9		59.9	152.498
60		60	152.734
60.1		60.1	152.734
60.2		60.2	152.715
60.3		60.3	152.696
60.4		60.4	152.677
60.5		60.5	152.659
60.6		60.6	152.64
60.7		60.7	152.621
60.8		60.8	152.602
60.9		60.9	152.584
61		61	152.565
61.1		61.1	152.546
61.2		61.2	152.528
61.3		61.3	152.509
61.4		61.4	152.49
61.5		61.5	152.471
61.6		61.6	152.453
61.7		61.7	152.434
61.8	180.704	61.8	152.415
61.9	180.728	61.9	152.397
62	180.728	62	152.378
62.1	180.704	62.1	152.359
62.2	180.728	62.2	152.341
62.3	180.685	62.3	152.322
62.4	180.685	62.4	152.303
62.5	180.6	62.5	152.284
62.6	180.512	62.6	152.266
62.7	180.575	62.7	152.247
62.8	180.575	62.8	152.228
62.9	180.559	62.9	152.21
63	180.497	63	152.191
63.1	180.445	63.1	152.172
63.2	180.405	63.2	152.154
63.3	180.365	63.3	152.135
63.4	180.333	63.4	152.116
63.5	180.289	63.5	152.098
63.6	180.253	63.6	152.079
63.7	180.199	63.7	152.06
63.8	180.147	63.8	152.042
63.9	180.104	63.9	152.023
64	180.095	64	152.004
64.1	180.05	64.1	151.986
64.2	180.011	64.2	151.967
64.3	179.967	64.3	151.948
64.4	179.921	64.4	151.93
64.5	179.867	64.5	151.911
64.6	179.855	64.6	151.893
64.7	179.818	64.7	151.874
64.8	179.779	64.8	151.855
64.9	179.753	64.9	151.837
65	179.711	65	151.818
65.1	179.68	65.1	151.799
65.2	179.643	65.2	151.781
65.3	179.616	65.3	151.762
65.4	179.589	65.4	151.744
65.5	179.554	65.5	151.725
65.6	179.528	65.6	151.706
65.7	179.506	65.7	151.688
65.8	179.469	65.8	151.669
65.9	179.435	65.9	151.65
66	179.399	66	151.632
66.1	179.369	66.1	151.613
66.2	179.33	66.2	151.595
66.3	179.303	66.3	151.576
66.4	179.275	66.4	151.557
66.5	179.232	66.5	151.539
66.6	179.199	66.6	151.52
66.7	179.166	66.7	151.502
66.8	179.14	66.8	151.483
66.9	179.12	66.9	151.465
67	179.102	67	151.446
67.1	179.073	67.1	151.427
67.2	179.045	67.2	151.409
67.3	179.013	67.3	151.39
67.4	178.981	67.4	151.372
67.5	178.947	67.5	151.353
67.6	178.921	67.6	151.334
67.7	178.884	67.7	151.316
67.8	178.854	67.8	151.297
67.9	178.829	67.9	151.279
68	178.805	68	151.26
68.1	178.779	68.1	151.242
68.2	178.759	68.2	151.223
68.3	178.734	68.3	151.205
68.4	178.711	68.4	151.186
68.5	178.682	68.5	151.167
68.6	178.655	68.6	151.149
68.7	178.628	68.7	151.13
68.8	178.593	68.8	151.112
68.9	178.563	68.9	151.093
69	178.547	69	151.075
69.1	178.526	69.1	151.056
69.2	178.498	69.2	151.038
69.3	178.473	69.3	151.019
69.4	178.443	69.4	151.001
69.5	178.417	69.5	150.982
69.6	178.392	69.6	150.964
69.7	178.338	69.7	150.945
69.8	178.284	69.8	150.927
69.9	178.249	69.9	150.908
70	178.244	70	150.889
70.1	178.248	70.1	150.871
70.2	178.253	70.2	150.852
70.3	178.207	70.3	150.834
70.4	178.161	70.4	150.815
70.5	178.147	70.5	150.797
70.6	178.465	70.6	150.778
70.7	179.144	70.7	150.76
70.8	178.054	70.8	150.741
70.9	178.833	70.9	150.723
71	177.244	71	150.704
71.1	177.674	71.1	150.686
71.2	177.952	71.2	150.667
71.3	178.174	71.3	150.649
71.4	178.298	71.4	150.631
71.5	177.671	71.5	150.612
71.6	177.376	71.6	150.594
71.7	177.262	71.7	150.575
71.8	177.282	71.8	150.557
71.9	177.262	71.9	150.538
72	177.246	72	150.52
72.1	177.201	72.1	150.501
72.2	177.091	72.2	150.483
72.3	177.362	72.3	150.464
72.4	177.591	72.4	150.446
72.5	177.763	72.5	150.427
72.6	177.635	72.6	150.409
72.7	177.604	72.7	150.39
72.8	177.606	72.8	150.372
72.9	177.551	72.9	150.354
73	177.43	73	150.335
73.1	177.184	73.1	150.317
73.2	176.21	73.2	150.298
73.3	176.588	73.3	150.28
73.4	177.128	73.4	150.261
73.5	177.14	73.5	150.243
73.6	177.059	73.6	150.224
73.7	177.085	73.7	150.206
73.8	177.118	73.8	150.188
73.9	177.081	73.9	150.169
74	177.04	74	150.151
74.1	177.062	74.1	150.132
74.2	177.009	74.2	150.114
74.3	176.913	74.3	150.095
74.4	176.9	74.4	150.077
74.5	176.812	74.5	150.059
74.6	176.757	74.6	150.04
74.7	176.742	74.7	150.022
74.8	176.733	74.8	150.003
74.9	176.698	74.9	149.985
75	176.675	75	149.967
75.1	176.699	75.1	149.948
75.2	176.654	75.2	149.93
75.3	176.639	75.3	149.911
75.4	176.642	75.4	149.893
75.5	176.625	75.5	149.875
75.6	176.624	75.6	149.856
75.7	176.62	75.7	149.838
75.8	176.616	75.8	149.819
75.9	176.626	75.9	149.801
76	176.627	76	149.783
76.1	176.625	76.1	149.764
76.2	176.599	76.2	149.746
76.3	176.582	76.3	149.728
76.4	176.567	76.4	149.709
76.5	176.564	76.5	149.691
76.6	176.541	76.6	149.672
76.7	176.537	76.7	149.654
76.8	176.494	76.8	149.636
76.9	176.477	76.9	149.617
77	176.448	77	149.599
77.1	176.42	77.1	149.581
77.2	176.401	77.2	149.562
77.3	176.405	77.3	149.544
77.4	176.385	77.4	149.526
77.5	176.369	77.5	149.507
77.6	176.361	77.6	149.489
77.7	176.349	77.7	149.471
77.8	176.331	77.8	149.452
77.9	176.32	77.9	149.434
78	176.303	78	149.416
78.1	176.281	78.1	149.397
78.2	176.25	78.2	149.379
78.3	176.222	78.3	149.361
78.4	176.194	78.4	149.342
78.5	176.164	78.5	149.324
78.6	176.139	78.6	149.306
78.7	176.116	78.7	149.287
78.8	176.097	78.8	149.269
78.9	176.075	78.9	149.251
79	176.048	79	149.232
79.1	176.024	79.1	149.214
79.2	176.004	79.2	149.196
79.3	175.973	79.3	149.177
79.4	175.946	79.4	149.159
79.5	175.918	79.5	149.141
79.6	175.898	79.6	149.123
79.7	175.873	79.7	149.104
79.8	175.852	79.8	149.086
79.9	175.829	79.9	149.068
80	175.81	80	149.049
80.1	175.788	80.1	149.031
80.2	175.765	80.2	149.013
80.3	175.743	80.3	148.995
80.4	175.727	80.4	148.976
80.5	175.705	80.5	148.958
80.6	175.684	80.6	148.94
80.7	175.665	80.7	148.921
80.8	175.643	80.8	148.903
80.9	175.613	80.9	148.885
81	175.588	81	148.867
81.1	175.571	81.1	148.848
81.2	175.548	81.2	148.83
81.3	175.523	81.3	148.812
81.4	175.499	81.4	148.794
81.5	175.477	81.5	148.775
81.6	175.456	81.6	148.757
81.7	175.442	81.7	148.739
81.8	175.423	81.8	148.721
81.9	175.401	81.9	148.702
82	175.375	82	148.684
82.1	175.349	82.1	148.666
82.2	175.324	82.2	148.648
82.3	175.298	82.3	148.629
82.4	175.269	82.4	148.611
82.5	175.253	82.5	148.593
82.6	175.233	82.6	148.575
82.7	175.205	82.7	148.556
82.8	175.187	82.8	148.538
82.9	175.168	82.9	148.52
83	175.143	83	148.502
83.1	175.124	83.1	148.484
83.2	175.095	83.2	148.465
83.3	175.066	83.3	148.447
83.4	175.043	83.4	148.429
83.5	175.022	83.5	148.411
83.6	175.003	83.6	148.392
83.7	174.98	83.7	148.374
83.8	174.96	83.8	148.356
83.9	174.945	83.9	148.338
84	174.926	84	148.32
84.1	174.904	84.1	148.301
84.2	174.883	84.2	148.283
84.3	174.86	84.3	148.265
84.4	174.835	84.4	148.247
84.5	174.816	84.5	148.229
84.6	174.795	84.6	148.211
84.7	174.776	84.7	148.192
84.8	174.756	84.8	148.174
84.9	174.736	84.9	148.156
85	174.711	85	148.138
85.1	174.688	85.1	148.12
85.2	174.667	85.2	148.101
85.3	174.646	85.3	148.083
85.4	174.626	85.4	148.065
85.5	174.602	85.5	148.047
85.6	174.579	85.6	148.029
85.7	174.554	85.7	148.011
85.8	174.535	85.8	147.992
85.9	174.508	85.9	147.974
86	174.479	86	147.956
86.1	174.447	86.1	147.938
86.2	174.422	86.2	147.92
86.3	174.396	86.3	147.902
86.4	174.382	86.4	147.884
86.5	174.362	86.5	147.865
86.6	174.352	86.6	147.847
86.7	174.338	86.7	147.829
86.8	174.322	86.8	147.811
86.9	174.299	86.9	147.793
87	174.265	87	147.775
87.1	174.229	87.1	147.757
87.2	174.19	87.2	147.738
87.3	174.159	87.3	147.72
87.4	174.126	87.4	147.702
87.5	174.099	87.5	147.684
87.6	174.077	87.6	147.666
87.7	174.051	87.7	147.648
87.8	174.034	87.8	147.63
87.9	174.014	87.9	147.612
88	173.986	88	147.593
88.1	173.964	88.1	147.575
88.2	173.944	88.2	147.557
88.3	173.922	88.3	147.539
88.4	173.909	88.4	147.521
88.5	173.89	88.5	147.503
88.6	173.878	88.6	147.485
88.7	173.866	88.7	147.467
88.8	173.86	88.8	147.449
88.9	173.847	88.9	147.431
89	173.821	89	147.413
89.1	173.797	89.1	147.394
89.2	173.767	89.2	147.376
89.3	173.742	89.3	147.358
89.4	173.713	89.4	147.34
89.5	173.682	89.5	147.322
89.6	173.653	89.6	147.304
89.7	173.626	89.7	147.286
89.8	173.598	89.8	147.268
89.9	173.576	89.9	147.25
90	173.563	90	147.232
90.1	173.554	90.1	147.214
90.2	173.534	90.2	147.196
90.3	173.517	90.3	147.178
90.4	173.497	90.4	147.16
90.5	173.474	90.5	147.141
90.6	173.454	90.6	147.123
90.7	173.432	90.7	147.105
90.8	173.413	90.8	147.087
90.9	173.394	90.9	147.069
91	173.373	91	147.051
91.1	173.355	91.1	147.033
91.2	173.337	91.2	147.015
91.3	173.314	91.3	146.997
91.4	173.3	91.4	146.979
91.5	173.275	91.5	146.961
91.6	173.245	91.6	146.943
91.7	173.224	91.7	146.925
91.8	173.192	91.8	146.907
91.9	173.174	91.9	146.889
92	173.153	92	146.871
92.1	173.134	92.1	146.853
92.2	173.114	92.2	146.835
92.3	173.093	92.3	146.817
92.4	173.071	92.4	146.799
92.5	173.051	92.5	146.781
92.6	173.041	92.6	146.763
92.7	173.01	92.7	146.745
92.8	172.99	92.8	146.727
92.9	172.97	92.9	146.709
93	172.954	93	146.691
93.1	172.932	93.1	146.673
93.2	172.91	93.2	146.655
93.3	172.89	93.3	146.637
93.4	172.872	93.4	146.619
93.5	172.851	93.5	146.601
93.6	172.828	93.6	146.583
93.7	172.808	93.7	146.565
93.8	172.787	93.8	146.547
93.9	172.775	93.9	146.529
94	172.759	94	146.511
94.1	172.745	94.1	146.493
94.2	172.74	94.2	146.475
94.3	172.726	94.3	146.457
94.4	172.713	94.4	146.439
94.5	172.691	94.5	146.421
94.6	172.669	94.6	146.403
94.7	172.653	94.7	146.385
94.8	172.63	94.8	146.367
94.9	172.615	94.9	146.349
95	172.598	95	146.331
95.1	172.576	95.1	146.313
95.2	172.564	95.2	146.295
95.3	172.545	95.3	146.277
95.4	172.528	95.4	146.259
95.5	172.517	95.5	146.242
95.6	172.508	95.6	146.224
95.7	172.488	95.7	146.206
95.8	172.465	95.8	146.188
95.9	172.443	95.9	146.17
96	172.421	96	146.152
96.1	172.397	96.1	146.134
96.2	172.385	96.2	146.116
96.3	172.374	96.3	146.098
96.4	172.359	96.4	146.08
96.5	172.338	96.5	146.062
96.6	172.319	96.6	146.044
96.7	172.298	96.7	146.026
96.8	172.284	96.8	146.008
96.9	172.269	96.9	145.991
97	172.251	97	145.973
97.1	172.233	97.1	145.955
97.2	172.213	97.2	145.937
97.3	172.187	97.3	145.919
97.4	172.164	97.4	145.901
97.5	172.148	97.5	145.883
97.6	172.129	97.6	145.865
97.7	172.109	97.7	145.847
97.8	172.089	97.8	145.829
97.9	172.069	97.9	145.811
98	172.042	98	145.794
98.1	172.014	98.1	145.776
98.2	171.984	98.2	145.758
98.3	171.965	98.3	145.74
98.4	171.946	98.4	145.722
98.5	171.932	98.5	145.704
98.6	171.909	98.6	145.686
98.7	171.882	98.7	145.668
98.8	171.863	98.8	145.651
98.9	171.839	98.9	145.633
99	171.816	99	145.615
99.1	171.793	99.1	145.597
99.2	171.769	99.2	145.579
99.3	171.749	99.3	145.561
99.4	171.728	99.4	145.543
99.5	171.699	99.5	145.526
99.6	171.68	99.6	145.508
99.7	171.667	99.7	145.49
99.8	171.66	99.8	145.472
99.9	171.65	99.9	145.454
100	171.637	100	145.436
100.1	171.617	100.1	145.418
100.2	171.595	100.2	145.401
100.3	171.594	100.3	145.383
100.4	171.589	100.4	145.365
100.5	171.577	100.5	145.347
100.6	171.564	100.6	145.329
100.7	171.549	100.7	145.311
100.8	171.526	100.8	145.294
100.9	171.51	100.9	145.276
101	171.493	101	145.258
101.1	171.475	101.1	145.24
101.2	171.464	101.2	145.222
101.3	171.445	101.3	145.204
101.4	171.425	101.4	145.187
101.5	171.403	101.5	145.169
101.6	171.385	101.6	145.151
101.7	171.372	101.7	145.133
101.8	171.35	101.8	145.115
101.9	171.332	101.9	145.098
102	171.316	102	145.08
102.1	171.299	102.1	145.062
102.2	171.279	102.2	145.044
102.3	171.259	102.3	145.026
102.4	171.243	102.4	145.009
102.5	171.221	102.5	144.991
102.6	171.202	102.6	144.973
102.7	171.182	102.7	144.955
102.8	171.162	102.8	144.937
102.9	171.143	102.9	144.92
103	171.127	103	144.902
103.1	171.11	103.1	144.884
103.2	171.092	103.2	144.866
103.3	171.077	103.3	144.849
103.4	171.062	103.4	144.831
103.5	171.048	103.5	144.813
103.6	171.028	103.6	144.795
103.7	171.014	103.7	144.778
103.8	170.994	103.8	144.76
103.9	170.975	103.9	144.742
104	170.953	104	144.724
104.1	170.931	104.1	144.706
104.2	170.912	104.2	144.689
104.3	170.888	104.3	144.671
104.4	170.872	104.4	144.653
104.5	170.853	104.5	144.635
104.6	170.829	104.6	144.618
104.7	170.807	104.7	144.6
104.8	170.787	104.8	144.582
104.9	170.769	104.9	144.564
105	170.753	105	144.547
105.1	170.73	105.1	144.529
105.2	170.709	105.2	144.511
105.3	170.688	105.3	144.494
105.4	170.665	105.4	144.476
105.5	170.644	105.5	144.458
105.6	170.624	105.6	144.44
105.7	170.609	105.7	144.423
105.8	170.593	105.8	144.405
105.9	170.574	105.9	144.387
106	170.551	106	144.37
106.1	170.53	106.1	144.352
106.2	170.51	106.2	144.334
106.3	170.49	106.3	144.316
106.4	170.474	106.4	144.299
106.5	170.455	106.5	144.281
106.6	170.442	106.6	144.263
106.7	170.426	106.7	144.246
106.8	170.409	106.8	144.228
106.9	170.398	106.9	144.21
107	170.381	107	144.192
107.1	170.366	107.1	144.175
107.2	170.352	107.2	144.157
107.3	170.336	107.3	144.139
107.4	170.329	107.4	144.122
107.5	170.314	107.5	144.104
107.6	170.294	107.6	144.086
107.7	170.279	107.7	144.069
107.8	170.255	107.8	144.051
107.9	170.234	107.9	144.033
108	170.212	108	144.016
108.1	170.194	108.1	143.998
108.2	170.174	108.2	143.98
108.3	170.155	108.3	143.963
108.4	170.14	108.4	143.945
108.5	170.118	108.5	143.927
108.6	170.098	108.6	143.91
108.7	170.079	108.7	143.892
108.8	170.062	108.8	143.874
108.9	170.048	108.9	143.857
109	170.026	109	143.839
109.1	170.007	109.1	143.821
109.2	169.99	109.2	143.804
109.3	169.97	109.3	143.786
109.4	169.947	109.4	143.768
109.5	169.93	109.5	143.751
109.6	169.907	109.6	143.733
109.7	169.889	109.7	143.716
109.8	169.873	109.8	143.698
109.9	169.849	109.9	143.68
110	169.828	110	143.663
110.1	169.809	110.1	143.645
110.2	169.792	110.2	143.627
110.3	169.777	110.3	143.61
110.4	169.761	110.4	143.592
110.5	169.744	110.5	143.575
110.6	169.722	110.6	143.557
110.7	169.695	110.7	143.539
110.8	169.677	110.8	143.522
110.9	169.66	110.9	143.504
111	169.641	111	143.487
111.1	169.624	111.1	143.469
111.2	169.605	111.2	143.451
111.3	169.585	111.3	143.434
111.4	169.566	111.4	143.416
111.5	169.545	111.5	143.399
111.6	169.533	111.6	143.381
111.7	169.515	111.7	143.363
111.8	169.493	111.8	143.346
111.9	169.475	111.9	143.328
112	169.457	112	143.311
112.1	169.441	112.1	143.293
112.2	169.419	112.2	143.275
112.3	169.404	112.3	143.258
112.4	169.394	112.4	143.24
112.5	169.374	112.5	143.223
112.6	169.354	112.6	143.205
112.7	169.338	112.7	143.188
112.8	169.322	112.8	143.17
112.9	169.315	112.9	143.152
113	169.304	113	143.135
113.1	169.291	113.1	143.117
113.2	169.273	113.2	143.1
113.3	169.26	113.3	143.082
113.4	169.247	113.4	143.065
113.5	169.231	113.5	143.047
113.6	169.217	113.6	143.029
113.7	169.211	113.7	143.012
113.8	169.194	113.8	142.994
113.9	169.176	113.9	142.977
114	169.16	114	142.959
114.1	169.138	114.1	142.942
114.2	169.126	114.2	142.924
114.3	169.111	114.3	142.907
114.4	169.095	114.4	142.889
114.5	169.09	114.5	142.872
114.6	169.08	114.6	142.854
114.7	169.066	114.7	142.837
114.8	169.054	114.8	142.819
114.9	169.039	114.9	142.802
115	169.022	115	142.784
115.1	169.003	115.1	142.766
115.2	168.985	115.2	142.749
115.3	168.976	115.3	142.731
115.4	168.978	115.4	142.714
115.5	168.95	115.5	142.696
115.6	168.95	115.6	142.679
115.7	168.938	115.7	142.661
115.8	168.895	115.8	142.644
115.9	168.868	115.9	142.626
116	168.843	116	142.609
116.1	168.868	116.1	142.591
116.2	168.868	116.2	142.574
116.3		116.3	142.556
116.4		116.4	142.539
116.5		116.5	142.521
116.6		116.6	142.504
116.7		116.7	142.486
116.8		116.8	142.469
116.9		116.9	142.452
117		117	142.434
117.1		117.1	142.434
117.2		117.2	142.929
117.3		117.3	143.423
117.4		117.4	143.917
117.5		117.5	144.411
117.6		117.6	144.905
117.7		117.7	145.398
117.8		117.8	145.892
117.9		117.9	146.385
118		118	146.878
118.1		118.1	147.371
118.2		118.2	147.863
118.3		118.3	148.356
118.4		118.4	148.848
118.5		118.5	149.34
118.6		118.6	149.832
118.7		118.7	150.323
118.8	173.783	118.8	150.815
118.9	173.902	118.9	151.306
119	174.334	119	151.797
119.1	174.75	119.1	152.288
119.2	175.229	119.2	152.779
119.3	175.697	119.3	153.269
119.4	176.2	119.4	153.76
119.5	176.721	119.5	154.25
119.6	177.196	119.6	154.74
119.7	177.803	119.7	155.229
119.8	178.29	119.8	155.719
119.9	178.756	119.9	156.208
120	179.261	120	156.697
120.1	179.857	120.1	157.186
120.2	180.42	120.2	157.675
120.3	180.956	120.3	158.164
120.4	181.501	120.4	158.652
120.5	182.079	120.5	159.14
120.6	182.636	120.6	159.628
120.7	183.188	120.7	160.116
120.8	183.743	120.8	160.604
120.9	184.306	120.9	161.091
121	184.889	121	161.578
121.1	185.455	121.1	162.066
121.2	186.004	121.2	162.552
121.3	186.577	121.3	163.039
121.4	187.139	121.4	163.526
121.5	187.687	121.5	164.012
121.6	188.252	121.6	164.498
121.7	188.823	121.7	164.984
121.8	189.387	121.8	165.47
121.9	189.948	121.9	165.955
122	190.494	122	166.441
122.1	191.042	122.1	166.926
122.2	191.598	122.2	167.411
122.3	192.15	122.3	167.896
122.4	192.704	122.4	168.38
122.5	193.243	122.5	168.865
122.6	193.778	122.6	169.349
122.7	194.317	122.7	169.833
122.8	194.856	122.8	170.317
122.9	195.392	122.9	170.801
123	195.943	123	171.284
123.1	196.479	123.1	171.767
123.2	197.022	123.2	172.25
123.3	197.57	123.3	172.733
123.4	198.108	123.4	173.216
123.5	198.661	123.5	173.699
123.6	199.204	123.6	174.181
123.7	199.739	123.7	174.663
123.8	200.28	123.8	175.145
123.9	200.815	123.9	175.627
124	201.377	124	176.108
124.1	201.923	124.1	176.59
124.2	202.468	124.2	177.071
124.3	203.014	124.3	177.552
124.4	203.555	124.4	178.033
124.5	204.1	124.5	178.514
124.6	204.639	124.6	178.994
124.7	205.172	124.7	179.474
124.8	205.725	124.8	179.955
124.9	206.266	124.9	180.435
125	206.801	125	180.914
125.1	207.331	125.1	181.394
125.2	207.872	125.2	181.873
125.3	208.413	125.3	182.352
125.4	208.936	125.4	182.831
125.5	209.462	125.5	183.31
125.6	209.994	125.6	183.789
125.7	210.513	125.7	184.267
125.8	211.038	125.8	184.745
125.9	211.559	125.9	185.223
126	212.081	126	185.701
126.1	212.615	126.1	186.179
126.2	213.138	126.2	186.656
126.3	213.66	126.3	187.134
126.4	214.186	126.4	187.611
126.5	214.713	126.5	188.088
126.6	215.243	126.6	188.565
126.7	215.763	126.7	189.041
126.8	216.288	126.8	189.518
126.9	216.819	126.9	189.994
127	217.345	127	190.47
127.1	217.886	127.1	190.946
127.2	218.424	127.2	191.421
127.3	218.954	127.3	191.897
127.4	219.479	127.4	192.372
127.5	220.001	127.5	192.847
127.6	220.535	127.6	193.322
127.7	221.056	127.7	193.797
127.8	221.575	127.8	194.271
127.9	222.1	127.9	194.746
128	222.611	128	195.22
128.1	223.127	128.1	195.694
128.2	223.633	128.2	196.168
128.3	224.139	128.3	196.641
128.4	224.652	128.4	197.115
128.5	225.176	128.5	197.588
128.6	225.693	128.6	198.061
128.7	226.198	128.7	198.534
128.8	226.709	128.8	199.006
128.9	227.229	128.9	199.479
129	227.742	129	199.951
129.1	228.25	129.1	200.423
129.2	228.762	129.2	200.895
129.3	229.289	129.3	201.367
129.4	229.806	129.4	201.839
129.5	230.322	129.5	202.31
129.6	230.835	129.6	202.781
129.7	231.346	129.7	203.252
129.8	231.855	129.8	203.723
129.9	232.366	129.9	204.194
130	232.878	130	204.664
130.1	233.389	130.1	205.135
130.2	233.905	130.2	205.605
130.3	234.423	130.3	206.075
130.4	234.934	130.4	206.545
130.5	235.441	130.5	207.014
130.6	235.955	130.6	207.484
130.7	236.471	130.7	207.953
130.8	236.983	130.8	208.422
130.9	237.492	130.9	208.891
131	238.005	131	209.359
131.1	238.522	131.1	209.828
131.2	239.037	131.2	210.296
131.3	239.544	131.3	210.764
131.4	240.035	131.4	211.232
131.5	240.535	131.5	211.7
131.6	241.044	131.6	212.167
131.7	241.55	131.7	212.635
131.8	242.054	131.8	213.102
131.9	242.551	131.9	213.569
132	243.056	132	214.036
132.1	243.565	132.1	214.503
132.2	244.066	132.2	214.969
132.3	244.571	132.3	215.435
132.4	245.077	132.4	215.901
132.5	245.588	132.5	216.367
132.6	246.094	132.6	216.833
132.7	246.595	132.7	217.299
132.8	247.098	132.8	217.764
132.9	247.606	132.9	218.229
133	248.123	133	218.694
133.1	248.626	133.1	219.159
133.2	249.123	133.2	219.624
133.3	249.616	133.3	220.088
133.4	250.109	133.4	220.553
133.5	250.609	133.5	221.017
133.6	251.103	133.6	221.481
133.7	251.605	133.7	221.944
133.8	252.104	133.8	222.408
133.9	252.591	133.9	222.871
134	253.075	134	223.335
134.1	253.563	134.1	223.798
134.2	254.071	134.2	224.261
134.3	254.569	134.3	224.723
134.4	255.063	134.4	225.186
134.5	255.56	134.5	225.648
134.6	256.047	134.6	226.11
134.7	256.542	134.7	226.572
134.8	257.022	134.8	227.034
134.9	257.513	134.9	227.496
135	258.018	135	227.957
135.1	258.525	135.1	228.418
135.2	259.012	135.2	228.879
135.3	259.495	135.3	229.34
135.4	259.977	135.4	229.801
135.5	260.476	135.5	230.261
135.6	260.977	135.6	230.722
135.7	261.463	135.7	231.182
135.8	261.956	135.8	231.642
135.9	262.463	135.9	232.102
136	262.964	136	232.561
136.1	263.459	136.1	233.021
136.2	263.954	136.2	233.48
136.3	264.442	136.3	233.939
136.4	264.925	136.4	234.398
136.5	265.404	136.5	234.857
136.6	265.889	136.6	235.315
136.7	266.385	136.7	235.774
136.8	266.876	136.8	236.232
136.9	267.36	136.9	236.69
137	267.847	137	237.148
137.1	268.336	137.1	237.605
137.2	268.818	137.2	238.063
137.3	269.303	137.3	238.52
137.4	269.795	137.4	238.977
137.5	270.287	137.5	239.434
137.6	270.776	137.6	239.891
137.7	271.251	137.7	240.348
137.8	271.719	137.8	240.804
137.9	272.201	137.9	241.26
138	272.686	138	241.716
138.1	273.163	138.1	242.172
138.2	273.63	138.2	242.628
138.3	274.103	138.3	243.084
138.4	274.575	138.4	243.539
138.5	275.048	138.5	243.994
138.6	275.529	138.6	244.449
138.7	276.013	138.7	244.904
138.8	276.497	138.8	245.359
138.9	276.996	138.9	245.813
139	277.488	139	246.267
139.1	277.966	139.1	246.721
139.2	278.452	139.2	247.175
139.3	278.944	139.3	247.629
139.4	279.434	139.4	248.083
139.5	279.925	139.5	248.536
139.6	280.413	139.6	248.989
139.7	280.894	139.7	249.442
139.8	281.375	139.8	249.895
139.9	281.866	139.9	250.348
140	282.342	140	250.801
140.1	282.807	140.1	251.253
140.2	283.277	140.2	251.705
140.3	283.75	140.3	252.157
140.4	284.228	140.4	252.609
140.5	284.701	140.5	253.061
140.6	285.172	140.6	253.512
140.7	285.647	140.7	253.963
140.8	286.119	140.8	254.414
140.9	286.597	140.9	254.865
141	287.071	141	255.316
141.1	287.544	141.1	255.767
141.2	288.013	141.2	256.217
141.3	288.487	141.3	256.667
141.4	288.965	141.4	257.118
141.5	289.43	141.5	257.567
141.6	289.896	141.6	258.017
141.7	290.372	141.7	258.467
141.8	290.846	141.8	258.916
141.9	291.321	141.9	259.365
142	291.795	142	259.814
142.1	292.27	142.1	260.263
142.2	292.738	142.2	260.712
142.3	293.209	142.3	261.16
142.4	293.679	142.4	261.609
142.5	294.146	142.5	262.057
142.6	294.618	142.6	262.505
142.7	295.097	142.7	262.952
142.8	295.573	142.8	263.4
142.9	296.033	142.9	263.848
143	296.489	143	264.295
143.1	296.955	143.1	264.742
143.2	297.413	143.2	265.189
143.3	297.872	143.3	265.636
143.4	298.341	143.4	266.082
143.5	298.805	143.5	266.529
143.6	299.271	143.6	266.975
143.7	299.739	143.7	267.421
143.8	300.205	143.8	267.867
143.9	300.674	143.9	268.313
144	301.155	144	268.758
144.1	301.638	144.1	269.203
144.2	302.109	144.2	269.649
144.3	302.576	144.3	270.094
144.4	303.035	144.4	270.539
144.5	303.491	144.5	270.983
144.6	303.956	144.6	271.428
144.7	304.431	144.7	271.872
144.8	304.889	144.8	272.316
144.9	305.345	144.9	272.76
145	305.797	145	273.204
145.1	306.254	145.1	273.648
145.2	306.717	145.2	274.091
145.3	307.167	145.3	274.534
145.4	307.619	145.4	274.977
145.5	308.081	145.5	275.42
145.6	308.547	145.6	275.863
145.7	308.997	145.7	276.306
145.8	309.438	145.8	276.748
145.9	309.906	145.9	277.19
146	310.376	146	277.633
146.1	310.843	146.1	278.074
146.2	311.302	146.2	278.516
146.3	311.757	146.3	278.958
146.4	312.209	146.4	279.399
146.5	312.668	146.5	279.84
146.6	313.133	146.6	280.281
146.7	313.588	146.7	280.722
146.8	314.058	146.8	281.163
146.9	314.522	146.9	281.604
147	314.972	147	282.044
147.1	315.425	147.1	282.484
147.2	315.878	147.2	282.924
147.3	316.33	147.3	283.364
147.4	316.782	147.4	283.804
147.5	317.238	147.5	284.243
147.6	317.69	147.6	284.683
147.7	318.145	147.7	285.122
147.8	318.603	147.8	285.561
147.9	319.048	147.9	286
148	319.505	148	286.438
148.1	319.975	148.1	286.877
148.2	320.43	148.2	287.315
148.3	320.89	148.3	287.753
148.4	321.354	148.4	288.191
148.5	321.814	148.5	288.629
148.6	322.261	148.6	289.067
148.7	322.727	148.7	289.504
148.8	323.193	148.8	289.941
148.9	323.645	148.9	290.378
149	324.099	149	290.815
149.1	324.55	149.1	291.252
149.2	324.992	149.2	291.689
149.3	325.443	149.3	292.125
149.4	325.898	149.4	292.562
149.5	326.347	149.5	292.998
149.6	326.8	149.6	293.434
149.7	327.252	149.7	293.869
149.8	327.699	149.8	294.305
149.9	328.149	149.9	294.74
150	328.598	150	295.176
150.1	329.034	150.1	295.611
150.2	329.479	150.2	296.046
150.3	329.926	150.3	296.48
150.4	330.362	150.4	296.915
150.5	330.804	150.5	297.349
150.6	331.246	150.6	297.784
150.7	331.699	150.7	298.218
150.8	332.152	150.8	298.652
150.9	332.597	150.9	299.085
151	333.028	151	299.519
151.1	333.456	151.1	299.952
151.2	333.896	151.2	300.385
151.3	334.342	151.3	300.819
151.4	334.786	151.4	301.251
151.5	335.233	151.5	301.684
151.6	335.673	151.6	302.117
151.7	336.109	151.7	302.549
151.8	336.539	151.8	302.981
151.9	336.968	151.9	303.413
152	337.404	152	303.845
152.1	337.849	152.1	304.277
152.2	338.301	152.2	304.708
152.3	338.751	152.3	305.14
152.4	339.192	152.4	305.571
152.5	339.631	152.5	306.002
152.6	340.075	152.6	306.433
152.7	340.515	152.7	306.864
152.8	340.956	152.8	307.294
152.9	341.396	152.9	307.725
153	341.84	153	308.155
153.1	342.283	153.1	308.585
153.2	342.727	153.2	309.015
153.3	343.173	153.3	309.444
153.4	343.616	153.4	309.874
153.5	344.053	153.5	310.303
153.6	344.494	153.6	310.733
153.7	344.938	153.7	311.162
153.8	345.388	153.8	311.59
153.9	345.831	153.9	312.019
154	346.27	154	312.448
154.1	346.715	154.1	312.876
154.2	347.161	154.2	313.304
154.3	347.6	154.3	313.732
154.4	348.038	154.4	314.16
154.5	348.478	154.5	314.588
154.6	348.911	154.6	315.015
154.7	349.341	154.7	315.443
154.8	349.77	154.8	315.87
154.9	350.203	154.9	316.297
155	350.634	155	316.724
155.1	351.065	155.1	317.151
155.2	351.49	155.2	317.577
155.3	351.914	155.3	318.003
155.4	352.35	155.4	318.43
155.5	352.79	155.5	318.856
155.6	353.231	155.6	319.282
155.7	353.672	155.7	319.707
155.8	354.111	155.8	320.133
155.9	354.539	155.9	320.558
156	354.963	156	320.983
156.1	355.398	156.1	321.408
156.2	355.841	156.2	321.833
156.3	356.27	156.3	322.258
156.4	356.699	156.4	322.683
156.5	357.129	156.5	323.107
156.6	357.557	156.6	323.531
156.7	357.991	156.7	323.955
156.8	358.419	156.8	324.379
156.9	358.842	156.9	324.803
157	359.278	157	325.226
157.1	359.709	157.1	325.65
157.2	360.122	157.2	326.073
157.3	360.548	157.3	326.496
157.4	360.985	157.4	326.919
157.5	361.42	157.5	327.342
157.6	361.838	157.6	327.764
157.7	362.26	157.7	328.187
157.8	362.683	157.8	328.609
157.9	363.111	157.9	329.031
158	363.547	158	329.453
158.1	363.976	158.1	329.875
158.2	364.405	158.2	330.296
158.3	364.836	158.3	330.718
158.4	365.266	158.4	331.139
158.5	365.688	158.5	331.56
158.6	366.117	158.6	331.981
158.7	366.544	158.7	332.402
158.8	366.964	158.8	332.822
158.9	367.391	158.9	333.243
159	367.813	159	333.663
159.1	368.227	159.1	334.083
159.2	368.638	159.2	334.503
159.3	369.062	159.3	334.923
159.4	369.482	159.4	335.342
159.5	369.895	159.5	335.762
159.6	370.325	159.6	336.181
159.7	370.754	159.7	336.6
159.8	371.177	159.8	337.019
159.9	371.599	159.9	337.438
160	372.015	160	337.857
160.1	372.434	160.1	338.275
160.2	372.859	160.2	338.693
[truncated: 6,177 more rows]
