# Supplementary material for: Key mechanistic features of the trade-off between antibody escape and host cell binding in the SARS-CoV-2 Omicron variant spike proteins
Source: EMBO J. 2024 Mar 11;43(8):5. doi: 10.1038/s44318-024-00062-z (PMC11021471; doi:10.1038/s44318-024-00062-z)
Supplement: Supplementary file 10 — Source Data Fig. 5 [file 44318_2024_62_MOESM10_ESM.zip › Figure 5/5A/fig5-BD604-RBD BA.2 R493Q.xlsx]

## Sheet: BD604-RBD BA.2 R493Q
Run 1; Ch 5; Fc 2-1; Cy 4; BA.2-R493Q R; Conc 3.125 6.25 12.5 25 50 nM_X	Run 1; Ch 5; Fc 2-1; Cy 4; BA.2-R493Q R; Conc 3.125 6.25 12.5 25 50 nM_Y	Run 1; Ch 5; Fc 2-1; Cy 4; BA.2-R493Q R; Conc 3.125 6.25 12.5 25 50 nM; Fitted_X	Run 1; Ch 5; Fc 2-1; Cy 4; BA.2-R493Q R; Conc 3.125 6.25 12.5 25 50 nM; Fitted_Y
-60	0.3907	-60	0
-59.9	0.389301	-59.9	0
-59.8	0.389001	-59.8	0
-59.7	0.3892	-59.7	0
-59.6	0.386802	-59.6	0
-59.5	0.3868	-59.5	0
-59.4	0.382401	-59.4	0
-59.3	0.381901	-59.3	0
-59.2	0.3839	-59.2	0
-59.1	0.388301	-59.1	0
-59	0.3884	-59	0
-58.9	0.387001	-58.9	0
-58.8	0.390101	-58.8	0
-58.7	0.3911	-58.7	0
-58.6	0.391201	-58.6	0
-58.5	0.3934	-58.5	0
-58.4	0.390602	-58.4	0
-58.3	0.393101	-58.3	0
-58.2	0.3899	-58.2	0
-58.1	0.394501	-58.1	0
-58	0.3937	-58	0
-57.9	0.389302	-57.9	0
-57.8	0.388401	-57.8	0
-57.7	0.3883	-57.7	0
-57.6	0.385601	-57.6	0
-57.5	0.3836	-57.5	0
-57.4	0.377702	-57.4	0
-57.3	0.379301	-57.3	0
-57.2	0.3806	-57.2	0
-57.1	0.376501	-57.1	0
-57	0.3775	-57	0
-56.9	0.368401	-56.9	0
-56.8	0.364401	-56.8	0
-56.7	0.361	-56.7	0
-56.6	0.3643	-56.6	0
-56.5	0.3732	-56.5	0
-56.4	0.369701	-56.4	0
-56.3	0.366502	-56.3	0
-56.2	0.3675	-56.2	0
-56.1	0.370901	-56.1	0
-56	0.3771	-56	0
-55.9	0.375501	-55.9	0
-55.8	0.373401	-55.8	0
-55.7	0.3709	-55.7	0
-55.6	0.372202	-55.6	0
-55.5	0.3737	-55.5	0
-55.4	0.374301	-55.4	0
-55.3	0.375501	-55.3	0
-55.2	0.3676	-55.2	0
-55.1	0.368101	-55.1	0
-55	0.3675	-55	0
-54.9	0.368201	-54.9	0
-54.8	0.367601	-54.8	0
-54.7	0.3717	-54.7	0
-54.6	0.369302	-54.6	0
-54.5	0.371	-54.5	0
-54.4	0.373401	-54.4	0
-54.3	0.370302	-54.3	0
-54.2	0.3703	-54.2	0
-54.1	0.368201	-54.1	0
-54	0.3662	-54	0
-53.9	0.3762	-53.9	0
-53.8	0.374801	-53.8	0
-53.7	0.3724	-53.7	0
-53.6	0.368901	-53.6	0
-53.5	0.3689	-53.5	0
-53.4	0.365601	-53.4	0
-53.3	0.363101	-53.3	0
-53.2	0.3653	-53.2	0
-53.1	0.358802	-53.1	0
-53	0.3573	-53	0
-52.9	0.356801	-52.9	0
-52.8	0.358701	-52.8	0
-52.7	0.3558	-52.7	0
-52.6	0.3556	-52.6	0
-52.5	0.3588	-52.5	0
-52.4	0.362801	-52.4	0
-52.3	0.357901	-52.3	0
-52.2	0.3628	-52.2	0
-52.1	0.365801	-52.1	0
-52	0.3695	-52	0
-51.9	0.3741	-51.9	0
-51.8	0.372601	-51.8	0
-51.7	0.3779	-51.7	0
-51.6	0.3817	-51.6	0
-51.5	0.3776	-51.5	0
-51.4	0.3769	-51.4	0
-51.3	0.378401	-51.3	0
-51.2	0.3743	-51.2	0
-51.1	0.370601	-51.1	0
-51	0.3674	-51	0
-50.9	0.366701	-50.9	0
-50.8	0.366701	-50.8	0
-50.7	0.3657	-50.7	0
-50.6	0.3687	-50.6	0
-50.5	0.371	-50.5	0
-50.4	0.372801	-50.4	0
-50.3	0.369901	-50.3	0
-50.2	0.3704	-50.2	0
-50.1	0.367001	-50.1	0
-50	0.3735	-50	0
-49.9	0.370301	-49.9	0
-49.8	0.374501	-49.8	0
-49.7	0.3772	-49.7	0
-49.6	0.374601	-49.6	0
-49.5	0.3788	-49.5	0
-49.4	0.377701	-49.4	0
-49.3	0.3795	-49.3	0
-49.2	0.3843	-49.2	0
-49.1	0.386801	-49.1	0
-49	0.3795	-49	0
-48.9	0.378401	-48.9	0
-48.8	0.3797	-48.8	0
-48.7	0.386	-48.7	0
-48.6	0.3917	-48.6	0
-48.5	0.3948	-48.5	0
-48.4	0.3992	-48.4	0
-48.3	0.4069	-48.3	0
-48.2	0.4016	-48.2	0
-48.1	0.399401	-48.1	0
-48	0.3604	-48	0
-47.9	0.389696	-47.9	0
-47.8	0.3916	-47.8	0
-47.7	0.3905	-47.7	0
-47.6	0.385601	-47.6	0
-47.5	0.3886	-47.5	0
-47.4	0.387701	-47.4	0
-47.3	0.3863	-47.3	0
-47.2	0.3851	-47.2	0
-47.1	0.3861	-47.1	0
-47	0.3761	-47	0
-46.9	0.3861	-46.9	0
-46.8	0.383702	-46.8	0
-46.7	0.372	-46.7	0
-46.6	0.3772	-46.6	0
-46.5	0.3866	-46.5	0
-46.4	0.39	-46.4	0
-46.3	0.386301	-46.3	0
-46.2	0.3768	-46.2	0
-46.1	0.405496	-46.1	0
-46	0.4076	-46	0
-45.9	0.404001	-45.9	0
-45.8	0.397701	-45.8	0
-45.7	0.318	-45.7	0
-45.6	0.330603	-45.6	0
-45.5	0.3311	-45.5	0
-45.4	0.3356	-45.4	0
-45.3	0.345901	-45.3	0
-45.2	0.2749	-45.2	0
-45.1	0.2748	-45.1	0
-45	0.2775	-45	0
-44.9	0.345498	-44.9	0
-44.8	0.345998	-44.8	0
-44.7	0.3414	-44.7	0
-44.6	0.342697	-44.6	0
-44.5	0.2943	-44.5	0
-44.4	0.334992	-44.4	0
-44.3	0.339396	-44.3	0
-44.2	0.3358	-44.2	0
-44.1	0.340697	-44.1	0
-44	0.3432	-44	0
-43.9	0.354196	-43.9	0
-43.8	0.352099	-43.8	0
-43.7	0.3583	-43.7	0
-43.6	0.362696	-43.6	0
-43.5	0.3574	-43.5	0
-43.4	0.356996	-43.4	0
-43.3	0.40299	-43.3	0
-43.2	0.4117	-43.2	0
-43.1	0.409097	-43.1	0
-43	0.3539	-43	0
-42.9	0.3305	-42.9	0
-42.8	0.269905	-42.8	0
-42.7	0.2703	-42.7	0
-42.6	0.332095	-42.6	0
-42.5	0.323	-42.5	0
-42.4	0.3072	-42.4	0
-42.3	0.301499	-42.3	0
-42.2	0.2954	-42.2	0
-42.1	0.302399	-42.1	0
-42	0.2965	-42	0
-41.9	0.2913	-41.9	0
-41.8	0.263902	-41.8	0
-41.7	0.2549	-41.7	0
-41.6	0.2745	-41.6	0
-41.5	0.2618	-41.5	0
-41.4	0.282299	-41.4	0
-41.3	0.304498	-41.3	0
-41.2	0.2971	-41.2	0
-41.1	0.305403	-41.1	0
-41	0.3401	-41	0
-40.9	-0.0799132	-40.9	0
-40.8	-0.589848	-40.8	0
-40.7	3.5903	-40.7	0
-40.6	0.306269	-40.6	0
-40.5	-0.4544	-40.5	0
-40.4	2.45336	-40.4	0
-40.3	-0.503833	-40.3	0
-40.2	-0.7458	-40.2	0
-40.1	0.696107	-40.1	0
-40	0.3404	-40	0
-39.9	0.300602	-39.9	0
-39.8	0.291198	-39.8	0
-39.7	0.3368	-39.7	0
-39.6	0.345401	-39.6	0
-39.5	0.3592	-39.5	0
-39.4	0.371001	-39.4	0
-39.3	0.375999	-39.3	0
-39.2	0.4015	-39.2	0
-39.1	0.492386	-39.1	0
-39	0.3722	-39	0
-38.9	0.339105	-38.9	0
-38.8	0.3722	-38.8	0
-38.7	0.3661	-38.7	0
-38.6	0.3582	-38.6	0
-38.5	0.329	-38.5	0
-38.4	0.244813	-38.4	0
-38.3	0.229309	-38.3	0
-38.2	0.0883	-38.2	0
-38.1	-0.116543	-38.1	0
-38	0.5814	-38	0
-37.9	0.68209	-37.9	0
-37.8	0.537287	-37.8	0
-37.7	0.4739	-37.7	0
-37.6	0.45359	-37.6	0
-37.5	0.5417	-37.5	0
-37.4	0.455796	-37.4	0
-37.3	0.321001	-37.3	0
-37.2	0.3388	-37.2	0
-37.1	0.2839	-37.1	0
-37	0.2145	-37	0
-36.9	0.268996	-36.9	0
-36.8	0.278904	-36.8	0
-36.7	0.2798	-36.7	0
-36.6	0.305899	-36.6	0
-36.5	0.3158	-36.5	0
-36.4	0.290106	-36.4	0
-36.3	0.252004	-36.3	0
-36.2	0.2646	-36.2	0
-36.1	0.260104	-36.1	0
-36	0.2666	-36	0
-35.9	0.258902	-35.9	0
-35.8	0.270603	-35.8	0
-35.7	0.2576	-35.7	0
-35.6	0.254601	-35.6	0
-35.5	0.2686	-35.5	0
-35.4	0.249604	-35.4	0
-35.3	0.256503	-35.3	0
-35.2	0.2447	-35.2	0
-35.1	0.244102	-35.1	0
-35	0.2535	-35	0
-34.9	0.245603	-34.9	0
-34.8	0.234203	-34.8	0
-34.7	0.2402	-34.7	0
-34.6	0.240102	-34.6	0
-34.5	0.2308	-34.5	0
-34.4	0.226303	-34.4	0
-34.3	0.208104	-34.3	0
-34.2	0.2035	-34.2	0
-34.1	0.196503	-34.1	0
-34	0.1852	-34	0
-33.9	0.184003	-33.9	0
-33.8	0.186702	-33.8	0
-33.7	0.1869	-33.7	0
-33.6	0.181203	-33.6	0
-33.5	0.1761	-33.5	0
-33.4	0.167902	-33.4	0
-33.3	0.161803	-33.3	0
-33.2	0.1633	-33.2	0
-33.1	0.162902	-33.1	0
-33	0.1624	-33	0
-32.9	0.158502	-32.9	0
-32.8	0.153103	-32.8	0
-32.7	0.1535	-32.7	0
-32.6	0.152602	-32.6	0
-32.5	0.1484	-32.5	0
-32.4	0.150401	-32.4	0
-32.3	0.151002	-32.3	0
-32.2	0.1494	-32.2	0
-32.1	0.151302	-32.1	0
-32	0.154	-32	0
-31.9	0.152402	-31.9	0
-31.8	0.150402	-31.8	0
-31.7	0.1462	-31.7	0
-31.6	0.144602	-31.6	0
-31.5	0.1429	-31.5	0
-31.4	0.141902	-31.4	0
-31.3	0.140002	-31.3	0
-31.2	0.1398	-31.2	0
-31.1	0.142702	-31.1	0
-31	0.1394	-31	0
-30.9	0.138202	-30.9	0
-30.8	0.136702	-30.8	0
-30.7	0.1373	-30.7	0
-30.6	0.137202	-30.6	0
-30.5	0.1354	-30.5	0
-30.4	0.136202	-30.4	0
-30.3	0.139002	-30.3	0
-30.2	0.1408	-30.2	0
-30.1	0.137802	-30.1	0
-30	0.1381	-30	0
-29.9	0.137202	-29.9	0
-29.8	0.139002	-29.8	0
-29.7	0.1392	-29.7	0
-29.6	0.137702	-29.6	0
-29.5	0.1403	-29.5	0
-29.4	0.136302	-29.4	0
-29.3	0.130902	-29.3	0
-29.2	0.1258	-29.2	0
-29.1	0.125102	-29.1	0
-29	0.1296	-29	0
-28.9	0.129102	-28.9	0
-28.8	0.132902	-28.8	0
-28.7	0.134	-28.7	0
-28.6	0.130402	-28.6	0
-28.5	0.1315	-28.5	0
-28.4	0.131102	-28.4	0
-28.3	0.132502	-28.3	0
-28.2	0.1352	-28.2	0
-28.1	0.138801	-28.1	0
-28	0.1427	-28	0
-27.9	0.145501	-27.9	0
-27.8	0.148801	-27.8	0
-27.7	0.1513	-27.7	0
-27.6	0.151402	-27.6	0
-27.5	0.1486	-27.5	0
-27.4	0.144802	-27.4	0
-27.3	0.140102	-27.3	0
-27.2	0.1368	-27.2	0
-27.1	0.133402	-27.1	0
-27	0.1353	-27	0
-26.9	0.135301	-26.9	0
-26.8	0.132602	-26.8	0
-26.7	0.1316	-26.7	0
-26.6	0.133202	-26.6	0
-26.5	0.13	-26.5	0
-26.4	0.130202	-26.4	0
-26.3	0.129902	-26.3	0
-26.2	0.1279	-26.2	0
-26.1	0.129501	-26.1	0
-26	0.129	-26	0
-25.9	0.129302	-25.9	0
-25.8	0.127302	-25.8	0
-25.7	0.125	-25.7	0
-25.6	0.125602	-25.6	0
-25.5	0.1258	-25.5	0
-25.4	0.126402	-25.4	0
-25.3	0.129902	-25.3	0
-25.2	0.1295	-25.2	0
-25.1	0.131601	-25.1	0
-25	0.13	-25	0
-24.9	0.130501	-24.9	0
-24.8	0.127402	-24.8	0
-24.7	0.1239	-24.7	0
-24.6	0.121102	-24.6	0
-24.5	0.1198	-24.5	0
-24.4	0.122102	-24.4	0
-24.3	0.123101	-24.3	0
-24.2	0.1183	-24.2	0
-24.1	0.114802	-24.1	0
-24	0.1153	-24	0
-23.9	0.116701	-23.9	0
-23.8	0.116402	-23.8	0
-23.7	0.1153	-23.7	0
-23.6	0.116802	-23.6	0
-23.5	0.1137	-23.5	0
-23.4	0.107702	-23.4	0
-23.3	0.109602	-23.3	0
-23.2	0.1129	-23.2	0
-23.1	0.111102	-23.1	0
-23	0.1092	-23	0
-22.9	0.105402	-22.9	0
-22.8	0.104202	-22.8	0
-22.7	0.1042	-22.7	0
-22.6	0.106402	-22.6	0
-22.5	0.1093	-22.5	0
-22.4	0.107602	-22.4	0
-22.3	0.100902	-22.3	0
-22.2	0.0983	-22.2	0
-22.1	0.094202	-22.1	0
-22	0.0881001	-22	0
-21.9	0.0874022	-21.9	0
-21.8	0.0894016	-21.8	0
-21.7	0.0874	-21.7	0
-21.6	0.0874024	-21.6	0
-21.5	0.0946	-21.5	0
-21.4	0.0963013	-21.4	0
-21.3	0.085603	-21.3	0
-21.2	0.0847	-21.2	0
-21.1	0.0946022	-21.1	0
-21	0.0995	-21	0
-20.9	0.109902	-20.9	0
-20.8	0.105902	-20.8	0
-20.7	0.1035	-20.7	0
-20.6	0.100502	-20.6	0
-20.5	0.1006	-20.5	0
-20.4	0.0977014	-20.4	0
-20.3	0.0985014	-20.3	0
-20.2	0.0922	-20.2	0
-20.1	0.0891015	-20.1	0
-20	0.0811001	-20	0
-19.9	0.0774008	-19.9	0
-19.8	0.0813004	-19.8	0
-19.7	0.0855	-19.7	0
-19.6	0.0781011	-19.6	0
-19.5	0.068	-19.5	0
-19.4	0.0553023	-19.4	0
-19.3	0.0599012	-19.3	0
-19.2	0.0600999	-19.2	0
-19.1	0.0597012	-19.1	0
-19	0.0652	-19	0
-18.9	0.0731004	-18.9	0
-18.8	0.0763007	-18.8	0
-18.7	0.0759	-18.7	0
-18.6	0.0785013	-18.6	0
-18.5	0.0751	-18.5	0
-18.4	0.0644017	-18.4	0
-18.3	0.0568013	-18.3	0
-18.2	0.0498	-18.2	0
-18.1	0.0492006	-18.1	0
-18	0.0548	-18	0
-17.9	0.0637002	-17.9	0
-17.8	0.0748996	-17.8	0
-17.7	0.0847	-17.7	0
-17.6	0.0854005	-17.6	0
-17.5	0.0815	-17.5	0
-17.4	0.0872999	-17.4	0
-17.3	0.0838005	-17.3	0
-17.2	0.0803999	-17.2	0
-17.1	0.0753017	-17.1	0
-17	0.0731	-17	0
-16.9	0.0728013	-16.9	0
-16.8	0.0679012	-16.8	0
-16.7	0.064	-16.7	0
-16.6	0.0582015	-16.6	0
-16.5	0.0642	-16.5	0
-16.4	0.0634011	-16.4	0
-16.3	0.0673007	-16.3	0
-16.2	0.0573	-16.2	0
-16.1	0.0557024	-16.1	0
-16	0.0572	-16	0
-15.9	0.0648005	-15.9	0
-15.8	0.0705995	-15.8	0
-15.7	0.0548	-15.7	0
-15.6	0.0448993	-15.6	0
-15.5	0.0392	-15.5	0
-15.4	0.0166005	-15.4	0
-15.3	0.0267987	-15.3	0
-15.2	0.0239	-15.2	0
-15.1	0.0140015	-15.1	0
-15	0.0107	-15	0
-14.9	0.00820133	-14.9	0
-14.8	0.00320073	-14.8	0
-14.7	-0.00920001	-14.7	0
-14.6	-0.0165975	-14.6	0
-14.5	-0.0119	-14.5	0
-14.4	-0.012598	-14.4	0
-14.3	-0.00829825	-14.3	0
-14.2	0.0018	-14.2	0
-14.1	0.00770182	-14.1	0
-14	0.00300001	-14	0
-13.9	0.00370196	-13.9	0
-13.8	0.00160184	-13.8	0
-13.7	0.00120003	-13.7	0
-13.6	0.00270114	-13.6	0
-13.5	0.0125	-13.5	0
-13.4	0.0164012	-13.4	0
-13.3	0.0167015	-13.3	0
-13.2	0.0207	-13.2	0
-13.1	0.0286019	-13.1	0
-13	0.0424	-13	0
-12.9	0.0465016	-12.9	0
-12.8	0.060001	-12.8	0
-12.7	0.0633	-12.7	0
-12.6	0.0622016	-12.6	0
-12.5	0.0454	-12.5	0
-12.4	0.0230032	-12.4	0
-12.3	0.0138019	-12.3	0
-12.2	0.00459999	-12.2	0
-12.1	0.00710186	-12.1	0
-12	0.00549997	-12	0
-11.9	0.0104015	-11.9	0
-11.8	0.0104014	-11.8	0
-11.7	0.0153	-11.7	0
-11.6	0.0134022	-11.6	0
-11.5	0.00920002	-11.5	0
-11.4	0.0127019	-11.4	0
-11.3	0.0112017	-11.3	0
-11.2	0.00800001	-11.2	0
-11.1	1.5317e-06	-11.1	0
-11	0.00250001	-11	0
-10.9	0.00510074	-10.9	0
-10.8	0.00840102	-10.8	0
-10.7	0.0114	-10.7	0
-10.6	0.0108011	-10.6	0
-10.5	0.0105	-10.5	0
-10.4	0.0105016	-10.4	0
-10.3	0.0122018	-10.3	0
-10.2	0.0063	-10.2	0
-10.1	0.00560164	-10.1	0
-10	0.00610001	-10	0
-9.90001	0.013201	-9.90001	0
-9.8	0.0148019	-9.8	0
-9.7	0.0141	-9.7	0
-9.60001	0.0136017	-9.60001	0
-9.5	0.0113	-9.5	0
-9.40001	0.00860222	-9.40001	0
-9.3	0.00550188	-9.3	0
-9.2	0.0068	-9.2	0
-9.10001	0.00610207	-9.10001	0
-9	0.0124	-9	0
-8.90001	0.008302	-8.90001	0
-8.8	0.00370116	-8.8	0
-8.7	0.0109	-8.7	0
-8.60001	0.00380038	-8.60001	0
-8.5	0.0107	-8.5	0
-8.40001	0.0100008	-8.40001	0
-8.3	0.00620137	-8.3	0
-8.2	0.008	-8.2	0
-8.10001	0.00700129	-8.10001	0
-8	0.0093	-8	0
-7.90001	0.00550192	-7.90001	0
-7.8	0.0100008	-7.8	0
-7.7	0.00630001	-7.7	0
-7.60001	0.00330175	-7.60001	0
-7.5	0.00739999	-7.5	0
-7.40001	0.00210166	-7.40001	0
-7.3	-0.000698161	-7.3	0
-7.2	-0.0012	-7.2	0
-7.10001	-0.00189932	-7.10001	0
-7	0.0021	-7	0
-6.90001	0.000701353	-6.90001	0
-6.8	-0.00219837	-6.8	0
-6.7	-0.002	-6.7	0
-6.60001	-0.00589834	-6.60001	0
-6.5	0.000100001	-6.5	0
-6.40001	0.00200079	-6.40001	0
-6.3	-0.00169863	-6.3	0
-6.2	-0.0026	-6.2	0
-6.10001	-0.00179893	-6.10001	0
-6	0.0037	-6	0
-5.90001	0.00650078	-5.90001	0
-5.8	0.00350076	-5.8	0
-5.7	-0.000299999	-5.7	0
-5.60001	-0.0020987	-5.60001	0
-5.5	-0.0023	-5.5	0
-5.40001	-0.000999055	-5.40001	0
-5.3	-0.00389889	-5.3	0
-5.2	-0.0007	-5.2	0
-5.10001	0.00170063	-5.10001	0
-5	0	-5	0
-4.90001	-0.0058982	-4.90001	0
-4.8	-0.00599869	-4.8	0
-4.7	-0.0033	-4.7	0
-4.60001	-0.00759863	-4.60001	0
-4.5	-0.0057	-4.5	0
-4.40001	-0.000399237	-4.40001	0
-4.3	0.000201069	-4.3	0
-4.2	-0.0037	-4.2	0
-4.10001	-0.00569882	-4.10001	0
-4	-0.009	-4	0
-3.90001	-0.010499	-3.90001	0
-3.8	-0.0109993	-3.8	0
-3.7	-0.0094	-3.7	0
-3.60001	-0.00619861	-3.60001	0
-3.5	-0.0128	-3.5	0
-3.40001	-0.0164988	-3.40001	0
-3.3	-0.0166988	-3.3	0
-3.2	-0.0218	-3.2	0
-3.10001	-0.0304986	-3.10001	0
-3	-0.0404	-3	0
-2.90001	-0.0324988	-2.90001	0
-2.8	-0.0381989	-2.8	0
-2.7	-0.0405	-2.7	0
-2.60001	-0.0403992	-2.60001	0
-2.5	-0.0403	-2.5	0
-2.40001	-0.0394987	-2.40001	0
-2.3	-0.0400992	-2.3	0
-2.2	-0.0394	-2.2	0
-2.10001	-0.043399	-2.10001	0
-2	-0.048	-2	0
-1.90001	-0.0512993	-1.90001	0
-1.8	-0.0509989	-1.8	0
-1.7	-0.0477	-1.7	0
-1.60001	-0.0398994	-1.60001	0
-1.5	-0.0417	-1.5	0
-1.40001	-0.0417	-1.40001	0
-1.3	-0.0417	-1.3	0
-1.2	-0.0426987	-1.2	0
-1.10001	-0.0451	-1.10001	0
-1	-0.046	-1	0
-0.900009	-0.046	-0.900009	0
-0.800003	-0.046	-0.800003	0
-0.699997		-0.699997	0
-0.600006		-0.600006	0
-0.5		-0.5	0
-0.400009		-0.400009	0
-0.300003		-0.300003	0
-0.199997		-0.199997	0
-0.100006		-0.100006	0
0		0	0
0.0999908		0.0999908	0
0.199997		0.199997	0.0461391
0.300003		0.300003	0.0922626
0.399994		0.399994	0.138363
0.5		0.5	0.184456
0.599991		0.599991	0.230525
0.699997		0.699997	0.276586
0.800003		0.800003	0.322631
0.899994		0.899994	0.368654
1		1	0.414668
1.09999		1.09999	0.460659
1.2		1.2	0.506642
1.3		1.3	0.552609
1.39999		1.39999	0.598554
1.5		1.5	0.64449
1.59999		1.59999	0.690403
1.7		1.7	0.736307
1.8	0.5933	1.8	0.782197
1.89999	0.611097	1.89999	0.828063
2	0.6161	2	0.873921
2.09999	0.670003	2.09999	0.919756
2.2	0.734103	2.2	0.965583
2.3	0.8455	2.3	1.01139
2.39999	0.9179	2.39999	1.05718
2.5	0.9992	2.5	1.10296
2.59999	1.0294	2.59999	1.14872
2.7	1.0493	2.7	1.19447
2.8	1.0694	2.8	1.2402
2.89999	1.1257	2.89999	1.28591
3	1.1529	3	1.33161
3.09999	1.1841	3.09999	1.37729
3.2	1.212	3.2	1.42296
3.3	1.2593	3.3	1.46862
3.39999	1.2964	3.39999	1.51425
3.5	1.3206	3.5	1.55987
3.59999	1.3672	3.59999	1.60548
3.7	1.3945	3.7	1.65107
3.8	1.4359	3.8	1.69665
3.89999	1.4957	3.89999	1.7422
4	1.5418	4	1.78775
4.09999	1.5853	4.09999	1.83327
4.2	1.6489	4.2	1.87879
4.3	1.6764	4.3	1.92429
4.39999	1.7249	4.39999	1.96976
4.5	1.7719	4.5	2.01523
4.59999	1.8042	4.59999	2.06068
4.7	1.847	4.7	2.10611
4.8	1.8983	4.8	2.15154
4.89999	1.9376	4.89999	2.19693
5	1.9867	5	2.24233
5.09999	2.0289	5.09999	2.28769
5.2	2.0613	5.2	2.33305
5.3	2.093	5.3	2.3784
5.39999	2.1319	5.39999	2.42372
5.5	2.178	5.5	2.46903
5.59999	2.2179	5.59999	2.51432
5.7	2.2553	5.7	2.5596
5.8	2.3094	5.8	2.60487
5.89999	2.3629	5.89999	2.65011
6	2.4122	6	2.69535
6.09999	2.4573	6.09999	2.74056
6.2	2.5023	6.2	2.78577
6.3	2.5556	6.3	2.83095
6.39999	2.5978	6.39999	2.87612
6.5	2.6422	6.5	2.92128
6.59999	2.6734	6.59999	2.96641
6.7	2.6974	6.7	3.01154
6.8	2.7316	6.8	3.05665
6.89999	2.7695	6.89999	3.10174
7	2.8129	7	3.14682
7.09999	2.854	7.09999	3.19188
7.2	2.8977	7.2	3.23693
7.3	2.9349	7.3	3.28196
7.39999	2.9797	7.39999	3.32697
7.5	3.0176	7.5	3.37198
7.59999	3.0596	7.59999	3.41696
7.7	3.1052	7.7	3.46193
7.8	3.1446	7.8	3.50688
7.89999	3.1831	7.89999	3.55182
8	3.2228	8	3.59674
8.09999	3.2591	8.09999	3.64165
8.2	3.3006	8.2	3.68654
8.3	3.3371	8.3	3.73142
8.39999	3.3792	8.39999	3.77628
8.5	3.4225	8.5	3.82112
8.59999	3.455	8.59999	3.86595
8.7	3.4958	8.7	3.91077
8.8	3.5327	8.8	3.95557
8.89999	3.5741	8.89999	4.00035
9	3.6159	9	4.04512
9.09999	3.6582	9.09999	4.08987
9.2	3.6995	9.2	4.1346
9.3	3.7412	9.3	4.17933
9.39999	3.7786	9.39999	4.22403
9.5	3.8192	9.5	4.26872
9.59999	3.8616	9.59999	4.3134
9.7	3.9029	9.7	4.35806
9.8	3.9454	9.8	4.40271
9.89999	3.9853	9.89999	4.44733
10	4.0249	10	4.49195
10.1	4.0677	10.1	4.53654
10.2	4.1117	10.2	4.58113
10.3	4.1605	10.3	4.62569
10.4	4.2015	10.4	4.67024
10.5	4.2427	10.5	4.71478
10.6	4.2784	10.6	4.7593
10.7	4.3151	10.7	4.80381
10.8	4.3583	10.8	4.8483
10.9	4.4002	10.9	4.89277
11	4.4405	11	4.93723
11.1	4.4884	11.1	4.98167
11.2	4.5329	11.2	5.0261
11.3	4.5752	11.3	5.07052
11.4	4.6139	11.4	5.11491
11.5	4.6549	11.5	5.1593
11.6	4.692	11.6	5.20366
11.7	4.7325	11.7	5.24801
11.8	4.7814	11.8	5.29235
11.9	4.8247	11.9	5.33667
12	4.8599	12	5.38098
12.1	4.8983	12.1	5.42526
12.2	4.9401	12.2	5.46954
12.3	4.9876	12.3	5.5138
12.4	5.0327	12.4	5.55804
12.5	5.073	12.5	5.60227
12.6	5.115	12.6	5.64648
12.7	5.1591	12.7	5.69068
12.8	5.2047	12.8	5.73487
12.9	5.2472	12.9	5.77903
13	5.2902	13	5.82318
13.1	5.3347	13.1	5.86732
13.2	5.3805	13.2	5.91144
13.3	5.4266	13.3	5.95555
13.4	5.4721	13.4	5.99963
13.5	5.5141	13.5	6.04371
13.6	5.5593	13.6	6.08777
13.7	5.5981	13.7	6.13181
13.8	5.6423	13.8	6.17584
13.9	5.6884	13.9	6.21985
14	5.7314	14	6.26385
14.1	5.7793	14.1	6.30783
14.2	5.8185	14.2	6.3518
14.3	5.8599	14.3	6.39576
14.4	5.9084	14.4	6.43969
14.5	5.952	14.5	6.48361
14.6	5.9985	14.6	6.52751
14.7	6.0495	14.7	6.57141
14.8	6.0927	14.8	6.61529
14.9	6.133	14.9	6.65914
15	6.1693	15	6.70299
15.1	6.2118	15.1	6.74681
15.2	6.2554	15.2	6.79063
15.3	6.2989	15.3	6.83443
15.4	6.3415	15.4	6.87821
15.5	6.387	15.5	6.92198
15.6	6.4241	15.6	6.96573
15.7	6.4668	15.7	7.00947
15.8	6.509	15.8	7.0532
15.9	6.5501	15.9	7.0969
16	6.5903	16	7.14059
16.1	6.6348	16.1	7.18427
16.2	6.6757	16.2	7.22793
16.3	6.7172	16.3	7.27158
16.4	6.7565	16.4	7.3152
16.5	6.7972	16.5	7.35882
16.6	6.8419	16.6	7.40242
16.7	6.8842	16.7	7.446
16.8	6.9259	16.8	7.48958
16.9	6.9679	16.9	7.53313
17	7.0107	17	7.57667
17.1	7.0531	17.1	7.62019
17.2	7.0977	17.2	7.6637
17.3	7.1454	17.3	7.70719
17.4	7.1919	17.4	7.75067
17.5	7.2325	17.5	7.79413
17.6	7.2738	17.6	7.83757
17.7	7.3143	17.7	7.88101
17.8	7.3573	17.8	7.92443
17.9	7.398	17.9	7.96783
18	7.4459	18	8.01121
18.1	7.492	18.1	8.05458
18.2	7.5372	18.2	8.09794
18.3	7.5839	18.3	8.14128
18.4	7.6297	18.4	8.1846
18.5	7.6729	18.5	8.22792
18.6	7.7182	18.6	8.27121
18.7	7.7619	18.7	8.31449
18.8	7.8054	18.8	8.35776
18.9	7.8482	18.9	8.401
19	7.889	19	8.44424
19.1	7.9281	19.1	8.48745
19.2	7.9699	19.2	8.53066
19.3	8.0108	19.3	8.57385
19.4	8.0557	19.4	8.61702
19.5	8.1035	19.5	8.66018
19.6	8.1468	19.6	8.70332
19.7	8.1857	19.7	8.74645
19.8	8.2314	19.8	8.78956
19.9	8.2731	19.9	8.83265
20	8.3122	20	8.87574
20.1	8.3535	20.1	8.9188
20.2	8.3907	20.2	8.96185
20.3	8.4325	20.3	9.00489
20.4	8.4767	20.4	9.04791
20.5	8.5193	20.5	9.09092
20.6	8.5634	20.6	9.1339
20.7	8.605	20.7	9.17688
20.8	8.6438	20.8	9.21984
20.9	8.6863	20.9	9.26279
21	8.729	21	9.30572
21.1	8.7727	21.1	9.34863
21.2	8.8147	21.2	9.39153
21.3	8.8529	21.3	9.43442
21.4	8.8969	21.4	9.47728
21.5	8.9383	21.5	9.52014
21.6	8.9836	21.6	9.56297
21.7	9.0311	21.7	9.6058
21.8	9.0753	21.8	9.64861
21.9	9.1153	21.9	9.69141
22	9.155	22	9.73417
22.1	9.2022	22.1	9.77694
22.2	9.2474	22.2	9.81969
22.3	9.2882	22.3	9.86242
22.4	9.3286	22.4	9.90514
22.5	9.3694	22.5	9.94784
22.6	9.4114	22.6	9.99053
22.7	9.4486	22.7	10.0332
22.8	9.4925	22.8	10.0759
22.9	9.5306	22.9	10.1185
23	9.5673	23	10.1611
23.1	9.6058	23.1	10.2037
23.2	9.6498	23.2	10.2463
23.3	9.6925	23.3	10.2889
23.4	9.7341	23.4	10.3315
23.5	9.7735	23.5	10.374
23.6	9.815	23.6	10.4166
23.7	9.8575	23.7	10.4591
23.8	9.9045	23.8	10.5016
23.9	9.9467	23.9	10.5441
24	9.9904	24	10.5866
24.1	10.0328	24.1	10.629
24.2	10.0735	24.2	10.6715
24.3	10.1147	24.3	10.7139
24.4	10.1602	24.4	10.7563
24.5	10.2033	24.5	10.7987
24.6	10.2476	24.6	10.8411
24.7	10.2875	24.7	10.8835
24.8	10.3326	24.8	10.9258
24.9	10.3723	24.9	10.9682
25	10.4154	25	11.0105
25.1	10.4559	25.1	11.0528
25.2	10.4983	25.2	11.0951
25.3	10.5378	25.3	11.1374
25.4	10.5795	25.4	11.1796
25.5	10.6161	25.5	11.2219
25.6	10.6552	25.6	11.2641
25.7	10.6943	25.7	11.3063
25.8	10.7361	25.8	11.3485
25.9	10.7753	25.9	11.3907
26	10.8145	26	11.4329
26.1	10.8535	26.1	11.4751
26.2	10.8969	26.2	11.5172
26.3	10.938	26.3	11.5593
26.4	10.9806	26.4	11.6014
26.5	11.0241	26.5	11.6435
26.6	11.0716	26.6	11.6856
26.7	11.1165	26.7	11.7277
26.8	11.1588	26.8	11.7697
26.9	11.2056	26.9	11.8118
27	11.245	27	11.8538
27.1	11.2902	27.1	11.8958
27.2	11.3384	27.2	11.9378
27.3	11.3778	27.3	11.9798
27.4	11.4208	27.4	12.0218
27.5	11.4629	27.5	12.0637
27.6	11.5059	27.6	12.1056
27.7	11.5454	27.7	12.1476
27.8	11.5873	27.8	12.1895
27.9	11.6279	27.9	12.2313
28	11.6747	28	12.2732
28.1	11.7199	28.1	12.3151
28.2	11.7596	28.2	12.3569
28.3	11.7981	28.3	12.3987
28.4	11.8401	28.4	12.4406
28.5	11.8833	28.5	12.4824
28.6	11.9213	28.6	12.5241
28.7	11.9592	28.7	12.5659
28.8	12.0014	28.8	12.6077
28.9	12.0445	28.9	12.6494
29	12.0854	29	12.6911
29.1	12.1297	29.1	12.7328
29.2	12.1761	29.2	12.7745
29.3	12.2181	29.3	12.8162
29.4	12.2618	29.4	12.8579
29.5	12.3017	29.5	12.8995
29.6	12.3478	29.6	12.9411
29.7	12.3908	29.7	12.9828
29.8	12.4314	29.8	13.0244
29.9	12.4728	29.9	13.066
30	12.5178	30	13.1075
30.1	12.5612	30.1	13.1491
30.2	12.605	30.2	13.1906
30.3	12.6509	30.3	13.2322
30.4	12.6929	30.4	13.2737
30.5	12.7322	30.5	13.3152
30.6	12.7764	30.6	13.3567
30.7	12.8148	30.7	13.3981
30.8	12.8594	30.8	13.4396
30.9	12.8986	30.9	13.481
31	12.945	31	13.5224
31.1	12.9856	31.1	13.5639
31.2	13.0268	31.2	13.6052
31.3	13.0673	31.3	13.6466
31.4	13.1019	31.4	13.688
31.5	13.1415	31.5	13.7293
31.6	13.184	31.6	13.7707
31.7	13.2248	31.7	13.812
31.8	13.2656	31.8	13.8533
31.9	13.3046	31.9	13.8946
32	13.3454	32	13.9359
32.1	13.3835	32.1	13.9771
32.2	13.4302	32.2	14.0184
32.3	13.4746	32.3	14.0596
32.4	13.5199	32.4	14.1008
32.5	13.5568	32.5	14.142
32.6	13.5974	32.6	14.1832
32.7	13.6331	32.7	14.2244
32.8	13.6713	32.8	14.2655
32.9	13.7148	32.9	14.3067
33	13.7561	33	14.3478
33.1	13.7995	33.1	14.3889
33.2	13.8402	33.2	14.43
33.3	13.8787	33.3	14.4711
33.4	13.9235	33.4	14.5122
33.5	13.9628	33.5	14.5532
33.6	14.0035	33.6	14.5942
33.7	14.0431	33.7	14.6353
33.8	14.0807	33.8	14.6763
33.9	14.1215	33.9	14.7173
34	14.1615	34	14.7582
34.1	14.1984	34.1	14.7992
34.2	14.2359	34.2	14.8401
34.3	14.2766	34.3	14.8811
34.4	14.318	34.4	14.922
34.5	14.3589	34.5	14.9629
34.6	14.3983	34.6	15.0038
34.7	14.4406	34.7	15.0447
34.8	14.4834	34.8	15.0855
34.9	14.5262	34.9	15.1264
35	14.5638	35	15.1672
35.1	14.6038	35.1	15.208
35.2	14.64	35.2	15.2488
35.3	14.6805	35.3	15.2896
35.4	14.721	35.4	15.3304
35.5	14.7653	35.5	15.3711
35.6	14.8045	35.6	15.4118
35.7	14.842	35.7	15.4526
35.8	14.8816	35.8	15.4933
35.9	14.9197	35.9	15.534
36	14.9583	36	15.5747
36.1	14.9983	36.1	15.6153
36.2	15.0392	36.2	15.656
36.3	15.0781	36.3	15.6966
36.4	15.1229	36.4	15.7372
36.5	15.1695	36.5	15.7778
36.6	15.2101	36.6	15.8184
36.7	15.2503	36.7	15.859
36.8	15.2927	36.8	15.8996
36.9	15.3309	36.9	15.9401
37	15.3717	37	15.9807
37.1	15.4129	37.1	16.0212
37.2	15.4538	37.2	16.0617
37.3	15.4927	37.3	16.1022
37.4	15.5335	37.4	16.1426
37.5	15.5735	37.5	16.1831
37.6	15.6088	37.6	16.2235
37.7	15.6472	37.7	16.264
37.8	15.6897	37.8	16.3044
37.9	15.7301	37.9	16.3448
38	15.7731	38	16.3852
38.1	15.8115	38.1	16.4255
38.2	15.8516	38.2	16.4659
38.3	15.8858	38.3	16.5062
38.4	15.9223	38.4	16.5466
38.5	15.9629	38.5	16.5869
38.6	16.0015	38.6	16.6272
38.7	16.0413	38.7	16.6675
38.8	16.0879	38.8	16.7077
38.9	16.1277	38.9	16.748
39	16.1641	39	16.7882
39.1	16.205	39.1	16.8284
39.2	16.2476	39.2	16.8686
39.3	16.2844	39.3	16.9088
39.4	16.32	39.4	16.949
39.5	16.3586	39.5	16.9892
39.6	16.4059	39.6	17.0293
39.7	16.4469	39.7	17.0695
39.8	16.4871	39.8	17.1096
39.9	16.5269	39.9	17.1497
40	16.5656	40	17.1898
40.1	16.6008	40.1	17.2299
40.2	16.6375	40.2	17.2699
40.3	16.6793	40.3	17.31
40.4	16.7208	40.4	17.35
40.5	16.764	40.5	17.39
40.6	16.8074	40.6	17.43
40.7	16.8463	40.7	17.47
40.8	16.8856	40.8	17.51
40.9	16.9227	40.9	17.5499
41	16.9569	41	17.5899
41.1	16.9941	41.1	17.6298
41.2	17.0341	41.2	17.6697
41.3	17.0741	41.3	17.7096
41.4	17.1084	41.4	17.7495
41.5	17.1437	41.5	17.7894
41.6	17.183	41.6	17.8292
41.7	17.2269	41.7	17.8691
41.8	17.2635	41.8	17.9089
41.9	17.3026	41.9	17.9487
42	17.3411	42	17.9885
42.1	17.3805	42.1	18.0283
42.2	17.4156	42.2	18.0681
42.3	17.4538	42.3	18.1078
42.4	17.4947	42.4	18.1476
42.5	17.5327	42.5	18.1873
42.6	17.572	42.6	18.227
42.7	17.6096	42.7	18.2667
42.8	17.651	42.8	18.3064
42.9	17.692	42.9	18.346
43	17.7341	43	18.3857
43.1	17.7777	43.1	18.4253
43.2	17.8175	43.2	18.4649
43.3	17.8566	43.3	18.5045
43.4	17.8935	43.4	18.5441
43.5	17.935	43.5	18.5837
43.6	17.9758	43.6	18.6233
43.7	18.0109	43.7	18.6628
43.8	18.0468	43.8	18.7024
43.9	18.0885	43.9	18.7419
44	18.1272	44	18.7814
44.1	18.1673	44.1	18.8209
44.2	18.2027	44.2	18.8603
44.3	18.2444	44.3	18.8998
44.4	18.2857	44.4	18.9393
44.5	18.3253	44.5	18.9787
44.6	18.3661	44.6	19.0181
44.7	18.4078	44.7	19.0575
44.8	18.4453	44.8	19.0969
44.9	18.4852	44.9	19.1363
45	18.5243	45	19.1756
45.1	18.5633	45.1	19.215
45.2	18.5978	45.2	19.2543
45.3	18.6351	45.3	19.2936
45.4	18.6759	45.4	19.3329
45.5	18.7164	45.5	19.3722
45.6	18.7615	45.6	19.4115
45.7	18.8029	45.7	19.4507
45.8	18.8425	45.8	19.49
45.9	18.879	45.9	19.5292
46	18.9166	46	19.5684
46.1	18.9568	46.1	19.6076
46.2	19.0025	46.2	19.6468
46.3	19.0391	46.3	19.686
46.4	19.0749	46.4	19.7251
46.5	19.1139	46.5	19.7643
46.6	19.1486	46.6	19.8034
46.7	19.185	46.7	19.8425
46.8	19.2251	46.8	19.8816
46.9	19.2648	46.9	19.9207
47	19.2981	47	19.9597
47.1	19.3317	47.1	19.9988
47.2	19.3697	47.2	20.0378
47.3	19.409	47.3	20.0769
47.4	19.4497	47.4	20.1159
47.5	19.4889	47.5	20.1549
47.6	19.5292	47.6	20.1939
47.7	19.5671	47.7	20.2328
47.8	19.604	47.8	20.2718
47.9	19.6415	47.9	20.3107
48	19.6799	48	20.3496
48.1	19.7208	48.1	20.3885
48.2	19.7607	48.2	20.4274
48.3	19.7959	48.3	20.4663
48.4	19.8357	48.4	20.5052
48.5	19.8739	48.5	20.544
48.6	19.9132	48.6	20.5829
48.7	19.9494	48.7	20.6217
48.8	19.9857	48.8	20.6605
48.9	20.02	48.9	20.6993
49	20.0563	49	20.7381
49.1	20.0888	49.1	20.7768
49.2	20.1238	49.2	20.8156
49.3	20.1661	49.3	20.8543
49.4	20.1999	49.4	20.893
49.5	20.234	49.5	20.9317
49.6	20.2669	49.6	20.9704
49.7	20.3037	49.7	21.0091
49.8	20.3413	49.8	21.0478
49.9	20.382	49.9	21.0864
50	20.4192	50	21.1251
50.1	20.4551	50.1	21.1637
50.2	20.4886	50.2	21.2023
50.3	20.5303	50.3	21.2409
50.4	20.5641	50.4	21.2795
50.5	20.5985	50.5	21.318
50.6	20.6348	50.6	21.3566
50.7	20.6644	50.7	21.3951
50.8	20.6964	50.8	21.4336
50.9	20.7332	50.9	21.4721
51	20.7657	51	21.5106
51.1	20.7986	51.1	21.5491
51.2	20.8318	51.2	21.5876
51.3	20.8707	51.3	21.626
51.4	20.9051	51.4	21.6644
51.5	20.9415	51.5	21.7028
51.6	20.9812	51.6	21.7413
51.7	21.0229	51.7	21.7796
51.8	21.0552	51.8	21.818
51.9	21.0914	51.9	21.8564
52	21.1274	52	21.8947
52.1	21.1651	52.1	21.9331
52.2	21.1984	52.2	21.9714
52.3	21.2294	52.3	22.0097
52.4	21.2652	52.4	22.048
52.5	21.2988	52.5	22.0862
52.6	21.3352	52.6	22.1245
52.7	21.3723	52.7	22.1627
52.8	21.4029	52.8	22.201
52.9	21.439	52.9	22.2392
53	21.4774	53	22.2774
53.1	21.5196	53.1	22.3156
53.2	21.5582	53.2	22.3538
53.3	21.5928	53.3	22.3919
53.4	21.6266	53.4	22.4301
53.5	21.6596	53.5	22.4682
53.6	21.6938	53.6	22.5063
53.7	21.7322	53.7	22.5444
53.8	21.7696	53.8	22.5825
53.9	21.8047	53.9	22.6206
54	21.8446	54	22.6586
54.1	21.8804	54.1	22.6967
54.2	21.9149	54.2	22.7347
54.3	21.9518	54.3	22.7727
54.4	21.9856	54.4	22.8107
54.5	22.0166	54.5	22.8487
54.6	22.0541	54.6	22.8867
54.7	22.0903	54.7	22.9246
54.8	22.1275	54.8	22.9626
54.9	22.1662	54.9	23.0005
55	22.2035	55	23.0384
55.1	22.2377	55.1	23.0763
55.2	22.2771	55.2	23.1142
55.3	22.3192	55.3	23.1521
55.4	22.3544	55.4	23.19
55.5	22.3947	55.5	23.2278
55.6	22.4313	55.6	23.2656
55.7	22.4693	55.7	23.3035
55.8	22.5063	55.8	23.3413
55.9	22.5439	55.9	23.3791
56	22.5809	56	23.4168
56.1	22.6194	56.1	23.4546
56.2	22.6546	56.2	23.4923
56.3	22.6898	56.3	23.5301
56.4	22.7184	56.4	23.5678
56.5	22.7567	56.5	23.6055
56.6	22.7911	56.6	23.6432
56.7	22.8219	56.7	23.6808
56.8	22.8631	56.8	23.7185
56.9	22.8892	56.9	23.7561
57	22.9216	57	23.7938
57.1	22.9634	57.1	23.8314
57.2	22.997	57.2	23.869
57.3	23.0304	57.3	23.9066
57.4	23.0615	57.4	23.9442
57.5	23.0927	57.5	23.9817
57.6	23.126	57.6	24.0193
57.7	23.1631	57.7	24.0568
57.8	23.2028	57.8	24.0943
57.9	23.2374	57.9	24.1318
58	23.2752	58	24.1693
58.1	23.3078	58.1	24.2068
58.2	23.3505	58.2	24.2442
58.3	23.3861	58.3	24.2817
58.4	23.4199	58.4	24.3191
58.5	23.4464	58.5	24.3565
58.6	23.4761	58.6	24.3939
58.7	23.5155	58.7	24.4313
58.8	23.5423	58.8	24.4687
58.9	23.571	58.9	24.5061
59	23.6066	59	24.5434
59.1	23.6415	59.1	24.5807
59.2	23.6415	59.2	24.6181
59.3		59.3	24.6554
59.4		59.4	24.6927
59.5		59.5	24.7299
59.6		59.6	24.7672
59.7		59.7	24.8044
59.8		59.8	24.8417
59.9		59.9	24.8789
60		60	24.9161
60.1		60.1	24.9161
60.2		60.2	24.9084
60.3		60.3	24.9007
60.4		60.4	24.893
60.5		60.5	24.8853
60.6		60.6	24.8776
60.7		60.7	24.8699
60.8		60.8	24.8623
60.9		60.9	24.8546
61		61	24.8469
61.1		61.1	24.8392
61.2		61.2	24.8316
61.3		61.3	24.8239
61.4		61.4	24.8162
61.5		61.5	24.8086
61.6		61.6	24.8009
61.7		61.7	24.7932
61.8	23.8441	61.8	24.7856
61.9	23.8441	61.9	24.7779
62	23.8441	62	24.7703
62.1	23.8418	62.1	24.7626
62.2	23.8412	62.2	24.755
62.3	23.8267	62.3	24.7473
62.4	23.8267	62.4	24.7397
62.5	23.8244	62.5	24.732
62.6	23.7823	62.6	24.7244
62.7	23.7337	62.7	24.7168
62.8	23.6264	62.8	24.7091
62.9	23.6194	62.9	24.7015
63	23.596	63	24.6939
63.1	23.5986	63.1	24.6862
63.2	23.5986	63.2	24.6786
63.3	23.6221	63.3	24.671
63.4	23.6233	63.4	24.6634
63.5	23.6276	63.5	24.6558
63.6	23.6144	63.6	24.6481
63.7	23.5959	63.7	24.6405
63.8	23.633	63.8	24.6329
63.9	23.6408	63.9	24.6253
64	23.619	64	24.6177
64.1	23.6253	64.1	24.6101
64.2	23.6167	64.2	24.6025
64.3	23.6151	64.3	24.5949
64.4	23.6106	64.4	24.5873
64.5	23.6064	64.5	24.5797
64.6	23.5967	64.6	24.5721
64.7	23.579	64.7	24.5646
64.8	23.5867	64.8	24.557
64.9	23.578	64.9	24.5494
65	23.549	65	24.5418
65.1	23.5508	65.1	24.5342
65.2	23.5434	65.2	24.5267
65.3	23.5558	65.3	24.5191
65.4	23.5566	65.4	24.5115
65.5	23.5516	65.5	24.504
65.6	23.5459	65.6	24.4964
65.7	23.5572	65.7	24.4888
65.8	23.5461	65.8	24.4813
65.9	23.5373	65.9	24.4737
66	23.5219	66	24.4662
66.1	23.5058	66.1	24.4586
66.2	23.5077	66.2	24.4511
66.3	23.5023	66.3	24.4435
66.4	23.4983	66.4	24.436
66.5	23.4932	66.5	24.4284
66.6	23.4826	66.6	24.4209
66.7	23.4803	66.7	24.4134
66.8	23.4637	66.8	24.4058
66.9	23.4575	66.9	24.3983
67	23.4586	67	24.3908
67.1	23.4498	67.1	24.3832
67.2	23.4356	67.2	24.3757
67.3	23.4266	67.3	24.3682
67.4	23.4259	67.4	24.3607
67.5	23.4195	67.5	24.3532
67.6	23.4106	67.6	24.3456
67.7	23.4028	67.7	24.3381
67.8	23.3994	67.8	24.3306
67.9	23.3901	67.9	24.3231
68	23.3873	68	24.3156
68.1	23.385	68.1	24.3081
68.2	23.3785	68.2	24.3006
68.3	23.3735	68.3	24.2931
68.4	23.3652	68.4	24.2856
68.5	23.3598	68.5	24.2781
68.6	23.355	68.6	24.2706
68.7	23.3532	68.7	24.2631
68.8	23.3517	68.8	24.2557
68.9	23.3422	68.9	24.2482
69	23.3396	69	24.2407
69.1	23.3383	69.1	24.2332
69.2	23.3407	69.2	24.2257
69.3	23.332	69.3	24.2183
69.4	23.339	69.4	24.2108
69.5	23.3309	69.5	24.2033
69.6	23.3234	69.6	24.1959
69.7	23.3093	69.7	24.1884
69.8	23.3031	69.8	24.1809
69.9	23.2621	69.9	24.1735
70	23.311	70	24.166
70.1	23.3061	70.1	24.1586
70.2	23.2663	70.2	24.1511
70.3	23.1927	70.3	24.1437
70.4	23.2412	70.4	24.1362
70.5	23.2118	70.5	24.1288
70.6	23.2038	70.6	24.1213
70.7	23.2032	70.7	24.1139
70.8	23.1033	70.8	24.1065
70.9	23.2391	70.9	24.099
71	23.0561	71	24.0916
71.1	23.3313	71.1	24.0842
71.2	23.3621	71.2	24.0767
71.3	24.0316	71.3	24.0693
71.4	23.4598	71.4	24.0619
71.5	22.9062	71.5	24.0545
71.6	23.0307	71.6	24.0471
71.7	23.1289	71.7	24.0396
71.8	23.1228	71.8	24.0322
71.9	23.1615	71.9	24.0248
72	23.1623	72	24.0174
72.1	23.187	72.1	24.01
72.2	23.162	72.2	24.0026
72.3	23.1956	72.3	23.9952
72.4	23.3999	72.4	23.9878
72.5	23.2333	72.5	23.9804
72.6	23.2408	72.6	23.973
72.7	23.2717	72.7	23.9656
72.8	23.3682	72.8	23.9582
72.9	23.5509	72.9	23.9509
73	23.6229	73	23.9435
73.1	23.628	73.1	23.9361
73.2	23.4477	73.2	23.9287
73.3	23.0096	73.3	23.9213
73.4	22.8197	73.4	23.914
73.5	22.7439	73.5	23.9066
73.6	22.6742	73.6	23.8992
73.7	22.6919	73.7	23.8919
73.8	22.8016	73.8	23.8845
73.9	22.8244	73.9	23.8771
74	22.837	74	23.8698
74.1	22.8663	74.1	23.8624
74.2	22.9262	74.2	23.8551
74.3	22.9801	74.3	23.8477
74.4	23.0914	74.4	23.8404
74.5	23.1721	74.5	23.833
74.6	23.3086	74.6	23.8257
74.7	23.3469	74.7	23.8183
74.8	23.3953	74.8	23.811
74.9	23.368	74.9	23.8036
75	23.369	75	23.7963
75.1	23.3311	75.1	23.789
75.2	23.2851	75.2	23.7816
75.3	23.2795	75.3	23.7743
75.4	23.2417	75.4	23.767
75.5	23.21	75.5	23.7597
75.6	23.2118	75.6	23.7524
75.7	23.1805	75.7	23.745
75.8	23.154	75.8	23.7377
75.9	23.1451	75.9	23.7304
76	23.1378	76	23.7231
76.1	23.1223	76.1	23.7158
76.2	23.123	76.2	23.7085
76.3	23.1205	76.3	23.7012
76.4	23.1217	76.4	23.6939
76.5	23.1173	76.5	23.6866
76.6	23.1155	76.6	23.6793
76.7	23.1166	76.7	23.672
76.8	23.1132	76.8	23.6647
76.9	23.1068	76.9	23.6574
77	23.1106	77	23.6501
77.1	23.1031	77.1	23.6428
77.2	23.0952	77.2	23.6355
77.3	23.086	77.3	23.6283
77.4	23.0795	77.4	23.621
77.5	23.0693	77.5	23.6137
77.6	23.0638	77.6	23.6064
77.7	23.0572	77.7	23.5992
77.8	23.0514	77.8	23.5919
77.9	23.044	77.9	23.5846
78	23.0423	78	23.5774
78.1	23.0383	78.1	23.5701
78.2	23.0344	78.2	23.5628
78.3	23.0305	78.3	23.5556
78.4	23.0241	78.4	23.5483
78.5	23.0208	78.5	23.5411
78.6	23.0126	78.6	23.5338
78.7	23.0045	78.7	23.5266
78.8	22.9914	78.8	23.5193
78.9	22.9838	78.9	23.5121
79	22.9746	79	23.5048
79.1	22.9679	79.1	23.4976
79.2	22.9652	79.2	23.4904
79.3	22.9563	79.3	23.4831
79.4	22.9547	79.4	23.4759
79.5	22.9519	79.5	23.4687
79.6	22.9461	79.6	23.4615
79.7	22.9431	79.7	23.4542
79.8	22.9313	79.8	23.447
79.9	22.9268	79.9	23.4398
80	22.9216	80	23.4326
80.1	22.919	80.1	23.4254
80.2	22.9137	80.2	23.4181
80.3	22.913	80.3	23.4109
80.4	22.9115	80.4	23.4037
80.5	22.9056	80.5	23.3965
80.6	22.8967	80.6	23.3893
80.7	22.8891	80.7	23.3821
80.8	22.8842	80.8	23.3749
80.9	22.8807	80.9	23.3677
81	22.8731	81	23.3605
81.1	22.8638	81.1	23.3533
81.2	22.8604	81.2	23.3461
81.3	22.8572	81.3	23.339
81.4	22.8505	81.4	23.3318
81.5	22.8461	81.5	23.3246
81.6	22.8408	81.6	23.3174
81.7	22.8405	81.7	23.3102
81.8	22.8319	81.8	23.3031
81.9	22.8283	81.9	23.2959
82	22.8246	82	23.2887
82.1	22.8206	82.1	23.2815
82.2	22.8207	82.2	23.2744
82.3	22.8134	82.3	23.2672
82.4	22.8133	82.4	23.2601
82.5	22.8073	82.5	23.2529
82.6	22.8001	82.6	23.2457
82.7	22.7935	82.7	23.2386
82.8	22.7861	82.8	23.2314
82.9	22.7819	82.9	23.2243
83	22.7727	83	23.2171
83.1	22.7671	83.1	23.21
83.2	22.7647	83.2	23.2029
83.3	22.757	83.3	23.1957
83.4	22.75	83.4	23.1886
83.5	22.7459	83.5	23.1814
83.6	22.7423	83.6	23.1743
83.7	22.7348	83.7	23.1672
83.8	22.7293	83.8	23.16
83.9	22.7258	83.9	23.1529
84	22.725	84	23.1458
84.1	22.7195	84.1	23.1387
84.2	22.713	84.2	23.1316
84.3	22.7069	84.3	23.1244
84.4	22.7033	84.4	23.1173
84.5	22.6937	84.5	23.1102
84.6	22.6906	84.6	23.1031
84.7	22.6912	84.7	23.096
84.8	22.6913	84.8	23.0889
84.9	22.6899	84.9	23.0818
85	22.681	85	23.0747
85.1	22.6779	85.1	23.0676
85.2	22.674	85.2	23.0605
85.3	22.6673	85.3	23.0534
85.4	22.663	85.4	23.0463
85.5	22.6522	85.5	23.0392
85.6	22.6456	85.6	23.0321
85.7	22.6388	85.7	23.025
85.8	22.6394	85.8	23.018
85.9	22.6365	85.9	23.0109
86	22.6232	86	23.0038
86.1	22.6199	86.1	22.9967
86.2	22.6144	86.2	22.9897
86.3	22.6086	86.3	22.9826
86.4	22.6068	86.4	22.9755
86.5	22.5922	86.5	22.9684
86.6	22.5838	86.6	22.9614
86.7	22.5823	86.7	22.9543
86.8	22.5785	86.8	22.9473
86.9	22.5724	86.9	22.9402
87	22.5785	87	22.9331
87.1	22.5708	87.1	22.9261
87.2	22.5663	87.2	22.919
87.3	22.5548	87.3	22.912
87.4	22.5506	87.4	22.905
87.5	22.5445	87.5	22.8979
87.6	22.5274	87.6	22.8909
87.7	22.5181	87.7	22.8838
87.8	22.5008	87.8	22.8768
87.9	22.4881	87.9	22.8698
88	22.4714	88	22.8627
88.1	22.4577	88.1	22.8557
88.2	22.4582	88.2	22.8487
88.3	22.4595	88.3	22.8416
88.4	22.4517	88.4	22.8346
88.5	22.4493	88.5	22.8276
88.6	22.4455	88.6	22.8206
88.7	22.4435	88.7	22.8136
88.8	22.435	88.8	22.8065
88.9	22.4421	88.9	22.7995
89	22.4537	89	22.7925
89.1	22.4556	89.1	22.7855
89.2	22.4634	89.2	22.7785
89.3	22.4786	89.3	22.7715
89.4	22.4704	89.4	22.7645
89.5	22.4642	89.5	22.7575
89.6	22.4493	89.6	22.7505
89.7	22.442	89.7	22.7435
89.8	22.4377	89.8	22.7365
89.9	22.4193	89.9	22.7295
90	22.3997	90	22.7226
90.1	22.3978	90.1	22.7156
90.2	22.3918	90.2	22.7086
90.3	22.3832	90.3	22.7016
90.4	22.3817	90.4	22.6946
90.5	22.387	90.5	22.6877
90.6	22.3773	90.6	22.6807
90.7	22.3781	90.7	22.6737
90.8	22.3753	90.8	22.6667
90.9	22.3789	90.9	22.6598
91	22.3808	91	22.6528
91.1	22.3709	91.1	22.6459
91.2	22.3423	91.2	22.6389
91.3	22.3327	91.3	22.6319
91.4	22.3254	91.4	22.625
91.5	22.3228	91.5	22.618
91.6	22.3188	91.6	22.6111
91.7	22.3222	91.7	22.6041
91.8	22.3313	91.8	22.5972
91.9	22.3256	91.9	22.5902
92	22.3164	92	22.5833
92.1	22.3078	92.1	22.5764
92.2	22.298	92.2	22.5694
92.3	22.2922	92.3	22.5625
92.4	22.2849	92.4	22.5556
92.5	22.274	92.5	22.5486
92.6	22.2674	92.6	22.5417
92.7	22.256	92.7	22.5348
92.8	22.261	92.8	22.5278
92.9	22.258	92.9	22.5209
93	22.271	93	22.514
93.1	22.273	93.1	22.5071
93.2	22.2768	93.2	22.5002
93.3	22.2814	93.3	22.4933
93.4	22.2745	93.4	22.4864
93.5	22.2579	93.5	22.4794
93.6	22.2429	93.6	22.4725
93.7	22.237	93.7	22.4656
93.8	22.2199	93.8	22.4587
93.9	22.2117	93.9	22.4518
94	22.211	94	22.4449
94.1	22.2143	94.1	22.438
94.2	22.2226	94.2	22.4311
94.3	22.2289	94.3	22.4243
94.4	22.232	94.4	22.4174
94.5	22.24	94.5	22.4105
94.6	22.2289	94.6	22.4036
94.7	22.2168	94.7	22.3967
94.8	22.2042	94.8	22.3898
94.9	22.1965	94.9	22.383
95	22.1829	95	22.3761
95.1	22.1641	95.1	22.3692
95.2	22.1495	95.2	22.3623
95.3	22.1339	95.3	22.3555
95.4	22.1273	95.4	22.3486
95.5	22.1269	95.5	22.3418
95.6	22.1275	95.6	22.3349
95.7	22.1337	95.7	22.328
95.8	22.1323	95.8	22.3212
95.9	22.129	95.9	22.3143
96	22.1251	96	22.3075
96.1	22.1295	96.1	22.3006
96.2	22.134	96.2	22.2938
96.3	22.1334	96.3	22.2869
96.4	22.1261	96.4	22.2801
96.5	22.1118	96.5	22.2732
96.6	22.0921	96.6	22.2664
96.7	22.083	96.7	22.2596
96.8	22.0816	96.8	22.2527
96.9	22.0763	96.9	22.2459
97	22.0627	97	22.2391
97.1	22.0585	97.1	22.2322
97.2	22.0455	97.2	22.2254
97.3	22.031	97.3	22.2186
97.4	22.0216	97.4	22.2118
97.5	22.0188	97.5	22.2049
97.6	22.013	97.6	22.1981
97.7	22.0041	97.7	22.1913
97.8	22.0031	97.8	22.1845
97.9	22.0015	97.9	22.1777
98	21.9943	98	22.1709
98.1	21.9879	98.1	22.1641
98.2	21.9808	98.2	22.1573
98.3	21.9774	98.3	22.1505
98.4	21.9686	98.4	22.1437
98.5	21.9571	98.5	22.1369
98.6	21.9514	98.6	22.1301
98.7	21.947	98.7	22.1233
98.8	21.9417	98.8	22.1165
98.9	21.9323	98.9	22.1097
99	21.9287	99	22.1029
99.1	21.9246	99.1	22.0961
99.2	21.9192	99.2	22.0894
99.3	21.9175	99.3	22.0826
99.4	21.9171	99.4	22.0758
99.5	21.9057	99.5	22.069
99.6	21.8813	99.6	22.0622
99.7	21.8705	99.7	22.0555
99.8	21.852	99.8	22.0487
99.9	21.8365	99.9	22.0419
100	21.8292	100	22.0352
100.1	21.8267	100.1	22.0284
100.2	21.8279	100.2	22.0217
100.3	21.817	100.3	22.0149
100.4	21.8131	100.4	22.0081
100.5	21.8049	100.5	22.0014
100.6	21.7929	100.6	21.9946
100.7	21.7827	100.7	21.9879
100.8	21.7783	100.8	21.9811
100.9	21.7727	100.9	21.9744
101	21.7659	101	21.9677
101.1	21.7634	101.1	21.9609
101.2	21.7621	101.2	21.9542
101.3	21.7574	101.3	21.9474
101.4	21.7528	101.4	21.9407
101.5	21.751	101.5	21.934
101.6	21.7423	101.6	21.9272
101.7	21.7356	101.7	21.9205
101.8	21.7294	101.8	21.9138
101.9	21.7211	101.9	21.9071
102	21.7149	102	21.9003
102.1	21.7125	102.1	21.8936
102.2	21.7068	102.2	21.8869
102.3	21.6985	102.3	21.8802
102.4	21.6922	102.4	21.8735
102.5	21.6864	102.5	21.8668
102.6	21.6792	102.6	21.8601
102.7	21.672	102.7	21.8534
102.8	21.6624	102.8	21.8467
102.9	21.6578	102.9	21.84
103	21.6538	103	21.8333
103.1	21.6426	103.1	21.8266
103.2	21.636	103.2	21.8199
103.3	21.6315	103.3	21.8132
103.4	21.6268	103.4	21.8065
103.5	21.624	103.5	21.7998
103.6	21.6172	103.6	21.7931
103.7	21.6103	103.7	21.7864
103.8	21.6052	103.8	21.7797
103.9	21.6	103.9	21.7731
104	21.5959	104	21.7664
104.1	21.5854	104.1	21.7597
104.2	21.5797	104.2	21.753
104.3	21.5809	104.3	21.7464
104.4	21.5802	104.4	21.7397
104.5	21.5773	104.5	21.733
104.6	21.5726	104.6	21.7264
104.7	21.5651	104.7	21.7197
104.8	21.5603	104.8	21.713
104.9	21.5536	104.9	21.7064
105	21.5469	105	21.6997
105.1	21.5433	105.1	21.6931
105.2	21.5391	105.2	21.6864
105.3	21.5333	105.3	21.6798
105.4	21.5284	105.4	21.6731
105.5	21.5251	105.5	21.6665
105.6	21.52	105.6	21.6598
105.7	21.5145	105.7	21.6532
105.8	21.511	105.8	21.6466
105.9	21.5077	105.9	21.6399
106	21.507	106	21.6333
106.1	21.5017	106.1	21.6266
106.2	21.4973	106.2	21.62
106.3	21.4883	106.3	21.6134
106.4	21.482	106.4	21.6068
106.5	21.4758	106.5	21.6001
106.6	21.4686	106.6	21.5935
106.7	21.462	106.7	21.5869
106.8	21.4566	106.8	21.5803
106.9	21.4523	106.9	21.5737
107	21.4441	107	21.5671
107.1	21.4391	107.1	21.5604
107.2	21.434	107.2	21.5538
107.3	21.4292	107.3	21.5472
107.4	21.4204	107.4	21.5406
107.5	21.4164	107.5	21.534
107.6	21.4137	107.6	21.5274
107.7	21.4104	107.7	21.5208
107.8	21.4037	107.8	21.5142
107.9	21.3959	107.9	21.5076
108	21.3921	108	21.501
108.1	21.381	108.1	21.4944
108.2	21.3741	108.2	21.4879
108.3	21.3647	108.3	21.4813
108.4	21.3593	108.4	21.4747
108.5	21.3537	108.5	21.4681
108.6	21.351	108.6	21.4615
108.7	21.3457	108.7	21.4549
108.8	21.3364	108.8	21.4484
108.9	21.3295	108.9	21.4418
109	21.3229	109	21.4352
109.1	21.3175	109.1	21.4287
109.2	21.3103	109.2	21.4221
109.3	21.3047	109.3	21.4155
109.4	21.2953	109.4	21.409
109.5	21.2937	109.5	21.4024
109.6	21.2868	109.6	21.3958
109.7	21.2809	109.7	21.3893
109.8	21.2766	109.8	21.3827
109.9	21.2654	109.9	21.3762
110	21.2555	110	21.3696
110.1	21.2489	110.1	21.3631
110.2	21.2457	110.2	21.3565
110.3	21.2389	110.3	21.35
110.4	21.2263	110.4	21.3435
110.5	21.2218	110.5	21.3369
110.6	21.2189	110.6	21.3304
110.7	21.2124	110.7	21.3238
110.8	21.2056	110.8	21.3173
110.9	21.2	110.9	21.3108
111	21.1921	111	21.3043
111.1	21.1853	111.1	21.2977
111.2	21.1809	111.2	21.2912
111.3	21.1745	111.3	21.2847
111.4	21.1679	111.4	21.2782
111.5	21.1649	111.5	21.2716
111.6	21.1584	111.6	21.2651
111.7	21.1515	111.7	21.2586
111.8	21.1435	111.8	21.2521
111.9	21.1355	111.9	21.2456
112	21.13	112	21.2391
112.1	21.1231	112.1	21.2326
112.2	21.1163	112.2	21.2261
112.3	21.109	112.3	21.2196
112.4	21.1046	112.4	21.2131
112.5	21.1	112.5	21.2066
112.6	21.0961	112.6	21.2001
112.7	21.0929	112.7	21.1936
112.8	21.0897	112.8	21.1871
112.9	21.0839	112.9	21.1806
113	21.0766	113	21.1741
113.1	21.0775	113.1	21.1676
113.2	21.0708	113.2	21.1611
113.3	21.0658	113.3	21.1547
113.4	21.069	113.4	21.1482
113.5	21.0643	113.5	21.1417
113.6	21.0569	113.6	21.1352
113.7	21.0549	113.7	21.1288
113.8	21.0543	113.8	21.1223
113.9	21.0658	113.9	21.1158
114	21.0589	114	21.1094
114.1	21.0568	114.1	21.1029
114.2	21.0538	114.2	21.0964
114.3	21.0542	114.3	21.09
114.4	21.0488	114.4	21.0835
114.5	21.0439	114.5	21.0771
114.6	21.0402	114.6	21.0706
114.7	21.0456	114.7	21.0642
114.8	21.0454	114.8	21.0577
114.9	21.0422	114.9	21.0513
115	21.0406	115	21.0448
115.1	21.0381	115.1	21.0384
115.2	21.0325	115.2	21.0319
115.3	21.0365	115.3	21.0255
115.4	21.0358	115.4	21.019
115.5	21.0391	115.5	21.0126
115.6	21.0422	115.6	21.0062
115.7	21.0391	115.7	20.9998
115.8	21.0336	115.8	20.9933
115.9	21.0077	115.9	20.9869
116	20.9725	116	20.9805
116.1	20.9415	116.1	20.974
116.2	20.9367	116.2	20.9676
116.3		116.3	20.9612
116.4		116.4	20.9548
116.5		116.5	20.9484
116.6		116.6	20.942
116.7		116.7	20.9356
116.8		116.8	20.9291
116.9		116.9	20.9227
117		117	20.9163
117.1		117.1	20.9163
117.2		117.2	21.0001
117.3		117.3	21.0839
117.4		117.4	21.1676
117.5		117.5	21.2513
117.6		117.6	21.335
117.7		117.7	21.4186
117.8		117.8	21.5022
117.9		117.9	21.5857
118		118	21.6692
118.1		118.1	21.7527
118.2		118.2	21.8361
118.3		118.3	21.9195
118.4		118.4	22.0029
118.5		118.5	22.0862
118.6		118.6	22.1695
118.7		118.7	22.2528
118.8	21.873	118.8	22.336
118.9	21.9492	118.9	22.4192
119	22.1645	119	22.5023
119.1	22.2123	119.1	22.5855
119.2	22.2596	119.2	22.6686
119.3	22.3439	119.3	22.7516
119.4	22.4033	119.4	22.8346
119.5	22.4504	119.5	22.9176
119.6	22.497	119.6	23.0005
119.7	22.5956	119.7	23.0834
119.8	22.6326	119.8	23.1663
119.9	22.7263	119.9	23.2492
120	22.839	120	23.3319
120.1	22.9257	120.1	23.4147
120.2	23.016	120.2	23.4974
120.3	23.1217	120.3	23.5801
120.4	23.2151	120.4	23.6628
120.5	23.2873	120.5	23.7454
120.6	23.3904	120.6	23.828
120.7	23.4758	120.7	23.9105
120.8	23.5416	120.8	23.9931
120.9	23.6276	120.9	24.0755
121	23.7139	121	24.158
121.1	23.7853	121.1	24.2404
121.2	23.8863	121.2	24.3227
121.3	23.9777	121.3	24.4051
121.4	24.0733	121.4	24.4874
121.5	24.1523	121.5	24.5696
121.6	24.2429	121.6	24.6519
121.7	24.3345	121.7	24.7341
121.8	24.4328	121.8	24.8162
121.9	24.5209	121.9	24.8984
122	24.6085	122	24.9804
122.1	24.702	122.1	25.0625
122.2	24.7928	122.2	25.1445
122.3	24.8885	122.3	25.2265
122.4	24.9641	122.4	25.3084
122.5	25.0554	122.5	25.3903
122.6	25.1407	122.6	25.4722
122.7	25.2311	122.7	25.554
122.8	25.3104	122.8	25.6359
122.9	25.4046	122.9	25.7176
123	25.4813	123	25.7993
123.1	25.5669	123.1	25.881
123.2	25.6515	123.2	25.9627
123.3	25.7367	123.3	26.0443
123.4	25.8163	123.4	26.1259
123.5	25.8989	123.5	26.2075
123.6	25.9852	123.6	26.289
123.7	26.0757	123.7	26.3705
123.8	26.153	123.8	26.4519
123.9	26.248	123.9	26.5333
124	26.3351	124	26.6147
124.1	26.4199	124.1	26.696
124.2	26.5122	124.2	26.7773
124.3	26.5992	124.3	26.8586
124.4	26.6788	124.4	26.9399
124.5	26.7654	124.5	27.021
124.6	26.8477	124.6	27.1022
124.7	26.9274	124.7	27.1833
124.8	27.0126	124.8	27.2644
124.9	27.0984	124.9	27.3455
125	27.1781	125	27.4265
125.1	27.261	125.1	27.5075
125.2	27.3479	125.2	27.5884
125.3	27.4323	125.3	27.6694
125.4	27.5164	125.4	27.7502
125.5	27.6017	125.5	27.8311
125.6	27.6896	125.6	27.9119
125.7	27.7741	125.7	27.9927
125.8	27.8609	125.8	28.0734
125.9	27.9473	125.9	28.1541
126	28.0365	126	28.2347
126.1	28.1243	126.1	28.3154
126.2	28.2068	126.2	28.396
126.3	28.2917	126.3	28.4765
126.4	28.3707	126.4	28.5571
126.5	28.4521	126.5	28.6375
126.6	28.54	126.6	28.718
126.7	28.6266	126.7	28.7984
126.8	28.71	126.8	28.8788
126.9	28.7988	126.9	28.9592
127	28.8855	127	29.0395
127.1	28.971	127.1	29.1197
127.2	29.0569	127.2	29.2
127.3	29.1419	127.3	29.2802
127.4	29.2311	127.4	29.3604
127.5	29.3159	127.5	29.4405
127.6	29.404	127.6	29.5206
127.7	29.4913	127.7	29.6006
127.8	29.5749	127.8	29.6807
127.9	29.6603	127.9	29.7607
128	29.7453	128	29.8406
128.1	29.8316	128.1	29.9205
128.2	29.9253	128.2	30.0004
128.3	30.013	128.3	30.0803
128.4	30.0989	128.4	30.1601
128.5	30.1888	128.5	30.2399
128.6	30.2734	128.6	30.3196
128.7	30.3587	128.7	30.3993
128.8	30.4486	128.8	30.479
128.9	30.5312	128.9	30.5586
129	30.6166	129	30.6382
129.1	30.6989	129.1	30.7178
129.2	30.7793	129.2	30.7973
129.3	30.8686	129.3	30.8768
129.4	30.9514	129.4	30.9563
129.5	31.0347	129.5	31.0357
129.6	31.1242	129.6	31.1151
129.7	31.204	129.7	31.1945
129.8	31.2903	129.8	31.2738
129.9	31.3772	129.9	31.3531
130	31.4663	130	31.4323
130.1	31.5508	130.1	31.5115
130.2	31.6371	130.2	31.5907
130.3	31.7196	130.3	31.6698
130.4	31.8038	130.4	31.749
130.5	31.8877	130.5	31.828
130.6	31.9696	130.6	31.907
130.7	32.055	130.7	31.9861
130.8	32.1422	130.8	32.065
130.9	32.2269	130.9	32.144
131	32.3115	131	32.2228
131.1	32.3968	131.1	32.3017
131.2	32.4821	131.2	32.3805
131.3	32.564	131.3	32.4593
131.4	32.6487	131.4	32.5381
131.5	32.7328	131.5	32.6168
131.6	32.8169	131.6	32.6955
131.7	32.8995	131.7	32.7741
131.8	32.9812	131.8	32.8527
131.9	33.0641	131.9	32.9313
132	33.1489	132	33.0098
132.1	33.2304	132.1	33.0883
132.2	33.3185	132.2	33.1668
132.3	33.4004	132.3	33.2452
132.4	33.4862	132.4	33.3236
132.5	33.5715	132.5	33.402
132.6	33.6559	132.6	33.4803
132.7	33.7406	132.7	33.5586
132.8	33.8226	132.8	33.6369
132.9	33.9053	132.9	33.7151
133	33.9893	133	33.7933
133.1	34.0707	133.1	33.8714
133.2	34.153	133.2	33.9496
133.3	34.2348	133.3	34.0276
133.4	34.3185	133.4	34.1057
133.5	34.4008	133.5	34.1837
133.6	34.4858	133.6	34.2617
133.7	34.5674	133.7	34.3396
133.8	34.6506	133.8	34.4175
133.9	34.7374	133.9	34.4954
134	34.8218	134	34.5732
134.1	34.9075	134.1	34.651
134.2	34.9883	134.2	34.7288
134.3	35.0689	134.3	34.8065
134.4	35.1535	134.4	34.8842
134.5	35.2381	134.5	34.9618
134.6	35.3242	134.6	35.0395
134.7	35.4108	134.7	35.1171
134.8	35.4959	134.8	35.1946
134.9	35.5805	134.9	35.2721
135	35.6679	135	35.3496
135.1	35.7509	135.1	35.4271
135.2	35.8378	135.2	35.5045
135.3	35.9272	135.3	35.5818
135.4	36.0136	135.4	35.6592
135.5	36.0945	135.5	35.7365
135.6	36.1707	135.6	35.8138
135.7	36.254	135.7	35.891
135.8	36.3438	135.8	35.9682
135.9	36.4228	135.9	36.0454
136	36.5075	136	36.1225
136.1	36.5869	136.1	36.1996
136.2	36.6666	136.2	36.2766
136.3	36.7461	136.3	36.3537
136.4	36.8326	136.4	36.4306
136.5	36.9163	136.5	36.5076
136.6	37.0012	136.6	36.5845
136.7	37.085	136.7	36.6614
136.8	37.1664	136.8	36.7382
136.9	37.2478	136.9	36.8151
137	37.3301	137	36.8918
137.1	37.4104	137.1	36.9686
137.2	37.485	137.2	37.0453
137.3	37.5638	137.3	37.1219
137.4	37.6483	137.4	37.1986
137.5	37.7329	137.5	37.2752
137.6	37.8163	137.6	37.3517
137.7	37.8958	137.7	37.4283
137.8	37.9737	137.8	37.5048
137.9	38.0534	137.9	37.5812
138	38.1299	138	37.6576
138.1	38.2128	138.1	37.734
138.2	38.2961	138.2	37.8104
138.3	38.3753	138.3	37.8867
138.4	38.4563	138.4	37.963
138.5	38.528	138.5	38.0392
138.6	38.607	138.6	38.1154
138.7	38.6806	138.7	38.1916
138.8	38.7651	138.8	38.2678
138.9	38.8545	138.9	38.3439
139	38.9346	139	38.4199
139.1	39.0184	139.1	38.496
139.2	39.0984	139.2	38.572
139.3	39.1836	139.3	38.648
139.4	39.267	139.4	38.7239
139.5	39.3468	139.5	38.7998
139.6	39.4298	139.6	38.8756
139.7	39.5112	139.7	38.9515
139.8	39.5892	139.8	39.0273
[truncated: 5,182 more rows]
