# Supplementary material for: Key mechanistic features of the trade-off between antibody escape and host cell binding in the SARS-CoV-2 Omicron variant spike proteins
Source: EMBO J. 2024 Mar 11;43(8):5. doi: 10.1038/s44318-024-00062-z (PMC11021471; doi:10.1038/s44318-024-00062-z)
Supplement: Supplementary file 10 — Source Data Fig. 5 [file 44318_2024_62_MOESM10_ESM.zip › Figure 5/5A/fig5-P2C-1F11-RBD BA.4.xlsx]

## Sheet: P2C-1F11-RBD BA.4
Run 1; Ch 3; Fc 2-1; Cy 6; BA.4/5 R; Conc 25 50 100 200 400 nM_X	Run 1; Ch 3; Fc 2-1; Cy 6; BA.4/5 R; Conc 25 50 100 200 400 nM_Y	Run 1; Ch 3; Fc 2-1; Cy 6; BA.4/5 R; Conc 25 50 100 200 400 nM; Fitted_X	Run 1; Ch 3; Fc 2-1; Cy 6; BA.4/5 R; Conc 25 50 100 200 400 nM; Fitted_Y
-60	0.2056	-60	0
-59.9	0.2033	-59.9	0
-59.8	0.2024	-59.8	0
-59.7	0.2026	-59.7	0
-59.6	0.2031	-59.6	0
-59.5	0.2031	-59.5	0
-59.4	0.203399	-59.4	0
-59.3	0.2019	-59.3	0
-59.2	0.2003	-59.2	0
-59.1	0.1963	-59.1	0
-59	0.1924	-59	0
-58.9	0.1913	-58.9	0
-58.8	0.1915	-58.8	0
-58.7	0.1923	-58.7	0
-58.6	0.1928	-58.6	0
-58.5	0.1897	-58.5	0
-58.4	0.1882	-58.4	0
-58.3	0.1878	-58.3	0
-58.2	0.1833	-58.2	0
-58.1	0.1814	-58.1	0
-58	0.179	-58	0
-57.9	0.1806	-57.9	0
-57.8	0.1839	-57.8	0
-57.7	0.1837	-57.7	0
-57.6	0.1915	-57.6	0
-57.5	0.1877	-57.5	0
-57.4	0.1853	-57.4	0
-57.3	0.1872	-57.3	0
-57.2	0.1823	-57.2	0
-57.1	0.1841	-57.1	0
-57	0.1808	-57	0
-56.9	0.1767	-56.9	0
-56.8	0.1716	-56.8	0
-56.7	0.1694	-56.7	0
-56.6	0.18	-56.6	0
-56.5	0.1906	-56.5	0
-56.4	0.1921	-56.4	0
-56.3	0.1904	-56.3	0
-56.2	0.1916	-56.2	0
-56.1	0.194	-56.1	0
-56	0.1897	-56	0
-55.9	0.188299	-55.9	0
-55.8	0.1815	-55.8	0
-55.7	0.1821	-55.7	0
-55.6	0.1821	-55.6	0
-55.5	0.1831	-55.5	0
-55.4	0.1804	-55.4	0
-55.3	0.1705	-55.3	0
-55.2	0.1718	-55.2	0
-55.1	0.1636	-55.1	0
-55	0.1629	-55	0
-54.9	0.164799	-54.9	0
-54.8	0.1584	-54.8	0
-54.7	0.1496	-54.7	0
-54.6	0.145	-54.6	0
-54.5	0.1382	-54.5	0
-54.4	0.1395	-54.4	0
-54.3	0.1332	-54.3	0
-54.2	0.1314	-54.2	0
-54.1	0.1278	-54.1	0
-54	0.1292	-54	0
-53.9	0.1281	-53.9	0
-53.8	0.1286	-53.8	0
-53.7	0.1352	-53.7	0
-53.6	0.1279	-53.6	0
-53.5	0.1224	-53.5	0
-53.4	0.1152	-53.4	0
-53.3	0.1194	-53.3	0
-53.2	0.1211	-53.2	0
-53.1	0.1268	-53.1	0
-53	0.1276	-53	0
-52.9	0.1253	-52.9	0
-52.8	0.1183	-52.8	0
-52.7	0.1172	-52.7	0
-52.6	0.1174	-52.6	0
-52.5	0.1159	-52.5	0
-52.4	0.1138	-52.4	0
-52.3	0.1084	-52.3	0
-52.2	0.110799	-52.2	0
-52.1	0.1141	-52.1	0
-52	0.1207	-52	0
-51.9	0.134199	-51.9	0
-51.8	0.1441	-51.8	0
-51.7	0.146801	-51.7	0
-51.6	0.1464	-51.6	0
-51.5	0.1482	-51.5	0
-51.4	0.1512	-51.4	0
-51.3	0.1513	-51.3	0
-51.2	0.1489	-51.2	0
-51.1	0.1472	-51.1	0
-51	0.1455	-51	0
-50.9	0.1487	-50.9	0
-50.8	0.1531	-50.8	0
-50.7	0.1517	-50.7	0
-50.6	0.1523	-50.6	0
-50.5	0.1519	-50.5	0
-50.4	0.153	-50.4	0
-50.3	0.1526	-50.3	0
-50.2	0.1522	-50.2	0
-50.1	0.1532	-50.1	0
-50	0.1499	-50	0
-49.9	0.1478	-49.9	0
-49.8	0.1454	-49.8	0
-49.7	0.146	-49.7	0
-49.6	0.1435	-49.6	0
-49.5	0.1443	-49.5	0
-49.4	0.1444	-49.4	0
-49.3	0.1403	-49.3	0
-49.2	0.1369	-49.2	0
-49.1	0.1366	-49.1	0
-49	0.1329	-49	0
-48.9	0.1311	-48.9	0
-48.8	0.1363	-48.8	0
-48.7	0.1372	-48.7	0
-48.6	0.1532	-48.6	0
-48.5	0.1511	-48.5	0
-48.4	0.145803	-48.4	0
-48.3	0.1294	-48.3	0
-48.2	0.1253	-48.2	0
-48.1	0.121	-48.1	0
-48	0.1181	-48	0
-47.9	0.1176	-47.9	0
-47.8	0.1257	-47.8	0
-47.7	0.114301	-47.7	0
-47.6	0.116	-47.6	0
-47.5	0.1172	-47.5	0
-47.4	0.1157	-47.4	0
-47.3	0.1139	-47.3	0
-47.2	0.107201	-47.2	0
-47.1	0.1086	-47.1	0
-47	0.105	-47	0
-46.9	0.1068	-46.9	0
-46.8	0.0941	-46.8	0
-46.7	0.0838011	-46.7	0
-46.6	0.0759	-46.6	0
-46.5	0.0908	-46.5	0
-46.4	0.105398	-46.4	0
-46.3	0.1032	-46.3	0
-46.2	0.113498	-46.2	0
-46.1	0.1181	-46.1	0
-46	0.118	-46	0
-45.9	0.117099	-45.9	0
-45.8	0.1173	-45.8	0
-45.7	0.111699	-45.7	0
-45.6	0.1125	-45.6	0
-45.5	0.1133	-45.5	0
-45.4	0.118998	-45.4	0
-45.3	0.1173	-45.3	0
-45.2	0.118999	-45.2	0
-45.1	0.1193	-45.1	0
-45	0.1148	-45	0
-44.9	0.110699	-44.9	0
-44.8	0.11	-44.8	0
-44.7	0.118998	-44.7	0
-44.6	0.1245	-44.6	0
-44.5	0.1281	-44.5	0
-44.4	0.124399	-44.4	0
-44.3	0.1345	-44.3	0
-44.2	0.164295	-44.2	0
-44.1	0.1602	-44.1	0
-44	0.1533	-44	0
-43.9	0.148999	-43.9	0
-43.8	0.1535	-43.8	0
-43.7	0.155199	-43.7	0
-43.6	0.1311	-43.6	0
-43.5	0.1257	-43.5	0
-43.4	0.122199	-43.4	0
-43.3	0.1216	-43.3	0
-43.2	0.131297	-43.2	0
-43.1	0.1352	-43.1	0
-43	0.1473	-43	0
-42.9	0.148497	-42.9	0
-42.8	0.1482	-42.8	0
-42.7	0.146298	-42.7	0
-42.6	0.1238	-42.6	0
-42.5	0.0967	-42.5	0
-42.4	0.0906006	-42.4	0
-42.3	0.0907	-42.3	0
-42.2	0.0952001	-42.2	0
-42.1	0.0902	-42.1	0
-42	0.0826	-42	0
-41.9	0.0613051	-41.9	0
-41.8	0.0342999	-41.8	0
-41.7	-0.00409492	-41.7	0
-41.6	-0.00270004	-41.6	0
-41.5	0.0173	-41.5	0
-41.4	0.0524959	-41.4	0
-41.3	0.0506	-41.3	0
-41.2	0.0574023	-41.2	0
-41.1	0.1198	-41.1	0
-41	-0.0165	-41	0
-40.9	-0.441927	-40.9	0
-40.8	-1.0008	-40.8	0
-40.7	0.665606	-40.7	0
-40.6	0.9334	-40.6	0
-40.5	0.6802	-40.5	0
-40.4	1.15041	-40.4	0
-40.3	-0.6527	-40.3	0
-40.2	-0.0706985	-40.2	0
-40.1	0.0148	-40.1	0
-40	0.0812	-40	0
-39.9	0.0511068	-39.9	0
-39.8	0.0944	-39.8	0
-39.7	0.0898018	-39.7	0
-39.6	0.1077	-39.6	0
-39.5	0.1018	-39.5	0
-39.4	0.0961029	-39.4	0
-39.3	0.0934	-39.3	0
-39.2	0.0872013	-39.2	0
-39.1	0.0523	-39.1	0
-39	0.00699999	-39	0
-38.9	0.0713905	-38.9	0
-38.8	0.074	-38.8	0
-38.7	0.0823986	-38.7	0
-38.6	0.0669	-38.6	0
-38.5	-0.0308	-38.5	0
-38.4	-0.06549	-38.4	0
-38.3	-0.0296	-38.3	0
-38.2	0.0169063	-38.2	0
-38.1	-0.000200002	-38.1	0
-38	0.0792	-38	0
-37.9	0.304366	-37.9	0
-37.8	0.6091	-37.8	0
-37.7	0.369493	-37.7	0
-37.6	0.0699	-37.6	0
-37.5	0.0307	-37.5	0
-37.4	0.121188	-37.4	0
-37.3	0.0878	-37.3	0
-37.2	0.0713988	-37.2	0
-37.1	0.0444	-37.1	0
-37	0.075	-37	0
-36.9	0.0928002	-36.9	0
-36.8	0.1054	-36.8	0
-36.7	0.0891047	-36.7	0
-36.6	0.0712	-36.6	0
-36.5	0.0492001	-36.5	0
-36.4	0.0436004	-36.4	0
-36.3	0.0434	-36.3	0
-36.2	0.0389017	-36.2	0
-36.1	0.0585	-36.1	0
-36	0.0656	-36	0
-35.9	0.0438034	-35.9	0
-35.8	0.0412	-35.8	0
-35.7	0.0484014	-35.7	0
-35.6	0.0561	-35.6	0
-35.5	0.0682999	-35.5	0
-35.4	0.077502	-35.4	0
-35.3	0.0631	-35.3	0
-35.2	0.0700001	-35.2	0
-35.1	0.0706999	-35.1	0
-35	0.0667999	-35	0
-34.9	0.0758009	-34.9	0
-34.8	0.0739	-34.8	0
-34.7	0.0832006	-34.7	0
-34.6	0.0812	-34.6	0
-34.5	0.0796	-34.5	0
-34.4	0.0818017	-34.4	0
-34.3	0.0898001	-34.3	0
-34.2	0.0852016	-34.2	0
-34.1	0.083	-34.1	0
-34	0.0702	-34	0
-33.9	0.058602	-33.9	0
-33.8	0.0511	-33.8	0
-33.7	0.0474018	-33.7	0
-33.6	0.0421	-33.6	0
-33.5	0.0425	-33.5	0
-33.4	0.0440007	-33.4	0
-33.3	0.0403	-33.3	0
-33.2	0.0368013	-33.2	0
-33.1	0.0351	-33.1	0
-33	0.0352	-33	0
-32.9	0.032001	-32.9	0
-32.8	0.0302	-32.8	0
-32.7	0.0284011	-32.7	0
-32.6	0.0314	-32.6	0
-32.5	0.0337	-32.5	0
-32.4	0.0359015	-32.4	0
-32.3	0.032	-32.3	0
-32.2	0.0303015	-32.2	0
-32.1	0.0282	-32.1	0
-32	0.0263	-32	0
-31.9	0.0280009	-31.9	0
-31.8	0.0252	-31.8	0
-31.7	0.019601	-31.7	0
-31.6	0.0197	-31.6	0
-31.5	0.014	-31.5	0
-31.4	0.014401	-31.4	0
-31.3	0.0167	-31.3	0
-31.2	0.0164011	-31.2	0
-31.1	0.0161	-31.1	0
-31	0.0188	-31	0
-30.9	0.0152014	-30.9	0
-30.8	0.0123	-30.8	0
-30.7	0.00910119	-30.7	0
-30.6	0.00659999	-30.6	0
-30.5	0.00959998	-30.5	0
-30.4	0.0117007	-30.4	0
-30.3	0.0119	-30.3	0
-30.2	0.013301	-30.2	0
-30.1	0.0107	-30.1	0
-30	0.014	-30	0
-29.9	0.0140008	-29.9	0
-29.8	0.0176	-29.8	0
-29.7	0.0199004	-29.7	0
-29.6	0.0225	-29.6	0
-29.5	0.0207	-29.5	0
-29.4	0.0198006	-29.4	0
-29.3	0.0165	-29.3	0
-29.2	0.0159009	-29.2	0
-29.1	0.0159	-29.1	0
-29	0.0126	-29	0
-28.9	0.0140008	-28.9	0
-28.8	0.0119	-28.8	0
-28.7	0.0145003	-28.7	0
-28.6	0.0121	-28.6	0
-28.5	0.0139	-28.5	0
-28.4	0.0119011	-28.4	0
-28.3	0.0135	-28.3	0
-28.2	0.0130007	-28.2	0
-28.1	0.0114	-28.1	0
-28	0.0153	-28	0
-27.9	0.0179007	-27.9	0
-27.8	0.016	-27.8	0
-27.7	0.0167008	-27.7	0
-27.6	0.0203	-27.6	0
-27.5	0.0242	-27.5	0
-27.4	0.0287003	-27.4	0
-27.3	0.0319	-27.3	0
-27.2	0.0318009	-27.2	0
-27.1	0.029	-27.1	0
-27	0.0305	-27	0
-26.9	0.0348003	-26.9	0
-26.8	0.0379	-26.8	0
-26.7	0.0411004	-26.7	0
-26.6	0.0424	-26.6	0
-26.5	0.0425	-26.5	0
-26.4	0.0468999	-26.4	0
-26.3	0.0455	-26.3	0
-26.2	0.0480004	-26.2	0
-26.1	0.0508	-26.1	0
-26	0.0517	-26	0
-25.9	0.0496009	-25.9	0
-25.8	0.0458	-25.8	0
-25.7	0.0414009	-25.7	0
-25.6	0.0389	-25.6	0
-25.5	0.0372	-25.5	0
-25.4	0.0414005	-25.4	0
-25.3	0.0403	-25.3	0
-25.2	0.0386006	-25.2	0
-25.1	0.0382	-25.1	0
-25	0.0373	-25	0
-24.9	0.0357008	-24.9	0
-24.8	0.0395	-24.8	0
-24.7	0.0428999	-24.7	0
-24.6	0.0426	-24.6	0
-24.5	0.044	-24.5	0
-24.4	0.0429009	-24.4	0
-24.3	0.044	-24.3	0
-24.2	0.0389008	-24.2	0
-24.1	0.0409	-24.1	0
-24	0.0403	-24	0
-23.9	0.0383008	-23.9	0
-23.8	0.0378	-23.8	0
-23.7	0.0345007	-23.7	0
-23.6	0.034	-23.6	0
-23.5	0.0307	-23.5	0
-23.4	0.0320004	-23.4	0
-23.3	0.0331	-23.3	0
-23.2	0.0320006	-23.2	0
-23.1	0.0331	-23.1	0
-23	0.036	-23	0
-22.9	0.0383995	-22.9	0
-22.8	0.038	-22.8	0
-22.7	0.0418	-22.7	0
-22.6	0.0401	-22.6	0
-22.5	0.0398	-22.5	0
-22.4	0.0360008	-22.4	0
-22.3	0.0386	-22.3	0
-22.2	0.0378006	-22.2	0
-22.1	0.0341	-22.1	0
-22	0.0349	-22	0
-21.9	0.0290007	-21.9	0
-21.8	0.0246	-21.8	0
-21.7	0.0306998	-21.7	0
-21.6	0.027	-21.6	0
-21.5	0.0205	-21.5	0
-21.4	0.0132013	-21.4	0
-21.3	0.0031	-21.3	0
-21.2	0.0112995	-21.2	0
-21.1	0.0228	-21.1	0
-21	0.0288	-21	0
-20.9	0.0292002	-20.9	0
-20.8	0.0454	-20.8	0
-20.7	0.0460003	-20.7	0
-20.6	0.0335	-20.6	0
-20.5	0.0304	-20.5	0
-20.4	0.0324999	-20.4	0
-20.3	0.0336	-20.3	0
-20.2	0.0353	-20.2	0
-20.1	0.0276	-20.1	0
-20	0.0239	-20	0
-19.9	0.0137012	-19.9	0
-19.8	0.00160001	-19.8	0
-19.7	9.96117e-05	-19.7	0
-19.6	-0.0044	-19.6	0
-19.5	-0.0037	-19.5	0
-19.4	-0.0102995	-19.4	0
-19.3	0.000400014	-19.3	0
-19.2	0.00189895	-19.2	0
-19.1	0.00309999	-19.1	0
-19	0.00569999	-19	0
-18.9	0.0120006	-18.9	0
-18.8	0.0077	-18.8	0
-18.7	0.00160086	-18.7	0
-18.6	-0.00200001	-18.6	0
-18.5	-0.0058	-18.5	0
-18.4	-0.0163972	-18.4	0
-18.3	-0.0222	-18.3	0
-18.2	-0.023498	-18.2	0
-18.1	-0.0241	-18.1	0
-18	-0.0206	-18	0
-17.9	-0.0125008	-17.9	0
-17.8	0.00269999	-17.8	0
-17.7	0.0046001	-17.7	0
-17.6	0.0122	-17.6	0
-17.5	0.012	-17.5	0
-17.4	0.0113002	-17.4	0
-17.3	0.00530001	-17.3	0
-17.2	0.00390138	-17.2	0
-17.1	0.0111	-17.1	0
-17	0.0109	-17	0
-16.9	-0.00439886	-16.9	0
-16.8	0.000900008	-16.8	0
-16.7	0.00770009	-16.7	0
-16.6	0.0134	-16.6	0
-16.5	0.0277	-16.5	0
-16.4	0.0350007	-16.4	0
-16.3	0.029	-16.3	0
-16.2	0.0164027	-16.2	0
-16.1	0.00790001	-16.1	0
-16	0.0087	-16	0
-15.9	0.0113995	-15.9	0
-15.8	0.0161	-15.8	0
-15.7	0.0128992	-15.7	0
-15.6	0.0265	-15.6	0
-15.5	0.0435	-15.5	0
-15.4	0.053099	-15.4	0
-15.3	0.0644	-15.3	0
-15.2	0.0719997	-15.2	0
-15.1	0.0739	-15.1	0
-15	0.0642	-15	0
-14.9	0.0677002	-14.9	0
-14.8	0.0662	-14.8	0
-14.7	0.0552995	-14.7	0
-14.6	0.0438	-14.6	0
-14.5	0.0425	-14.5	0
-14.4	0.0377995	-14.4	0
-14.3	0.0258	-14.3	0
-14.2	0.0151998	-14.2	0
-14.1	0.0101	-14.1	0
-14	0.0112	-14	0
-13.9	0.0210999	-13.9	0
-13.8	0.0273	-13.8	0
-13.7	0.0240005	-13.7	0
-13.6	0.0153	-13.6	0
-13.5	0.017	-13.5	0
-13.4	0.0116011	-13.4	0
-13.3	0.0114	-13.3	0
-13.2	0.00530071	-13.2	0
-13.1	0.0083	-13.1	0
-13	0.012	-13	0
-12.9	0.0229976	-12.9	0
-12.8	0.0255	-12.8	0
-12.7	0.0244992	-12.7	0
-12.6	0.0372	-12.6	0
-12.5	0.0298	-12.5	0
-12.4	0.0253988	-12.4	0
-12.3	0.0175	-12.3	0
-12.2	0.0108012	-12.2	0
-12.1	0.0123	-12.1	0
-12	0.00839999	-12	0
-11.9	-0.00159837	-11.9	0
-11.8	-0.00650001	-11.8	0
-11.7	-0.00430058	-11.7	0
-11.6	0.0022	-11.6	0
-11.5	0.000700009	-11.5	0
-11.4	-0.000400018	-11.4	0
-11.3	-0.00480001	-11.3	0
-11.2	-0.00550028	-11.2	0
-11.1	-0.00980001	-11.1	0
-11	-0.0113	-11	0
-10.9	-0.0178988	-10.9	0
-10.8	-0.0255	-10.8	0
-10.7	-0.0272005	-10.7	0
-10.6	-0.0284	-10.6	0
-10.5	-0.0275	-10.5	0
-10.4	-0.0325995	-10.4	0
-10.3	-0.0371	-10.3	0
-10.2	-0.0351998	-10.2	0
-10.1	-0.0309	-10.1	0
-10	-0.0236	-10	0
-9.90001	-0.0136009	-9.90001	0
-9.8	-0.0152	-9.8	0
-9.70001	-0.00860038	-9.70001	0
-9.60001	-0.0111	-9.60001	0
-9.5	-0.00769999	-9.5	0
-9.40001	-0.00629947	-9.40001	0
-9.3	-0.00420001	-9.3	0
-9.20001	-0.0211981	-9.20001	0
-9.10001	-0.0317	-9.10001	0
-9	-0.0366	-9	0
-8.90001	-0.0431984	-8.90001	0
-8.8	-0.0392	-8.8	0
-8.70001	-0.0317998	-8.70001	0
-8.60001	-0.0382	-8.60001	0
-8.5	-0.0361	-8.5	0
-8.40001	-0.0329987	-8.40001	0
-8.3	-0.0266	-8.3	0
-8.20001	-0.0138998	-8.20001	0
-8.10001	-0.0085	-8.10001	0
-8	-0.00130001	-8	0
-7.90001	0.0061001	-7.90001	0
-7.8	0.0105	-7.8	0
-7.70001	0.0113003	-7.70001	0
-7.60001	0.0111	-7.60001	0
-7.5	0.0132	-7.5	0
-7.40001	0.013101	-7.40001	0
-7.3	0.0154	-7.3	0
-7.20001	0.0109012	-7.20001	0
-7.10001	0.0099	-7.10001	0
-7	0.0077	-7	0
-6.90001	0.00530142	-6.90001	0
-6.8	0.0043	-6.8	0
-6.70001	0.00760055	-6.70001	0
-6.60001	0.0098	-6.60001	0
-6.5	0.0065	-6.5	0
-6.40001	0.0107009	-6.40001	0
-6.3	0.0141	-6.3	0
-6.20001	0.014701	-6.20001	0
-6.10001	0.0124	-6.10001	0
-6	0.0091	-6	0
-5.90001	0.0016016	-5.90001	0
-5.8	-0.000300001	-5.8	0
-5.70001	0.00030119	-5.70001	0
-5.60001	0.0024	-5.60001	0
-5.5	0.0003	-5.5	0
-5.40001	0.00030122	-5.40001	0
-5.3	-0.0028	-5.3	0
-5.20001	-0.00489896	-5.20001	0
-5.10001	-0.0056	-5.10001	0
-5	0	-5	0
-4.90001	-0.000299222	-4.90001	0
-4.8	-0.0006	-4.8	0
-4.70001	-0.00159922	-4.70001	0
-4.60001	0.000500001	-4.60001	0
-4.5	0.0023	-4.5	0
-4.40001	0.00340067	-4.40001	0
-4.3	0.0035	-4.3	0
-4.20001	0.00860061	-4.20001	0
-4.10001	0.012	-4.10001	0
-4	0.0078	-4	0
-3.90001	0.00610034	-3.90001	0
-3.8	0.0102	-3.8	0
-3.70001	0.00940076	-3.70001	0
-3.60001	0.0097	-3.60001	0
-3.5	0.0156	-3.5	0
-3.40001	0.0169002	-3.40001	0
-3.3	0.0147	-3.3	0
-3.20001	0.0156002	-3.20001	0
-3.10001	0.0139	-3.10001	0
-3	0.0094	-3	0
-2.90001	0.00690029	-2.90001	0
-2.8	0.006	-2.8	0
-2.70001	0.00760063	-2.70001	0
-2.60001	0.0082	-2.60001	0
-2.5	0.0107	-2.5	0
-2.40001	0.00940084	-2.40001	0
-2.3	0.0141	-2.3	0
-2.20001	0.0130002	-2.20001	0
-2.10001	0.0141	-2.10001	0
-2	0.0137	-2	0
-1.90001	0.0212	-1.90001	0
-1.8	0.0268	-1.8	0
-1.70001	0.0281	-1.70001	0
-1.60001	0.0339	-1.60001	0
-1.5	0.0279	-1.5	0
-1.40001	0.0302	-1.40001	0
-1.3	0.0332	-1.3	0
-1.20001	0.0367999	-1.20001	0
-1.10001	0.041	-1.10001	0
-1	0.0517	-1	0
-0.900009	0.0610998	-0.900009	0
-0.800003	0.0712	-0.800003	0
-0.700012		-0.700012	0
-0.600006		-0.600006	0
-0.5		-0.5	0
-0.400009		-0.400009	0
-0.300003		-0.300003	0
-0.200012		-0.200012	0
-0.100006		-0.100006	0
0		0	0
0.0999908		0.0999908	0
0.199997		0.199997	0.0910257
0.299988		0.299988	0.181958
0.399994		0.399994	0.272824
0.5		0.5	0.363611
0.599991		0.599991	0.454304
0.699997		0.699997	0.544931
0.799988		0.799988	0.635466
0.899994		0.899994	0.725934
1		1	0.816324
1.09999		1.09999	0.90662
1.2		1.2	0.996851
1.29999		1.29999	1.08699
1.39999		1.39999	1.17706
1.5		1.5	1.26706
1.59999		1.59999	1.35696
1.7		1.7	1.44679
1.79999	1.7407	1.79999	1.53654
1.89999	1.84945	1.89999	1.62622
2	1.9392	2	1.71582
2.09999	2.21116	2.09999	1.80532
2.2	2.2746	2.2	1.89477
2.29999	2.31149	2.29999	1.98412
2.39999	2.4333	2.39999	2.07341
2.5	2.5486	2.5	2.16261
2.59999	2.80519	2.59999	2.25173
2.7	3.0165	2.7	2.34078
2.79999	3.20909	2.79999	2.42974
2.89999	3.2568	2.89999	2.51864
3	3.3906	3	2.60746
3.09999	3.60149	3.09999	2.69618
3.2	3.7482	3.2	2.78485
3.29999	3.8662	3.29999	2.87342
3.39999	3.9929	3.39999	2.96192
3.5	4.1603	3.5	3.05035
3.59999	4.3354	3.59999	3.13869
3.7	4.5003	3.7	3.22697
3.79999	4.6428	3.79999	3.31515
3.89999	4.7856	3.89999	3.40327
4	4.9381	4	3.49131
4.09999	5.0829	4.09999	3.57926
4.2	5.2234	4.2	3.66715
4.29999	5.3892	4.29999	3.75495
4.39999	5.5462	4.39999	3.84268
4.5	5.7036	4.5	3.93034
4.59999	5.8539	4.59999	4.01791
4.7	6.0074	4.7	4.10541
4.79999	6.157	4.79999	4.19283
4.89999	6.3055	4.89999	4.28018
5	6.4621	5	4.36745
5.09999	6.6201	5.09999	4.45464
5.2	6.7795	5.2	4.54176
5.29999	6.9347	5.29999	4.62879
5.39999	7.0911	5.39999	4.71576
5.5	7.2432	5.5	4.80265
5.59999	7.4086	5.59999	4.88945
5.7	7.5642	5.7	4.97619
5.79999	7.7218	5.79999	5.06284
5.89999	7.8708	5.89999	5.14943
6	8.0258	6	5.23594
6.09999	8.1804	6.09999	5.32236
6.2	8.3392	6.2	5.40872
6.29999	8.4928	6.29999	5.495
6.39999	8.6389	6.39999	5.58121
6.5	8.7767	6.5	5.66734
6.59999	8.9121	6.59999	5.75338
6.7	9.056	6.7	5.83937
6.79999	9.1935	6.79999	5.92526
6.89999	9.3378	6.89999	6.01109
7	9.4864	7	6.09685
7.09999	9.628	7.09999	6.18252
7.2	9.7607	7.2	6.26812
7.29999	9.8928	7.29999	6.35364
7.39999	10.0336	7.39999	6.4391
7.5	10.1711	7.5	6.52448
7.59999	10.3084	7.59999	6.60977
7.7	10.4526	7.7	6.69501
7.79999	10.5903	7.79999	6.78015
7.89999	10.7285	7.89999	6.86523
8	10.876	8	6.95024
8.09999	11.0219	8.09999	7.03516
8.2	11.1671	8.2	7.12002
8.29999	11.3117	8.29999	7.20479
8.39999	11.4532	8.39999	7.2895
8.5	11.5923	8.5	7.37414
8.59999	11.7337	8.59999	7.45869
8.7	11.8765	8.7	7.54318
8.79999	12.0127	8.79999	7.62758
8.89999	12.1511	8.89999	7.71192
9	12.2943	9	7.79618
9.09999	12.4344	9.09999	7.88036
9.2	12.5746	9.2	7.96448
9.29999	12.7097	9.29999	8.04851
9.39999	12.8491	9.39999	8.13248
9.5	12.988	9.5	8.21638
9.59999	13.1263	9.59999	8.30019
9.7	13.2632	9.7	8.38394
9.79999	13.3917	9.79999	8.4676
9.89999	13.5193	9.89999	8.55121
10	13.6528	10	8.63474
10.1	13.7869	10.1	8.71818
10.2	13.9217	10.2	8.80157
10.3	14.0529	10.3	8.88486
10.4	14.1838	10.4	8.9681
10.5	14.3206	10.5	9.05127
10.6	14.4527	10.6	9.13434
10.7	14.5868	10.7	9.21736
10.8	14.7144	10.8	9.3003
10.9	14.8464	10.9	9.38317
11	14.983	11	9.46597
11.1	15.1189	11.1	9.54869
11.2	15.2447	11.2	9.63134
11.3	15.373	11.3	9.71391
11.4	15.5076	11.4	9.79642
11.5	15.6325	11.5	9.87886
11.6	15.7553	11.6	9.96122
11.7	15.8845	11.7	10.0435
11.8	16.0115	11.8	10.1257
11.9	16.1436	11.9	10.2079
12	16.2746	12	10.2899
12.1	16.4046	12.1	10.3719
12.2	16.5323	12.2	10.4539
12.3	16.6579	12.3	10.5357
12.4	16.7884	12.4	10.6175
12.5	16.9139	12.5	10.6992
12.6	17.0375	12.6	10.7809
12.7	17.1658	12.7	10.8624
12.8	17.2949	12.8	10.9439
12.9	17.4179	12.9	11.0254
13	17.542	13	11.1067
13.1	17.6619	13.1	11.188
13.2	17.7844	13.2	11.2692
13.3	17.9185	13.3	11.3504
13.4	18.0508	13.4	11.4314
13.5	18.1703	13.5	11.5124
13.6	18.2892	13.6	11.5934
13.7	18.4091	13.7	11.6742
13.8	18.535	13.8	11.755
13.9	18.6613	13.9	11.8357
14	18.7836	14	11.9164
14.1	18.9032	14.1	11.997
14.2	19.0232	14.2	12.0775
14.3	19.1457	14.3	12.1579
14.4	19.2703	14.4	12.2383
14.5	19.3888	14.5	12.3186
14.6	19.5104	14.6	12.3988
14.7	19.6334	14.7	12.4789
14.8	19.7501	14.8	12.559
14.9	19.868	14.9	12.639
15	19.9814	15	12.719
15.1	20.0932	15.1	12.7988
15.2	20.2156	15.2	12.8786
15.3	20.3341	15.3	12.9584
15.4	20.4465	15.4	13.038
15.5	20.559	15.5	13.1176
15.6	20.6687	15.6	13.1971
15.7	20.7849	15.7	13.2766
15.8	20.9029	15.8	13.356
15.9	21.0231	15.9	13.4353
16	21.1417	16	13.5145
16.1	21.257	16.1	13.5937
16.2	21.3694	16.2	13.6728
16.3	21.4875	16.3	13.7519
16.4	21.6037	16.4	13.8308
16.5	21.714	16.5	13.9097
16.6	21.8257	16.6	13.9885
16.7	21.9368	16.7	14.0673
16.8	22.0388	16.8	14.146
16.9	22.1508	16.9	14.2246
17	22.2593	17	14.3032
17.1	22.374	17.1	14.3817
17.2	22.4826	17.2	14.4601
17.3	22.5946	17.3	14.5384
17.4	22.7065	17.4	14.6167
17.5	22.8173	17.5	14.6949
17.6	22.9339	17.6	14.773
17.7	23.0438	17.7	14.8511
17.8	23.1493	17.8	14.9291
17.9	23.2596	17.9	15.0071
18	23.3686	18	15.0849
18.1	23.4757	18.1	15.1627
18.2	23.5831	18.2	15.2404
18.3	23.6906	18.3	15.3181
18.4	23.7966	18.4	15.3957
18.5	23.8996	18.5	15.4732
18.6	24.0076	18.6	15.5507
18.7	24.1134	18.7	15.6281
18.8	24.2188	18.8	15.7054
18.9	24.3284	18.9	15.7827
19	24.4432	19	15.8598
19.1	24.5529	19.1	15.937
19.2	24.6585	19.2	16.014
19.3	24.7666	19.3	16.091
19.4	24.8761	19.4	16.1679
19.5	24.9736	19.5	16.2448
19.6	25.0705	19.6	16.3215
19.7	25.1741	19.7	16.3983
19.8	25.2792	19.8	16.4749
19.9	25.377	19.9	16.5515
20	25.4728	20	16.628
20.1	25.574	20.1	16.7044
20.2	25.6778	20.2	16.7808
20.3	25.7823	20.3	16.8571
20.4	25.88	20.4	16.9334
20.5	25.9754	20.5	17.0096
20.6	26.0748	20.6	17.0857
20.7	26.1714	20.7	17.1617
20.8	26.2704	20.8	17.2377
20.9	26.3797	20.9	17.3136
21	26.4837	21	17.3894
21.1	26.5865	21.1	17.4652
21.2	26.6905	21.2	17.5409
21.3	26.7878	21.3	17.6166
21.4	26.8863	21.4	17.6922
21.5	26.9803	21.5	17.7677
21.6	27.0754	21.6	17.8431
21.7	27.1788	21.7	17.9185
21.8	27.2746	21.8	17.9938
21.9	27.3683	21.9	18.0691
22	27.4608	22	18.1442
22.1	27.556	22.1	18.2194
22.2	27.6514	22.2	18.2944
22.3	27.7491	22.3	18.3694
22.4	27.8465	22.4	18.4443
22.5	27.9426	22.5	18.5192
22.6	28.0414	22.6	18.594
22.7	28.1294	22.7	18.6687
22.8	28.2199	22.8	18.7433
22.9	28.315	22.9	18.8179
23	28.412	23	18.8925
23.1	28.5125	23.1	18.9669
23.2	28.6111	23.2	19.0413
23.3	28.7118	23.3	19.1156
23.4	28.8004	23.4	19.1899
23.5	28.8949	23.5	19.2641
23.6	28.9871	23.6	19.3383
23.7	29.0773	23.7	19.4123
23.8	29.1714	23.8	19.4863
23.9	29.262	23.9	19.5603
24	29.3484	24	19.6341
24.1	29.4438	24.1	19.708
24.2	29.5398	24.2	19.7817
24.3	29.6338	24.3	19.8554
24.4	29.7218	24.4	19.929
24.5	29.8075	24.5	20.0025
24.6	29.9007	24.6	20.076
24.7	29.991	24.7	20.1494
24.8	30.0801	24.8	20.2228
24.9	30.1728	24.9	20.2961
25	30.2579	25	20.3693
25.1	30.3406	25.1	20.4425
25.2	30.4304	25.2	20.5156
25.3	30.5243	25.3	20.5886
25.4	30.6168	25.4	20.6616
25.5	30.7037	25.5	20.7345
25.6	30.7962	25.6	20.8074
25.7	30.8863	25.7	20.8801
25.8	30.9771	25.8	20.9529
25.9	31.0633	25.9	21.0255
26	31.1486	26	21.0981
26.1	31.2346	26.1	21.1707
26.2	31.3187	26.2	21.2431
26.3	31.401	26.3	21.3155
26.4	31.4883	26.4	21.3879
26.5	31.5765	26.5	21.4601
26.6	31.6657	26.6	21.5323
26.7	31.7566	26.7	21.6045
26.8	31.8446	26.8	21.6766
26.9	31.9266	26.9	21.7486
27	32.0072	27	21.8205
27.1	32.085	27.1	21.8924
27.2	32.1673	27.2	21.9643
27.3	32.2501	27.3	22.036
27.4	32.3393	27.4	22.1077
27.5	32.4213	27.5	22.1794
27.6	32.5041	27.6	22.251
27.7	32.5856	27.7	22.3225
27.8	32.6653	27.8	22.3939
27.9	32.7471	27.9	22.4653
28	32.8294	28	22.5367
28.1	32.9113	28.1	22.6079
28.2	32.9879	28.2	22.6791
28.3	33.0664	28.3	22.7503
28.4	33.1411	28.4	22.8214
28.5	33.218	28.5	22.8924
28.6	33.2968	28.6	22.9633
28.7	33.3686	28.7	23.0342
28.8	33.4481	28.8	23.105
28.9	33.5279	28.9	23.1758
29	33.6096	29	23.2465
29.1	33.6887	29.1	23.3172
29.2	33.7726	29.2	23.3877
29.3	33.8549	29.3	23.4583
29.4	33.9332	29.4	23.5287
29.5	34.013	29.5	23.5991
29.6	34.0884	29.6	23.6695
29.7	34.1647	29.7	23.7397
29.8	34.2386	29.8	23.8099
29.9	34.3144	29.9	23.8801
30	34.3907	30	23.9502
30.1	34.4699	30.1	24.0202
30.2	34.5482	30.2	24.0902
30.3	34.6239	30.3	24.1601
30.4	34.6969	30.4	24.2299
30.5	34.7734	30.5	24.2997
30.6	34.8478	30.6	24.3694
30.7	34.9248	30.7	24.4391
30.8	35.0016	30.8	24.5087
30.9	35.0787	30.9	24.5782
31	35.1495	31	24.6477
31.1	35.2261	31.1	24.7171
31.2	35.3031	31.2	24.7865
31.3	35.3825	31.3	24.8558
31.4	35.4577	31.4	24.925
31.5	35.5351	31.5	24.9942
31.6	35.6119	31.6	25.0633
31.7	35.6878	31.7	25.1323
31.8	35.7581	31.8	25.2013
31.9	35.8316	31.9	25.2703
32	35.9131	32	25.3391
32.1	35.9828	32.1	25.408
32.2	36.0548	32.2	25.4767
32.3	36.1251	32.3	25.5454
32.4	36.2022	32.4	25.614
32.5	36.2726	32.5	25.6826
32.6	36.3459	32.6	25.7511
32.7	36.4128	32.7	25.8195
32.8	36.4818	32.8	25.8879
32.9	36.5546	32.9	25.9563
33	36.6277	33	26.0245
33.1	36.6991	33.1	26.0928
33.2	36.7743	33.2	26.1609
33.3	36.844	33.3	26.229
33.4	36.9142	33.4	26.297
33.5	36.9829	33.5	26.365
33.6	37.0525	33.6	26.4329
33.7	37.1249	33.7	26.5007
33.8	37.1935	33.8	26.5685
33.9	37.2597	33.9	26.6363
34	37.3282	34	26.704
34.1	37.3964	34.1	26.7716
34.2	37.4631	34.2	26.8391
34.3	37.5345	34.3	26.9066
34.4	37.6026	34.4	26.974
34.5	37.6747	34.5	27.0414
34.6	37.7389	34.6	27.1088
34.7	37.8077	34.7	27.176
34.8	37.881	34.8	27.2432
34.9	37.9491	34.9	27.3103
35	38.0163	35	27.3774
35.1	38.0811	35.1	27.4445
35.2	38.148	35.2	27.5114
35.3	38.2125	35.3	27.5783
35.4	38.2782	35.4	27.6452
35.5	38.3451	35.5	27.712
35.6	38.4111	35.6	27.7787
35.7	38.4814	35.7	27.8454
35.8	38.5513	35.8	27.912
35.9	38.6176	35.9	27.9785
36	38.6813	36	28.045
36.1	38.744	36.1	28.1115
36.2	38.8123	36.2	28.1778
36.3	38.8867	36.3	28.2442
36.4	38.9547	36.4	28.3104
36.5	39.0193	36.5	28.3766
36.6	39.0806	36.6	28.4428
36.7	39.1428	36.7	28.5089
36.8	39.2072	36.8	28.5749
36.9	39.2725	36.9	28.6409
37	39.3395	37	28.7068
37.1	39.4088	37.1	28.7727
37.2	39.4694	37.2	28.8385
37.3	39.5357	37.3	28.9042
37.4	39.6012	37.4	28.9699
37.5	39.6654	37.5	29.0355
37.6	39.7278	37.6	29.1011
37.7	39.789	37.7	29.1666
37.8	39.8519	37.8	29.232
37.9	39.9207	37.9	29.2975
38	39.9822	38	29.3628
38.1	40.0415	38.1	29.4281
38.2	40.1044	38.2	29.4933
38.3	40.1601	38.3	29.5585
38.4	40.2215	38.4	29.6236
38.5	40.2838	38.5	29.6886
38.6	40.3475	38.6	29.7536
38.7	40.406	38.7	29.8186
38.8	40.4688	38.8	29.8835
38.9	40.5289	38.9	29.9483
39	40.5873	39	30.0131
39.1	40.649	39.1	30.0778
39.2	40.7106	39.2	30.1424
39.3	40.7702	39.3	30.207
39.4	40.8307	39.4	30.2716
39.5	40.8897	39.5	30.3361
39.6	40.9513	39.6	30.4005
39.7	41.0102	39.7	30.4649
39.8	41.0676	39.8	30.5292
39.9	41.1287	39.9	30.5934
40	41.1862	40	30.6577
40.1	41.2416	40.1	30.7218
40.2	41.2972	40.2	30.7859
40.3	41.3598	40.3	30.8499
40.4	41.4185	40.4	30.9139
40.5	41.4811	40.5	30.9778
40.6	41.5406	40.6	31.0417
40.7	41.6038	40.7	31.1055
40.8	41.6642	40.8	31.1693
40.9	41.7154	40.9	31.233
41	41.7795	41	31.2966
41.1	41.8361	41.1	31.3602
41.2	41.8927	41.2	31.4237
41.3	41.949	41.3	31.4872
41.4	42.0114	41.4	31.5506
41.5	42.0721	41.5	31.614
41.6	42.1291	41.6	31.6773
41.7	42.1859	41.7	31.7406
41.8	42.2456	41.8	31.8038
41.9	42.3055	41.9	31.8669
42	42.361	42	31.93
42.1	42.4181	42.1	31.993
42.2	42.4704	42.2	32.056
42.3	42.5262	42.3	32.1189
42.4	42.5808	42.4	32.1818
42.5	42.6372	42.5	32.2446
42.6	42.6911	42.6	32.3074
42.7	42.7435	42.7	32.3701
42.8	42.7994	42.8	32.4327
42.9	42.8489	42.9	32.4953
43	42.9027	43	32.5578
43.1	42.9607	43.1	32.6203
43.2	43.0154	43.2	32.6827
43.3	43.0692	43.3	32.7451
43.4	43.1244	43.4	32.8074
43.5	43.1801	43.5	32.8697
43.6	43.2376	43.6	32.9319
43.7	43.29	43.7	32.9941
43.8	43.3414	43.8	33.0562
43.9	43.3995	43.9	33.1182
44	43.453	44	33.1802
44.1	43.5092	44.1	33.2422
44.2	43.5626	44.2	33.304
44.3	43.6112	44.3	33.3659
44.4	43.663	44.4	33.4276
44.5	43.7128	44.5	33.4894
44.6	43.7647	44.6	33.551
44.7	43.8119	44.7	33.6126
44.8	43.868	44.8	33.6742
44.9	43.9217	44.9	33.7357
45	43.9734	45	33.7972
45.1	44.0241	45.1	33.8586
45.2	44.0762	45.2	33.9199
45.3	44.1319	45.3	33.9812
45.4	44.1837	45.4	34.0424
45.5	44.2337	45.5	34.1036
45.6	44.2876	45.6	34.1647
45.7	44.3377	45.7	34.2258
45.8	44.3904	45.8	34.2868
45.9	44.4445	45.9	34.3478
46	44.4953	46	34.4087
46.1	44.5468	46.1	34.4696
46.2	44.5945	46.2	34.5304
46.3	44.6492	46.3	34.5911
46.4	44.6997	46.4	34.6518
46.5	44.7505	46.5	34.7125
46.6	44.7981	46.6	34.7731
46.7	44.8371	46.7	34.8336
46.8	44.8815	46.8	34.8941
46.9	44.9292	46.9	34.9545
47	44.9798	47	35.0149
47.1	45.0327	47.1	35.0753
47.2	45.0799	47.2	35.1355
47.3	45.1271	47.3	35.1957
47.4	45.1732	47.4	35.2559
47.5	45.2197	47.5	35.316
47.6	45.2685	47.6	35.3761
47.7	45.317	47.7	35.4361
47.8	45.3659	47.8	35.4961
47.9	45.4112	47.9	35.556
48	45.458	48	35.6158
48.1	45.5102	48.1	35.6756
48.2	45.5571	48.2	35.7354
48.3	45.6062	48.3	35.7951
48.4	45.6538	48.4	35.8547
48.5	45.7034	48.5	35.9143
48.6	45.7541	48.6	35.9739
48.7	45.8041	48.7	36.0333
48.8	45.8527	48.8	36.0928
48.9	45.9041	48.9	36.1522
49	45.95	49	36.2115
49.1	46.0013	49.1	36.2708
49.2	46.0493	49.2	36.33
49.3	46.0934	49.3	36.3892
49.4	46.1423	49.4	36.4483
49.5	46.1876	49.5	36.5074
49.6	46.2323	49.6	36.5664
49.7	46.2786	49.7	36.6254
49.8	46.324	49.8	36.6843
49.9	46.3693	49.9	36.7432
50	46.4145	50	36.802
50.1	46.46	50.1	36.8608
50.2	46.5024	50.2	36.9195
50.3	46.5508	50.3	36.9781
50.4	46.6049	50.4	37.0367
50.5	46.6523	50.5	37.0953
50.6	46.6952	50.6	37.1538
50.7	46.7418	50.7	37.2122
50.8	46.7868	50.8	37.2706
50.9	46.8309	50.9	37.329
51	46.8725	51	37.3873
51.1	46.9159	51.1	37.4456
51.2	46.9582	51.2	37.5037
51.3	47.001	51.3	37.5619
51.4	47.0447	51.4	37.62
51.5	47.0889	51.5	37.678
51.6	47.1381	51.6	37.736
51.7	47.1854	51.7	37.794
51.8	47.2311	51.8	37.8519
51.9	47.2761	51.9	37.9097
52	47.3238	52	37.9675
52.1	47.367	52.1	38.0253
52.2	47.4067	52.2	38.0829
52.3	47.4499	52.3	38.1406
52.4	47.4935	52.4	38.1982
52.5	47.5383	52.5	38.2557
52.6	47.5777	52.6	38.3132
52.7	47.6219	52.7	38.3706
52.8	47.6683	52.8	38.428
52.9	47.7142	52.9	38.4854
53	47.7567	53	38.5427
53.1	47.8021	53.1	38.5999
53.2	47.8429	53.2	38.6571
53.3	47.8858	53.3	38.7142
53.4	47.9307	53.4	38.7713
53.5	47.9787	53.5	38.8283
53.6	48.0205	53.6	38.8853
53.7	48.067	53.7	38.9423
53.8	48.1088	53.8	38.9991
53.9	48.1536	53.9	39.056
54	48.2031	54	39.1128
54.1	48.2503	54.1	39.1695
54.2	48.2951	54.2	39.2262
54.3	48.3358	54.3	39.2828
54.4	48.3794	54.4	39.3394
54.5	48.4221	54.5	39.396
54.6	48.4611	54.6	39.4525
54.7	48.5053	54.7	39.5089
54.8	48.5461	54.8	39.5653
54.9	48.5869	54.9	39.6216
55	48.6265	55	39.6779
55.1	48.6711	55.1	39.7342
55.2	48.7153	55.2	39.7903
55.3	48.7589	55.3	39.8465
55.4	48.8029	55.4	39.9026
55.5	48.8406	55.5	39.9586
55.6	48.8818	55.6	40.0146
55.7	48.9223	55.7	40.0706
55.8	48.9637	55.8	40.1265
55.9	49.0041	55.9	40.1823
56	49.0452	56	40.2381
56.1	49.0803	56.1	40.2939
56.2	49.1183	56.2	40.3496
56.3	49.16	56.3	40.4052
56.4	49.1933	56.4	40.4608
56.5	49.2265	56.5	40.5164
56.6	49.2688	56.6	40.5719
56.7	49.3118	56.7	40.6273
56.8	49.353	56.8	40.6828
56.9	49.3939	56.9	40.7381
57	49.4313	57	40.7934
57.1	49.476	57.1	40.8487
57.2	49.5127	57.2	40.9039
57.3	49.5529	57.3	40.9591
57.4	49.5968	57.4	41.0142
57.5	49.6308	57.5	41.0693
57.6	49.6637	57.6	41.1243
57.7	49.6994	57.7	41.1793
57.8	49.7402	57.8	41.2342
57.9	49.7819	57.9	41.2891
58	49.818	58	41.3439
58.1	49.8593	58.1	41.3987
58.2	49.8929	58.2	41.4534
58.3	49.9358	58.3	41.5081
58.4	49.9758	58.4	41.5627
58.5	50.0194	58.5	41.6173
58.6	50.0515	58.6	41.6719
58.7	50.08	58.7	41.7264
58.8	50.116	58.8	41.7808
58.9	50.1583	58.9	41.8352
59	50.1976	59	41.8896
59.1	50.1654	59.1	41.9439
59.2	50.1583	59.2	41.9981
59.3		59.3	42.0523
59.4		59.4	42.1065
59.5		59.5	42.1606
59.6		59.6	42.2147
59.7		59.7	42.2687
59.8		59.8	42.3227
59.9		59.9	42.3766
60		60	42.4305
60.1		60.1	42.4305
60.2		60.2	42.4053
60.3		60.3	42.3801
60.4		60.4	42.3549
60.5		60.5	42.3298
60.6		60.6	42.3047
60.7		60.7	42.2795
60.8		60.8	42.2544
60.9		60.9	42.2293
61		61	42.2043
61.1		61.1	42.1792
61.2		61.2	42.1542
61.3		61.3	42.1291
61.4		61.4	42.1041
61.5		61.5	42.0791
61.6		61.6	42.0541
61.7		61.7	42.0292
61.8	49.946	61.8	42.0042
61.9	49.9432	61.9	41.9793
62	49.8924	62	41.9543
62.1	49.88	62.1	41.9294
62.2	49.7751	62.2	41.9045
62.3	49.6669	62.3	41.8796
62.4	49.6222	62.4	41.8548
62.5	49.5244	62.5	41.8299
62.6	49.4072	62.6	41.8051
62.7	49.4318	62.7	41.7803
62.8	49.283	62.8	41.7555
62.9	49.2178	62.9	41.7307
63	49.1138	63	41.7059
63.1	49.0448	63.1	41.6811
63.2	48.9856	63.2	41.6564
63.3	48.8998	63.3	41.6316
63.4	48.7828	63.4	41.6069
63.5	48.6911	63.5	41.5822
63.6	48.6356	63.6	41.5575
63.7	48.527	63.7	41.5329
63.8	48.4166	63.8	41.5082
63.9	48.3427	63.9	41.4835
64	48.2616	64	41.4589
64.1	48.1781	64.1	41.4343
64.2	48.0878	64.2	41.4097
64.3	47.9932	64.3	41.3851
64.4	47.9171	64.4	41.3605
64.5	47.8305	64.5	41.336
64.6	47.7514	64.6	41.3114
64.7	47.6653	64.7	41.2869
64.8	47.5972	64.8	41.2624
64.9	47.5109	64.9	41.2379
65	47.434	65	41.2134
65.1	47.3473	65.1	41.1889
65.2	47.2555	65.2	41.1645
65.3	47.1734	65.3	41.14
65.4	47.0891	65.4	41.1156
65.5	47.0207	65.5	41.0912
65.6	46.9349	65.6	41.0668
65.7	46.8616	65.7	41.0424
65.8	46.783	65.8	41.018
65.9	46.7118	65.9	40.9937
66	46.6417	66	40.9693
66.1	46.5653	66.1	40.945
66.2	46.4906	66.2	40.9207
66.3	46.4147	66.3	40.8964
66.4	46.3279	66.4	40.8721
66.5	46.2537	66.5	40.8478
66.6	46.1749	66.6	40.8236
66.7	46.0944	66.7	40.7994
66.8	46.0146	66.8	40.7751
66.9	45.9409	66.9	40.7509
67	45.8704	67	40.7267
67.1	45.7995	67.1	40.7025
67.2	45.7265	67.2	40.6784
67.3	45.6536	67.3	40.6542
67.4	45.5815	67.4	40.6301
67.5	45.5106	67.5	40.606
67.6	45.4327	67.6	40.5818
67.7	45.3575	67.7	40.5578
67.8	45.2896	67.8	40.5337
67.9	45.2163	67.9	40.5096
68	45.1423	68	40.4855
68.1	45.0728	68.1	40.4615
68.2	44.9958	68.2	40.4375
68.3	44.9228	68.3	40.4135
68.4	44.853	68.4	40.3895
68.5	44.7749	68.5	40.3655
68.6	44.7026	68.6	40.3415
68.7	44.6285	68.7	40.3176
68.8	44.5592	68.8	40.2936
68.9	44.4944	68.9	40.2697
69	44.4366	69	40.2458
69.1	44.3726	69.1	40.2219
69.2	44.3105	69.2	40.198
69.3	44.2455	69.3	40.1741
69.4	44.1795	69.4	40.1503
69.5	44.0917	69.5	40.1265
69.6	44.0228	69.6	40.1026
69.7	43.9504	69.7	40.0788
69.8	43.8786	69.8	40.055
69.9	43.8132	69.9	40.0312
70	43.7252	70	40.0075
70.1	43.6654	70.1	39.9837
70.2	43.5832	70.2	39.96
70.3	43.5233	70.3	39.9362
70.4	43.4497	70.4	39.9125
70.5	43.3898	70.5	39.8888
70.6	43.4074	70.6	39.8651
70.7	43.3797	70.7	39.8415
70.8	43.3547	70.8	39.8178
70.9	43.3538	70.9	39.7942
71	43.5355	71	39.7705
71.1	43.4696	71.1	39.7469
71.2	43.3757	71.2	39.7233
71.3	43.0685	71.3	39.6997
71.4	42.6766	71.4	39.6762
71.5	42.5751	71.5	39.6526
71.6	42.7186	71.6	39.6291
71.7	42.658	71.7	39.6055
71.8	42.6381	71.8	39.582
71.9	42.6251	71.9	39.5585
72	42.6075	72	39.535
72.1	42.5672	72.1	39.5116
72.2	42.5057	72.2	39.4881
72.3	42.6297	72.3	39.4646
72.4	42.6262	72.4	39.4412
72.5	42.4856	72.5	39.4178
72.6	42.3432	72.6	39.3944
72.7	42.3349	72.7	39.371
72.8	42.3059	72.8	39.3476
72.9	42.288	72.9	39.3243
73	42.2741	73	39.3009
73.1	42.2462	73.1	39.2776
73.2	42.2906	73.2	39.2543
73.3	42.2169	73.3	39.2309
73.4	42.0983	73.4	39.2076
73.5	41.8846	73.5	39.1844
73.6	41.712	73.6	39.1611
73.7	41.6096	73.7	39.1379
73.8	41.5405	73.8	39.1146
73.9	41.5053	73.9	39.0914
74	41.5967	74	39.0682
74.1	41.6537	74.1	39.045
74.2	41.6238	74.2	39.0218
74.3	41.5337	74.3	38.9986
74.4	41.4589	74.4	38.9755
74.5	41.3963	74.5	38.9523
74.6	41.3214	74.6	38.9292
74.7	41.2622	74.7	38.9061
74.8	41.1944	74.8	38.883
74.9	41.1307	74.9	38.8599
75	41.0825	75	38.8368
75.1	41.0401	75.1	38.8138
75.2	41.0003	75.2	38.7907
75.3	40.9491	75.3	38.7677
75.4	40.8782	75.4	38.7447
75.5	40.8103	75.5	38.7217
75.6	40.7313	75.6	38.6987
75.7	40.6657	75.7	38.6757
75.8	40.6127	75.8	38.6527
75.9	40.5514	75.9	38.6298
76	40.497	76	38.6068
76.1	40.4417	76.1	38.5839
76.2	40.3783	76.2	38.561
76.3	40.3243	76.3	38.5381
76.4	40.2597	76.4	38.5152
76.5	40.2028	76.5	38.4923
76.6	40.147	76.6	38.4695
76.7	40.0903	76.7	38.4467
76.8	40.0349	76.8	38.4238
76.9	39.9777	76.9	38.401
77	39.9196	77	38.3782
77.1	39.8574	77.1	38.3554
77.2	39.8026	77.2	38.3326
77.3	39.7404	77.3	38.3099
77.4	39.6871	77.4	38.2871
77.5	39.6253	77.5	38.2644
77.6	39.5691	77.6	38.2417
77.7	39.5084	77.7	38.219
77.8	39.4465	77.8	38.1963
77.9	39.3913	77.9	38.1736
78	39.3355	78	38.1509
78.1	39.2795	78.1	38.1283
78.2	39.2265	78.2	38.1056
78.3	39.1688	78.3	38.083
78.4	39.1141	78.4	38.0604
78.5	39.058	78.5	38.0378
78.6	39.0032	78.6	38.0152
78.7	38.9478	78.7	37.9927
78.8	38.8925	78.8	37.9701
78.9	38.8348	78.9	37.9475
79	38.7816	79	37.925
79.1	38.7238	79.1	37.9025
79.2	38.6709	79.2	37.88
79.3	38.6146	79.3	37.8575
79.4	38.5629	79.4	37.835
79.5	38.5107	79.5	37.8126
79.6	38.4577	79.6	37.7901
79.7	38.4007	79.7	37.7677
79.8	38.3478	79.8	37.7452
79.9	38.2931	79.9	37.7228
80	38.2371	80	37.7004
80.1	38.1836	80.1	37.678
80.2	38.1316	80.2	37.6557
80.3	38.0777	80.3	37.6333
80.4	38.0303	80.4	37.611
80.5	37.9805	80.5	37.5886
80.6	37.9278	80.6	37.5663
80.7	37.877	80.7	37.544
80.8	37.8235	80.8	37.5217
80.9	37.7669	80.9	37.4994
81	37.7144	81	37.4772
81.1	37.6612	81.1	37.4549
81.2	37.612	81.2	37.4327
81.3	37.5574	81.3	37.4105
81.4	37.5027	81.4	37.3882
81.5	37.4536	81.5	37.366
81.6	37.4003	81.6	37.3438
81.7	37.3499	81.7	37.3217
81.8	37.2975	81.8	37.2995
81.9	37.2481	81.9	37.2774
82	37.1961	82	37.2552
82.1	37.145	82.1	37.2331
82.2	37.0981	82.2	37.211
82.3	37.0471	82.3	37.1889
82.4	36.9993	82.4	37.1668
82.5	36.951	82.5	37.1448
82.6	36.9007	82.6	37.1227
82.7	36.8496	82.7	37.1007
82.8	36.8	82.8	37.0786
82.9	36.7485	82.9	37.0566
83	36.7028	83	37.0346
83.1	36.6519	83.1	37.0126
83.2	36.604	83.2	36.9907
83.3	36.5553	83.3	36.9687
83.4	36.5059	83.4	36.9467
83.5	36.4569	83.5	36.9248
83.6	36.4098	83.6	36.9029
83.7	36.3595	83.7	36.881
83.8	36.3129	83.8	36.8591
83.9	36.2618	83.9	36.8372
84	36.2154	84	36.8153
84.1	36.1677	84.1	36.7934
84.2	36.1162	84.2	36.7716
84.3	36.0649	84.3	36.7498
84.4	36.0179	84.4	36.7279
84.5	35.9705	84.5	36.7061
84.6	35.922	84.6	36.6843
84.7	35.8733	84.7	36.6626
84.8	35.8266	84.8	36.6408
84.9	35.78	84.9	36.619
85	35.7299	85	36.5973
85.1	35.682	85.1	36.5756
85.2	35.6359	85.2	36.5538
85.3	35.588	85.3	36.5321
85.4	35.5429	85.4	36.5104
85.5	35.4973	85.5	36.4888
85.6	35.4501	85.6	36.4671
85.7	35.4043	85.7	36.4454
85.8	35.3535	85.8	36.4238
85.9	35.3045	85.9	36.4022
86	35.2514	86	36.3806
86.1	35.2086	86.1	36.359
86.2	35.1677	86.2	36.3374
86.3	35.1227	86.3	36.3158
86.4	35.0664	86.4	36.2942
86.5	35.0128	86.5	36.2727
86.6	34.9621	86.6	36.2511
86.7	34.9122	86.7	36.2296
86.8	34.8679	86.8	36.2081
86.9	34.8271	86.9	36.1866
87	34.7903	87	36.1651
87.1	34.7581	87.1	36.1436
87.2	34.7225	87.2	36.1222
87.3	34.6884	87.3	36.1007
87.4	34.6534	87.4	36.0793
87.5	34.623	87.5	36.0579
87.6	34.5811	87.6	36.0365
87.7	34.5451	87.7	36.0151
87.8	34.5041	87.8	35.9937
87.9	34.4531	87.9	35.9723
88	34.3905	88	35.951
88.1	34.3288	88.1	35.9296
88.2	34.2908	88.2	35.9083
88.3	34.2453	88.3	35.887
88.4	34.1926	88.4	35.8656
88.5	34.1376	88.5	35.8443
88.6	34.0805	88.6	35.8231
88.7	34.0177	88.7	35.8018
88.8	33.971	88.8	35.7805
88.9	33.9365	88.9	35.7593
89	33.9012	89	35.7381
89.1	33.8639	89.1	35.7168
89.2	33.829	89.2	35.6956
89.3	33.7976	89.3	35.6744
89.4	33.7653	89.4	35.6533
89.5	33.7256	89.5	35.6321
89.6	33.688	89.6	35.6109
89.7	33.6365	89.7	35.5898
89.8	33.5839	89.8	35.5687
89.9	33.527	89.9	35.5475
90	33.4781	90	35.5264
90.1	33.4188	90.1	35.5053
90.2	33.3693	90.2	35.4843
90.3	33.3246	90.3	35.4632
90.4	33.2908	90.4	35.4421
90.5	33.265	90.5	35.4211
90.6	33.2417	90.6	35.4
90.7	33.2092	90.7	35.379
90.8	33.168	90.8	35.358
90.9	33.1304	90.9	35.337
91	33.101	91	35.316
91.1	33.073	91.1	35.2951
91.2	33.0348	91.2	35.2741
91.3	33.0083	91.3	35.2532
91.4	32.9788	91.4	35.2322
91.5	32.9378	91.5	35.2113
91.6	32.9006	91.6	35.1904
91.7	32.8583	91.7	35.1695
91.8	32.8214	91.8	35.1486
91.9	32.796	91.9	35.1278
92	32.7763	92	35.1069
92.1	32.7572	92.1	35.0861
92.2	32.7428	92.2	35.0652
92.3	32.7212	92.3	35.0444
92.4	32.6902	92.4	35.0236
92.5	32.6538	92.5	35.0028
92.6	32.5958	92.6	34.982
92.7	32.5395	92.7	34.9612
92.8	32.4819	92.8	34.9405
92.9	32.4238	92.9	34.9197
93	32.3678	93	34.899
93.1	32.3201	93.1	34.8783
93.2	32.275	93.2	34.8576
93.3	32.2309	93.3	34.8369
93.4	32.1907	93.4	34.8162
93.5	32.1571	93.5	34.7955
93.6	32.0996	93.6	34.7749
93.7	32.0397	93.7	34.7542
93.8	31.9838	93.8	34.7336
93.9	31.9151	93.9	34.713
94	31.8585	94	34.6923
94.1	31.8167	94.1	34.6717
94.2	31.7702	94.2	34.6512
94.3	31.7212	94.3	34.6306
94.4	31.6751	94.4	34.61
94.5	31.6364	94.5	34.5895
94.6	31.6105	94.6	34.5689
94.7	31.5853	94.7	34.5484
94.8	31.571	94.8	34.5279
94.9	31.5449	94.9	34.5074
95	31.5148	95	34.4869
95.1	31.48	95.1	34.4664
95.2	31.4432	95.2	34.446
95.3	31.3972	95.3	34.4255
95.4	31.3481	95.4	34.4051
95.5	31.3124	95.5	34.3846
95.6	31.2851	95.6	34.3642
95.7	31.259	95.7	34.3438
95.8	31.2367	95.8	34.3234
95.9	31.2101	95.9	34.303
96	31.1975	96	34.2827
96.1	31.1902	96.1	34.2623
96.2	31.1822	96.2	34.242
96.3	31.1543	96.3	34.2216
96.4	31.111	96.4	34.2013
96.5	31.0656	96.5	34.181
96.6	31.0204	96.6	34.1607
96.7	30.9733	96.7	34.1404
96.8	30.9206	96.8	34.1202
96.9	30.872	96.9	34.0999
97	30.8353	97	34.0797
97.1	30.7957	97.1	34.0594
97.2	30.7527	97.2	34.0392
97.3	30.7006	97.3	34.019
97.4	30.6559	97.4	33.9988
97.5	30.6138	97.5	33.9786
97.6	30.5649	97.6	33.9584
97.7	30.5203	97.7	33.9383
97.8	30.4743	97.8	33.9181
97.9	30.4191	97.9	33.898
98	30.366	98	33.8778
98.1	30.314	98.1	33.8577
98.2	30.2692	98.2	33.8376
98.3	30.2448	98.3	33.8175
98.4	30.2451	98.4	33.7974
98.5	30.2331	98.5	33.7774
98.6	30.2098	98.6	33.7573
98.7	30.1805	98.7	33.7373
98.8	30.1555	98.8	33.7172
98.9	30.1412	98.9	33.6972
99	30.1224	99	33.6772
99.1	30.0932	99.1	33.6572
99.2	30.073	99.2	33.6372
99.3	30.0462	99.3	33.6173
99.4	30.0156	99.4	33.5973
99.5	29.979	99.5	33.5774
99.6	29.9482	99.6	33.5574
99.7	29.9098	99.7	33.5375
99.8	29.8634	99.8	33.5176
99.9	29.8143	99.9	33.4977
100	29.7749	100	33.4778
100.1	29.7313	100.1	33.4579
100.2	29.6929	100.2	33.438
100.3	29.6527	100.3	33.4182
100.4	29.6139	100.4	33.3983
100.5	29.5833	100.5	33.3785
100.6	29.5472	100.6	33.3587
100.7	29.509	100.7	33.3389
100.8	29.4831	100.8	33.3191
100.9	29.4477	100.9	33.2993
101	29.4154	101	33.2795
101.1	29.3798	101.1	33.2598
101.2	29.349	101.2	33.24
101.3	29.3223	101.3	33.2203
101.4	29.289	101.4	33.2006
101.5	29.2575	101.5	33.1809
101.6	29.2301	101.6	33.1611
101.7	29.2035	101.7	33.1415
101.8	29.18	101.8	33.1218
101.9	29.1514	101.9	33.1021
102	29.1275	102	33.0825
102.1	29.0954	102.1	33.0628
102.2	29.0685	102.2	33.0432
102.3	29.0394	102.3	33.0236
102.4	29.0112	102.4	33.004
102.5	28.9823	102.5	32.9844
102.6	28.9511	102.6	32.9648
102.7	28.9185	102.7	32.9452
102.8	28.8889	102.8	32.9256
102.9	28.8622	102.9	32.9061
103	28.8367	103	32.8865
103.1	28.8034	103.1	32.867
103.2	28.7677	103.2	32.8475
103.3	28.7301	103.3	32.828
103.4	28.6988	103.4	32.8085
103.5	28.6668	103.5	32.789
103.6	28.6329	103.6	32.7696
103.7	28.5977	103.7	32.7501
103.8	28.5636	103.8	32.7307
103.9	28.5302	103.9	32.7112
104	28.5044	104	32.6918
104.1	28.4787	104.1	32.6724
104.2	28.4486	104.2	32.653
104.3	28.4149	104.3	32.6336
104.4	28.3862	104.4	32.6142
104.5	28.3539	104.5	32.5949
104.6	28.3258	104.6	32.5755
104.7	28.2921	104.7	32.5562
104.8	28.2566	104.8	32.5368
104.9	28.2277	104.9	32.5175
105	28.1983	105	32.4982
105.1	28.1658	105.1	32.4789
105.2	28.1355	105.2	32.4596
105.3	28.1035	105.3	32.4404
105.4	28.0677	105.4	32.4211
105.5	28.0374	105.5	32.4018
105.6	28.0081	105.6	32.3826
105.7	27.9778	105.7	32.3634
105.8	27.9463	105.8	32.3442
105.9	27.918	105.9	32.3249
106	27.8903	106	32.3058
106.1	27.8571	106.1	32.2866
106.2	27.8284	106.2	32.2674
106.3	27.7955	106.3	32.2482
106.4	27.7665	106.4	32.2291
106.5	27.7408	106.5	32.21
106.6	27.7138	106.6	32.1908
106.7	27.6866	106.7	32.1717
106.8	27.6598	106.8	32.1526
106.9	27.6311	106.9	32.1335
107	27.6028	107	32.1144
107.1	27.576	107.1	32.0954
107.2	27.5487	107.2	32.0763
107.3	27.5235	107.3	32.0573
107.4	27.4923	107.4	32.0382
107.5	27.461	107.5	32.0192
107.6	27.4311	107.6	32.0002
107.7	27.4054	107.7	31.9812
107.8	27.3791	107.8	31.9622
107.9	27.3506	107.9	31.9432
108	27.3248	108	31.9243
108.1	27.2931	108.1	31.9053
108.2	27.27	108.2	31.8864
108.3	27.2423	108.3	31.8674
108.4	27.2145	108.4	31.8485
108.5	27.1863	108.5	31.8296
108.6	27.1568	108.6	31.8107
108.7	27.131	108.7	31.7918
108.8	27.1047	108.8	31.7729
108.9	27.0759	108.9	31.7541
109	27.0468	109	31.7352
109.1	27.0155	109.1	31.7164
109.2	26.9889	109.2	31.6975
109.3	26.9581	109.3	31.6787
109.4	26.9316	109.4	31.6599
109.5	26.9046	109.5	31.6411
109.6	26.8765	109.6	31.6223
109.7	26.8504	109.7	31.6036
109.8	26.827	109.8	31.5848
109.9	26.8045	109.9	31.566
110	26.7785	110	31.5473
110.1	26.7536	110.1	31.5286
110.2	26.7256	110.2	31.5098
110.3	26.7015	110.3	31.4911
110.4	26.6781	110.4	31.4724
110.5	26.6494	110.5	31.4537
110.6	26.6198	110.6	31.4351
110.7	26.5943	110.7	31.4164
110.8	26.5657	110.8	31.3977
110.9	26.5402	110.9	31.3791
111	26.5127	111	31.3605
111.1	26.4816	111.1	31.3418
111.2	26.4554	111.2	31.3232
111.3	26.4264	111.3	31.3046
111.4	26.4016	111.4	31.2861
111.5	26.3801	111.5	31.2675
111.6	26.3532	111.6	31.2489
111.7	26.3255	111.7	31.2304
111.8	26.3019	111.8	31.2118
111.9	26.2756	111.9	31.1933
112	26.248	112	31.1748
112.1	26.2197	112.1	31.1562
112.2	26.1935	112.2	31.1377
112.3	26.1669	112.3	31.1193
112.4	26.1457	112.4	31.1008
112.5	26.1259	112.5	31.0823
112.6	26.0943	112.6	31.0639
112.7	26.0649	112.7	31.0454
112.8	26.0363	112.8	31.027
112.9	26.0145	112.9	31.0086
113	25.992	113	30.9901
113.1	25.9669	113.1	30.9717
113.2	25.9378	113.2	30.9534
113.3	25.9134	113.3	30.935
113.4	25.8845	113.4	30.9166
113.5	25.8598	113.5	30.8982
113.6	25.8334	113.6	30.8799
113.7	25.8115	113.7	30.8616
113.8	25.7808	113.8	30.8432
113.9	25.7551	113.9	30.8249
114	25.7333	114	30.8066
114.1	25.7034	114.1	30.7883
114.2	25.6811	114.2	30.7701
114.3	25.6535	114.3	30.7518
114.4	25.6296	114.4	30.7335
114.5	25.6051	114.5	30.7153
114.6	25.5751	114.6	30.697
114.7	25.5466	114.7	30.6788
114.8	25.5154	114.8	30.6606
114.9	25.4881	114.9	30.6424
115	25.4613	115	30.6242
115.1	25.4374	115.1	30.606
115.2	25.4193	115.2	30.5878
115.3	25.3981	115.3	30.5697
115.4	25.3841	115.4	30.5515
115.5	25.3567	115.5	30.5334
115.6	25.3412	115.6	30.5153
115.7	25.3158	115.7	30.4971
115.8	25.3024	115.8	30.479
115.9	25.2762	115.9	30.4609
116	25.3011	116	30.4428
116.1	25.3024	116.1	30.4248
116.2		116.2	30.4067
116.3		116.3	30.3886
116.4		116.4	30.3706
116.5		116.5	30.3526
116.6		116.6	30.3345
116.7		116.7	30.3165
116.8		116.8	30.2985
116.9		116.9	30.2805
117		117	30.2805
117.1		117.1	30.4275
117.2		117.2	30.5742
117.3		117.3	30.7208
117.4		117.4	30.8672
117.5		117.5	31.0134
117.6		117.6	31.1595
117.7		117.7	31.3053
117.8		117.8	31.4511
117.9		117.9	31.5967
118		118	31.742
118.1		118.1	31.8873
118.2		118.2	32.0323
118.3		118.3	32.1772
118.4		118.4	32.3219
118.5		118.5	32.4665
118.6		118.6	32.6109
118.7	27.9945	118.7	32.755
118.8	28.0555	118.8	32.8991
118.9	28.1351	118.9	33.043
119	28.2522	119	33.1867
119.1	28.5464	119.1	33.3303
119.2	28.803	119.2	33.4736
119.3	29.0144	119.3	33.6168
119.4	29.2774	119.4	33.7599
119.5	29.5576	119.5	33.9028
119.6	29.8858	119.6	34.0455
119.7	30.0921	119.7	34.188
119.8	30.3721	119.8	34.3304
119.9	30.6088	119.9	34.4726
120	30.859	120	34.6147
120.1	31.1307	120.1	34.7566
120.2	31.38	120.2	34.8983
120.3	31.6226	120.3	35.0399
120.4	31.8937	120.4	35.1813
120.5	32.1718	120.5	35.3225
120.6	32.441	120.6	35.4636
120.7	32.7045	120.7	35.6045
120.8	32.9421	120.8	35.7452
120.9	33.2095	120.9	35.8858
121	33.4662	121	36.0262
121.1	33.7221	121.1	36.1665
121.2	33.9911	121.2	36.3065
121.3	34.2506	121.3	36.4465
121.4	34.4959	121.4	36.5863
121.5	34.7554	121.5	36.7259
121.6	35.0251	121.6	36.8653
121.7	35.2881	121.7	37.0046
121.8	35.5496	121.8	37.1437
121.9	35.7966	121.9	37.2827
122	36.0594	122	37.4215
122.1	36.323	122.1	37.5601
122.2	36.5858	122.2	37.6986
122.3	36.8496	122.3	37.8369
122.4	37.1034	122.4	37.975
122.5	37.3743	122.5	38.113
122.6	37.6284	122.6	38.2509
122.7	37.8677	122.7	38.3885
122.8	38.1228	122.8	38.5261
122.9	38.3874	122.9	38.6634
123	38.6707	123	38.8006
123.1	38.921	123.1	38.9377
123.2	39.1572	123.2	39.0745
123.3	39.409	123.3	39.2113
123.4	39.6515	123.4	39.3478
123.5	39.8905	123.5	39.4842
123.6	40.1195	123.6	39.6205
123.7	40.3668	123.7	39.7565
123.8	40.6207	123.8	39.8925
123.9	40.8645	123.9	40.0283
124	41.1014	124	40.1639
124.1	41.3331	124.1	40.2994
124.2	41.5741	124.2	40.4346
124.3	41.8174	124.3	40.5698
124.4	42.0521	124.4	40.7048
124.5	42.2879	124.5	40.8396
124.6	42.5225	124.6	40.9743
124.7	42.7526	124.7	41.1088
124.8	42.9867	124.8	41.2431
124.9	43.2197	124.9	41.3774
125	43.448	125	41.5114
125.1	43.6833	125.1	41.6453
125.2	43.9067	125.2	41.779
125.3	44.1298	125.3	41.9126
125.4	44.359	125.4	42.0461
125.5	44.5841	125.5	42.1794
125.6	44.8107	125.6	42.3125
125.7	45.0304	125.7	42.4454
125.8	45.2567	125.8	42.5782
125.9	45.4838	125.9	42.7109
126	45.7058	126	42.8434
126.1	45.9325	126.1	42.9758
126.2	46.1541	126.2	43.1079
126.3	46.3763	126.3	43.24
126.4	46.6081	126.4	43.3719
126.5	46.824	126.5	43.5036
126.6	47.048	126.6	43.6352
126.7	47.28	126.7	43.7666
126.8	47.5186	126.8	43.8979
126.9	47.7481	126.9	44.0291
127	47.963	127	44.1601
127.1	48.1788	127.1	44.2909
127.2	48.3943	127.2	44.4215
127.3	48.6065	127.3	44.5521
127.4	48.8194	127.4	44.6824
127.5	49.0249	127.5	44.8127
127.6	49.2393	127.6	44.9427
127.7	49.4561	127.7	45.0726
127.8	49.6613	127.8	45.2024
127.9	49.8658	127.9	45.332
128	50.0794	128	45.4615
128.1	50.2882	128.1	45.5908
128.2	50.4934	128.2	45.72
128.3	50.6927	128.3	45.849
128.4	50.8951	128.4	45.9779
128.5	51.094	128.5	46.1066
128.6	51.2956	128.6	46.2352
128.7	51.4954	128.7	46.3636
128.8	51.6885	128.8	46.4918
128.9	51.8942	128.9	46.62
129	52.0948	129	46.748
129.1	52.2862	129.1	46.8758
129.2	52.4817	129.2	47.0034
129.3	52.6803	129.3	47.131
129.4	52.8754	129.4	47.2584
129.5	53.0779	129.5	47.3856
129.6	53.2822	129.6	47.5127
129.7	53.4765	129.7	47.6396
129.8	53.6883	129.8	47.7664
129.9	53.8932	129.9	47.8931
130	54.0903	130	48.0196
130.1	54.285	130.1	48.1459
130.2	54.4792	130.2	48.2721
130.3	54.6742	130.3	48.3982
130.4	54.8719	130.4	48.5241
130.5	55.0684	130.5	48.6499
130.6	55.2565	130.6	48.7755
130.7	55.4389	130.7	48.9009
130.8	55.6152	130.8	49.0263
130.9	55.8019	130.9	49.1515
131	55.9839	131	49.2765
131.1	56.1624	131.1	49.4014
131.2	56.3409	131.2	49.5261
131.3	56.5224	131.3	49.6507
131.4	56.7076	131.4	49.7752
131.5	56.8876	131.5	49.8995
131.6	57.0711	131.6	50.0237
131.7	57.2582	131.7	50.1477
131.8	57.4405	131.8	50.2716
131.9	57.6253	131.9	50.3954
132	57.8134	132	50.519
132.1	57.9954	132.1	50.6424
132.2	58.1707	132.2	50.7657
132.3	58.3369	132.3	50.8889
132.4	58.5131	132.4	51.0119
132.5	58.6966	132.5	51.1348
132.6	58.8815	132.6	51.2576
132.7	59.062	132.7	51.3801
132.8	59.2402	132.8	51.5026
132.9	59.412	132.9	51.6249
133	59.5768	133	51.7471
133.1	59.7469	133.1	51.8691
133.2	59.9105	133.2	51.991
133.3	60.0814	133.3	52.1127
133.4	60.2578	133.4	52.2344
133.5	60.4283	133.5	52.3558
133.6	60.6096	133.6	52.4772
133.7	60.7832	133.7	52.5983
133.8	60.9499	133.8	52.7194
133.9	61.1255	133.9	52.8403
134	61.2938	134	52.9611
134.1	61.4579	134.1	53.0817
134.2	61.6267	134.2	53.2021
134.3	61.7965	134.3	53.3225
134.4	61.9687	134.4	53.4427
134.5	62.1409	134.5	53.5628
134.6	62.3132	134.6	53.6827
134.7	62.4877	134.7	53.8025
134.8	62.6566	134.8	53.9221
134.9	62.8269	134.9	54.0416
135	62.9838	135	54.161
135.1	63.1466	135.1	54.2803
135.2	63.3104	135.2	54.3993
135.3	63.4717	135.3	54.5183
135.4	63.6323	135.4	54.6371
135.5	63.794	135.5	54.7558
135.6	63.959	135.6	54.8744
135.7	64.1201	135.7	54.9927
135.8	64.2811	135.8	55.111
135.9	64.4367	135.9	55.2291
136	64.5909	136	55.3471
136.1	64.7446	136.1	55.465
136.2	64.8946	136.2	55.5827
136.3	65.0493	136.3	55.7003
136.4	65.2004	136.4	55.8178
136.5	65.3567	136.5	55.9351
136.6	65.5121	136.6	56.0523
136.7	65.6663	136.7	56.1693
136.8	65.8196	136.8	56.2862
136.9	65.9691	136.9	56.403
137	66.1157	137	56.5196
137.1	66.2669	137.1	56.6361
137.2	66.4132	137.2	56.7524
137.3	66.5657	137.3	56.8687
137.4	66.7143	137.4	56.9848
137.5	66.859	137.5	57.1007
137.6	67.0071	137.6	57.2166
137.7	67.1584	137.7	57.3322
137.8	67.3106	137.8	57.4478
137.9	67.4577	137.9	57.5632
138	67.6114	138	57.6785
138.1	67.7589	138.1	57.7937
138.2	67.8994	138.2	57.9087
138.3	68.0471	138.3	58.0236
138.4	68.2013	138.4	58.1383
138.5	68.3496	138.5	58.253
138.6	68.4946	138.6	58.3675
138.7	68.6395	138.7	58.4818
138.8	68.7814	138.8	58.596
138.9	68.9229	138.9	58.7101
139	69.0656	139	58.8241
139.1	69.2015	139.1	58.9379
139.2	69.3365	139.2	59.0516
139.3	69.4737	139.3	59.1652
139.4	69.6199	139.4	59.2786
139.5	69.7599	139.5	59.3919
139.6	69.8984	139.6	59.5051
139.7	70.033	139.7	59.6181
139.8	70.1652	139.8	59.731
[truncated: 5,181 more rows]
