# Supplementary material for: Key mechanistic features of the trade-off between antibody escape and host cell binding in the SARS-CoV-2 Omicron variant spike proteins
Source: EMBO J. 2024 Mar 11;43(8):5. doi: 10.1038/s44318-024-00062-z (PMC11021471; doi:10.1038/s44318-024-00062-z)
Supplement: Supplementary file 10 — Source Data Fig. 5 [file 44318_2024_62_MOESM10_ESM.zip › Figure 5/5A/fig5-P2C-1F11-RBD BA.2 R493Q.xlsx]

## Sheet: P2C-1F11-RBD BA.2 R493Q
Run 1; Ch 5; Fc 2-1; Cy 4; BA.2-R493Q; Conc 3.125 6.25 12.5 25 50 nM_X	Run 1; Ch 5; Fc 2-1; Cy 4; BA.2-R493Q; Conc 3.125 6.25 12.5 25 50 nM_Y	Run 1; Ch 5; Fc 2-1; Cy 4; BA.2-R493Q; Conc 3.125 6.25 12.5 25 50 nM; Fitted_X	Run 1; Ch 5; Fc 2-1; Cy 4; BA.2-R493Q; Conc 3.125 6.25 12.5 25 50 nM; Fitted_Y
-60	0.239	-60	0
-59.9	0.2355	-59.9	0
-59.8	0.2285	-59.8	0
-59.7	0.2289	-59.7	0
-59.6	0.2306	-59.6	0
-59.5	0.2368	-59.5	0
-59.4	0.2394	-59.4	0
-59.3	0.2404	-59.3	0
-59.2	0.2452	-59.2	0
-59.1	0.2456	-59.1	0
-59	0.249	-59	0
-58.9	0.2461	-58.9	0
-58.8	0.2433	-58.8	0
-58.7	0.2443	-58.7	0
-58.6	0.244	-58.6	0
-58.5	0.2487	-58.5	0
-58.4	0.2493	-58.4	0
-58.3	0.2537	-58.3	0
-58.2	0.2548	-58.2	0
-58.1	0.255	-58.1	0
-58	0.254	-58	0
-57.9	0.2506	-57.9	0
-57.8	0.2548	-57.8	0
-57.7	0.256	-57.7	0
-57.6	0.2526	-57.6	0
-57.5	0.2533	-57.5	0
-57.4	0.2527	-57.4	0
-57.3	0.2487	-57.3	0
-57.2	0.247	-57.2	0
-57.1	0.2427	-57.1	0
-57	0.2428	-57	0
-56.9	0.2377	-56.9	0
-56.8	0.2383	-56.8	0
-56.7	0.232	-56.7	0
-56.6	0.2307	-56.6	0
-56.5	0.2275	-56.5	0
-56.4	0.2338	-56.4	0
-56.3	0.2206	-56.3	0
-56.2	0.2184	-56.2	0
-56.1	0.2203	-56.1	0
-56	0.2252	-56	0
-55.9	0.2237	-55.9	0
-55.8	0.2258	-55.8	0
-55.7	0.2299	-55.7	0
-55.6	0.2309	-55.6	0
-55.5	0.2317	-55.5	0
-55.4	0.2312	-55.4	0
-55.3	0.2311	-55.3	0
-55.2	0.2372	-55.2	0
-55.1	0.2369	-55.1	0
-55	0.2328	-55	0
-54.9	0.2372	-54.9	0
-54.8	0.2296	-54.8	0
-54.7	0.2319	-54.7	0
-54.6	0.2354	-54.6	0
-54.5	0.2402	-54.5	0
-54.4	0.2437	-54.4	0
-54.3	0.2466	-54.3	0
-54.2	0.2436	-54.2	0
-54.1	0.2436	-54.1	0
-54	0.2434	-54	0
-53.9	0.2437	-53.9	0
-53.8	0.239	-53.8	0
-53.7	0.2384	-53.7	0
-53.6	0.2336	-53.6	0
-53.5	0.2374	-53.5	0
-53.4	0.234	-53.4	0
-53.3	0.2426	-53.3	0
-53.2	0.2446	-53.2	0
-53.1	0.2467	-53.1	0
-53	0.2509	-53	0
-52.9	0.2528	-52.9	0
-52.8	0.2568	-52.8	0
-52.7	0.2522	-52.7	0
-52.6	0.2534	-52.6	0
-52.5	0.2617	-52.5	0
-52.4	0.2595	-52.4	0
-52.3	0.2614	-52.3	0
-52.2	0.2658	-52.2	0
-52.1	0.2656	-52.1	0
-52	0.2689	-52	0
-51.9	0.2686	-51.9	0
-51.8	0.2676	-51.8	0
-51.7	0.2712	-51.7	0
-51.6	0.2722	-51.6	0
-51.5	0.269	-51.5	0
-51.4	0.2647	-51.4	0
-51.3	0.2701	-51.3	0
-51.2	0.2683	-51.2	0
-51.1	0.2616	-51.1	0
-51	0.2562	-51	0
-50.9	0.2582	-50.9	0
-50.8	0.2619	-50.8	0
-50.7	0.259	-50.7	0
-50.6	0.2578	-50.6	0
-50.5	0.2596	-50.5	0
-50.4	0.2613	-50.4	0
-50.3	0.2614	-50.3	0
-50.2	0.2603	-50.2	0
-50.1	0.2596	-50.1	0
-50	0.2616	-50	0
-49.9	0.2634	-49.9	0
-49.8	0.2676	-49.8	0
-49.7	0.2696	-49.7	0
-49.6	0.2718	-49.6	0
-49.5	0.2696	-49.5	0
-49.4	0.2648	-49.4	0
-49.3	0.2627	-49.3	0
-49.2	0.2607	-49.2	0
-49.1	0.2609	-49.1	0
-49	0.264	-49	0
-48.9	0.2632	-48.9	0
-48.8	0.2662	-48.8	0
-48.7	0.2717	-48.7	0
-48.6	0.2749	-48.6	0
-48.5	0.2778	-48.5	0
-48.4	0.2732	-48.4	0
-48.3	0.2713	-48.3	0
-48.2	0.2715	-48.2	0
-48.1	0.2689	-48.1	0
-48	0.2266	-48	0
-47.9	0.2578	-47.9	0
-47.8	0.2505	-47.8	0
-47.7	0.2527	-47.7	0
-47.6	0.3128	-47.6	0
-47.5	0.3242	-47.5	0
-47.4	0.3326	-47.4	0
-47.3	0.3344	-47.3	0
-47.2	0.2509	-47.2	0
-47.1	0.2423	-47.1	0
-47	0.245	-47	0
-46.9	0.2469	-46.9	0
-46.8	0.2517	-46.8	0
-46.7	0.2402	-46.7	0
-46.6	0.2348	-46.6	0
-46.5	0.229	-46.5	0
-46.4	0.2287	-46.4	0
-46.3	0.2249	-46.3	0
-46.2	0.2325	-46.2	0
-46.1	0.2243	-46.1	0
-46	0.2444	-46	0
-45.9	0.2269	-45.9	0
-45.8	0.2263	-45.8	0
-45.7	0.2218	-45.7	0
-45.6	0.1959	-45.6	0
-45.5	0.1924	-45.5	0
-45.4	0.1793	-45.4	0
-45.3	0.2289	-45.3	0
-45.2	0.2389	-45.2	0
-45.1	0.263	-45.1	0
-45	0.2597	-45	0
-44.9	0.2717	-44.9	0
-44.8	0.268	-44.8	0
-44.7	0.2682	-44.7	0
-44.6	0.2832	-44.6	0
-44.5	0.2687	-44.5	0
-44.4	0.2877	-44.4	0
-44.3	0.2491	-44.3	0
-44.2	0.2537	-44.2	0
-44.1	0.2527	-44.1	0
-44	0.242	-44	0
-43.9	0.2418	-43.9	0
-43.8	0.2345	-43.8	0
-43.7	0.2396	-43.7	0
-43.6	0.2368	-43.6	0
-43.5	0.2337	-43.5	0
-43.4	0.2224	-43.4	0
-43.3	0.2181	-43.3	0
-43.2	0.2167	-43.2	0
-43.1	0.204	-43.1	0
-43	0.2255	-43	0
-42.9	0.1896	-42.9	0
-42.8	0.1816	-42.8	0
-42.7	0.121	-42.7	0
-42.6	0.1416	-42.6	0
-42.5	0.1193	-42.5	0
-42.4	0.1343	-42.4	0
-42.3	0.1228	-42.3	0
-42.2	0.1128	-42.2	0
-42.1	0.1	-42.1	0
-42	0.0677	-42	0
-41.9	0.0619	-41.9	0
-41.8	0.0577	-41.8	0
-41.7	0.0509	-41.7	0
-41.6	0.0425	-41.6	0
-41.5	0.0141	-41.5	0
-41.4	-0.00520004	-41.4	0
-41.3	-0.0133	-41.3	0
-41.2	-0.00379995	-41.2	0
-41.1	-0.026	-41.1	0
-41	-0.00669996	-41	0
-40.9	-0.2139	-40.9	0
-40.8	-0.2327	-40.8	0
-40.7	1.1419	-40.7	0
-40.6	-0.2352	-40.6	0
-40.5	0.0410001	-40.5	0
-40.4	-0.6507	-40.4	0
-40.3	2.0058	-40.3	0
-40.2	-1.9818	-40.2	0
-40.1	0.397	-40.1	0
-40	0.0173	-40	0
-39.9	0.00739995	-39.9	0
-39.8	-0.00919996	-39.8	0
-39.7	0.00869995	-39.7	0
-39.6	-0.0126	-39.6	0
-39.5	-0.0122	-39.5	0
-39.4	-0.0279999	-39.4	0
-39.3	-0.0462	-39.3	0
-39.2	-0.0601	-39.2	0
-39.1	-0.0427	-39.1	0
-39	0.0501	-39	0
-38.9	-0.0718	-38.9	0
-38.8	-0.0659	-38.8	0
-38.7	-0.0699	-38.7	0
-38.6	-0.0712	-38.6	0
-38.5	-0.0635	-38.5	0
-38.4	-0.1013	-38.4	0
-38.3	-0.1172	-38.3	0
-38.2	-0.1706	-38.2	0
-38.1	-0.1062	-38.1	0
-38	-0.3948	-38	0
-37.9	0.3277	-37.9	0
-37.8	0.1818	-37.8	0
-37.7	0.0273	-37.7	0
-37.6	0.1326	-37.6	0
-37.5	0.1429	-37.5	0
-37.4	0.1578	-37.4	0
-37.3	0.0739	-37.3	0
-37.2	0.1054	-37.2	0
-37.1	0.0634	-37.1	0
-37	-0.0206	-37	0
-36.9	0.00699999	-36.9	0
-36.8	0.0268	-36.8	0
-36.7	0.0221	-36.7	0
-36.6	0.0174	-36.6	0
-36.5	0.0106	-36.5	0
-36.4	-0.0157	-36.4	0
-36.3	-0.0214	-36.3	0
-36.2	-0.0228	-36.2	0
-36.1	-0.0233	-36.1	0
-36	-0.0228	-36	0
-35.9	-0.0377	-35.9	0
-35.8	-0.0405	-35.8	0
-35.7	-0.0445	-35.7	0
-35.6	-0.0498	-35.6	0
-35.5	-0.0362	-35.5	0
-35.4	-0.0404	-35.4	0
-35.3	-0.0376	-35.3	0
-35.2	-0.0426	-35.2	0
-35.1	-0.0422	-35.1	0
-35	-0.0424	-35	0
-34.9	-0.0501	-34.9	0
-34.8	-0.0438	-34.8	0
-34.7	-0.0474	-34.7	0
-34.6	-0.031	-34.6	0
-34.5	-0.0359	-34.5	0
-34.4	-0.0345	-34.4	0
-34.3	-0.0287	-34.3	0
-34.2	-0.0192	-34.2	0
-34.1	-0.00879998	-34.1	0
-34	-0.0216	-34	0
-33.9	-0.0321	-33.9	0
-33.8	-0.0304	-33.8	0
-33.7	-0.0342	-33.7	0
-33.6	-0.0329	-33.6	0
-33.5	-0.0323	-33.5	0
-33.4	-0.0353	-33.4	0
-33.3	-0.0387	-33.3	0
-33.2	-0.0405	-33.2	0
-33.1	-0.047	-33.1	0
-33	-0.0501	-33	0
-32.9	-0.051	-32.9	0
-32.8	-0.0477	-32.8	0
-32.7	-0.0466	-32.7	0
-32.6	-0.0455	-32.6	0
-32.5	-0.0463	-32.5	0
-32.4	-0.0489	-32.4	0
-32.3	-0.0542	-32.3	0
-32.2	-0.0564	-32.2	0
-32.1	-0.0562	-32.1	0
-32	-0.0538	-32	0
-31.9	-0.0585	-31.9	0
-31.8	-0.0604	-31.8	0
-31.7	-0.0612	-31.7	0
-31.6	-0.0633	-31.6	0
-31.5	-0.0632	-31.5	0
-31.4	-0.06	-31.4	0
-31.3	-0.0644	-31.3	0
-31.2	-0.0665	-31.2	0
-31.1	-0.0634	-31.1	0
-31	-0.0642	-31	0
-30.9	-0.0686	-30.9	0
-30.8	-0.0718	-30.8	0
-30.7	-0.0748	-30.7	0
-30.6	-0.0758	-30.6	0
-30.5	-0.0746	-30.5	0
-30.4	-0.077	-30.4	0
-30.3	-0.0805	-30.3	0
-30.2	-0.0808	-30.2	0
-30.1	-0.0818	-30.1	0
-30	-0.0831	-30	0
-29.9	-0.09	-29.9	0
-29.8	-0.0898	-29.8	0
-29.7	-0.0832	-29.7	0
-29.6	-0.0779	-29.6	0
-29.5	-0.073	-29.5	0
-29.4	-0.0739	-29.4	0
-29.3	-0.0753	-29.3	0
-29.2	-0.0748	-29.2	0
-29.1	-0.0726	-29.1	0
-29	-0.0678	-29	0
-28.9	-0.0698	-28.9	0
-28.8	-0.071	-28.8	0
-28.7	-0.0672	-28.7	0
-28.6	-0.0698	-28.6	0
-28.5	-0.0704	-28.5	0
-28.4	-0.0726	-28.4	0
-28.3	-0.0736	-28.3	0
-28.2	-0.0743	-28.2	0
-28.1	-0.0751	-28.1	0
-28	-0.0736	-28	0
-27.9	-0.0672	-27.9	0
-27.8	-0.0665	-27.8	0
-27.7	-0.0632	-27.7	0
-27.6	-0.062	-27.6	0
-27.5	-0.0671	-27.5	0
-27.4	-0.068	-27.4	0
-27.3	-0.0725	-27.3	0
-27.2	-0.0796	-27.2	0
-27.1	-0.078	-27.1	0
-27	-0.0709	-27	0
-26.9	-0.0706	-26.9	0
-26.8	-0.075	-26.8	0
-26.7	-0.0754	-26.7	0
-26.6	-0.0765	-26.6	0
-26.5	-0.0789	-26.5	0
-26.4	-0.0729	-26.4	0
-26.3	-0.0728	-26.3	0
-26.2	-0.0722	-26.2	0
-26.1	-0.075	-26.1	0
-26	-0.0748	-26	0
-25.9	-0.0739	-25.9	0
-25.8	-0.0717	-25.8	0
-25.7	-0.0692	-25.7	0
-25.6	-0.0687	-25.6	0
-25.5	-0.0702	-25.5	0
-25.4	-0.0683	-25.4	0
-25.3	-0.0712	-25.3	0
-25.2	-0.0677	-25.2	0
-25.1	-0.0668	-25.1	0
-25	-0.0647	-25	0
-24.9	-0.0623	-24.9	0
-24.8	-0.059	-24.8	0
-24.7	-0.0562	-24.7	0
-24.6	-0.054	-24.6	0
-24.5	-0.0515	-24.5	0
-24.4	-0.0502	-24.4	0
-24.3	-0.0512	-24.3	0
-24.2	-0.0494	-24.2	0
-24.1	-0.0437	-24.1	0
-24	-0.0385	-24	0
-23.9	-0.0353	-23.9	0
-23.8	-0.0324	-23.8	0
-23.7	-0.0322	-23.7	0
-23.6	-0.0385	-23.6	0
-23.5	-0.0442	-23.5	0
-23.4	-0.0486	-23.4	0
-23.3	-0.0493	-23.3	0
-23.2	-0.0509	-23.2	0
-23.1	-0.0526	-23.1	0
-23	-0.0529	-23	0
-22.9	-0.0533	-22.9	0
-22.8	-0.049	-22.8	0
-22.7	-0.0467	-22.7	0
-22.6	-0.0504	-22.6	0
-22.5	-0.0514	-22.5	0
-22.4	-0.053	-22.4	0
-22.3	-0.0518	-22.3	0
-22.2	-0.0443	-22.2	0
-22.1	-0.0437	-22.1	0
-22	-0.0484	-22	0
-21.9	-0.0512	-21.9	0
-21.8	-0.0462	-21.8	0
-21.7	-0.0439	-21.7	0
-21.6	-0.0456	-21.6	0
-21.5	-0.0402	-21.5	0
-21.4	-0.0391	-21.4	0
-21.3	-0.0367	-21.3	0
-21.2	-0.0342	-21.2	0
-21.1	-0.0311	-21.1	0
-21	-0.0269	-21	0
-20.9	-0.0252	-20.9	0
-20.8	-0.0273	-20.8	0
-20.7	-0.0241	-20.7	0
-20.6	-0.0177	-20.6	0
-20.5	-0.0174	-20.5	0
-20.4	-0.0192	-20.4	0
-20.3	-0.0251	-20.3	0
-20.2	-0.0319	-20.2	0
-20.1	-0.0377	-20.1	0
-20	-0.0387	-20	0
-19.9	-0.0391	-19.9	0
-19.8	-0.0429	-19.8	0
-19.7	-0.0524	-19.7	0
-19.6	-0.0604	-19.6	0
-19.5	-0.0624	-19.5	0
-19.4	-0.0499	-19.4	0
-19.3	-0.0485	-19.3	0
-19.2	-0.0466	-19.2	0
-19.1	-0.0462	-19.1	0
-19	-0.0431	-19	0
-18.9	-0.0553	-18.9	0
-18.8	-0.058	-18.8	0
-18.7	-0.0604	-18.7	0
-18.6	-0.0628	-18.6	0
-18.5	-0.0659	-18.5	0
-18.4	-0.0683	-18.4	0
-18.3	-0.0668	-18.3	0
-18.2	-0.0638	-18.2	0
-18.1	-0.0694	-18.1	0
-18	-0.068	-18	0
-17.9	-0.0674	-17.9	0
-17.8	-0.0612	-17.8	0
-17.7	-0.0572	-17.7	0
-17.6	-0.0519	-17.6	0
-17.5	-0.0468	-17.5	0
-17.4	-0.0508	-17.4	0
-17.3	-0.0568	-17.3	0
-17.2	-0.0627	-17.2	0
-17.1	-0.0705	-17.1	0
-17	-0.0749	-17	0
-16.9	-0.0798	-16.9	0
-16.8	-0.079	-16.8	0
-16.7	-0.0706	-16.7	0
-16.6	-0.0681	-16.6	0
-16.5	-0.0729	-16.5	0
-16.4	-0.071	-16.4	0
-16.3	-0.0692	-16.3	0
-16.2	-0.0765	-16.2	0
-16.1	-0.0796	-16.1	0
-16	-0.0876	-16	0
-15.9	-0.1009	-15.9	0
-15.8	-0.1055	-15.8	0
-15.7	-0.1255	-15.7	0
-15.6	-0.1254	-15.6	0
-15.5	-0.1171	-15.5	0
-15.4	-0.1279	-15.4	0
-15.3	-0.1051	-15.3	0
-15.2	-0.098	-15.2	0
-15.1	-0.091	-15.1	0
-15	-0.0891	-15	0
-14.9	-0.0913	-14.9	0
-14.8	-0.0897	-14.8	0
-14.7	-0.0942	-14.7	0
-14.6	-0.0906	-14.6	0
-14.5	-0.0893	-14.5	0
-14.4	-0.0844	-14.4	0
-14.3	-0.0821	-14.3	0
-14.2	-0.0767	-14.2	0
-14.1	-0.0702	-14.1	0
-14	-0.0711	-14	0
-13.9	-0.0808	-13.9	0
-13.8	-0.0843	-13.8	0
-13.7	-0.1072	-13.7	0
-13.6	-0.111	-13.6	0
-13.5	-0.1149	-13.5	0
-13.4	-0.1078	-13.4	0
-13.3	-0.1022	-13.3	0
-13.2	-0.0831	-13.2	0
-13.1	-0.0754	-13.1	0
-13	-0.0642	-13	0
-12.9	-0.0565	-12.9	0
-12.8	-0.036	-12.8	0
-12.7	-0.0226	-12.7	0
-12.6	-0.0127	-12.6	0
-12.5	-0.0221	-12.5	0
-12.4	-0.0428	-12.4	0
-12.3	-0.0552	-12.3	0
-12.2	-0.0668	-12.2	0
-12.1	-0.0677	-12.1	0
-12	-0.0713	-12	0
-11.9	-0.0647	-11.9	0
-11.8	-0.0704	-11.8	0
-11.7	-0.0678	-11.7	0
-11.6	-0.0661	-11.6	0
-11.5	-0.0587	-11.5	0
-11.4	-0.0579	-11.4	0
-11.3	-0.0577	-11.3	0
-11.2	-0.0558	-11.2	0
-11.1	-0.0543	-11.1	0
-11	-0.0606	-11	0
-10.9	-0.0615	-10.9	0
-10.8	-0.0452	-10.8	0
-10.7	-0.0463	-10.7	0
-10.6	-0.0421	-10.6	0
-10.5	-0.0476	-10.5	0
-10.4	-0.0479	-10.4	0
-10.3	-0.0524	-10.3	0
-10.2	-0.0531	-10.2	0
-10.1	-0.0458	-10.1	0
-10	-0.0309	-10	0
-9.90001	-0.0195	-9.90001	0
-9.8	-0.0096	-9.8	0
-9.7	-0.0044	-9.7	0
-9.60001	0.013	-9.60001	0
-9.5	0.0194	-9.5	0
-9.40001	0.0312	-9.40001	0
-9.3	0.041	-9.3	0
-9.2	0.0361	-9.2	0
-9.10001	0.0296	-9.10001	0
-9	0.0236	-9	0
-8.90001	0.0169	-8.90001	0
-8.8	0.012	-8.8	0
-8.7	0.0067	-8.7	0
-8.60001	-0.0052	-8.60001	0
-8.5	-0.0084	-8.5	0
-8.40001	-0.0075	-8.40001	0
-8.3	-0.0166	-8.3	0
-8.2	-0.0175	-8.2	0
-8.10001	-0.0205	-8.10001	0
-8	-0.0216	-8	0
-7.90001	-0.0231	-7.90001	0
-7.8	-0.0198	-7.8	0
-7.7	-0.0218	-7.7	0
-7.60001	-0.0188	-7.60001	0
-7.5	-0.0188	-7.5	0
-7.40001	-0.017	-7.40001	0
-7.3	-0.0156	-7.3	0
-7.2	-0.0108	-7.2	0
-7.10001	-0.0116	-7.10001	0
-7	-0.012	-7	0
-6.90001	-0.0125	-6.90001	0
-6.8	-0.0123	-6.8	0
-6.7	-0.0163	-6.7	0
-6.60001	-0.0127	-6.60001	0
-6.5	-0.0092	-6.5	0
-6.40001	-0.0017	-6.40001	0
-6.3	-0.0015	-6.3	0
-6.2	-0.0022	-6.2	0
-6.10001	-0.0041	-6.10001	0
-6	-0.0052	-6	0
-5.90001	-0.0121	-5.90001	0
-5.8	-0.0121	-5.8	0
-5.7	-0.0074	-5.7	0
-5.60001	-0.0079	-5.60001	0
-5.5	-0.0056	-5.5	0
-5.40001	-0.007	-5.40001	0
-5.3	-0.0021	-5.3	0
-5.2	0.0033	-5.2	0
-5.10001	0.0037	-5.10001	0
-5	0	-5	0
-4.90001	-0.0026	-4.90001	0
-4.8	-0.0037	-4.8	0
-4.7	-0.0071	-4.7	0
-4.60001	-0.0059	-4.60001	0
-4.5	-0.001	-4.5	0
-4.40001	0.0063	-4.40001	0
-4.3	0.0042	-4.3	0
-4.2	0.0093	-4.2	0
-4.10001	0.0085	-4.10001	0
-4	0.006	-4	0
-3.90001	0.0013	-3.90001	0
-3.8	0.0017	-3.8	0
-3.7	-0.0013	-3.7	0
-3.60001	0.000299999	-3.60001	0
-3.5	0.0015	-3.5	0
-3.40001	0.0026	-3.40001	0
-3.3	0.0061	-3.3	0
-3.2	-0.0018	-3.2	0
-3.10001	0.000799999	-3.10001	0
-3	0.0068	-3	0
-2.90001	0.0081	-2.90001	0
-2.8	0.0086	-2.8	0
-2.7	0.0076	-2.7	0
-2.60001	0.0012	-2.60001	0
-2.5	-0.000200002	-2.5	0
-2.40001	0.0031	-2.40001	0
-2.3	0.004	-2.3	0
-2.2	0.0147	-2.2	0
-2.10001	0.0091	-2.10001	0
-2	0.0018	-2	0
-1.90001	0.0118	-1.90001	0
-1.8	0.0124	-1.8	0
-1.7	0.0217	-1.7	0
-1.60001	0.0278	-1.60001	0
-1.5	0.018	-1.5	0
-1.40001	0.018	-1.40001	0
-1.3	0.018	-1.3	0
-1.2	0.018	-1.2	0
-1.10001	0.0192	-1.10001	0
-1	0.0196	-1	0
-0.900009	0.0196	-0.900009	0
-0.800003	0.0196	-0.800003	0
-0.699997		-0.699997	0
-0.600006		-0.600006	0
-0.5		-0.5	0
-0.400009		-0.400009	0
-0.300003		-0.300003	0
-0.199997		-0.199997	0
-0.100006		-0.100006	0
0		0	0
0.0999908		0.0999908	0
0.199997		0.199997	0.0637583
0.300003		0.300003	0.127512
0.399994		0.399994	0.191252
0.5		0.5	0.254996
0.599991		0.599991	0.318727
0.699997		0.699997	0.382462
0.800003		0.800003	0.446193
0.899994		0.899994	0.50991
1		1	0.573632
1.09999		1.09999	0.63734
1.2		1.2	0.701053
1.3		1.3	0.764762
1.39999		1.39999	0.828456
1.5		1.5	0.892155
1.59999		1.59999	0.955841
1.7		1.7	1.01953
1.8	4.9884	1.8	1.08322
1.89999	5.1606	1.89999	1.14689
2	5.2574	2	1.21057
2.09999	5.2661	2.09999	1.27423
2.2	5.3129	2.2	1.3379
2.3	5.4708	2.3	1.40156
2.39999	5.5397	2.39999	1.46521
2.5	5.6237	2.5	1.52886
2.59999	5.6975	2.59999	1.5925
2.7	5.7022	2.7	1.65615
2.8	5.8115	2.8	1.71979
2.89999	5.8838	2.89999	1.78341
3	5.952	3	1.84705
3.09999	6.0596	3.09999	1.91066
3.2	6.111	3.2	1.97429
3.3	6.1491	3.3	2.0379
3.39999	6.1686	3.39999	2.10151
3.5	6.2249	3.5	2.16512
3.59999	6.2874	3.59999	2.22871
3.7	6.3505	3.7	2.29231
3.8	6.3924	3.8	2.35591
3.89999	6.4314	3.89999	2.41949
4	6.5108	4	2.48307
4.09999	6.5697	4.09999	2.54665
4.2	6.6185	4.2	2.61022
4.3	6.6639	4.3	2.6738
4.39999	6.7311	4.39999	2.73735
4.5	6.7818	4.5	2.80092
4.59999	6.83	4.59999	2.86447
4.7	6.8796	4.7	2.92802
4.8	6.9343	4.8	2.99157
4.89999	6.9905	4.89999	3.05511
5	7.0439	5	3.11865
5.09999	7.0983	5.09999	3.18218
5.2	7.1522	5.2	3.24571
5.3	7.2112	5.3	3.30923
5.39999	7.2664	5.39999	3.37275
5.5	7.3236	5.5	3.43627
5.59999	7.3756	5.59999	3.49977
5.7	7.4272	5.7	3.56328
5.8	7.4751	5.8	3.62678
5.89999	7.5298	5.89999	3.69028
6	7.5793	6	3.75377
6.09999	7.6361	6.09999	3.81725
6.2	7.6945	6.2	3.88074
6.3	7.7515	6.3	3.94422
6.39999	7.8047	6.39999	4.00769
6.5	7.8543	6.5	4.07116
6.59999	7.9055	6.59999	4.13462
6.7	7.9528	6.7	4.19809
6.8	8.0021	6.8	4.26154
6.89999	8.0565	6.89999	4.32499
7	8.1098	7	4.38844
7.09999	8.1656	7.09999	4.45188
7.2	8.2172	7.2	4.51532
7.3	8.2695	7.3	4.57875
7.39999	8.3237	7.39999	4.64218
7.5	8.3761	7.5	4.70561
7.59999	8.429	7.59999	4.76902
7.7	8.4828	7.7	4.83244
7.8	8.5422	7.8	4.89585
7.89999	8.5946	7.89999	4.95925
8	8.6468	8	5.02266
8.09999	8.7024	8.09999	5.08605
8.2	8.7586	8.2	5.14944
8.3	8.817	8.3	5.21284
8.39999	8.872	8.39999	5.27621
8.5	8.929	8.5	5.3396
8.59999	8.9829	8.59999	5.40296
8.7	9.0378	8.7	5.46634
8.8	9.0919	8.8	5.52971
8.89999	9.1469	8.89999	5.59306
9	9.2003	9	5.65642
9.09999	9.2554	9.09999	5.71977
9.2	9.3122	9.2	5.78312
9.3	9.367	9.3	5.84646
9.39999	9.4222	9.39999	5.9098
9.5	9.4796	9.5	5.97313
9.59999	9.536	9.59999	6.03646
9.7	9.5921	9.7	6.09978
9.8	9.6458	9.8	6.16311
9.89999	9.7013	9.89999	6.22642
10	9.76	10	6.28973
10.1	9.818	10.1	6.35303
10.2	9.8747	10.2	6.41634
10.3	9.9292	10.3	6.47964
10.4	9.9884	10.4	6.54292
10.5	10.0456	10.5	6.60622
10.6	10.1049	10.6	6.66949
10.7	10.1622	10.7	6.73278
10.8	10.2209	10.8	6.79606
10.9	10.2812	10.9	6.85932
11	10.341	11	6.92259
11.1	10.4019	11.1	6.98584
11.2	10.4594	11.2	7.0491
11.3	10.5189	11.3	7.11236
11.4	10.5762	11.4	7.1756
11.5	10.6363	11.5	7.23885
11.6	10.7012	11.6	7.30208
11.7	10.7599	11.7	7.36532
11.8	10.8238	11.8	7.42855
11.9	10.8827	11.9	7.49177
12	10.9447	12	7.55499
12.1	11.0022	12.1	7.6182
12.2	11.056	12.2	7.68142
12.3	11.1143	12.3	7.74463
12.4	11.1728	12.4	7.80782
12.5	11.2305	12.5	7.87103
12.6	11.2881	12.6	7.93421
12.7	11.3475	12.7	7.99741
12.8	11.4094	12.8	8.06059
12.9	11.4684	12.9	8.12377
13	11.5272	13	8.18695
13.1	11.5856	13.1	8.25011
13.2	11.6457	13.2	8.31328
13.3	11.7066	13.3	8.37644
13.4	11.7667	13.4	8.4396
13.5	11.818	13.5	8.50275
13.6	11.8709	13.6	8.56589
13.7	11.931	13.7	8.62904
13.8	11.9866	13.8	8.69218
13.9	12.0476	13.9	8.75531
14	12.1121	14	8.81844
14.1	12.1709	14.1	8.88156
14.2	12.2304	14.2	8.94469
14.3	12.2909	14.3	9.00781
14.4	12.3477	14.4	9.07091
14.5	12.4014	14.5	9.13402
14.6	12.4597	14.6	9.19712
14.7	12.5167	14.7	9.26022
14.8	12.5765	14.8	9.32332
14.9	12.6348	14.9	9.3864
15	12.6934	15	9.44949
15.1	12.751	15.1	9.51256
15.2	12.8092	15.2	9.57564
15.3	12.8703	15.3	9.63872
15.4	12.9342	15.4	9.70178
15.5	12.9956	15.5	9.76484
15.6	13.0564	15.6	9.82789
15.7	13.119	15.7	9.89095
15.8	13.1792	15.8	9.954
15.9	13.2398	15.9	10.017
16	13.3012	16	10.0801
16.1	13.3593	16.1	10.1431
16.2	13.4194	16.2	10.2061
16.3	13.4782	16.3	10.2692
16.4	13.5325	16.4	10.3322
16.5	13.5871	16.5	10.3952
16.6	13.6438	16.6	10.4582
16.7	13.7021	16.7	10.5212
16.8	13.7605	16.8	10.5842
16.9	13.8209	16.9	10.6472
17	13.8809	17	10.7102
17.1	13.9372	17.1	10.7732
17.2	13.996	17.2	10.8362
17.3	14.0584	17.3	10.8992
17.4	14.1184	17.4	10.9621
17.5	14.1768	17.5	11.0251
17.6	14.2373	17.6	11.0881
17.7	14.2946	17.7	11.151
17.8	14.3561	17.8	11.214
17.9	14.4121	17.9	11.277
18	14.4697	18	11.3399
18.1	14.5255	18.1	11.4028
18.2	14.5845	18.2	11.4658
18.3	14.6489	18.3	11.5287
18.4	14.7103	18.4	11.5916
18.5	14.7738	18.5	11.6546
18.6	14.8404	18.6	11.7175
18.7	14.8995	18.7	11.7804
18.8	14.9561	18.8	11.8433
18.9	15.0137	18.9	11.9062
19	15.0738	19	11.9691
19.1	15.13	19.1	12.032
19.2	15.1882	19.2	12.0949
19.3	15.2432	19.3	12.1578
19.4	15.3008	19.4	12.2207
19.5	15.3567	19.5	12.2836
19.6	15.4207	19.6	12.3465
19.7	15.4808	19.7	12.4093
19.8	15.5416	19.8	12.4722
19.9	15.6062	19.9	12.5351
20	15.6647	20	12.5979
20.1	15.7219	20.1	12.6608
20.2	15.7812	20.2	12.7236
20.3	15.8428	20.3	12.7865
20.4	15.8979	20.4	12.8493
20.5	15.9557	20.5	12.9121
20.6	16.0193	20.6	12.975
20.7	16.075	20.7	13.0378
20.8	16.1333	20.8	13.1006
20.9	16.191	20.9	13.1634
21	16.2508	21	13.2262
21.1	16.3093	21.1	13.289
21.2	16.3724	21.2	13.3518
21.3	16.4324	21.3	13.4146
21.4	16.4942	21.4	13.4774
21.5	16.5523	21.5	13.5402
21.6	16.6105	21.6	13.603
21.7	16.6646	21.7	13.6658
21.8	16.7211	21.8	13.7286
21.9	16.7799	21.9	13.7913
22	16.8413	22	13.8541
22.1	16.897	22.1	13.9169
22.2	16.9574	22.2	13.9796
22.3	17.0167	22.3	14.0424
22.4	17.0737	22.4	14.1051
22.5	17.1369	22.5	14.1679
22.6	17.2002	22.6	14.2306
22.7	17.2573	22.7	14.2933
22.8	17.3156	22.8	14.3561
22.9	17.3751	22.9	14.4188
23	17.4352	23	14.4815
23.1	17.4927	23.1	14.5442
23.2	17.5532	23.2	14.607
23.3	17.6112	23.3	14.6697
23.4	17.668	23.4	14.7324
23.5	17.7302	23.5	14.7951
23.6	17.7981	23.6	14.8578
23.7	17.8639	23.7	14.9204
23.8	17.924	23.8	14.9831
23.9	17.9832	23.9	15.0458
24	18.0434	24	15.1085
24.1	18.1037	24.1	15.1712
24.2	18.1663	24.2	15.2338
24.3	18.2261	24.3	15.2965
24.4	18.2856	24.4	15.3592
24.5	18.3452	24.5	15.4218
24.6	18.4043	24.6	15.4844
24.7	18.4616	24.7	15.5471
24.8	18.5264	24.8	15.6097
24.9	18.5841	24.9	15.6724
25	18.6404	25	15.735
25.1	18.701	25.1	15.7976
25.2	18.7596	25.2	15.8602
25.3	18.8209	25.3	15.9229
25.4	18.8879	25.4	15.9855
25.5	18.9477	25.5	16.0481
25.6	19.0106	25.6	16.1107
25.7	19.0707	25.7	16.1733
25.8	19.1336	25.8	16.2359
25.9	19.192	25.9	16.2985
26	19.2511	26	16.361
26.1	19.3099	26.1	16.4236
26.2	19.369	26.2	16.4862
26.3	19.424	26.3	16.5488
26.4	19.4773	26.4	16.6114
26.5	19.5377	26.5	16.6739
26.6	19.5983	26.6	16.7365
26.7	19.6597	26.7	16.799
26.8	19.723	26.8	16.8616
26.9	19.7817	26.9	16.9241
27	19.8431	27	16.9866
27.1	19.9033	27.1	17.0492
27.2	19.9622	27.2	17.1117
27.3	20.0214	27.3	17.1742
27.4	20.0804	27.4	17.2368
27.5	20.143	27.5	17.2993
27.6	20.2084	27.6	17.3618
27.7	20.2718	27.7	17.4243
27.8	20.3298	27.8	17.4868
27.9	20.3918	27.9	17.5493
28	20.4513	28	17.6118
28.1	20.5126	28.1	17.6743
28.2	20.5724	28.2	17.7368
28.3	20.6331	28.3	17.7993
28.4	20.6939	28.4	17.8617
28.5	20.7572	28.5	17.9242
28.6	20.8188	28.6	17.9867
28.7	20.8772	28.7	18.0491
28.8	20.9417	28.8	18.1116
28.9	21.0002	28.9	18.1741
29	21.0597	29	18.2365
29.1	21.1227	29.1	18.2989
29.2	21.1866	29.2	18.3614
29.3	21.2452	29.3	18.4238
29.4	21.3083	29.4	18.4863
29.5	21.3706	29.5	18.5487
29.6	21.4318	29.6	18.6111
29.7	21.4888	29.7	18.6735
29.8	21.5424	29.8	18.7359
29.9	21.6011	29.9	18.7983
30	21.6635	30	18.8607
30.1	21.7218	30.1	18.9231
30.2	21.7804	30.2	18.9855
30.3	21.841	30.3	19.0479
30.4	21.9015	30.4	19.1103
30.5	21.9574	30.5	19.1727
30.6	22.0153	30.6	19.2351
30.7	22.075	30.7	19.2974
30.8	22.1356	30.8	19.3598
30.9	22.1936	30.9	19.4222
31	22.2555	31	19.4845
31.1	22.3161	31.1	19.5469
31.2	22.38	31.2	19.6092
31.3	22.4403	31.3	19.6716
31.4	22.4994	31.4	19.7339
31.5	22.5593	31.5	19.7962
31.6	22.6235	31.6	19.8586
31.7	22.6868	31.7	19.9209
31.8	22.7502	31.8	19.9832
31.9	22.8102	31.9	20.0455
32	22.8733	32	20.1078
32.1	22.9309	32.1	20.1702
32.2	22.993	32.2	20.2325
32.3	23.0538	32.3	20.2948
32.4	23.1178	32.4	20.3571
32.5	23.1797	32.5	20.4193
32.6	23.2379	32.6	20.4816
32.7	23.2961	32.7	20.5439
32.8	23.3552	32.8	20.6062
32.9	23.4176	32.9	20.6685
33	23.4786	33	20.7307
33.1	23.5355	33.1	20.793
33.2	23.591	33.2	20.8553
33.3	23.651	33.3	20.9175
33.4	23.7138	33.4	20.9798
33.5	23.7784	33.5	21.042
33.6	23.8402	33.6	21.1042
33.7	23.8993	33.7	21.1665
33.8	23.9553	33.8	21.2287
33.9	24.0169	33.9	21.2909
34	24.0754	34	21.3531
34.1	24.1356	34.1	21.4154
34.2	24.1938	34.2	21.4776
34.3	24.2594	34.3	21.5398
34.4	24.3179	34.4	21.602
34.5	24.3772	34.5	21.6642
34.6	24.4381	34.6	21.7264
34.7	24.4956	34.7	21.7886
34.8	24.5599	34.8	21.8508
34.9	24.6195	34.9	21.913
35	24.6822	35	21.9751
35.1	24.7415	35.1	22.0373
35.2	24.795	35.2	22.0995
35.3	24.8535	35.3	22.1616
35.4	24.9146	35.4	22.2238
35.5	24.9753	35.5	22.2859
35.6	25.0343	35.6	22.3481
35.7	25.0961	35.7	22.4102
35.8	25.1599	35.8	22.4724
35.9	25.2189	35.9	22.5345
36	25.2794	36	22.5966
36.1	25.3406	36.1	22.6588
36.2	25.4022	36.2	22.7209
36.3	25.4603	36.3	22.783
36.4	25.519	36.4	22.8451
36.5	25.5787	36.5	22.9072
36.6	25.6414	36.6	22.9693
36.7	25.7028	36.7	23.0314
36.8	25.7652	36.8	23.0935
36.9	25.8281	36.9	23.1556
37	25.8955	37	23.2177
37.1	25.9561	37.1	23.2798
37.2	26.0135	37.2	23.3419
37.3	26.0771	37.3	23.4039
37.4	26.1366	37.4	23.466
37.5	26.1945	37.5	23.5281
37.6	26.2538	37.6	23.5901
37.7	26.3111	37.7	23.6522
37.8	26.371	37.8	23.7142
37.9	26.4319	37.9	23.7763
38	26.4888	38	23.8383
38.1	26.5466	38.1	23.9003
38.2	26.6046	38.2	23.9624
38.3	26.6615	38.3	24.0244
38.4	26.723	38.4	24.0864
38.5	26.7824	38.5	24.1484
38.6	26.8401	38.6	24.2104
38.7	26.8975	38.7	24.2725
38.8	26.9538	38.8	24.3345
38.9	27.0124	38.9	24.3965
39	27.0739	39	24.4584
39.1	27.1316	39.1	24.5204
39.2	27.1913	39.2	24.5824
39.3	27.2528	39.3	24.6444
39.4	27.3152	39.4	24.7064
39.5	27.3801	39.5	24.7684
39.6	27.4353	39.6	24.8303
39.7	27.4916	39.7	24.8923
39.8	27.5543	39.8	24.9543
39.9	27.6174	39.9	25.0162
40	27.68	40	25.0781
40.1	27.737	40.1	25.1401
40.2	27.799	40.2	25.202
40.3	27.8614	40.3	25.264
40.4	27.9181	40.4	25.3259
40.5	27.9794	40.5	25.3878
40.6	28.0419	40.6	25.4498
40.7	28.0957	40.7	25.5117
40.8	28.1565	40.8	25.5736
40.9	28.2162	40.9	25.6355
41	28.2784	41	25.6974
41.1	28.3362	41.1	25.7593
41.2	28.3953	41.2	25.8212
41.3	28.4536	41.3	25.8831
41.4	28.5099	41.4	25.945
41.5	28.5686	41.5	26.0068
41.6	28.6327	41.6	26.0687
41.7	28.6905	41.7	26.1306
41.8	28.7485	41.8	26.1925
41.9	28.8126	41.9	26.2543
42	28.8739	42	26.3162
42.1	28.9373	42.1	26.378
42.2	29.0039	42.2	26.4399
42.3	29.0684	42.3	26.5017
42.4	29.1317	42.4	26.5636
42.5	29.1935	42.5	26.6254
42.6	29.2581	42.6	26.6872
42.7	29.3177	42.7	26.7491
42.8	29.3813	42.8	26.8109
42.9	29.4465	42.9	26.8727
43	29.5067	43	26.9345
43.1	29.5747	43.1	26.9963
43.2	29.636	43.2	27.0581
43.3	29.6929	43.3	27.1199
43.4	29.7521	43.4	27.1817
43.5	29.8131	43.5	27.2435
43.6	29.8719	43.6	27.3053
43.7	29.93	43.7	27.3671
43.8	29.9897	43.8	27.4289
43.9	30.0477	43.9	27.4906
44	30.1045	44	27.5524
44.1	30.1644	44.1	27.6142
44.2	30.2293	44.2	27.6759
44.3	30.2893	44.3	27.7377
44.4	30.3464	44.4	27.7994
44.5	30.403	44.5	27.8612
44.6	30.4569	44.6	27.9229
44.7	30.519	44.7	27.9846
44.8	30.5806	44.8	28.0464
44.9	30.6469	44.9	28.1081
45	30.7071	45	28.1698
45.1	30.7669	45.1	28.2315
45.2	30.8257	45.2	28.2933
45.3	30.8878	45.3	28.355
45.4	30.9463	45.4	28.4167
45.5	31.0095	45.5	28.4784
45.6	31.0705	45.6	28.5401
45.7	31.1349	45.7	28.6017
45.8	31.1984	45.8	28.6634
45.9	31.2551	45.9	28.7251
46	31.3153	46	28.7868
46.1	31.3777	46.1	28.8485
46.2	31.4377	46.2	28.9101
46.3	31.4943	46.3	28.9718
46.4	31.5517	46.4	29.0335
46.5	31.6124	46.5	29.0951
46.6	31.6666	46.6	29.1568
46.7	31.7204	46.7	29.2184
46.8	31.7826	46.8	29.28
46.9	31.8489	46.9	29.3417
47	31.9107	47	29.4033
47.1	31.9772	47.1	29.4649
47.2	32.0414	47.2	29.5266
47.3	32.1031	47.3	29.5882
47.4	32.1679	47.4	29.6498
47.5	32.2352	47.5	29.7114
47.6	32.2965	47.6	29.773
47.7	32.3544	47.7	29.8346
47.8	32.4146	47.8	29.8962
47.9	32.4781	47.9	29.9578
48	32.5369	48	30.0194
48.1	32.5979	48.1	30.0809
48.2	32.6583	48.2	30.1425
48.3	32.7144	48.3	30.2041
48.4	32.7724	48.4	30.2657
48.5	32.8331	48.5	30.3272
48.6	32.9023	48.6	30.3888
48.7	32.9614	48.7	30.4503
48.8	33.0225	48.8	30.5119
48.9	33.0841	48.9	30.5734
49	33.1425	49	30.635
49.1	33.2018	49.1	30.6965
49.2	33.261	49.2	30.758
49.3	33.3171	49.3	30.8196
49.4	33.3748	49.4	30.8811
49.5	33.4305	49.5	30.9426
49.6	33.4861	49.6	31.0041
49.7	33.543	49.7	31.0656
49.8	33.6008	49.8	31.1271
49.9	33.6631	49.9	31.1886
50	33.7284	50	31.2501
50.1	33.7901	50.1	31.3116
50.2	33.8518	50.2	31.3731
50.3	33.9095	50.3	31.4346
50.4	33.9657	50.4	31.4961
50.5	34.0322	50.5	31.5575
50.6	34.0986	50.6	31.619
50.7	34.1618	50.7	31.6805
50.8	34.2225	50.8	31.7419
50.9	34.2837	50.9	31.8034
51	34.3456	51	31.8648
51.1	34.405	51.1	31.9263
51.2	34.4628	51.2	31.9877
51.3	34.5255	51.3	32.0491
51.4	34.5858	51.4	32.1106
51.5	34.651	51.5	32.172
51.6	34.7109	51.6	32.2334
51.7	34.7693	51.7	32.2948
51.8	34.8279	51.8	32.3562
51.9	34.884	51.9	32.4177
52	34.9411	52	32.479
52.1	35.0007	52.1	32.5405
52.2	35.0583	52.2	32.6018
52.3	35.1204	52.3	32.6632
52.4	35.181	52.4	32.7246
52.5	35.2349	52.5	32.786
52.6	35.2954	52.6	32.8474
52.7	35.3576	52.7	32.9088
52.8	35.4214	52.8	32.9701
52.9	35.4802	52.9	33.0315
53	35.533	53	33.0928
53.1	35.592	53.1	33.1542
53.2	35.647	53.2	33.2155
53.3	35.7031	53.3	33.2769
53.4	35.7616	53.4	33.3382
53.5	35.8229	53.5	33.3996
53.6	35.8831	53.6	33.4609
53.7	35.943	53.7	33.5222
53.8	36.0025	53.8	33.5835
53.9	36.0645	53.9	33.6449
54	36.1255	54	33.7062
54.1	36.1883	54.1	33.7675
54.2	36.2511	54.2	33.8288
54.3	36.3141	54.3	33.8901
54.4	36.3755	54.4	33.9514
54.5	36.4344	54.5	34.0127
54.6	36.495	54.6	34.0739
54.7	36.5523	54.7	34.1352
54.8	36.6191	54.8	34.1965
54.9	36.6802	54.9	34.2578
55	36.7361	55	34.319
55.1	36.793	55.1	34.3803
55.2	36.8511	55.2	34.4416
55.3	36.9097	55.3	34.5028
55.4	36.9701	55.4	34.5641
55.5	37.0305	55.5	34.6253
55.6	37.0871	55.6	34.6865
55.7	37.1425	55.7	34.7478
55.8	37.1999	55.8	34.809
55.9	37.2615	55.9	34.8703
56	37.3207	56	34.9315
56.1	37.377	56.1	34.9927
56.2	37.4362	56.2	35.0539
56.3	37.4905	56.3	35.1151
56.4	37.5534	56.4	35.1763
56.5	37.6173	56.5	35.2375
56.6	37.6762	56.6	35.2987
56.7	37.7371	56.7	35.3599
56.8	37.7976	56.8	35.4211
56.9	37.8543	56.9	35.4823
57	37.9076	57	35.5434
57.1	37.963	57.1	35.6046
57.2	38.0231	57.2	35.6658
57.3	38.0844	57.3	35.7269
57.4	38.1417	57.4	35.7881
57.5	38.2002	57.5	35.8492
57.6	38.2659	57.6	35.9104
57.7	38.3199	57.7	35.9715
57.8	38.3777	57.8	36.0327
57.9	38.4381	57.9	36.0938
58	38.4977	58	36.1549
58.1	38.5515	58.1	36.2161
58.2	38.6119	58.2	36.2772
58.3	38.6837	58.3	36.3383
58.4	38.7431	58.4	36.3994
58.5	38.811	58.5	36.4605
58.6	38.8781	58.6	36.5216
58.7	38.9308	58.7	36.5827
58.8	38.9716	58.8	36.6438
58.9	39.016	58.9	36.7049
59	39.0631	59	36.766
59.1	39.1303	59.1	36.8271
59.2	39.1303	59.2	36.8881
59.3		59.3	36.9492
59.4		59.4	37.0103
59.5		59.5	37.0713
59.6		59.6	37.1324
59.7		59.7	37.1935
59.8		59.8	37.2545
59.9		59.9	37.3156
60		60	37.3766
60.1		60.1	37.3766
60.2		60.2	37.3758
60.3		60.3	37.3749
60.4		60.4	37.3741
60.5		60.5	37.3733
60.6		60.6	37.3724
60.7		60.7	37.3716
60.8		60.8	37.3708
60.9		60.9	37.37
61		61	37.3691
61.1		61.1	37.3683
61.2		61.2	37.3675
61.3		61.3	37.3667
61.4		61.4	37.3658
61.5		61.5	37.365
61.6		61.6	37.3642
61.7		61.7	37.3633
61.8	35.2641	61.8	37.3625
61.9	35.1842	61.9	37.3617
62	35.1616	62	37.3609
62.1	35.1274	62.1	37.36
62.2	35.0968	62.2	37.3592
62.3	35.0767	62.3	37.3584
62.4	35.0731	62.4	37.3576
62.5	35.0269	62.5	37.3567
62.6	35.0343	62.6	37.3559
62.7	35.0034	62.7	37.3551
62.8	35.0853	62.8	37.3542
62.9	35.067	62.9	37.3534
63	35.0774	63	37.3526
63.1	35.0404	63.1	37.3518
63.2	34.9723	63.2	37.3509
63.3	34.9982	63.3	37.3501
63.4	35.0489	63.4	37.3493
63.5	35.0963	63.5	37.3485
63.6	35.1034	63.6	37.3476
63.7	35.0896	63.7	37.3468
63.8	35.107	63.8	37.346
63.9	35.1004	63.9	37.3451
64	35.118	64	37.3443
64.1	35.1113	64.1	37.3435
64.2	35.1298	64.2	37.3427
64.3	35.1006	64.3	37.3418
64.4	35.1329	64.4	37.341
64.5	35.1414	64.5	37.3402
64.6	35.1326	64.6	37.3394
64.7	35.115	64.7	37.3385
64.8	35.1261	64.8	37.3377
64.9	35.1353	64.9	37.3369
65	35.1385	65	37.3361
65.1	35.1351	65.1	37.3352
65.2	35.1269	65.2	37.3344
65.3	35.1346	65.3	37.3336
65.4	35.1403	65.4	37.3327
65.5	35.1541	65.5	37.3319
65.6	35.1611	65.6	37.3311
65.7	35.1692	65.7	37.3303
65.8	35.1767	65.8	37.3294
65.9	35.1795	65.9	37.3286
66	35.186	66	37.3278
66.1	35.1862	66.1	37.327
66.2	35.1919	66.2	37.3261
66.3	35.1992	66.3	37.3253
66.4	35.202	66.4	37.3245
66.5	35.1943	66.5	37.3237
66.6	35.1853	66.6	37.3228
66.7	35.1861	66.7	37.322
66.8	35.1872	66.8	37.3212
66.9	35.1918	66.9	37.3204
67	35.1872	67	37.3195
67.1	35.1905	67.1	37.3187
67.2	35.1867	67.2	37.3179
67.3	35.1926	67.3	37.317
67.4	35.199	67.4	37.3162
67.5	35.2028	67.5	37.3154
67.6	35.2096	67.6	37.3146
67.7	35.2128	67.7	37.3137
67.8	35.215	67.8	37.3129
67.9	35.2189	67.9	37.3121
68	35.213	68	37.3113
68.1	35.2169	68.1	37.3104
68.2	35.2186	68.2	37.3096
68.3	35.2196	68.3	37.3088
68.4	35.2288	68.4	37.308
68.5	35.2376	68.5	37.3071
68.6	35.2476	68.6	37.3063
68.7	35.2545	68.7	37.3055
68.8	35.261	68.8	37.3047
68.9	35.2592	68.9	37.3038
69	35.2593	69	37.303
69.1	35.2585	69.1	37.3022
69.2	35.2635	69.2	37.3014
69.3	35.2618	69.3	37.3005
69.4	35.2629	69.4	37.2997
69.5	35.2665	69.5	37.2989
69.6	35.2776	69.6	37.298
69.7	35.274	69.7	37.2972
69.8	35.2744	69.8	37.2964
69.9	35.2548	69.9	37.2956
70	35.2022	70	37.2947
70.1	35.2221	70.1	37.2939
70.2	35.2797	70.2	37.2931
70.3	35.214	70.3	37.2923
70.4	35.2643	70.4	37.2914
70.5	35.3673	70.5	37.2906
70.6	35.3477	70.6	37.2898
70.7	35.2082	70.7	37.289
70.8	35.1085	70.8	37.2881
70.9	35.1772	70.9	37.2873
71	35.3721	71	37.2865
71.1	34.97	71.1	37.2857
71.2	35.8451	71.2	37.2848
71.3	36.032	71.3	37.284
71.4	35.2954	71.4	37.2832
71.5	35.2288	71.5	37.2824
71.6	35.3924	71.6	37.2815
71.7	35.3841	71.7	37.2807
71.8	35.3368	71.8	37.2799
71.9	35.3385	71.9	37.2791
72	35.3573	72	37.2782
72.1	35.4123	72.1	37.2774
72.2	35.2966	72.2	37.2766
72.3	35.5325	72.3	37.2758
72.4	35.4632	72.4	37.2749
72.5	35.3865	72.5	37.2741
72.6	35.3903	72.6	37.2733
72.7	35.4046	72.7	37.2725
72.8	35.5024	72.8	37.2716
72.9	35.6886	72.9	37.2708
73	36.1437	73	37.27
73.1	35.9431	73.1	37.2692
73.2	35.3704	73.2	37.2683
73.3	35.2373	73.3	37.2675
73.4	35.1019	73.4	37.2667
73.5	34.8388	73.5	37.2659
73.6	34.8855	73.6	37.265
73.7	34.7761	73.7	37.2642
73.8	34.6799	73.8	37.2634
73.9	34.8625	73.9	37.2626
74	34.7929	74	37.2617
74.1	34.9872	74.1	37.2609
74.2	35.0798	74.2	37.2601
74.3	35.4966	74.3	37.2593
74.4	35.5355	74.4	37.2584
74.5	35.558	74.5	37.2576
74.6	35.5649	74.6	37.2568
74.7	35.6135	74.7	37.256
74.8	35.6131	74.8	37.2551
74.9	35.5974	74.9	37.2543
75	35.5331	75	37.2535
75.1	35.528	75.1	37.2527
75.2	35.458	75.2	37.2518
75.3	35.4854	75.3	37.251
75.4	35.4883	75.4	37.2502
75.5	35.4544	75.5	37.2494
75.6	35.4756	75.6	37.2485
75.7	35.4875	75.7	37.2477
75.8	35.4841	75.8	37.2469
75.9	35.4711	75.9	37.2461
76	35.4634	76	37.2452
76.1	35.4765	76.1	37.2444
76.2	35.4763	76.2	37.2436
76.3	35.4803	76.3	37.2428
76.4	35.4962	76.4	37.2419
76.5	35.5193	76.5	37.2411
76.6	35.554	76.6	37.2403
76.7	35.5549	76.7	37.2395
76.8	35.5583	76.8	37.2386
76.9	35.5545	76.9	37.2378
77	35.5665	77	37.237
77.1	35.5711	77.1	37.2362
77.2	35.5749	77.2	37.2353
77.3	35.5759	77.3	37.2345
77.4	35.5873	77.4	37.2337
77.5	35.573	77.5	37.2329
77.6	35.5889	77.6	37.232
77.7	35.5872	77.7	37.2312
77.8	35.6012	77.8	37.2304
77.9	35.6035	77.9	37.2296
78	35.5921	78	37.2287
78.1	35.5913	78.1	37.2279
78.2	35.5923	78.2	37.2271
78.3	35.587	78.3	37.2263
78.4	35.5883	78.4	37.2254
78.5	35.5882	78.5	37.2246
78.6	35.5835	78.6	37.2238
78.7	35.5762	78.7	37.223
78.8	35.5737	78.8	37.2221
78.9	35.5687	78.9	37.2213
79	35.5759	79	37.2205
79.1	35.5826	79.1	37.2197
79.2	35.5917	79.2	37.2189
79.3	35.5872	79.3	37.218
79.4	35.5879	79.4	37.2172
79.5	35.5891	79.5	37.2164
79.6	35.5896	79.6	37.2156
79.7	35.5925	79.7	37.2147
79.8	35.5921	79.8	37.2139
79.9	35.5929	79.9	37.2131
80	35.595	80	37.2123
80.1	35.596	80.1	37.2114
80.2	35.5968	80.2	37.2106
80.3	35.5976	80.3	37.2098
80.4	35.5977	80.4	37.209
80.5	35.5978	80.5	37.2081
80.6	35.5972	80.6	37.2073
80.7	35.5976	80.7	37.2065
80.8	35.5954	80.8	37.2057
80.9	35.596	80.9	37.2048
81	35.597	81	37.204
81.1	35.5977	81.1	37.2032
81.2	35.6006	81.2	37.2024
81.3	35.6007	81.3	37.2016
81.4	35.602	81.4	37.2007
81.5	35.6008	81.5	37.1999
81.6	35.6002	81.6	37.1991
81.7	35.603	81.7	37.1983
81.8	35.6081	81.8	37.1974
81.9	35.6121	81.9	37.1966
82	35.6085	82	37.1958
82.1	35.607	82.1	37.195
82.2	35.6109	82.2	37.1941
82.3	35.6162	82.3	37.1933
82.4	35.6179	82.4	37.1925
82.5	35.6215	82.5	37.1917
82.6	35.6188	82.6	37.1908
82.7	35.6217	82.7	37.19
82.8	35.6206	82.8	37.1892
82.9	35.6215	82.9	37.1884
83	35.6247	83	37.1876
83.1	35.6242	83.1	37.1867
83.2	35.6282	83.2	37.1859
83.3	35.6289	83.3	37.1851
83.4	35.6272	83.4	37.1843
83.5	35.6283	83.5	37.1834
83.6	35.6306	83.6	37.1826
83.7	35.6352	83.7	37.1818
83.8	35.6342	83.8	37.181
83.9	35.6395	83.9	37.1801
84	35.642	84	37.1793
84.1	35.6433	84.1	37.1785
84.2	35.645	84.2	37.1777
84.3	35.6406	84.3	37.1769
84.4	35.6449	84.4	37.176
84.5	35.6517	84.5	37.1752
84.6	35.652	84.6	37.1744
84.7	35.6556	84.7	37.1736
84.8	35.6587	84.8	37.1727
84.9	35.6597	84.9	37.1719
85	35.6647	85	37.1711
85.1	35.6678	85.1	37.1703
85.2	35.6675	85.2	37.1694
85.3	35.6668	85.3	37.1686
85.4	35.667	85.4	37.1678
85.5	35.6678	85.5	37.167
85.6	35.6743	85.6	37.1662
85.7	35.6804	85.7	37.1653
85.8	35.6887	85.8	37.1645
85.9	35.6897	85.9	37.1637
86	35.6903	86	37.1629
86.1	35.6877	86.1	37.162
86.2	35.6935	86.2	37.1612
86.3	35.6951	86.3	37.1604
86.4	35.697	86.4	37.1596
86.5	35.6989	86.5	37.1587
86.6	35.6926	86.6	37.1579
86.7	35.7009	86.7	37.1571
86.8	35.7094	86.8	37.1563
86.9	35.7166	86.9	37.1555
87	35.7258	87	37.1546
87.1	35.7246	87.1	37.1538
87.2	35.7196	87.2	37.153
87.3	35.7149	87.3	37.1522
87.4	35.7112	87.4	37.1513
87.5	35.7021	87.5	37.1505
87.6	35.6947	87.6	37.1497
87.7	35.6839	87.7	37.1489
87.8	35.6891	87.8	37.1481
87.9	35.6905	87.9	37.1472
88	35.6895	88	37.1464
88.1	35.6869	88.1	37.1456
88.2	35.6827	88.2	37.1448
88.3	35.6845	88.3	37.1439
88.4	35.6896	88.4	37.1431
88.5	35.7002	88.5	37.1423
88.6	35.7078	88.6	37.1415
88.7	35.7139	88.7	37.1407
88.8	35.7272	88.8	37.1398
88.9	35.7347	88.9	37.139
89	35.7404	89	37.1382
89.1	35.7509	89.1	37.1374
89.2	35.7593	89.2	37.1365
89.3	35.7723	89.3	37.1357
89.4	35.7688	89.4	37.1349
89.5	35.7571	89.5	37.1341
89.6	35.7577	89.6	37.1333
89.7	35.7509	89.7	37.1324
89.8	35.7385	89.8	37.1316
89.9	35.7263	89.9	37.1308
90	35.721	90	37.13
90.1	35.7072	90.1	37.1291
90.2	35.7033	90.2	37.1283
90.3	35.704	90.3	37.1275
90.4	35.7023	90.4	37.1267
90.5	35.7061	90.5	37.1259
90.6	35.7062	90.6	37.125
90.7	35.7121	90.7	37.1242
90.8	35.7129	90.8	37.1234
90.9	35.707	90.9	37.1226
91	35.6978	91	37.1217
91.1	35.6946	91.1	37.1209
91.2	35.696	91.2	37.1201
91.3	35.7129	91.3	37.1193
91.4	35.7244	91.4	37.1185
91.5	35.7319	91.5	37.1176
91.6	35.735	91.6	37.1168
91.7	35.7453	91.7	37.116
91.8	35.7515	91.8	37.1152
91.9	35.749	91.9	37.1144
92	35.7452	92	37.1135
92.1	35.7372	92.1	37.1127
92.2	35.7215	92.2	37.1119
92.3	35.7028	92.3	37.1111
92.4	35.6935	92.4	37.1102
92.5	35.6875	92.5	37.1094
92.6	35.6823	92.6	37.1086
92.7	35.6889	92.7	37.1078
92.8	35.7186	92.8	37.107
92.9	35.7331	92.9	37.1061
93	35.7464	93	37.1053
93.1	35.7618	93.1	37.1045
93.2	35.7689	93.2	37.1037
93.3	35.7747	93.3	37.1029
93.4	35.7867	93.4	37.102
93.5	35.7894	93.5	37.1012
93.6	35.7903	93.6	37.1004
93.7	35.7931	93.7	37.0996
93.8	35.7982	93.8	37.0987
93.9	35.7884	93.9	37.0979
94	35.7974	94	37.0971
94.1	35.8022	94.1	37.0963
94.2	35.8114	94.2	37.0955
94.3	35.8291	94.3	37.0946
94.4	35.8405	94.4	37.0938
94.5	35.8558	94.5	37.093
94.6	35.871	94.6	37.0922
94.7	35.8695	94.7	37.0914
94.8	35.8647	94.8	37.0905
94.9	35.8483	94.9	37.0897
95	35.8289	95	37.0889
95.1	35.8137	95.1	37.0881
95.2	35.8062	95.2	37.0872
95.3	35.8005	95.3	37.0864
95.4	35.7974	95.4	37.0856
95.5	35.8057	95.5	37.0848
95.6	35.8267	95.6	37.084
95.7	35.8442	95.7	37.0831
95.8	35.8608	95.8	37.0823
95.9	35.8769	95.9	37.0815
96	35.8854	96	37.0807
96.1	35.8974	96.1	37.0799
96.2	35.9033	96.2	37.079
96.3	35.9048	96.3	37.0782
96.4	35.895	96.4	37.0774
96.5	35.8877	96.5	37.0766
96.6	35.8809	96.6	37.0758
96.7	35.875	96.7	37.0749
96.8	35.8703	96.8	37.0741
96.9	35.8694	96.9	37.0733
97	35.8698	97	37.0725
97.1	35.8756	97.1	37.0717
97.2	35.8734	97.2	37.0708
97.3	35.8806	97.3	37.07
97.4	35.8821	97.4	37.0692
97.5	35.8864	97.5	37.0684
97.6	35.8867	97.6	37.0675
97.7	35.8875	97.7	37.0667
97.8	35.8894	97.8	37.0659
97.9	35.9013	97.9	37.0651
98	35.9083	98	37.0643
98.1	35.9075	98.1	37.0634
98.2	35.9179	98.2	37.0626
98.3	35.9239	98.3	37.0618
98.4	35.9214	98.4	37.061
98.5	35.9194	98.5	37.0602
98.6	35.9266	98.6	37.0593
98.7	35.924	98.7	37.0585
98.8	35.9243	98.8	37.0577
98.9	35.925	98.9	37.0569
99	35.9354	99	37.0561
99.1	35.9428	99.1	37.0552
99.2	35.9456	99.2	37.0544
99.3	35.9469	99.3	37.0536
99.4	35.9448	99.4	37.0528
99.5	35.9441	99.5	37.052
99.6	35.9415	99.6	37.0511
99.7	35.9399	99.7	37.0503
99.8	35.9297	99.8	37.0495
99.9	35.9177	99.9	37.0487
100	35.9012	100	37.0479
100.1	35.9005	100.1	37.047
100.2	35.8985	100.2	37.0462
100.3	35.8929	100.3	37.0454
100.4	35.9015	100.4	37.0446
100.5	35.9026	100.5	37.0438
100.6	35.8994	100.6	37.0429
100.7	35.8987	100.7	37.0421
100.8	35.8964	100.8	37.0413
100.9	35.8975	100.9	37.0405
101	35.8981	101	37.0397
101.1	35.8967	101.1	37.0388
101.2	35.8944	101.2	37.038
101.3	35.8953	101.3	37.0372
101.4	35.8993	101.4	37.0364
101.5	35.9005	101.5	37.0356
101.6	35.9035	101.6	37.0347
101.7	35.9031	101.7	37.0339
101.8	35.9023	101.8	37.0331
101.9	35.9036	101.9	37.0323
102	35.9076	102	37.0315
102.1	35.9092	102.1	37.0306
102.2	35.9108	102.2	37.0298
102.3	35.9131	102.3	37.029
102.4	35.9151	102.4	37.0282
102.5	35.9192	102.5	37.0274
102.6	35.9164	102.6	37.0265
102.7	35.9134	102.7	37.0257
102.8	35.9169	102.8	37.0249
102.9	35.9164	102.9	37.0241
103	35.9172	103	37.0233
103.1	35.9156	103.1	37.0224
103.2	35.9114	103.2	37.0216
103.3	35.9099	103.3	37.0208
103.4	35.912	103.4	37.02
103.5	35.9139	103.5	37.0192
103.6	35.9146	103.6	37.0183
103.7	35.9207	103.7	37.0175
103.8	35.9199	103.8	37.0167
103.9	35.9218	103.9	37.0159
104	35.9242	104	37.0151
104.1	35.9261	104.1	37.0142
104.2	35.9258	104.2	37.0134
104.3	35.9233	104.3	37.0126
104.4	35.9221	104.4	37.0118
104.5	35.9195	104.5	37.011
104.6	35.9195	104.6	37.0102
104.7	35.9121	104.7	37.0093
104.8	35.9139	104.8	37.0085
104.9	35.9135	104.9	37.0077
105	35.9157	105	37.0069
105.1	35.9143	105.1	37.0061
105.2	35.9129	105.2	37.0052
105.3	35.9167	105.3	37.0044
105.4	35.9176	105.4	37.0036
105.5	35.9204	105.5	37.0028
105.6	35.9195	105.6	37.002
105.7	35.9181	105.7	37.0011
105.8	35.9167	105.8	37.0003
105.9	35.9099	105.9	36.9995
106	35.9117	106	36.9987
106.1	35.9143	106.1	36.9979
106.2	35.9166	106.2	36.997
106.3	35.9149	106.3	36.9962
106.4	35.9152	106.4	36.9954
106.5	35.9154	106.5	36.9946
106.6	35.9167	106.6	36.9938
106.7	35.9177	106.7	36.9929
106.8	35.9171	106.8	36.9921
106.9	35.9193	106.9	36.9913
107	35.9192	107	36.9905
107.1	35.9183	107.1	36.9897
107.2	35.9239	107.2	36.9889
107.3	35.9281	107.3	36.988
107.4	35.9267	107.4	36.9872
107.5	35.9244	107.5	36.9864
107.6	35.9225	107.6	36.9856
107.7	35.9244	107.7	36.9848
107.8	35.9239	107.8	36.9839
107.9	35.9222	107.9	36.9831
108	35.9238	108	36.9823
108.1	35.9221	108.1	36.9815
108.2	35.9239	108.2	36.9807
108.3	35.9247	108.3	36.9798
108.4	35.9265	108.4	36.979
108.5	35.926	108.5	36.9782
108.6	35.9307	108.6	36.9774
108.7	35.9318	108.7	36.9766
108.8	35.929	108.8	36.9758
108.9	35.9312	108.9	36.9749
109	35.9326	109	36.9741
109.1	35.9337	109.1	36.9733
109.2	35.9349	109.2	36.9725
109.3	35.933	109.3	36.9717
109.4	35.9319	109.4	36.9708
109.5	35.9307	109.5	36.97
109.6	35.9268	109.6	36.9692
109.7	35.9243	109.7	36.9684
109.8	35.9251	109.8	36.9676
109.9	35.9277	109.9	36.9668
110	35.9299	110	36.9659
110.1	35.9274	110.1	36.9651
110.2	35.9298	110.2	36.9643
110.3	35.931	110.3	36.9635
110.4	35.9324	110.4	36.9627
110.5	35.9314	110.5	36.9618
110.6	35.93	110.6	36.961
110.7	35.9334	110.7	36.9602
110.8	35.9388	110.8	36.9594
110.9	35.9375	110.9	36.9586
111	35.9343	111	36.9578
111.1	35.934	111.1	36.9569
111.2	35.9335	111.2	36.9561
111.3	35.9356	111.3	36.9553
111.4	35.9355	111.4	36.9545
111.5	35.9365	111.5	36.9537
111.6	35.9313	111.6	36.9528
111.7	35.936	111.7	36.952
111.8	35.9341	111.8	36.9512
111.9	35.9336	111.9	36.9504
112	35.9411	112	36.9496
112.1	35.9413	112.1	36.9488
112.2	35.943	112.2	36.9479
112.3	35.9424	112.3	36.9471
112.4	35.9449	112.4	36.9463
112.5	35.9442	112.5	36.9455
112.6	35.9453	112.6	36.9447
112.7	35.949	112.7	36.9438
112.8	35.9513	112.8	36.943
112.9	35.9569	112.9	36.9422
113	35.9642	113	36.9414
113.1	35.9673	113.1	36.9406
113.2	35.9701	113.2	36.9398
113.3	35.9688	113.3	36.9389
113.4	35.9715	113.4	36.9381
113.5	35.9779	113.5	36.9373
113.6	35.9829	113.6	36.9365
113.7	35.9885	113.7	36.9357
113.8	35.9876	113.8	36.9349
113.9	35.9865	113.9	36.934
114	35.9891	114	36.9332
114.1	35.9953	114.1	36.9324
114.2	35.9934	114.2	36.9316
114.3	35.9915	114.3	36.9308
114.4	35.9949	114.4	36.9299
114.5	36.0037	114.5	36.9291
114.6	36.0076	114.6	36.9283
114.7	36.0053	114.7	36.9275
114.8	36.0056	114.8	36.9267
114.9	36.0024	114.9	36.9259
115	36.0096	115	36.925
115.1	36.0141	115.1	36.9242
115.2	36.031	115.2	36.9234
115.3	36.0471	115.3	36.9226
115.4	36.0484	115.4	36.9218
115.5	36.079	115.5	36.921
115.6	36.0885	115.6	36.9201
115.7	36.0885	115.7	36.9193
115.8	36.079	115.8	36.9185
115.9	36.0706	115.9	36.9177
116	36.0671	116	36.9169
116.1	36.0679	116.1	36.9161
116.2		116.2	36.9152
116.3		116.3	36.9144
116.4		116.4	36.9136
116.5		116.5	36.9128
116.6		116.6	36.912
116.7		116.7	36.9112
116.8		116.8	36.9103
116.9		116.9	36.9103
117		117	37.0333
117.1		117.1	37.1562
117.2		117.2	37.2791
117.3		117.3	37.402
117.4		117.4	37.5249
117.5		117.5	37.6478
117.6		117.6	37.7707
117.7		117.7	37.8935
117.8		117.8	38.0163
117.9		117.9	38.1392
118		118	38.2619
118.1		118.1	38.3847
118.2		118.2	38.5075
118.3		118.3	38.6303
118.4		118.4	38.753
118.5		118.5	38.8757
118.6		118.6	38.9984
118.7	41.6417	118.7	39.1211
118.8	41.8314	118.8	39.2438
118.9	41.9264	118.9	39.3664
119	42.0017	119	39.4891
119.1	42.145	119.1	39.6117
119.2	42.3835	119.2	39.7343
119.3	42.5066	119.3	39.8569
119.4	42.6295	119.4	39.9795
119.5	42.6624	119.5	40.102
119.6	42.7844	119.6	40.2246
119.7	42.942	119.7	40.3471
119.8	43.0991	119.8	40.4697
119.9	43.1785	119.9	40.5922
120	43.3158	120	40.7146
120.1	43.4308	120.1	40.8371
120.2	43.5544	120.2	40.9596
120.3	43.6407	120.3	41.082
120.4	43.7637	120.4	41.2044
120.5	43.8733	120.5	41.3268
120.6	43.9774	120.6	41.4492
120.7	44.1019	120.7	41.5716
120.8	44.2217	120.8	41.694
120.9	44.3274	120.9	41.8163
121	44.4309	121	41.9386
121.1	44.564	121.1	42.0609
121.2	44.665	121.2	42.1833
121.3	44.7779	121.3	42.3055
121.4	44.8716	121.4	42.4278
121.5	44.9855	121.5	42.55
121.6	45.088	121.6	42.6723
121.7	45.1983	121.7	42.7945
121.8	45.3081	121.8	42.9167
121.9	45.42	121.9	43.0389
122	45.531	122	43.1611
122.1	45.6454	122.1	43.2832
122.2	45.7573	122.2	43.4054
122.3	45.8736	122.3	43.5275
122.4	45.9834	122.4	43.6497
122.5	46.0919	122.5	43.7717
122.6	46.2037	122.6	43.8938
122.7	46.3212	122.7	44.0159
122.8	46.4395	122.8	44.1379
122.9	46.5501	122.9	44.26
123	46.66	123	44.382
123.1	46.7754	123.1	44.504
123.2	46.8871	123.2	44.626
123.3	46.999	123.3	44.748
123.4	47.1091	123.4	44.8699
123.5	47.2239	123.5	44.9918
123.6	47.3368	123.6	45.1138
123.7	47.4506	123.7	45.2357
123.8	47.5713	123.8	45.3576
123.9	47.6843	123.9	45.4795
124	47.7929	124	45.6013
124.1	47.9053	124.1	45.7232
124.2	48.0189	124.2	45.845
124.3	48.1332	124.3	45.9668
124.4	48.2569	124.4	46.0886
124.5	48.376	124.5	46.2104
124.6	48.4938	124.6	46.3322
124.7	48.6095	124.7	46.4539
124.8	48.7205	124.8	46.5757
124.9	48.8381	124.9	46.6974
125	48.9606	125	46.8191
125.1	49.0848	125.1	46.9408
125.2	49.2065	125.2	47.0625
125.3	49.3205	125.3	47.1841
125.4	49.439	125.4	47.3058
125.5	49.5602	125.5	47.4274
125.6	49.6795	125.6	47.549
125.7	49.7989	125.7	47.6706
125.8	49.9137	125.8	47.7922
125.9	50.0318	125.9	47.9138
126	50.1519	126	48.0353
126.1	50.2688	126.1	48.1568
126.2	50.3855	126.2	48.2784
126.3	50.5028	126.3	48.3999
126.4	50.6188	126.4	48.5214
126.5	50.7366	126.5	48.6428
126.6	50.8542	126.6	48.7643
126.7	50.9691	126.7	48.8857
126.8	51.0819	126.8	49.0072
126.9	51.2016	126.9	49.1286
127	51.3183	127	49.25
127.1	51.4395	127.1	49.3713
127.2	51.5561	127.2	49.4927
127.3	51.6703	127.3	49.6141
127.4	51.7884	127.4	49.7354
127.5	51.9051	127.5	49.8567
127.6	52.0226	127.6	49.978
127.7	52.1395	127.7	50.0993
127.8	52.2552	127.8	50.2206
127.9	52.3766	127.9	50.3418
128	52.4936	128	50.4631
128.1	52.6132	128.1	50.5843
128.2	52.7336	128.2	50.7055
128.3	52.8577	128.3	50.8267
128.4	52.9713	128.4	50.9479
128.5	53.085	128.5	51.069
128.6	53.1947	128.6	51.1902
128.7	53.31	128.7	51.3113
128.8	53.4284	128.8	51.4324
128.9	53.5493	128.9	51.5535
129	53.6706	129	51.6746
129.1	53.7866	129.1	51.7957
129.2	53.9054	129.2	51.9167
129.3	54.0247	129.3	52.0378
129.4	54.1438	129.4	52.1588
129.5	54.2675	129.5	52.2798
129.6	54.3832	129.6	52.4008
129.7	54.4999	129.7	52.5218
129.8	54.6183	129.8	52.6427
129.9	54.7349	129.9	52.7637
130	54.8514	130	52.8846
130.1	54.9683	130.1	53.0055
130.2	55.084	130.2	53.1264
130.3	55.2042	130.3	53.2473
130.4	55.3235	130.4	53.3681
130.5	55.4421	130.5	53.489
130.6	55.5606	130.6	53.6098
130.7	55.6817	130.7	53.7306
130.8	55.8033	130.8	53.8514
130.9	55.9247	130.9	53.9722
131	56.0434	131	54.093
131.1	56.1628	131.1	54.2137
131.2	56.2763	131.2	54.3345
131.3	56.3925	131.3	54.4552
131.4	56.5135	131.4	54.5759
131.5	56.6336	131.5	54.6966
131.6	56.752	131.6	54.8173
131.7	56.8744	131.7	54.938
131.8	56.9926	131.8	55.0586
131.9	57.1064	131.9	55.1792
132	57.2221	132	55.2998
132.1	57.3397	132.1	55.4204
132.2	57.4595	132.2	55.541
132.3	57.5754	132.3	55.6616
132.4	57.6895	132.4	55.7822
132.5	57.8098	132.5	55.9027
132.6	57.9314	132.6	56.0232
132.7	58.0496	132.7	56.1437
132.8	58.1705	132.8	56.2642
132.9	58.2941	132.9	56.3847
133	58.4121	133	56.5051
133.1	58.5318	133.1	56.6256
133.2	58.651	133.2	56.746
133.3	58.7704	133.3	56.8664
133.4	58.8892	133.4	56.9868
133.5	59.0092	133.5	57.1072
133.6	59.1275	133.6	57.2275
133.7	59.2419	133.7	57.3479
133.8	59.3657	133.8	57.4682
133.9	59.4826	133.9	57.5886
134	59.5958	134	57.7088
134.1	59.7177	134.1	57.8291
134.2	59.836	134.2	57.9494
134.3	59.9561	134.3	58.0697
134.4	60.08	134.4	58.1899
134.5	60.2046	134.5	58.3101
134.6	60.332	134.6	58.4303
134.7	60.4598	134.7	58.5505
134.8	60.5832	134.8	58.6707
134.9	60.6996	134.9	58.7909
135	60.8179	135	58.911
135.1	60.9375	135.1	59.0311
135.2	61.0579	135.2	59.1513
135.3	61.1766	135.3	59.2714
135.4	61.2945	135.4	59.3915
135.5	61.4109	135.5	59.5115
135.6	61.5314	135.6	59.6315
135.7	61.6539	135.7	59.7516
135.8	61.7771	135.8	59.8716
135.9	61.898	135.9	59.9916
136	62.0138	136	60.1116
136.1	62.1341	136.1	60.2316
136.2	62.2504	136.2	60.3515
136.3	62.3655	136.3	60.4715
136.4	62.4805	136.4	60.5914
136.5	62.5974	136.5	60.7113
136.6	62.7101	136.6	60.8312
136.7	62.8307	136.7	60.9511
136.8	62.9471	136.8	61.071
136.9	63.0614	136.9	61.1908
137	63.1777	137	61.3106
137.1	63.2954	137.1	61.4304
137.2	63.4095	137.2	61.5503
137.3	63.5244	137.3	61.67
137.4	63.6389	137.4	61.7898
137.5	63.7564	137.5	61.9095
137.6	63.875	137.6	62.0293
137.7	63.9959	137.7	62.149
137.8	64.1147	137.8	62.2687
137.9	64.2356	137.9	62.3884
138	64.3599	138	62.5081
138.1	64.4814	138.1	62.6278
138.2	64.6023	138.2	62.7474
138.3	64.7192	138.3	62.867
138.4	64.8355	138.4	62.9867
138.5	64.9565	138.5	63.1062
138.6	65.0684	138.6	63.2258
138.7	65.1859	138.7	63.3454
138.8	65.3057	138.8	63.4649
138.9	65.4231	138.9	63.5845
139	65.5387	139	63.704
139.1	65.6602	139.1	63.8235
139.2	65.7816	139.2	63.943
139.3	65.9051	139.3	64.0625
139.4	66.0226	139.4	64.1819
139.5	66.1442	139.5	64.3013
139.6	66.2617	139.6	64.4208
139.7	66.3814	139.7	64.5402
139.8	66.502	139.8	64.6596
[truncated: 5,181 more rows]
