# Supplementary material for: Key mechanistic features of the trade-off between antibody escape and host cell binding in the SARS-CoV-2 Omicron variant spike proteins
Source: EMBO J. 2024 Mar 11;43(8):5. doi: 10.1038/s44318-024-00062-z (PMC11021471; doi:10.1038/s44318-024-00062-z)
Supplement: Supplementary file 10 — Source Data Fig. 5 [file 44318_2024_62_MOESM10_ESM.zip › Figure 5/5A/fig5-hACE2-RBD BA.2.xlsx]

## Sheet: hACE2-RBD BA.2
Run 1; Ch 3; Fc 2-1; Cy 3; homosapiens-1; Conc 12.5 25 50 100 200 nM_X	Run 1; Ch 3; Fc 2-1; Cy 3; homosapiens-1; Conc 12.5 25 50 100 200 nM_Y	Run 1; Ch 3; Fc 2-1; Cy 3; homosapiens-1; Conc 12.5 25 50 100 200 nM; Fitted_X	Run 1; Ch 3; Fc 2-1; Cy 3; homosapiens-1; Conc 12.5 25 50 100 200 nM; Fitted_Y
-39.6	-0.350214	-39.6	0
-39.5	1.1353	-39.5	0
-39.4	-0.638996	-39.4	0
-39.3	0.4696	-39.3	0
-39.2	-0.0440978	-39.2	0
-39.1	-0.518602	-39.1	0
-39	-0.2647	-39	0
-38.9	-0.178299	-38.9	0
-38.8	-0.1722	-38.8	0
-38.7	-0.0758062	-38.7	0
-38.6	-0.126598	-38.6	0
-38.5	-0.102	-38.5	0
-38.4	-0.190397	-38.4	0
-38.3	-0.3388	-38.3	0
-38.2	-0.341701	-38.2	0
-38.1	-0.354701	-38.1	0
-38	-0.3348	-38	0
-37.9	-0.0492069	-37.9	0
-37.8	-0.2028	-37.8	0
-37.7	-0.107704	-37.7	0
-37.6	-0.395404	-37.6	0
-37.5	-0.2629	-37.5	0
-37.4	-0.185799	-37.4	0
-37.3	-0.2733	-37.3	0
-37.2	-0.337302	-37.2	0
-37.1	-0.384698	-37.1	0
-37	-0.2651	-37	0
-36.9	-0.238199	-36.9	0
-36.8	-0.2363	-36.8	0
-36.7	-0.316898	-36.7	0
-36.6	-0.361198	-36.6	0
-36.5	-0.4247	-36.5	0
-36.4	-0.441299	-36.4	0
-36.3	-0.4285	-36.3	0
-36.2	-0.4045	-36.2	0
-36.1	-0.3934	-36.1	0
-36	-0.3768	-36	0
-35.9	-0.376499	-35.9	0
-35.8	-0.3723	-35.8	0
-35.7	-0.3804	-35.7	0
-35.6	-0.3833	-35.6	0
-35.5	-0.3792	-35.5	0
-35.4	-0.3745	-35.4	0
-35.3	-0.3668	-35.3	0
-35.2	-0.3629	-35.2	0
-35.1	-0.3584	-35.1	0
-35	-0.3592	-35	0
-34.9	-0.362	-34.9	0
-34.8	-0.3574	-34.8	0
-34.7	-0.3512	-34.7	0
-34.6	-0.3526	-34.6	0
-34.5	-0.3547	-34.5	0
-34.4	-0.3459	-34.4	0
-34.3	-0.3464	-34.3	0
-34.2	-0.3373	-34.2	0
-34.1	-0.332	-34.1	0
-34	-0.3319	-34	0
-33.9	-0.3279	-33.9	0
-33.8	-0.3222	-33.8	0
-33.7	-0.3185	-33.7	0
-33.6	-0.3166	-33.6	0
-33.5	-0.3143	-33.5	0
-33.4	-0.3186	-33.4	0
-33.3	-0.31	-33.3	0
-33.2	-0.2967	-33.2	0
-33.1	-0.2836	-33.1	0
-33	-0.2702	-33	0
-32.9	-0.2677	-32.9	0
-32.8	-0.2798	-32.8	0
-32.7	-0.2967	-32.7	0
-32.6	-0.3079	-32.6	0
-32.5	-0.3069	-32.5	0
-32.4	-0.3039	-32.4	0
-32.3	-0.2988	-32.3	0
-32.2	-0.296	-32.2	0
-32.1	-0.2928	-32.1	0
-32	-0.2949	-32	0
-31.9	-0.2964	-31.9	0
-31.8	-0.2815	-31.8	0
-31.7	-0.2798	-31.7	0
-31.6	-0.2811	-31.6	0
-31.5	-0.2812	-31.5	0
-31.4	-0.2765	-31.4	0
-31.3	-0.2736	-31.3	0
-31.2	-0.2723	-31.2	0
-31.1	-0.2696	-31.1	0
-31	-0.2746	-31	0
-30.9	-0.2693	-30.9	0
-30.8	-0.2652	-30.8	0
-30.7	-0.266	-30.7	0
-30.6	-0.2686	-30.6	0
-30.5	-0.2659	-30.5	0
-30.4	-0.2606	-30.4	0
-30.3	-0.2592	-30.3	0
-30.2	-0.2536	-30.2	0
-30.1	-0.2536	-30.1	0
-30	-0.253	-30	0
-29.9	-0.251	-29.9	0
-29.8	-0.25	-29.8	0
-29.7	-0.2489	-29.7	0
-29.6	-0.2488	-29.6	0
-29.5	-0.2469	-29.5	0
-29.4	-0.2483	-29.4	0
-29.3	-0.2501	-29.3	0
-29.2	-0.2512	-29.2	0
-29.1	-0.2489	-29.1	0
-29	-0.244	-29	0
-28.9	-0.2386	-28.9	0
-28.8	-0.2326	-28.8	0
-28.7	-0.2286	-28.7	0
-28.6	-0.2275	-28.6	0
-28.5	-0.2211	-28.5	0
-28.4	-0.2158	-28.4	0
-28.3	-0.2224	-28.3	0
-28.2	-0.2183	-28.2	0
-28.1	-0.2181	-28.1	0
-28	-0.2205	-28	0
-27.9	-0.2218	-27.9	0
-27.8	-0.2212	-27.8	0
-27.7	-0.2207	-27.7	0
-27.6	-0.2252	-27.6	0
-27.5	-0.224	-27.5	0
-27.4	-0.223	-27.4	0
-27.3	-0.2273	-27.3	0
-27.2	-0.2256	-27.2	0
-27.1	-0.2317	-27.1	0
-27	-0.2319	-27	0
-26.9	-0.226	-26.9	0
-26.8	-0.2272	-26.8	0
-26.7	-0.2258	-26.7	0
-26.6	-0.2273	-26.6	0
-26.5	-0.2277	-26.5	0
-26.4	-0.2275	-26.4	0
-26.3	-0.2282	-26.3	0
-26.2	-0.2307	-26.2	0
-26.1	-0.2266	-26.1	0
-26	-0.2308	-26	0
-25.9	-0.2307	-25.9	0
-25.8	-0.2313	-25.8	0
-25.7	-0.2309	-25.7	0
-25.6	-0.2295	-25.6	0
-25.5	-0.2259	-25.5	0
-25.4	-0.2241	-25.4	0
-25.3	-0.2211	-25.3	0
-25.2	-0.2239	-25.2	0
-25.1	-0.2259	-25.1	0
-25	-0.2254	-25	0
-24.9	-0.2247	-24.9	0
-24.8	-0.2339	-24.8	0
-24.7	-0.2354	-24.7	0
-24.6	-0.2379	-24.6	0
-24.5	-0.2391	-24.5	0
-24.4	-0.2393	-24.4	0
-24.3	-0.2425	-24.3	0
-24.2	-0.2387	-24.2	0
-24.1	-0.2366	-24.1	0
-24	-0.2328	-24	0
-23.9	-0.2239	-23.9	0
-23.8	-0.2255	-23.8	0
-23.7	-0.2237	-23.7	0
-23.6	-0.2219	-23.6	0
-23.5	-0.2187	-23.5	0
-23.4	-0.2158	-23.4	0
-23.3	-0.2153	-23.3	0
-23.2	-0.2159	-23.2	0
-23.1	-0.2156	-23.1	0
-23	-0.2165	-23	0
-22.9	-0.215	-22.9	0
-22.8	-0.2128	-22.8	0
-22.7	-0.2112	-22.7	0
-22.6	-0.2105	-22.6	0
-22.5	-0.2205	-22.5	0
-22.4	-0.2262	-22.4	0
-22.3	-0.2257	-22.3	0
-22.2	-0.2164	-22.2	0
-22.1	-0.2069	-22.1	0
-22	-0.2071	-22	0
-21.9	-0.2082	-21.9	0
-21.8	-0.2028	-21.8	0
-21.7	-0.205	-21.7	0
-21.6	-0.2069	-21.6	0
-21.5	-0.2081	-21.5	0
-21.4	-0.1995	-21.4	0
-21.3	-0.1791	-21.3	0
-21.2	-0.1745	-21.2	0
-21.1	-0.1741	-21.1	0
-21	-0.1678	-21	0
-20.9	-0.1646	-20.9	0
-20.8	-0.1712	-20.8	0
-20.7	-0.1701	-20.7	0
-20.6	-0.1662	-20.6	0
-20.5	-0.1677	-20.5	0
-20.4	-0.1687	-20.4	0
-20.3	-0.174	-20.3	0
-20.2	-0.1715	-20.2	0
-20.1	-0.1705	-20.1	0
-20	-0.1744	-20	0
-19.9	-0.1695	-19.9	0
-19.8	-0.161	-19.8	0
-19.7	-0.1587	-19.7	0
-19.6	-0.158	-19.6	0
-19.5	-0.165	-19.5	0
-19.4	-0.1741	-19.4	0
-19.3	-0.1752	-19.3	0
-19.2	-0.1743	-19.2	0
-19.1	-0.1758	-19.1	0
-19	-0.1749	-19	0
-18.9	-0.1775	-18.9	0
-18.8	-0.1811	-18.8	0
-18.7	-0.1866	-18.7	0
-18.6	-0.1881	-18.6	0
-18.5	-0.1855	-18.5	0
-18.4	-0.184599	-18.4	0
-18.3	-0.1847	-18.3	0
-18.2	-0.177	-18.2	0
-18.1	-0.1798	-18.1	0
-18	-0.1862	-18	0
-17.9	-0.1946	-17.9	0
-17.8	-0.1992	-17.8	0
-17.7	-0.2019	-17.7	0
-17.6	-0.2112	-17.6	0
-17.5	-0.2213	-17.5	0
-17.4	-0.2366	-17.4	0
-17.3	-0.2456	-17.3	0
-17.2	-0.2449	-17.2	0
-17.1	-0.2409	-17.1	0
-17	-0.2361	-17	0
-16.9	-0.2271	-16.9	0
-16.8	-0.2194	-16.8	0
-16.7	-0.2096	-16.7	0
-16.6	-0.1998	-16.6	0
-16.5	-0.1939	-16.5	0
-16.4	-0.1907	-16.4	0
-16.3	-0.1868	-16.3	0
-16.2	-0.1768	-16.2	0
-16.1	-0.1708	-16.1	0
-16	-0.1638	-16	0
-15.9	-0.1566	-15.9	0
-15.8	-0.1516	-15.8	0
-15.7	-0.1578	-15.7	0
-15.6	-0.161	-15.6	0
-15.5	-0.1575	-15.5	0
-15.4	-0.177299	-15.4	0
-15.3	-0.1808	-15.3	0
-15.2	-0.1845	-15.2	0
-15.1	-0.1798	-15.1	0
-15	-0.1773	-15	0
-14.9	-0.1756	-14.9	0
-14.8	-0.1694	-14.8	0
-14.7	-0.1565	-14.7	0
-14.6	-0.1432	-14.6	0
-14.5	-0.1279	-14.5	0
-14.4	-0.122701	-14.4	0
-14.3	-0.1227	-14.3	0
-14.2	-0.1072	-14.2	0
-14.1	-0.0995003	-14.1	0
-14	-0.1003	-14	0
-13.9	-0.0953011	-13.9	0
-13.8	-0.0906005	-13.8	0
-13.7	-0.0943003	-13.7	0
-13.6	-0.0954003	-13.6	0
-13.5	-0.1008	-13.5	0
-13.4	-0.1024	-13.4	0
-13.3	-0.1031	-13.3	0
-13.2	-0.0918002	-13.2	0
-13.1	-0.0855002	-13.1	0
-13	-0.0780003	-13	0
-12.9	-0.0770005	-12.9	0
-12.8	-0.0854002	-12.8	0
-12.7	-0.0832005	-12.7	0
-12.6	-0.0738007	-12.6	0
-12.5	-0.0606004	-12.5	0
-12.4	-0.057401	-12.4	0
-12.3	-0.0435004	-12.3	0
-12.2	-0.0513	-12.2	0
-12.1	-0.0628001	-12.1	0
-12	-0.0612003	-12	0
-11.9	-0.0604007	-11.9	0
-11.8	-0.0520004	-11.8	0
-11.7	-0.0445003	-11.7	0
-11.6	-0.0325004	-11.6	0
-11.5	-0.0318003	-11.5	0
-11.4	-0.0347007	-11.4	0
-11.3	-0.0438004	-11.3	0
-11.2	-0.0518002	-11.2	0
-11.1	-0.0514003	-11.1	0
-11	-0.0536003	-11	0
-10.9	-0.0504007	-10.9	0
-10.8	-0.0424005	-10.8	0
-10.7	-0.0336005	-10.7	0
-10.6	-0.0235006	-10.6	0
-10.5	-0.0229005	-10.5	0
-10.4	-0.0194009	-10.4	0
-10.3	-0.00950065	-10.3	0
-10.2	-0.00150078	-10.2	0
-10.1	0.0116992	-10.1	0
-10	0.0226993	-10	0
-9.9	0.0193988	-9.9	0
-9.8	0.0171996	-9.8	0
-9.7	-0.00330004	-9.7	0
-9.6	0.00559991	-9.6	0
-9.5	-0.00449989	-9.5	0
-9.4	-0.000599833	-9.4	0
-9.3	-0.000399895	-9.3	0
-9.2	0.00719999	-9.2	0
-9.1	0.00560014	-9.1	0
-9	0.00820018	-9	0
-8.9	0.0139002	-8.9	0
-8.8	0.0132001	-8.8	0
-8.7	0.0110001	-8.7	0
-8.6	-0.00979958	-8.6	0
-8.5	-0.00509989	-8.5	0
-8.4	-0.0104994	-8.4	0
-8.3	-0.0135998	-8.3	0
-8.2	-0.0102998	-8.2	0
-8.1	-0.00119997	-8.1	0
-8	0.0024	-8	0
-7.9	0.00839999	-7.9	0
-7.8	0.0103	-7.8	0
-7.7	0.0110999	-7.7	0
-7.6	0.0110999	-7.6	0
-7.5	0.0074	-7.5	0
-7.4	0.00610013	-7.4	0
-7.3	0.0054	-7.3	0
-7.2	0.0118999	-7.2	0
-7.1	0.0106001	-7.1	0
-7	0.0066	-7	0
-6.9	0.00650009	-6.9	0
-6.8	0.001	-6.8	0
-6.7	0.00260018	-6.7	0
-6.6	0.00110028	-6.6	0
-6.5	-0.0024	-6.5	0
-6.4	1.80898e-07	-6.4	0
-6.3	0.0021	-6.3	0
-6.2	0.00300009	-6.2	0
-6.1	0.00140023	-6.1	0
-6	0.002	-6	0
-5.9	0.00200017	-5.9	0
-5.8	0.0031	-5.8	0
-5.7	0.00190014	-5.7	0
-5.6	0.000200172	-5.6	0
-5.5	0.0002	-5.5	0
-5.4	-0.000399924	-5.4	0
-5.3	-0.0019	-5.3	0
-5.2	-0.00199992	-5.2	0
-5.1	-0.00149988	-5.1	0
-5	0	-5	0
-4.9	-9.98358e-05	-4.9	0
-4.8	0.0029	-4.8	0
-4.7	0.00640006	-4.7	0
-4.6	0.0052001	-4.6	0
-4.5	0.0099	-4.5	0
-4.4	0.0127001	-4.4	0
-4.3	0.0129	-4.3	0
-4.2	0.0128002	-4.2	0
-4.1	0.0127002	-4.1	0
-4	0.0135	-4	0
-3.9	0.0113001	-3.9	0
-3.8	0.0107	-3.8	0
-3.7	0.0109999	-3.7	0
-3.6	0.0174002	-3.6	0
-3.5	0.0122	-3.5	0
-3.4	0.0137999	-3.4	0
-3.3	0.0119	-3.3	0
-3.2	0.0142997	-3.2	0
-3.1	0.0129999	-3.1	0
-3	0.0122	-3	0
-2.9	0.0175999	-2.9	0
-2.8	0.0183	-2.8	0
-2.7	0.0177	-2.7	0
-2.6	0.00990017	-2.6	0
-2.5	0.0075	-2.5	0
-2.4	0.0120999	-2.4	0
-2.3	0.0077	-2.3	0
-2.2	0.0146998	-2.2	0
-2.1	0.0205	-2.1	0
-2	0.0272	-2	0
-1.9	0.0201002	-1.9	0
-1.8	0.027	-1.8	0
-1.7	0.0236	-1.7	0
-1.6	0.0278995	-1.6	0
-1.5	0.0419	-1.5	0
-1.4	0.0512999	-1.4	0
-1.3	0.0593998	-1.3	0
-1.2	0.0593998	-1.2	0
-1.1	0.0608	-1.1	0
-1	0.0611	-1	0
-0.900002	0.0682985	-0.900002	0
-0.799999	0.0694989	-0.799999	0
-0.700001		-0.700001	0
-0.600002		-0.600002	0
-0.5		-0.5	0
-0.400002		-0.400002	0
-0.299999		-0.299999	0
-0.200001		-0.200001	0
-0.100002		-0.100002	0
0		0	0
0.0999985		0.0999985	0
0.200001		0.200001	0.453149
0.299999		0.299999	0.906053
0.399998		0.399998	1.35873
0.5		0.5	1.8112
0.599998		0.599998	2.26343
0.700001		0.700001	2.71544
0.799999		0.799999	3.16721
0.899998		0.899998	3.61876
1		1	4.0701
1.1		1.1	4.52119
1.2		1.2	4.97208
1.3		1.3	5.42272
1.4		1.4	5.87314
1.5		1.5	6.32335
1.6		1.6	6.77332
1.7		1.7	7.22308
1.8	3.77854	1.8	7.6726
1.9	4.45123	1.9	8.12189
2	5.1516	2	8.57097
2.1	5.77353	2.1	9.01982
2.2	6.489	2.2	9.46845
2.3	7.33332	2.3	9.91685
2.4	7.84252	2.4	10.365
2.5	8.4334	2.5	10.813
2.6	9.04271	2.6	11.2607
2.7	9.7323	2.7	11.7082
2.8	10.4355	2.8	12.1555
2.9	11.0686	2.9	12.6025
3	11.7331	3	13.0494
3.1	12.3371	3.1	13.496
3.2	12.9636	3.2	13.9424
3.3	13.646	3.3	14.3885
3.4	14.2556	3.4	14.8345
3.5	14.9103	3.5	15.2802
3.6	15.5774	3.6	15.7257
3.7	16.2797	3.7	16.171
3.8	16.9375	3.8	16.616
3.9	17.5949	3.9	17.0608
4	18.2527	4	17.5054
4.1	18.9374	4.1	17.9498
4.2	19.6219	4.2	18.394
4.3	20.2873	4.3	18.8379
4.4	20.9645	4.4	19.2816
4.5	21.6319	4.5	19.7251
4.6	22.3166	4.6	20.1684
4.7	22.9908	4.7	20.6114
4.8	23.6448	4.8	21.0542
4.9	24.3204	4.9	21.4968
5	24.9947	5	21.9392
5.1	25.661	5.1	22.3814
5.2	26.3426	5.2	22.8233
5.3	27.0179	5.3	23.265
5.4	27.6831	5.4	23.7065
5.5	28.3483	5.5	24.1478
5.6	29.0205	5.6	24.5889
5.7	29.6943	5.7	25.0297
5.8	30.362	5.8	25.4703
5.9	31.0221	5.9	25.9107
6	31.688	6	26.3509
6.1	32.3605	6.1	26.7908
6.2	33.0298	6.2	27.2306
6.3	33.6783	6.3	27.6701
6.4	34.3311	6.4	28.1094
6.5	34.9972	6.5	28.5485
6.6	35.6646	6.6	28.9873
6.7	36.315	6.7	29.426
6.8	36.9496	6.8	29.8644
6.9	37.5999	6.9	30.3026
7	38.2447	7	30.7405
7.1	38.8864	7.1	31.1783
7.2	39.5126	7.2	31.6158
7.3	40.1412	7.3	32.0532
7.4	40.7762	7.4	32.4903
7.5	41.398	7.5	32.9271
7.6	42.0248	7.6	33.3638
7.7	42.6503	7.7	33.8003
7.8	43.289	7.8	34.2365
7.9	43.9285	7.9	34.6725
8	44.55	8	35.1083
8.1	45.1715	8.1	35.5438
8.2	45.7967	8.2	35.9792
8.3	46.4206	8.3	36.4143
8.4	47.0518	8.4	36.8493
8.5	47.6872	8.5	37.284
8.6	48.3139	8.6	37.7184
8.7	48.9465	8.7	38.1527
8.8	49.5843	8.8	38.5868
8.9	50.2181	8.9	39.0206
9	50.8503	9	39.4542
9.1	51.4891	9.1	39.8876
9.2	52.1231	9.2	40.3208
9.3	52.7518	9.3	40.7537
9.4	53.3771	9.4	41.1865
9.5	54.0024	9.5	41.619
9.6	54.6292	9.6	42.0513
9.7	55.2501	9.7	42.4834
9.8	55.8704	9.8	42.9153
9.9	56.4799	9.9	43.347
10	57.0895	10	43.7784
10.1	57.6998	10.1	44.2097
10.2	58.3118	10.2	44.6407
10.3	58.9213	10.3	45.0715
10.4	59.5381	10.4	45.5021
10.5	60.1482	10.5	45.9325
10.6	60.763	10.6	46.3626
10.7	61.3634	10.7	46.7926
10.8	61.9558	10.8	47.2223
10.9	62.5422	10.9	47.6518
11	63.1412	11	48.0811
11.1	63.7469	11.1	48.5102
11.2	64.3471	11.2	48.939
11.3	64.9479	11.3	49.3677
11.4	65.5525	11.4	49.7961
11.5	66.1565	11.5	50.2243
11.6	66.7657	11.6	50.6524
11.7	67.3714	11.7	51.0802
11.8	67.9812	11.8	51.5077
11.9	68.5986	11.9	51.9351
12	69.2111	12	52.3623
12.1	69.8064	12.1	52.7892
12.2	70.4022	12.2	53.2159
12.3	70.9925	12.3	53.6424
12.4	71.5877	12.4	54.0687
12.5	72.188	12.5	54.4948
12.6	72.781	12.6	54.9207
12.7	73.3734	12.7	55.3464
12.8	73.9594	12.8	55.7718
12.9	74.5419	12.9	56.197
13	75.1177	13	56.622
13.1	75.7041	13.1	57.0468
13.2	76.2961	13.2	57.4715
13.3	76.8819	13.3	57.8958
13.4	77.4741	13.4	58.32
13.5	78.0513	13.5	58.744
13.6	78.6315	13.6	59.1677
13.7	79.2081	13.7	59.5912
13.8	79.78	13.8	60.0146
13.9	80.3483	13.9	60.4377
14	80.9166	14	60.8606
14.1	81.4931	14.1	61.2833
14.2	82.0641	14.2	61.7057
14.3	82.6296	14.3	62.128
14.4	83.1834	14.4	62.55
14.5	83.7353	14.5	62.9719
14.6	84.2934	14.6	63.3935
14.7	84.849	14.7	63.815
14.8	85.4135	14.8	64.2362
14.9	85.9858	14.9	64.6571
15	86.5521	15	65.0779
15.1	87.1152	15.1	65.4985
15.2	87.6786	15.2	65.9189
15.3	88.2478	15.3	66.339
15.4	88.8197	15.4	66.759
15.5	89.4066	15.5	67.1787
15.6	89.9899	15.6	67.5982
15.7	90.5569	15.7	68.0176
15.8	91.1187	15.8	68.4367
15.9	91.6763	15.9	68.8556
16	92.2403	16	69.2743
16.1	92.7992	16.1	69.6927
16.2	93.358	16.2	70.111
16.3	93.9283	16.3	70.5291
16.4	94.4894	16.4	70.9469
16.5	95.0318	16.5	71.3646
16.6	95.5742	16.6	71.782
16.7	96.1208	16.7	72.1992
16.8	96.6861	16.8	72.6162
16.9	97.2394	16.9	73.033
17	97.7765	17	73.4496
17.1	98.3178	17.1	73.866
17.2	98.8579	17.2	74.2822
17.3	99.4016	17.3	74.6982
17.4	99.9375	17.4	75.1139
17.5	100.474	17.5	75.5295
17.6	101.018	17.6	75.9448
17.7	101.56	17.7	76.36
17.8	102.102	17.8	76.7749
17.9	102.638	17.9	77.1896
18	103.183	18	77.6042
18.1	103.736	18.1	78.0185
18.2	104.276	18.2	78.4326
18.3	104.82	18.3	78.8465
18.4	105.359	18.4	79.2601
18.5	105.896	18.5	79.6736
18.6	106.44	18.6	80.0869
18.7	106.985	18.7	80.5
18.8	107.526	18.8	80.9128
18.9	108.068	18.9	81.3255
19	108.605	19	81.7379
19.1	109.148	19.1	82.1502
19.2	109.685	19.2	82.5622
19.3	110.217	19.3	82.974
19.4	110.758	19.4	83.3857
19.5	111.305	19.5	83.7971
19.6	111.845	19.6	84.2083
19.7	112.371	19.7	84.6193
19.8	112.9	19.8	85.0301
19.9	113.432	19.9	85.4407
20	113.965	20	85.8511
20.1	114.51	20.1	86.2613
20.2	115.048	20.2	86.6712
20.3	115.582	20.3	87.081
20.4	116.116	20.4	87.4906
20.5	116.656	20.5	87.8999
20.6	117.185	20.6	88.3091
20.7	117.716	20.7	88.7181
20.8	118.246	20.8	89.1268
20.9	118.768	20.9	89.5353
21	119.293	21	89.9437
21.1	119.821	21.1	90.3518
21.2	120.333	21.2	90.7598
21.3	120.837	21.3	91.1675
21.4	121.352	21.4	91.575
21.5	121.875	21.5	91.9823
21.6	122.385	21.6	92.3894
21.7	122.886	21.7	92.7964
21.8	123.401	21.8	93.2031
21.9	123.921	21.9	93.6096
22	124.432	22	94.0159
22.1	124.949	22.1	94.422
22.2	125.469	22.2	94.8279
22.3	125.991	22.3	95.2336
22.4	126.505	22.4	95.639
22.5	127.025	22.5	96.0443
22.6	127.534	22.6	96.4494
22.7	128.046	22.7	96.8543
22.8	128.566	22.8	97.259
22.9	129.08	22.9	97.6634
23	129.595	23	98.0677
23.1	130.112	23.1	98.4718
23.2	130.629	23.2	98.8757
23.3	131.141	23.3	99.2793
23.4	131.65	23.4	99.6828
23.5	132.164	23.5	100.086
23.6	132.677	23.6	100.489
23.7	133.192	23.7	100.892
23.8	133.709	23.8	101.295
23.9	134.219	23.9	101.697
24	134.732	24	102.099
24.1	135.246	24.1	102.501
24.2	135.754	24.2	102.903
24.3	136.27	24.3	103.305
24.4	136.783	24.4	103.706
24.5	137.292	24.5	104.108
24.6	137.799	24.6	104.509
24.7	138.301	24.7	104.91
24.8	138.799	24.8	105.31
24.9	139.305	24.9	105.711
25	139.813	25	106.111
25.1	140.322	25.1	106.511
25.2	140.818	25.2	106.911
25.3	141.312	25.3	107.31
25.4	141.806	25.4	107.71
25.5	142.313	25.5	108.109
25.6	142.812	25.6	108.508
25.7	143.301	25.7	108.907
25.8	143.8	25.8	109.306
25.9	144.292	25.9	109.704
26	144.78	26	110.102
26.1	145.266	26.1	110.5
26.2	145.756	26.2	110.898
26.3	146.246	26.3	111.296
26.4	146.739	26.4	111.693
26.5	147.231	26.5	112.091
26.6	147.708	26.6	112.488
26.7	148.193	26.7	112.885
26.8	148.692	26.8	113.281
26.9	149.193	26.9	113.678
27	149.685	27	114.074
27.1	150.178	27.1	114.47
27.2	150.671	27.2	114.866
27.3	151.167	27.3	115.261
27.4	151.663	27.4	115.657
27.5	152.159	27.5	116.052
27.6	152.668	27.6	116.447
27.7	153.165	27.7	116.842
27.8	153.659	27.8	117.237
27.9	154.152	27.9	117.631
28	154.628	28	118.026
28.1	155.108	28.1	118.42
28.2	155.596	28.2	118.814
28.3	156.082	28.3	119.207
28.4	156.55	28.4	119.601
28.5	157.03	28.5	119.994
28.6	157.513	28.6	120.387
28.7	157.984	28.7	120.78
28.8	158.454	28.8	121.173
28.9	158.928	28.9	121.565
29	159.395	29	121.958
29.1	159.869	29.1	122.35
29.2	160.349	29.2	122.742
29.3	160.815	29.3	123.133
29.4	161.292	29.4	123.525
29.5	161.778	29.5	123.916
29.6	162.253	29.6	124.307
29.7	162.725	29.7	124.698
29.8	163.205	29.8	125.089
29.9	163.687	29.9	125.48
30	164.166	30	125.87
30.1	164.636	30.1	126.26
30.2	165.094	30.2	126.65
30.3	165.558	30.3	127.04
30.4	166.035	30.4	127.429
30.5	166.501	30.5	127.819
30.6	166.962	30.6	128.208
30.7	167.437	30.7	128.597
30.8	167.91	30.8	128.986
30.9	168.389	30.9	129.374
31	168.856	31	129.763
31.1	169.322	31.1	130.151
31.2	169.794	31.2	130.539
31.3	170.28	31.3	130.927
31.4	170.754	31.4	131.314
31.5	171.221	31.5	131.702
31.6	171.69	31.6	132.089
31.7	172.169	31.7	132.476
31.8	172.637	31.8	132.863
31.9	173.094	31.9	133.25
32	173.559	32	133.636
32.1	174.034	32.1	134.022
32.2	174.509	32.2	134.409
32.3	174.978	32.3	134.794
32.4	175.445	32.4	135.18
32.5	175.907	32.5	135.566
32.6	176.355	32.6	135.951
32.7	176.808	32.7	136.336
32.8	177.251	32.8	136.721
32.9	177.708	32.9	137.106
33	178.173	33	137.49
33.1	178.639	33.1	137.875
33.2	179.092	33.2	138.259
33.3	179.546	33.3	138.643
33.4	180.017	33.4	139.026
33.5	180.487	33.5	139.41
33.6	180.948	33.6	139.793
33.7	181.405	33.7	140.177
33.8	181.868	33.8	140.56
33.9	182.344	33.9	140.942
34	182.803	34	141.325
34.1	183.251	34.1	141.708
34.2	183.698	34.2	142.09
34.3	184.158	34.3	142.472
34.4	184.619	34.4	142.854
34.5	185.067	34.5	143.235
34.6	185.507	34.6	143.617
34.7	185.962	34.7	143.998
34.8	186.423	34.8	144.379
34.9	186.869	34.9	144.76
35	187.301	35	145.141
35.1	187.746	35.1	145.521
35.2	188.199	35.2	145.902
35.3	188.657	35.3	146.282
35.4	189.11	35.4	146.662
35.5	189.555	35.5	147.041
35.6	190.009	35.6	147.421
35.7	190.477	35.7	147.8
35.8	190.936	35.8	148.18
35.9	191.391	35.9	148.559
36	191.854	36	148.937
36.1	192.323	36.1	149.316
36.2	192.779	36.2	149.694
36.3	193.24	36.3	150.073
36.4	193.686	36.4	150.451
36.5	194.114	36.5	150.829
36.6	194.557	36.6	151.206
36.7	195.005	36.7	151.584
36.8	195.446	36.8	151.961
36.9	195.896	36.9	152.338
37	196.337	37	152.715
37.1	196.77	37.1	153.092
37.2	197.199	37.2	153.468
37.3	197.639	37.3	153.845
37.4	198.083	37.4	154.221
37.5	198.534	37.5	154.597
37.6	198.983	37.6	154.973
37.7	199.425	37.7	155.348
37.8	199.864	37.8	155.724
37.9	200.297	37.9	156.099
38	200.719	38	156.474
38.1	201.155	38.1	156.849
38.2	201.602	38.2	157.223
38.3	202.037	38.3	157.598
38.4	202.473	38.4	157.972
38.5	202.903	38.5	158.346
38.6	203.338	38.6	158.72
38.7	203.77	38.7	159.094
38.8	204.193	38.8	159.467
38.9	204.624	38.9	159.841
39	205.045	39	160.214
39.1	205.478	39.1	160.587
39.2	205.914	39.2	160.96
39.3	206.353	39.3	161.332
39.4	206.801	39.4	161.705
39.5	207.233	39.5	162.077
39.6	207.656	39.6	162.449
39.7	208.078	39.7	162.821
39.8	208.504	39.8	163.193
39.9	208.948	39.9	163.564
40	209.381	40	163.935
40.1	209.821	40.1	164.306
40.2	210.243	40.2	164.677
40.3	210.657	40.3	165.048
40.4	211.08	40.4	165.419
40.5	211.503	40.5	165.789
40.6	211.933	40.6	166.159
40.7	212.363	40.7	166.529
40.8	212.791	40.8	166.899
40.9	213.224	40.9	167.269
41	213.647	41	167.638
41.1	214.074	41.1	168.007
41.2	214.495	41.2	168.376
41.3	214.929	41.3	168.745
41.4	215.367	41.4	169.114
41.5	215.797	41.5	169.483
41.6	216.217	41.6	169.851
41.7	216.638	41.7	170.219
41.8	217.06	41.8	170.587
41.9	217.494	41.9	170.955
42	217.929	42	171.322
42.1	218.366	42.1	171.69
42.2	218.788	42.2	172.057
42.3	219.209	42.3	172.424
42.4	219.629	42.4	172.791
42.5	220.057	42.5	173.158
42.6	220.485	42.6	173.524
42.7	220.903	42.7	173.891
42.8	221.31	42.8	174.257
42.9	221.718	42.9	174.623
43	222.13	43	174.988
43.1	222.542	43.1	175.354
43.2	222.941	43.2	175.719
43.3	223.351	43.3	176.085
43.4	223.776	43.4	176.45
43.5	224.19	43.5	176.814
43.6	224.603	43.6	177.179
43.7	225.009	43.7	177.544
43.8	225.418	43.8	177.908
43.9	225.842	43.9	178.272
44	226.257	44	178.636
44.1	226.659	44.1	179
44.2	227.068	44.2	179.363
44.3	227.487	44.3	179.727
44.4	227.909	44.4	180.09
44.5	228.308	44.5	180.453
44.6	228.721	44.6	180.816
44.7	229.123	44.7	181.178
44.8	229.531	44.8	181.541
44.9	229.953	44.9	181.903
45	230.358	45	182.265
45.1	230.773	45.1	182.627
45.2	231.196	45.2	182.989
45.3	231.621	45.3	183.351
45.4	232.032	45.4	183.712
45.5	232.438	45.5	184.073
45.6	232.861	45.6	184.434
45.7	233.279	45.7	184.795
45.8	233.691	45.8	185.156
45.9	234.109	45.9	185.516
46	234.529	46	185.877
46.1	234.943	46.1	186.237
46.2	235.356	46.2	186.597
46.3	235.771	46.3	186.957
46.4	236.172	46.4	187.316
46.5	236.579	46.5	187.676
46.6	236.993	46.6	188.035
46.7	237.393	46.7	188.394
46.8	237.786	46.8	188.753
46.9	238.191	46.9	189.111
47	238.583	47	189.47
47.1	238.975	47.1	189.828
47.2	239.377	47.2	190.186
47.3	239.779	47.3	190.544
47.4	240.171	47.4	190.902
47.5	240.578	47.5	191.26
47.6	240.998	47.6	191.617
47.7	241.4	47.7	191.975
47.8	241.801	47.8	192.332
47.9	242.205	47.9	192.689
48	242.6	48	193.045
48.1	243.01	48.1	193.402
48.2	243.417	48.2	193.758
48.3	243.817	48.3	194.114
48.4	244.214	48.4	194.47
48.5	244.623	48.5	194.826
48.6	245.024	48.6	195.182
48.7	245.407	48.7	195.537
48.8	245.801	48.8	195.893
48.9	246.204	48.9	196.248
49	246.605	49	196.603
49.1	247.007	49.1	196.958
49.2	247.403	49.2	197.312
49.3	247.798	49.3	197.667
49.4	248.209	49.4	198.021
49.5	248.608	49.5	198.375
49.6	248.996	49.6	198.729
49.7	249.38	49.7	199.082
49.8	249.766	49.8	199.436
49.9	250.156	49.9	199.789
50	250.542	50	200.143
50.1	250.93	50.1	200.496
50.2	251.322	50.2	200.848
50.3	251.712	50.3	201.201
50.4	252.105	50.4	201.553
50.5	252.484	50.5	201.906
50.6	252.88	50.6	202.258
50.7	253.272	50.7	202.61
50.8	253.664	50.8	202.962
50.9	254.064	50.9	203.313
51	254.456	51	203.665
51.1	254.848	51.1	204.016
51.2	255.245	51.2	204.367
51.3	255.637	51.3	204.718
51.4	256.018	51.4	205.068
51.5	256.399	51.5	205.419
51.6	256.786	51.6	205.769
51.7	257.172	51.7	206.12
51.8	257.56	51.8	206.47
51.9	257.939	51.9	206.819
52	258.311	52	207.169
52.1	258.692	52.1	207.519
52.2	259.084	52.2	207.868
52.3	259.469	52.3	208.217
52.4	259.846	52.4	208.566
52.5	260.24	52.5	208.915
52.6	260.642	52.6	209.263
52.7	261.027	52.7	209.612
52.8	261.411	52.8	209.96
52.9	261.803	52.9	210.308
53	262.193	53	210.656
53.1	262.582	53.1	211.004
53.2	262.962	53.2	211.351
53.3	263.34	53.3	211.699
53.4	263.721	53.4	212.046
53.5	264.108	53.5	212.393
53.6	264.492	53.6	212.74
53.7	264.865	53.7	213.087
53.8	265.249	53.8	213.433
53.9	265.627	53.9	213.779
54	266.002	54	214.126
54.1	266.381	54.1	214.472
54.2	266.747	54.2	214.817
54.3	267.115	54.3	215.163
54.4	267.479	54.4	215.509
54.5	267.843	54.5	215.854
54.6	268.218	54.6	216.199
54.7	268.593	54.7	216.544
54.8	268.964	54.8	216.889
54.9	269.339	54.9	217.233
55	269.708	55	217.578
55.1	270.08	55.1	217.922
55.2	270.459	55.2	218.266
55.3	270.839	55.3	218.61
55.4	271.217	55.4	218.954
55.5	271.6	55.5	219.297
55.6	271.983	55.6	219.641
55.7	272.358	55.7	219.984
55.8	272.726	55.8	220.327
55.9	273.086	55.9	220.67
56	273.457	56	221.013
56.1	273.838	56.1	221.355
56.2	274.218	56.2	221.698
56.3	274.597	56.3	222.04
56.4	274.975	56.4	222.382
56.5	275.345	56.5	222.724
56.6	275.71	56.6	223.066
56.7	276.089	56.7	223.407
56.8	276.471	56.8	223.749
56.9	276.843	56.9	224.09
57	277.211	57	224.431
57.1	277.582	57.1	224.772
57.2	277.946	57.2	225.112
57.3	278.314	57.3	225.453
57.4	278.668	57.4	225.793
57.5	279.022	57.5	226.133
57.6	279.393	57.6	226.473
57.7	279.764	57.7	226.813
57.8	280.123	57.8	227.153
57.9	280.491	57.9	227.492
58	280.852	58	227.832
58.1	281.212	58.1	228.171
58.2	281.59	58.2	228.51
58.3	281.957	58.3	228.848
58.4	282.318	58.4	229.187
58.5	282.683	58.5	229.526
58.6	283.039	58.6	229.864
58.7	283.407	58.7	230.202
58.8	283.754	58.8	230.54
58.9	284.106	58.9	230.878
59	284.492	59	231.215
59.1	284.855	59.1	231.553
59.2	285.222	59.2	231.89
59.3		59.3	232.227
59.4		59.4	232.564
59.5		59.5	232.901
59.6		59.6	233.238
59.7		59.7	233.574
59.8		59.8	233.91
59.9		59.9	234.246
60		60	234.582
60.1		60.1	234.582
60.2		60.2	234.514
60.3		60.3	234.446
60.4		60.4	234.377
60.5		60.5	234.309
60.6		60.6	234.241
60.7		60.7	234.172
60.8		60.8	234.104
60.9		60.9	234.036
61		61	233.967
61.1		61.1	233.899
61.2		61.2	233.831
61.3		61.3	233.763
61.4		61.4	233.695
61.5		61.5	233.627
61.6		61.6	233.558
61.7		61.7	233.49
61.8	291.048	61.8	233.422
61.9	291.058	61.9	233.354
62	291.058	62	233.286
62.1	291.048	62.1	233.218
62.2	291.044	62.2	233.15
62.3	290.807	62.3	233.082
62.4	290.803	62.4	233.014
62.5	290.741	62.5	232.946
62.6	290.729	62.6	232.878
62.7	290.654	62.7	232.811
62.8	290.638	62.8	232.743
62.9	290.58	62.9	232.675
63	290.493	63	232.607
63.1	290.454	63.1	232.539
63.2	290.335	63.2	232.471
63.3	290.273	63.3	232.404
63.4	290.239	63.4	232.336
63.5	290.167	63.5	232.268
63.6	290.095	63.6	232.2
63.7	290.029	63.7	232.133
63.8	289.95	63.8	232.065
63.9	289.858	63.9	231.997
64	289.768	64	231.93
64.1	289.688	64.1	231.862
64.2	289.568	64.2	231.794
64.3	289.445	64.3	231.727
64.4	289.36	64.4	231.659
64.5	289.27	64.5	231.592
64.6	289.18	64.6	231.524
64.7	289.083	64.7	231.457
64.8	288.984	64.8	231.389
64.9	288.882	64.9	231.322
65	288.773	65	231.254
65.1	288.667	65.1	231.187
65.2	288.572	65.2	231.12
65.3	288.47	65.3	231.052
65.4	288.369	65.4	230.985
65.5	288.267	65.5	230.917
65.6	288.165	65.6	230.85
65.7	288.053	65.7	230.783
65.8	287.937	65.8	230.715
65.9	287.834	65.9	230.648
66	287.73	66	230.581
66.1	287.618	66.1	230.514
66.2	287.516	66.2	230.447
66.3	287.406	66.3	230.379
66.4	287.298	66.4	230.312
66.5	287.178	66.5	230.245
66.6	287.067	66.6	230.178
66.7	286.962	66.7	230.111
66.8	286.849	66.8	230.044
66.9	286.744	66.9	229.977
67	286.632	67	229.91
67.1	286.52	67.1	229.843
67.2	286.413	67.2	229.776
67.3	286.3	67.3	229.709
67.4	286.193	67.4	229.642
67.5	286.081	67.5	229.575
67.6	285.964	67.6	229.508
67.7	285.855	67.7	229.441
67.8	285.751	67.8	229.374
67.9	285.645	67.9	229.307
68	285.543	68	229.24
68.1	285.445	68.1	229.173
68.2	285.346	68.2	229.107
68.3	285.261	68.3	229.04
68.4	285.167	68.4	228.973
68.5	285.074	68.5	228.906
68.6	284.983	68.6	228.839
68.7	284.894	68.7	228.773
68.8	284.797	68.8	228.706
68.9	284.71	68.9	228.639
69	284.616	69	228.573
69.1	284.52	69.1	228.506
69.2	284.426	69.2	228.439
69.3	284.326	69.3	228.373
69.4	284.227	69.4	228.306
69.5	284.133	69.5	228.24
69.6	284.041	69.6	228.173
69.7	283.936	69.7	228.107
69.8	283.839	69.8	228.04
69.9	283.721	69.9	227.974
70	283.621	70	227.907
70.1	283.411	70.1	227.841
70.2	283.303	70.2	227.774
70.3	283.34	70.3	227.708
70.4	283.245	70.4	227.641
70.5	283.161	70.5	227.575
70.6	283.192	70.6	227.509
70.7	283.466	70.7	227.442
70.8	283.731	70.8	227.376
70.9	283.641	70.9	227.31
71	282.375	71	227.244
71.1	281.383	71.1	227.177
71.2	281.03	71.2	227.111
71.3	281.24	71.3	227.045
71.4	281.998	71.4	226.979
71.5	282.384	71.5	226.912
71.6	282.218	71.6	226.846
71.7	282.097	71.7	226.78
71.8	281.972	71.8	226.714
71.9	281.849	71.9	226.648
72	281.743	72	226.582
72.1	281.778	72.1	226.516
72.2	281.733	72.2	226.45
72.3	281.739	72.3	226.384
72.4	281.581	72.4	226.318
72.5	281.179	72.5	226.252
72.6	281.083	72.6	226.186
72.7	281.071	72.7	226.12
72.8	281.048	72.8	226.054
72.9	281.049	72.9	225.988
73	281.297	73	225.922
73.1	281.276	73.1	225.856
73.2	281.258	73.2	225.79
73.3	281.126	73.3	225.725
73.4	280.864	73.4	225.659
73.5	280.662	73.5	225.593
73.6	280.675	73.6	225.527
73.7	280.704	73.7	225.461
73.8	280.678	73.8	225.396
73.9	280.6	73.9	225.33
74	280.633	74	225.264
74.1	280.482	74.1	225.199
74.2	280.324	74.2	225.133
74.3	280.226	74.3	225.067
74.4	280.051	74.4	225.002
74.5	279.925	74.5	224.936
74.6	279.896	74.6	224.871
74.7	279.816	74.7	224.805
74.8	279.769	74.8	224.739
74.9	279.693	74.9	224.674
75	279.641	75	224.608
75.1	279.553	75.1	224.543
75.2	279.461	75.2	224.477
75.3	279.376	75.3	224.412
75.4	279.278	75.4	224.347
75.5	279.187	75.5	224.281
75.6	279.094	75.6	224.216
75.7	278.993	75.7	224.15
75.8	278.891	75.8	224.085
75.9	278.795	75.9	224.02
76	278.705	76	223.954
76.1	278.619	76.1	223.889
76.2	278.519	76.2	223.824
76.3	278.432	76.3	223.759
76.4	278.336	76.4	223.693
76.5	278.252	76.5	223.628
76.6	278.166	76.6	223.563
76.7	278.075	76.7	223.498
76.8	277.988	76.8	223.433
76.9	277.898	76.9	223.367
77	277.809	77	223.302
77.1	277.725	77.1	223.237
77.2	277.632	77.2	223.172
77.3	277.544	77.3	223.107
77.4	277.456	77.4	223.042
77.5	277.363	77.5	222.977
77.6	277.28	77.6	222.912
77.7	277.194	77.7	222.847
77.8	277.108	77.8	222.782
77.9	277.01	77.9	222.717
78	276.912	78	222.652
78.1	276.827	78.1	222.587
78.2	276.739	78.2	222.522
78.3	276.652	78.3	222.457
78.4	276.561	78.4	222.393
78.5	276.473	78.5	222.328
78.6	276.385	78.6	222.263
78.7	276.297	78.7	222.198
78.8	276.211	78.8	222.133
78.9	276.118	78.9	222.069
79	276.036	79	222.004
79.1	275.95	79.1	221.939
79.2	275.857	79.2	221.874
79.3	275.767	79.3	221.81
79.4	275.676	79.4	221.745
79.5	275.586	79.5	221.68
79.6	275.493	79.6	221.616
79.7	275.406	79.7	221.551
79.8	275.319	79.8	221.487
79.9	275.235	79.9	221.422
80	275.144	80	221.357
80.1	275.053	80.1	221.293
80.2	274.973	80.2	221.228
80.3	274.891	80.3	221.164
80.4	274.809	80.4	221.099
80.5	274.729	80.5	221.035
80.6	274.643	80.6	220.97
80.7	274.554	80.7	220.906
80.8	274.47	80.8	220.842
80.9	274.388	80.9	220.777
81	274.296	81	220.713
81.1	274.203	81.1	220.649
81.2	274.118	81.2	220.584
81.3	274.031	81.3	220.52
81.4	273.949	81.4	220.456
81.5	273.859	81.5	220.391
81.6	273.769	81.6	220.327
81.7	273.685	81.7	220.263
81.8	273.599	81.8	220.199
81.9	273.508	81.9	220.134
82	273.425	82	220.07
82.1	273.342	82.1	220.006
82.2	273.259	82.2	219.942
82.3	273.173	82.3	219.878
82.4	273.086	82.4	219.814
82.5	273.004	82.5	219.75
82.6	272.928	82.6	219.686
82.7	272.85	82.7	219.622
82.8	272.766	82.8	219.557
82.9	272.679	82.9	219.493
83	272.59	83	219.429
83.1	272.505	83.1	219.365
83.2	272.42	83.2	219.302
83.3	272.339	83.3	219.238
83.4	272.257	83.4	219.174
83.5	272.168	83.5	219.11
83.6	272.082	83.6	219.046
83.7	272.002	83.7	218.982
83.8	271.922	83.8	218.918
83.9	271.84	83.9	218.854
84	271.755	84	218.791
84.1	271.671	84.1	218.727
84.2	271.595	84.2	218.663
84.3	271.518	84.3	218.599
84.4	271.437	84.4	218.536
84.5	271.354	84.5	218.472
84.6	271.275	84.6	218.408
84.7	271.195	84.7	218.344
84.8	271.118	84.8	218.281
84.9	271.039	84.9	218.217
85	270.96	85	218.154
85.1	270.873	85.1	218.09
85.2	270.789	85.2	218.026
85.3	270.709	85.3	217.963
85.4	270.624	85.4	217.899
85.5	270.543	85.5	217.836
85.6	270.461	85.6	217.772
85.7	270.379	85.7	217.709
85.8	270.297	85.8	217.645
85.9	270.216	85.9	217.582
86	270.132	86	217.518
86.1	270.044	86.1	217.455
86.2	269.961	86.2	217.391
86.3	269.884	86.3	217.328
86.4	269.807	86.4	217.265
86.5	269.726	86.5	217.201
86.6	269.644	86.6	217.138
86.7	269.555	86.7	217.075
86.8	269.467	86.8	217.011
86.9	269.38	86.9	216.948
87	269.297	87	216.885
87.1	269.214	87.1	216.822
87.2	269.128	87.2	216.759
87.3	269.023	87.3	216.695
87.4	268.927	87.4	216.632
87.5	268.838	87.5	216.569
87.6	268.763	87.6	216.506
87.7	268.688	87.7	216.443
87.8	268.617	87.8	216.38
87.9	268.544	87.9	216.317
88	268.467	88	216.253
88.1	268.392	88.1	216.19
88.2	268.313	88.2	216.127
88.3	268.233	88.3	216.064
88.4	268.161	88.4	216.001
88.5	268.097	88.5	215.938
88.6	268.029	88.6	215.875
88.7	267.961	88.7	215.812
88.8	267.904	88.8	215.75
88.9	267.855	88.9	215.687
89	267.795	89	215.624
89.1	267.721	89.1	215.561
89.2	267.639	89.2	215.498
89.3	267.553	89.3	215.435
89.4	267.472	89.4	215.372
89.5	267.381	89.5	215.31
89.6	267.294	89.6	215.247
89.7	267.214	89.7	215.184
89.8	267.133	89.8	215.121
89.9	267.072	89.9	215.059
90	267.022	90	214.996
90.1	266.971	90.1	214.933
90.2	266.918	90.2	214.871
90.3	266.853	90.3	214.808
90.4	266.755	90.4	214.745
90.5	266.658	90.5	214.683
90.6	266.563	90.6	214.62
90.7	266.477	90.7	214.558
90.8	266.381	90.8	214.495
90.9	266.3	90.9	214.432
91	266.238	91	214.37
91.1	266.178	91.1	214.307
91.2	266.115	91.2	214.245
91.3	266.052	91.3	214.182
91.4	265.983	91.4	214.12
91.5	265.896	91.5	214.058
91.6	265.806	91.6	213.995
91.7	265.719	91.7	213.933
91.8	265.64	91.8	213.87
91.9	265.574	91.9	213.808
92	265.523	92	213.746
92.1	265.47	92.1	213.683
92.2	265.421	92.2	213.621
92.3	265.353	92.3	213.559
92.4	265.272	92.4	213.497
92.5	265.184	92.5	213.434
92.6	265.084	92.6	213.372
92.7	264.982	92.7	213.31
92.8	264.883	92.8	213.248
92.9	264.788	92.9	213.186
93	264.703	93	213.123
93.1	264.615	93.1	213.061
93.2	264.527	93.2	212.999
93.3	264.456	93.3	212.937
93.4	264.376	93.4	212.875
93.5	264.281	93.5	212.813
93.6	264.193	93.6	212.751
93.7	264.09	93.7	212.689
93.8	263.991	93.8	212.627
93.9	263.892	93.9	212.565
94	263.8	94	212.503
94.1	263.711	94.1	212.441
94.2	263.637	94.2	212.379
94.3	263.561	94.3	212.317
94.4	263.478	94.4	212.255
94.5	263.4	94.5	212.193
94.6	263.312	94.6	212.131
94.7	263.217	94.7	212.07
94.8	263.121	94.8	212.008
94.9	263.03	94.9	211.946
95	262.945	95	211.884
95.1	262.866	95.1	211.822
95.2	262.799	95.2	211.761
95.3	262.746	95.3	211.699
95.4	262.695	95.4	211.637
95.5	262.636	95.5	211.575
95.6	262.565	95.6	211.514
95.7	262.497	95.7	211.452
95.8	262.42	95.8	211.39
95.9	262.365	95.9	211.329
96	262.304	96	211.267
96.1	262.254	96.1	211.206
96.2	262.192	96.2	211.144
96.3	262.115	96.3	211.082
96.4	262.058	96.4	211.021
96.5	262.017	96.5	210.959
96.6	261.964	96.6	210.898
96.7	261.924	96.7	210.836
96.8	261.867	96.8	210.775
96.9	261.789	96.9	210.713
97	261.707	97	210.652
97.1	261.609	97.1	210.591
97.2	261.514	97.2	210.529
97.3	261.422	97.3	210.468
97.4	261.322	97.4	210.406
97.5	261.227	97.5	210.345
97.6	261.128	97.6	210.284
97.7	261.02	97.7	210.222
97.8	260.911	97.8	210.161
97.9	260.819	97.9	210.1
98	260.718	98	210.039
98.1	260.638	98.1	209.977
98.2	260.579	98.2	209.916
98.3	260.509	98.3	209.855
98.4	260.441	98.4	209.794
98.5	260.38	98.5	209.733
98.6	260.311	98.6	209.671
98.7	260.254	98.7	209.61
98.8	260.191	98.8	209.549
98.9	260.138	98.9	209.488
99	260.086	99	209.427
99.1	260.033	99.1	209.366
99.2	259.982	99.2	209.305
99.3	259.921	99.3	209.244
99.4	259.853	99.4	209.183
99.5	259.781	99.5	209.122
99.6	259.713	99.6	209.061
99.7	259.644	99.7	209
99.8	259.567	99.8	208.939
99.9	259.49	99.9	208.878
100	259.407	100	208.817
100.1	259.316	100.1	208.756
100.2	259.239	100.2	208.696
100.3	259.155	100.3	208.635
100.4	259.072	100.4	208.574
100.5	258.997	100.5	208.513
100.6	258.934	100.6	208.452
100.7	258.858	100.7	208.391
100.8	258.802	100.8	208.331
100.9	258.739	100.9	208.27
101	258.683	101	208.209
101.1	258.623	101.1	208.149
101.2	258.563	101.2	208.088
101.3	258.505	101.3	208.027
101.4	258.437	101.4	207.967
101.5	258.376	101.5	207.906
101.6	258.315	101.6	207.845
101.7	258.247	101.7	207.785
101.8	258.182	101.8	207.724
101.9	258.119	101.9	207.664
102	258.05	102	207.603
102.1	257.977	102.1	207.542
102.2	257.903	102.2	207.482
102.3	257.838	102.3	207.421
102.4	257.771	102.4	207.361
102.5	257.71	102.5	207.301
102.6	257.642	102.6	207.24
102.7	257.572	102.7	207.18
102.8	257.499	102.8	207.119
102.9	257.428	102.9	207.059
103	257.358	103	206.999
103.1	257.291	103.1	206.938
103.2	257.232	103.2	206.878
103.3	257.167	103.3	206.818
103.4	257.098	103.4	206.757
103.5	257.026	103.5	206.697
103.6	256.96	103.6	206.637
103.7	256.887	103.7	206.576
103.8	256.814	103.8	206.516
103.9	256.746	103.9	206.456
104	256.671	104	206.396
104.1	256.599	104.1	206.336
104.2	256.528	104.2	206.275
104.3	256.456	104.3	206.215
104.4	256.386	104.4	206.155
104.5	256.311	104.5	206.095
104.6	256.238	104.6	206.035
104.7	256.16	104.7	205.975
104.8	256.09	104.8	205.915
104.9	256.018	104.9	205.855
105	255.948	105	205.795
105.1	255.873	105.1	205.735
105.2	255.797	105.2	205.675
105.3	255.723	105.3	205.615
105.4	255.651	105.4	205.555
105.5	255.582	105.5	205.495
105.6	255.512	105.6	205.435
105.7	255.442	105.7	205.375
105.8	255.374	105.8	205.315
105.9	255.302	105.9	205.255
106	255.23	106	205.196
106.1	255.161	106.1	205.136
106.2	255.096	106.2	205.076
106.3	255.024	106.3	205.016
106.4	254.957	106.4	204.956
106.5	254.885	106.5	204.897
106.6	254.814	106.6	204.837
106.7	254.745	106.7	204.777
106.8	254.673	106.8	204.718
106.9	254.602	106.9	204.658
107	254.529	107	204.598
107.1	254.462	107.1	204.539
107.2	254.397	107.2	204.479
107.3	254.333	107.3	204.419
107.4	254.265	107.4	204.36
107.5	254.191	107.5	204.3
107.6	254.121	107.6	204.241
107.7	254.047	107.7	204.181
107.8	253.971	107.8	204.121
107.9	253.901	107.9	204.062
108	253.831	108	204.002
108.1	253.758	108.1	203.943
108.2	253.69	108.2	203.884
108.3	253.62	108.3	203.824
108.4	253.545	108.4	203.765
108.5	253.473	108.5	203.705
108.6	253.399	108.6	203.646
108.7	253.33	108.7	203.586
108.8	253.266	108.8	203.527
108.9	253.199	108.9	203.468
109	253.134	109	203.408
109.1	253.066	109.1	203.349
109.2	252.993	109.2	203.29
109.3	252.921	109.3	203.231
109.4	252.85	109.4	203.171
109.5	252.776	109.5	203.112
109.6	252.704	109.6	203.053
109.7	252.636	109.7	202.994
109.8	252.567	109.8	202.934
109.9	252.501	109.9	202.875
110	252.435	110	202.816
110.1	252.37	110.1	202.757
110.2	252.306	110.2	202.698
110.3	252.24	110.3	202.639
110.4	252.174	110.4	202.58
110.5	252.108	110.5	202.521
110.6	252.043	110.6	202.462
110.7	251.975	110.7	202.403
110.8	251.907	110.8	202.344
110.9	251.835	110.9	202.285
111	251.771	111	202.226
111.1	251.701	111.1	202.167
111.2	251.627	111.2	202.108
111.3	251.561	111.3	202.049
111.4	251.492	111.4	201.99
111.5	251.425	111.5	201.931
111.6	251.352	111.6	201.872
111.7	251.282	111.7	201.813
111.8	251.215	111.8	201.754
111.9	251.15	111.9	201.696
112	251.081	112	201.637
112.1	251.009	112.1	201.578
112.2	250.943	112.2	201.519
112.3	250.877	112.3	201.461
112.4	250.81	112.4	201.402
112.5	250.736	112.5	201.343
112.6	250.671	112.6	201.284
112.7	250.602	112.7	201.226
112.8	250.534	112.8	201.167
112.9	250.463	112.9	201.108
113	250.393	113	201.05
113.1	250.327	113.1	200.991
113.2	250.263	113.2	200.932
113.3	250.182	113.3	200.874
113.4	250.121	113.4	200.815
113.5	250.049	113.5	200.757
113.6	249.983	113.6	200.698
113.7	249.913	113.7	200.64
113.8	249.849	113.8	200.581
113.9	249.781	113.9	200.523
114	249.718	114	200.464
114.1	249.65	114.1	200.406
114.2	249.585	114.2	200.347
114.3	249.515	114.3	200.289
114.4	249.445	114.4	200.231
114.5	249.376	114.5	200.172
114.6	249.309	114.6	200.114
114.7	249.24	114.7	200.056
114.8	249.159	114.8	199.997
114.9	249.078	114.9	199.939
115	249.004	115	199.881
115.1	248.934	115.1	199.822
115.2	248.871	115.2	199.764
115.3	248.797	115.3	199.706
115.4	248.721	115.4	199.648
115.5	248.661	115.5	199.589
115.6	248.597	115.6	199.531
115.7	248.551	115.7	199.473
115.8	248.499	115.8	199.415
115.9	248.399	115.9	199.357
116	248.36	116	199.299
116.1	248.315	116.1	199.241
116.2	248.244	116.2	199.182
116.3		116.3	199.124
116.4		116.4	199.066
116.5		116.5	199.008
116.6		116.6	198.95
116.7		116.7	198.892
116.8		116.8	198.834
116.9		116.9	198.776
117		117	198.718
117.1		117.1	198.718
117.2		117.2	199.484
117.3		117.3	200.248
117.4		117.4	201.013
117.5		117.5	201.776
117.6		117.6	202.539
117.7		117.7	203.302
117.8		117.8	204.064
117.9		117.9	204.825
118		118	205.586
118.1		118.1	206.347
118.2		118.2	207.106
118.3		118.3	207.866
118.4		118.4	208.625
118.5		118.5	209.383
118.6		118.6	210.141
118.7		118.7	210.898
118.8	252.443	118.8	211.654
118.9	253.325	118.9	212.411
119	254.23	119	213.166
119.1	255.14	119.1	213.921
119.2	255.903	119.2	214.676
119.3	256.887	119.3	215.43
119.4	257.791	119.4	216.183
119.5	258.741	119.5	216.936
119.6	259.572	119.6	217.688
119.7	260.394	119.7	218.44
119.8	261.244	119.8	219.191
119.9	262.101	119.9	219.942
120	262.973	120	220.692
120.1	263.775	120.1	221.442
120.2	264.623	120.2	222.191
120.3	265.449	120.3	222.94
120.4	266.35	120.4	223.688
120.5	267.226	120.5	224.435
120.6	268.102	120.6	225.183
120.7	268.998	120.7	225.929
120.8	269.852	120.8	226.675
120.9	270.74	120.9	227.421
121	271.626	121	228.165
121.1	272.516	121.1	228.91
121.2	273.397	121.2	229.654
121.3	274.277	121.3	230.397
121.4	275.167	121.4	231.14
121.5	276.041	121.5	231.882
121.6	276.915	121.6	232.624
121.7	277.806	121.7	233.365
121.8	278.693	121.8	234.106
121.9	279.571	121.9	234.846
122	280.452	122	235.586
122.1	281.312	122.1	236.325
122.2	282.199	122.2	237.063
122.3	283.103	122.3	237.801
122.4	283.981	122.4	238.539
122.5	284.867	122.5	239.276
122.6	285.736	122.6	240.013
122.7	286.593	122.7	240.749
122.8	287.472	122.8	241.484
122.9	288.344	122.9	242.219
123	289.227	123	242.953
123.1	290.106	123.1	243.687
123.2	290.968	123.2	244.421
123.3	291.84	123.3	245.154
123.4	292.699	123.4	245.886
123.5	293.563	123.5	246.618
123.6	294.43	123.6	247.349
123.7	295.296	123.7	248.08
123.8	296.162	123.8	248.81
123.9	297.016	123.9	249.54
124	297.871	124	250.269
124.1	298.719	124.1	250.998
124.2	299.563	124.2	251.726
124.3	300.415	124.3	252.454
124.4	301.27	124.4	253.181
124.5	302.121	124.5	253.908
124.6	302.98	124.6	254.634
124.7	303.826	124.7	255.359
124.8	304.653	124.8	256.084
124.9	305.488	124.9	256.809
125	306.331	125	257.533
125.1	307.173	125.1	258.257
125.2	308.008	125.2	258.98
125.3	308.844	125.3	259.702
125.4	309.684	125.4	260.424
125.5	310.526	125.5	261.146
125.6	311.356	125.6	261.867
125.7	312.19	125.7	262.587
125.8	313.03	125.8	263.307
125.9	313.873	125.9	264.027
126	314.709	126	264.746
126.1	315.549	126.1	265.464
126.2	316.377	126.2	266.182
126.3	317.219	126.3	266.9
126.4	318.052	126.4	267.617
126.5	318.867	126.5	268.333
126.6	319.687	126.6	269.049
126.7	320.508	126.7	269.764
126.8	321.323	126.8	270.479
126.9	322.131	126.9	271.194
127	322.946	127	271.907
127.1	323.772	127.1	272.621
127.2	324.595	127.2	273.334
127.3	325.414	127.3	274.046
127.4	326.209	127.4	274.758
127.5	327.025	127.5	275.469
127.6	327.838	127.6	276.18
127.7	328.631	127.7	276.89
127.8	329.436	127.8	277.6
127.9	330.249	127.9	278.31
128	331.059	128	279.018
128.1	331.86	128.1	279.727
128.2	332.655	128.2	280.435
128.3	333.448	128.3	281.142
128.4	334.245	128.4	281.849
128.5	335.043	128.5	282.555
128.6	335.825	128.6	283.261
128.7	336.613	128.7	283.966
128.8	337.402	128.8	284.671
128.9	338.184	128.9	285.375
129	338.957	129	286.079
129.1	339.739	129.1	286.783
129.2	340.519	129.2	287.485
129.3	341.303	129.3	288.188
129.4	342.087	129.4	288.89
129.5	342.868	129.5	289.591
129.6	343.649	129.6	290.292
129.7	344.422	129.7	290.992
129.8	345.212	129.8	291.692
129.9	346.005	129.9	292.391
130	346.798	130	293.09
130.1	347.587	130.1	293.789
130.2	348.378	130.2	294.486
130.3	349.17	130.3	295.184
130.4	349.944	130.4	295.881
130.5	350.715	130.5	296.577
130.6	351.485	130.6	297.273
130.7	352.25	130.7	297.968
130.8	353.02	130.8	298.663
130.9	353.788	130.9	299.358
131	354.545	131	300.051
131.1	355.297	131.1	300.745
131.2	356.052	131.2	301.438
131.3	356.8	131.3	302.13
131.4	357.55	131.4	302.822
131.5	358.31	131.5	303.514
131.6	359.071	131.6	304.205
131.7	359.829	131.7	304.895
131.8	360.58	131.8	305.585
131.9	361.343	131.9	306.275
132	362.106	132	306.964
132.1	362.862	132.1	307.652
132.2	363.609	132.2	308.34
132.3	364.347	132.3	309.028
132.4	365.096	132.4	309.715
132.5	365.848	132.5	310.401
132.6	366.599	132.6	311.087
132.7	367.338	132.7	311.773
132.8	368.082	132.8	312.458
132.9	368.822	132.9	313.143
133	369.544	133	313.827
133.1	370.276	133.1	314.511
133.2	371.005	133.2	315.194
133.3	371.747	133.3	315.876
133.4	372.494	133.4	316.559
133.5	373.231	133.5	317.24
133.6	373.955	133.6	317.922
133.7	374.69	133.7	318.602
133.8	375.429	133.8	319.283
133.9	376.156	133.9	319.962
134	376.886	134	320.642
134.1	377.62	134.1	321.32
134.2	378.35	134.2	321.999
134.3	379.087	134.3	322.677
134.4	379.817	134.4	323.354
134.5	380.544	134.5	324.031
134.6	381.261	134.6	324.707
134.7	381.981	134.7	325.383
134.8	382.698	134.8	326.059
134.9	383.416	134.9	326.734
135	384.139	135	327.408
135.1	384.858	135.1	328.082
135.2	385.581	135.2	328.756
135.3	386.3	135.3	329.429
135.4	387.002	135.4	330.101
135.5	387.703	135.5	330.774
135.6	388.4	135.6	331.445
135.7	389.113	135.7	332.116
135.8	389.829	135.8	332.787
135.9	390.532	135.9	333.457
136	391.229	136	334.127
136.1	391.937	136.1	334.796
136.2	392.653	136.2	335.465
136.3	393.355	136.3	336.133
136.4	394.064	136.4	336.801
136.5	394.783	136.5	337.468
136.6	395.493	136.6	338.135
136.7	396.202	136.7	338.802
136.8	396.909	136.8	339.468
136.9	397.614	136.9	340.133
137	398.322	137	340.798
137.1	399.029	137.1	341.463
137.2	399.734	137.2	342.127
137.3	400.436	137.3	342.79
137.4	401.141	137.4	343.454
137.5	401.839	137.5	344.116
137.6	402.528	137.6	344.778
137.7	403.234	137.7	345.44
137.8	403.937	137.8	346.101
137.9	404.633	137.9	346.762
138	405.324	138	347.422
138.1	406.007	138.1	348.082
138.2	406.693	138.2	348.742
138.3	407.383	138.3	349.4
138.4	408.072	138.4	350.059
138.5	408.758	138.5	350.717
138.6	409.443	138.6	351.374
138.7	410.132	138.7	352.031
138.8	410.823	138.8	352.688
138.9	411.505	138.9	353.344
139	412.189	139	354
139.1	412.881	139.1	354.655
139.2	413.576	139.2	355.309
139.3	414.261	139.3	355.964
139.4	414.94	139.4	356.618
139.5	415.621	139.5	357.271
139.6	416.288	139.6	357.924
139.7	416.954	139.7	358.576
139.8	417.623	139.8	359.228
139.9	418.28	139.9	359.879
140	418.942	140	360.53
140.1	419.611	140.1	361.181
140.2	420.27	140.2	361.831
140.3	420.934	140.3	362.481
140.4	421.606	140.4	363.13
140.5	422.273	140.5	363.778
140.6	422.943	140.6	364.427
140.7	423.633	140.7	365.074
140.8	424.319	140.8	365.722
140.9	424.987	140.9	366.369
141	425.655	141	367.015
141.1	426.331	141.1	367.661
141.2	426.993	141.2	368.306
141.3	427.657	141.3	368.952
141.4	428.321	141.4	369.596
141.5	428.974	141.5	370.24
141.6	429.625	141.6	370.884
141.7	430.277	141.7	371.527
141.8	430.93	141.8	372.17
141.9	431.575	141.9	372.812
142	432.228	142	373.454
142.1	432.904	142.1	374.095
142.2	433.566	142.2	374.736
142.3	434.22	142.3	375.377
142.4	434.867	142.4	376.017
142.5	435.527	142.5	376.656
142.6	436.194	142.6	377.295
142.7	436.863	142.7	377.934
142.8	437.529	142.8	378.572
142.9	438.176	142.9	379.21
143	438.825	143	379.847
143.1	439.478	143.1	380.484
143.2	440.111	143.2	381.12
143.3	440.75	143.3	381.756
143.4	441.401	143.4	382.392
143.5	442.059	143.5	383.027
143.6	442.695	143.6	383.661
143.7	443.314	143.7	384.296
143.8	443.932	143.8	384.929
143.9	444.566	143.9	385.563
144	445.214	144	386.195
144.1	445.858	144.1	386.828
144.2	446.499	144.2	387.459
144.3	447.136	144.3	388.091
144.4	447.764	144.4	388.722
144.5	448.39	144.5	389.352
144.6	449.02	144.6	389.983
144.7	449.655	144.7	390.612
144.8	450.293	144.8	391.241
144.9	450.936	144.9	391.87
145	451.568	145	392.499
145.1	452.189	145.1	393.126
145.2	452.817	145.2	393.754
145.3	453.437	145.3	394.381
145.4	454.055	145.4	395.007
145.5	454.688	145.5	395.633
145.6	455.319	145.6	396.259
145.7	455.95	145.7	396.884
145.8	456.577	145.8	397.509
145.9	457.209	145.9	398.133
146	457.844	146	398.757
146.1	458.472	146.1	399.381
146.2	459.099	146.2	400.004
146.3	459.727	146.3	400.626
146.4	460.353	146.4	401.248
146.5	460.995	146.5	401.87
146.6	461.629	146.6	402.491
146.7	462.256	146.7	403.112
146.8	462.873	146.8	403.732
146.9	463.494	146.9	404.352
147	464.12	147	404.972
147.1	464.743	147.1	405.591
147.2	465.356	147.2	406.209
147.3	465.971	147.3	406.827
147.4	466.587	147.4	407.445
147.5	467.191	147.5	408.062
147.6	467.792	147.6	408.679
147.7	468.39	147.7	409.296
147.8	468.983	147.8	409.912
147.9	469.579	147.9	410.527
148	470.193	148	411.142
148.1	470.796	148.1	411.757
148.2	471.401	148.2	412.371
148.3	472.018	148.3	412.985
148.4	472.619	148.4	413.598
148.5	473.223	148.5	414.211
148.6	473.837	148.6	414.824
148.7	474.447	148.7	415.436
148.8	475.056	148.8	416.047
148.9	475.672	148.9	416.658
149	476.28	149	417.269
149.1	476.879	149.1	417.879
149.2	477.479	149.2	418.489
149.3	478.083	149.3	419.099
149.4	478.689	149.4	419.708
149.5	479.295	149.5	420.316
149.6	479.887	149.6	420.924
149.7	480.484	149.7	421.532
149.8	481.088	149.8	422.139
149.9	481.68	149.9	422.746
150	482.273	150	423.353
150.1	482.871	150.1	423.959
150.2	483.469	150.2	424.564
150.3	484.063	150.3	425.169
150.4	484.659	150.4	425.774
150.5	485.241	150.5	426.378
150.6	485.824	150.6	426.982
150.7	486.424	150.7	427.586
150.8	487.022	150.8	428.189
150.9	487.62	150.9	428.791
151	488.212	151	429.393
151.1	488.812	151.1	429.995
151.2	489.419	151.2	430.596
151.3	490.015	151.3	431.197
151.4	490.596	151.4	431.798
151.5	491.184	151.5	432.398
151.6	491.777	151.6	432.997
151.7	492.369	151.7	433.596
151.8	492.954	151.8	434.195
151.9	493.536	151.9	434.793
152	494.116	152	435.391
152.1	494.704	152.1	435.989
152.2	495.286	152.2	436.586
152.3	495.855	152.3	437.182
152.4	496.432	152.4	437.778
152.5	497.032	152.5	438.374
152.6	497.612	152.6	438.97
152.7	498.188	152.7	439.564
152.8	498.775	152.8	440.159
152.9	499.347	152.9	440.753
153	499.911	153	441.347
153.1	500.489	153.1	441.94
153.2	501.07	153.2	442.533
153.3	501.649	153.3	443.125
153.4	502.232	153.4	443.717
153.5	502.793	153.5	444.309
153.6	503.348	153.6	444.9
153.7	503.919	153.7	445.49
153.8	504.488	153.8	446.081
153.9	505.04	153.9	446.671
154	505.605	154	447.26
154.1	506.192	154.1	447.849
154.2	506.76	154.2	448.438
154.3	507.32	154.3	449.026
154.4	507.894	154.4	449.614
154.5	508.467	154.5	450.201
154.6	509.039	154.6	450.788
154.7	509.612	154.7	451.375
154.8	510.18	154.8	451.961
154.9	510.747	154.9	452.546
155	511.322	155	453.132
155.1	511.898	155.1	453.717
155.2	512.465	155.2	454.301
155.3	513.028	155.3	454.885
155.4	513.596	155.4	455.469
155.5	514.155	155.5	456.052
155.6	514.713	155.6	456.635
155.7	515.274	155.7	457.217
155.8	515.838	155.8	457.799
155.9	516.394	155.9	458.381
156	516.952	156	458.962
156.1	517.499	156.1	459.543
156.2	518.04	156.2	460.123
156.3	518.584	156.3	460.703
156.4	519.137	156.4	461.282
156.5	519.69	156.5	461.861
156.6	520.23	156.6	462.44
156.7	520.777	156.7	463.018
156.8	521.332	156.8	463.596
156.9	521.881	156.9	464.174
157	522.424	157	464.751
157.1	522.966	157.1	465.327
157.2	523.51	157.2	465.904
157.3	524.063	157.3	466.479
157.4	524.608	157.4	467.055
157.5	525.152	157.5	467.63
157.6	525.689	157.6	468.204
157.7	526.225	157.7	468.779
157.8	526.766	157.8	469.352
157.9	527.308	157.9	469.926
158	527.847	158	470.499
158.1	528.4	158.1	471.071
158.2	528.959	158.2	471.643
158.3	529.516	158.3	472.215
158.4	530.072	158.4	472.787
158.5	530.626	158.5	473.357
158.6	531.18	158.6	473.928
158.7	531.733	158.7	474.498
158.8	532.29	158.8	475.068
158.9	532.839	158.9	475.637
159	533.389	159	476.206
159.1	533.938	159.1	476.775
159.2	534.473	159.2	477.343
159.3	535.005	159.3	477.91
159.4	535.537	159.4	478.478
159.5	536.06	159.5	479.045
159.6	536.582	159.6	479.611
159.7	537.119	159.7	480.177
159.8	537.649	159.8	480.743
159.9	538.168	159.9	481.308
160	538.696	160	481.873
160.1	539.227	160.1	482.438
160.2	539.748	160.2	483.002
[truncated: 6,177 more rows]
