# Supplementary material for: Key mechanistic features of the trade-off between antibody escape and host cell binding in the SARS-CoV-2 Omicron variant spike proteins
Source: EMBO J. 2024 Mar 11;43(8):5. doi: 10.1038/s44318-024-00062-z (PMC11021471; doi:10.1038/s44318-024-00062-z)
Supplement: Supplementary file 10 — Source Data Fig. 5 [file 44318_2024_62_MOESM10_ESM.zip › Figure 5/5B/5B.xlsx]

## Sheet: Sheet1
Strain	KD（nM)
Alpha(B.1.1.7)	5.4
Beta (B.1.351)	13.83
Gamma(P.1)	11
Delta(B.1.617.2)	25.07
BA.1	31.4
BA.1.1	5.9
BA.2	10
BA.2 F486V	27.8
BA.2 R493Q	5.7
BA.3	22.1
BA.5	9
BA.2.75	7.5
BQ.1	10.31
BQ.1.1	10.47
BF.7	12.97
XBB	37.17
XBB.1.5	13.9
