# Supplementary material for: Key mechanistic features of the trade-off between antibody escape and host cell binding in the SARS-CoV-2 Omicron variant spike proteins
Source: EMBO J. 2024 Mar 11;43(8):5. doi: 10.1038/s44318-024-00062-z (PMC11021471; doi:10.1038/s44318-024-00062-z)
Supplement: Supplementary file 11 — Figure EV1 Source Data [file 44318_2024_62_MOESM11_ESM.xlsx]

## Sheet: RBD BA.4-hACE2
Run 1; Ch 1; Fc 2-1; Cy 5; hACE2; Conc 12.5 25 50 100 200 nM_X	Run 1; Ch 1; Fc 2-1; Cy 5; hACE2; Conc 12.5 25 50 100 200 nM_Y	Run 1; Ch 1; Fc 2-1; Cy 5; hACE2; Conc 12.5 25 50 100 200 nM; Fitted_X	Run 1; Ch 1; Fc 2-1; Cy 5; hACE2; Conc 12.5 25 50 100 200 nM; Fitted_Y
-39.4	0.728382	-39.4	0
-39.3	0.3312	-39.3	0
-39.2	-0.7219	-39.2	0
-39.1	0.3949	-39.1	0
-39	-1.1387	-39	0
-38.9	-1.06479	-38.9	0
-38.8	0.0935	-38.8	0
-38.7	0.0894	-38.7	0
-38.6	0.2306	-38.6	0
-38.5	0.0557	-38.5	0
-38.4	0.385789	-38.4	0
-38.3	-0.1389	-38.3	0
-38.2	-0.2998	-38.2	0
-38.1	-0.4842	-38.1	0
-38	-0.2647	-38	0
-37.9	-0.174999	-37.9	0
-37.8	0.5033	-37.8	0
-37.7	0.8471	-37.7	0
-37.6	1.1004	-37.6	0
-37.5	0.4312	-37.5	0
-37.4	0.704988	-37.4	0
-37.3	0.7459	-37.3	0
-37.2	0.5701	-37.2	0
-37.1	0.3688	-37.1	0
-37	0.258	-37	0
-36.9	0.175199	-36.9	0
-36.8	0.1069	-36.8	0
-36.7	0.1019	-36.7	0
-36.6	0.0828	-36.6	0
-36.5	0.1075	-36.5	0
-36.4	0.1233	-36.4	0
-36.3	0.0667	-36.3	0
-36.2	0.0661	-36.2	0
-36.1	0.0489	-36.1	0
-36	0.0603	-36	0
-35.9	0.0400009	-35.9	0
-35.8	0.0419	-35.8	0
-35.7	0.044	-35.7	0
-35.6	0.0492	-35.6	0
-35.5	0.0661	-35.5	0
-35.4	0.0576006	-35.4	0
-35.3	0.0553	-35.3	0
-35.2	0.0657	-35.2	0
-35.1	0.0674	-35.1	0
-35	0.0586	-35	0
-34.9	0.0658001	-34.9	0
-34.8	0.0619	-34.8	0
-34.7	0.0675	-34.7	0
-34.6	0.0585	-34.6	0
-34.5	0.0588	-34.5	0
-34.4	0.0563005	-34.4	0
-34.3	0.0531	-34.3	0
-34.2	0.054	-34.2	0
-34.1	0.0476	-34.1	0
-34	0.0472	-34	0
-33.9	0.0492004	-33.9	0
-33.8	0.0495	-33.8	0
-33.7	0.0428	-33.7	0
-33.6	0.0541	-33.6	0
-33.5	0.0663	-33.5	0
-33.4	0.0760002	-33.4	0
-33.3	0.0755	-33.3	0
-33.2	0.0631	-33.2	0
-33.1	0.0596	-33.1	0
-33	0.0658	-33	0
-32.9	0.0644004	-32.9	0
-32.8	0.0639	-32.8	0
-32.7	0.064	-32.7	0
-32.6	0.0564	-32.6	0
-32.5	0.054	-32.5	0
-32.4	0.0543002	-32.4	0
-32.3	0.0622	-32.3	0
-32.2	0.0683	-32.2	0
-32.1	0.0727	-32.1	0
-32	0.0744	-32	0
-31.9	0.0766	-31.9	0
-31.8	0.0803	-31.8	0
-31.7	0.0793001	-31.7	0
-31.6	0.0774001	-31.6	0
-31.5	0.0774	-31.5	0
-31.4	0.0765	-31.4	0
-31.3	0.0794	-31.3	0
-31.2	0.0810001	-31.2	0
-31.1	0.0826001	-31.1	0
-31	0.0835	-31	0
-30.9	0.0825	-30.9	0
-30.8	0.0861	-30.8	0
-30.7	0.0814002	-30.7	0
-30.6	0.0818	-30.6	0
-30.5	0.0793	-30.5	0
-30.4	0.0799	-30.4	0
-30.3	0.0776	-30.3	0
-30.2	0.0783001	-30.2	0
-30.1	0.0767	-30.1	0
-30	0.0765	-30	0
-29.9	0.0772	-29.9	0
-29.8	0.0803	-29.8	0
-29.7	0.0780001	-29.7	0
-29.6	0.0762001	-29.6	0
-29.5	0.0771	-29.5	0
-29.4	0.0769	-29.4	0
-29.3	0.0792	-29.3	0
-29.2	0.0777001	-29.2	0
-29.1	0.0726001	-29.1	0
-29	0.075	-29	0
-28.9	0.0772	-28.9	0
-28.8	0.0792	-28.8	0
-28.7	0.0799001	-28.7	0
-28.6	0.0805001	-28.6	0
-28.5	0.0828	-28.5	0
-28.4	0.0808	-28.4	0
-28.3	0.0798	-28.3	0
-28.2	0.0787001	-28.2	0
-28.1	0.0794001	-28.1	0
-28	0.0768	-28	0
-27.9	0.0761	-27.9	0
-27.8	0.0783	-27.8	0
-27.7	0.08	-27.7	0
-27.6	0.0792	-27.6	0
-27.5	0.08	-27.5	0
-27.4	0.081	-27.4	0
-27.3	0.084	-27.3	0
-27.2	0.0829	-27.2	0
-27.1	0.0814001	-27.1	0
-27	0.0816	-27	0
-26.9	0.0837	-26.9	0
-26.8	0.0877	-26.8	0
-26.7	0.0874001	-26.7	0
-26.6	0.0887	-26.6	0
-26.5	0.0826	-26.5	0
-26.4	0.0826	-26.4	0
-26.3	0.08	-26.3	0
-26.2	0.0770001	-26.2	0
-26.1	0.0771	-26.1	0
-26	0.078	-26	0
-25.9	0.082	-25.9	0
-25.8	0.0853	-25.8	0
-25.7	0.084	-25.7	0
-25.6	0.0859	-25.6	0
-25.5	0.0894	-25.5	0
-25.4	0.0899	-25.4	0
-25.3	0.0898	-25.3	0
-25.2	0.0855001	-25.2	0
-25.1	0.0836	-25.1	0
-25	0.0829	-25	0
-24.9	0.0812	-24.9	0
-24.8	0.079	-24.8	0
-24.7	0.0783	-24.7	0
-24.6	0.0848	-24.6	0
-24.5	0.083	-24.5	0
-24.4	0.0836	-24.4	0
-24.3	0.0836	-24.3	0
-24.2	0.0839	-24.2	0
-24.1	0.0825	-24.1	0
-24	0.0842	-24	0
-23.9	0.0872	-23.9	0
-23.8	0.0884	-23.8	0
-23.7	0.0885	-23.7	0
-23.6	0.094	-23.6	0
-23.5	0.0965	-23.5	0
-23.4	0.0968	-23.4	0
-23.3	0.0981	-23.3	0
-23.2	0.0968	-23.2	0
-23.1	0.0985	-23.1	0
-23	0.1052	-23	0
-22.9	0.1086	-22.9	0
-22.8	0.1052	-22.8	0
-22.7	0.1043	-22.7	0
-22.6	0.1037	-22.6	0
-22.5	0.1024	-22.5	0
-22.4	0.1061	-22.4	0
-22.3	0.106	-22.3	0
-22.2	0.106	-22.2	0
-22.1	0.1056	-22.1	0
-22	0.1083	-22	0
-21.9	0.1068	-21.9	0
-21.8	0.1108	-21.8	0
-21.7	0.1116	-21.7	0
-21.6	0.1097	-21.6	0
-21.5	0.1164	-21.5	0
-21.4	0.122	-21.4	0
-21.3	0.1245	-21.3	0
-21.2	0.1168	-21.2	0
-21.1	0.1075	-21.1	0
-21	0.1098	-21	0
-20.9	0.1127	-20.9	0
-20.8	0.0982	-20.8	0
-20.7	0.0949999	-20.7	0
-20.6	0.0907999	-20.6	0
-20.5	0.0921	-20.5	0
-20.4	0.0915	-20.4	0
-20.3	0.1004	-20.3	0
-20.2	0.1043	-20.2	0
-20.1	0.1088	-20.1	0
-20	0.1074	-20	0
-19.9	0.1179	-19.9	0
-19.8	0.1177	-19.8	0
-19.7	0.123899	-19.7	0
-19.6	0.133099	-19.6	0
-19.5	0.1425	-19.5	0
-19.4	0.143	-19.4	0
-19.3	0.1478	-19.3	0
-19.2	0.1448	-19.2	0
-19.1	0.1415	-19.1	0
-19	0.137	-19	0
-18.9	0.1429	-18.9	0
-18.8	0.1454	-18.8	0
-18.7	0.156299	-18.7	0
-18.6	0.162099	-18.6	0
-18.5	0.1025	-18.5	0
-18.4	0.0687	-18.4	0
-18.3	0.0463	-18.3	0
-18.2	0.0240001	-18.2	0
-18.1	0.0154999	-18.1	0
-18	0.0242	-18	0
-17.9	0.0471	-17.9	0
-17.8	0.0802	-17.8	0
-17.7	0.0951998	-17.7	0
-17.6	0.0920999	-17.6	0
-17.5	0.0701	-17.5	0
-17.4	0.0343	-17.4	0
-17.3	0.0065	-17.3	0
-17.2	-0.00410014	-17.2	0
-17.1	-0.00420027	-17.1	0
-17	-0.0048	-17	0
-16.9	0.0182	-16.9	0
-16.8	0.0506	-16.8	0
-16.7	0.0691995	-16.7	0
-16.6	0.0981994	-16.6	0
-16.5	0.0993	-16.5	0
-16.4	0.088	-16.4	0
-16.3	0.0486	-16.3	0
-16.2	0.0121004	-16.2	0
-16.1	0.00919993	-16.1	0
-16	-0.0252	-16	0
-15.9	-0.0352	-15.9	0
-15.8	-0.0277	-15.8	0
-15.7	-0.0260002	-15.7	0
-15.6	-0.0109001	-15.6	0
-15.5	0.0343	-15.5	0
-15.4	0.0564	-15.4	0
-15.3	0.0606	-15.3	0
-15.2	0.0665999	-15.2	0
-15.1	0.0744	-15.1	0
-15	0.0804	-15	0
-14.9	0.0739	-14.9	0
-14.8	0.0705	-14.8	0
-14.7	0.0591004	-14.7	0
-14.6	0.0485004	-14.6	0
-14.5	0.0366	-14.5	0
-14.4	0.0238	-14.4	0
-14.3	0.0102	-14.3	0
-14.2	0.00320033	-14.2	0
-14.1	-0.00819958	-14.1	0
-14	0.00289999	-14	0
-13.9	0.0105	-13.9	0
-13.8	0.0044	-13.8	0
-13.7	0.00880008	-13.7	0
-13.6	0.0231999	-13.6	0
-13.5	0.0204	-13.5	0
-13.4	0.0114	-13.4	0
-13.3	0.0181	-13.3	0
-13.2	0.0201004	-13.2	0
-13.1	0.0149003	-13.1	0
-13	0.0047	-13	0
-12.9	0.00789998	-12.9	0
-12.8	0.017	-12.8	0
-12.7	0.0472	-12.7	0
-12.6	0.0479002	-12.6	0
-12.5	0.0182	-12.5	0
-12.4	0.0206	-12.4	0
-12.3	0.0138	-12.3	0
-12.2	-0.0116997	-12.2	0
-12.1	-0.0332999	-12.1	0
-12	-0.0613	-12	0
-11.9	-0.0917	-11.9	0
-11.8	-0.0985	-11.8	0
-11.7	-0.1039	-11.7	0
-11.6	-0.1026	-11.6	0
-11.5	-0.0941	-11.5	0
-11.4	-0.0945	-11.4	0
-11.3	-0.0779	-11.3	0
-11.2	-0.0780998	-11.2	0
-11.1	-0.0727999	-11.1	0
-11	-0.0663	-11	0
-10.9	-0.0607	-10.9	0
-10.8	-0.0504	-10.8	0
-10.7	-0.0389999	-10.7	0
-10.6	-0.0318997	-10.6	0
-10.5	-0.0339	-10.5	0
-10.4	-0.042	-10.4	0
-10.3	-0.0502	-10.3	0
-10.2	-0.0434997	-10.2	0
-10.1	-0.0304998	-10.1	0
-10	-0.0072	-10	0
-9.9	0.0046	-9.9	0
-9.8	0.0386	-9.8	0
-9.7	0.0405001	-9.7	0
-9.6	0.0349003	-9.6	0
-9.5	0.0244	-9.5	0
-9.4	-0.000999999	-9.4	0
-9.3	-0.019	-9.3	0
-9.2	-0.0325999	-9.2	0
-9.1	-0.0269	-9.1	0
-9	-0.0242	-9	0
-8.9	-0.0237	-8.9	0
-8.8	-0.0232	-8.8	0
-8.7	-0.0167	-8.7	0
-8.6	-0.0216999	-8.6	0
-8.5	-0.035	-8.5	0
-8.4	-0.0316	-8.4	0
-8.3	-0.0297	-8.3	0
-8.2	-0.0253998	-8.2	0
-8.1	-0.0285998	-8.1	0
-8	-0.0328	-8	0
-7.9	-0.0324	-7.9	0
-7.8	-0.0288	-7.8	0
-7.7	-0.0225	-7.7	0
-7.6	-0.0206999	-7.6	0
-7.5	-0.0191	-7.5	0
-7.4	-0.0143998	-7.4	0
-7.3	-0.0109	-7.3	0
-7.2	-0.0094	-7.2	0
-7.1	-0.0129	-7.1	0
-7	-0.0079	-7	0
-6.9	-0.00679973	-6.9	0
-6.8	-0.0141	-6.8	0
-6.7	-0.0135	-6.7	0
-6.6	-0.0086	-6.6	0
-6.5	-0.0147	-6.5	0
-6.4	-0.0145998	-6.4	0
-6.3	-0.01	-6.3	0
-6.2	-0.0076	-6.2	0
-6.1	-0.0084	-6.1	0
-6	-0.0104	-6	0
-5.9	-0.0104998	-5.9	0
-5.8	-0.0069	-5.8	0
-5.7	-0.0029	-5.7	0
-5.6	-0.0013	-5.6	0
-5.5	-0.0016	-5.5	0
-5.4	0.000300069	-5.4	0
-5.3	0.0023	-5.3	0
-5.2	0.0033	-5.2	0
-5.1	0.0046	-5.1	0
-5	0	-5	0
-4.9	1.5644e-07	-4.9	0
-4.8	0.0043	-4.8	0
-4.7	0.0106	-4.7	0
-4.6	0.0129	-4.6	0
-4.5	0.0126	-4.5	0
-4.4	0.0107002	-4.4	0
-4.3	0.0099	-4.3	0
-4.2	0.0101	-4.2	0
-4.1	0.0152	-4.1	0
-4	0.0153	-4	0
-3.9	0.0180002	-3.9	0
-3.8	0.0168	-3.8	0
-3.7	0.014	-3.7	0
-3.6	0.0211	-3.6	0
-3.5	0.0199	-3.5	0
-3.4	0.0187001	-3.4	0
-3.3	0.0225	-3.3	0
-3.2	0.0327	-3.2	0
-3.1	0.039	-3.1	0
-3	0.0465	-3	0
-2.9	0.0532	-2.9	0
-2.8	0.0662	-2.8	0
-2.7	0.0659	-2.7	0
-2.6	0.0684	-2.6	0
-2.5	0.0752	-2.5	0
-2.4	0.0778001	-2.4	0
-2.3	0.0716	-2.3	0
-2.2	0.0804	-2.2	0
-2.1	0.0883	-2.1	0
-2	0.0827	-2	0
-1.9	0.0798999	-1.9	0
-1.8	0.0857	-1.8	0
-1.7	0.0852	-1.7	0
-1.6	0.0816	-1.6	0
-1.5	0.0976	-1.5	0
-1.4	0.1093	-1.4	0
-1.3	0.1093	-1.3	0
-1.2	0.0976	-1.2	0
-1.1	0.0853	-1.1	0
-1	0.0505	-1	0
-0.900002	0.0372005	-0.900002	0
-0.799999	0.0051	-0.799999	0
-0.700001		-0.700001	0
-0.599998		-0.599998	0
-0.5		-0.5	0
-0.400002		-0.400002	0
-0.299999		-0.299999	0
-0.200001		-0.200001	0
-0.0999985		-0.0999985	0
0		0	0
0.0999985		0.0999985	0
0.200001		0.200001	0.0176159
0.299999		0.299999	0.0352287
0.400002		0.400002	0.0528396
0.5		0.5	0.0704474
0.599998		0.599998	0.0880527
0.700001		0.700001	0.105656
0.799999		0.799999	0.123257
0.900002		0.900002	0.140855
1		1	0.15845
1.1		1.1	0.176043
1.2		1.2	0.193634
1.3		1.3	0.211222
1.4		1.4	0.228809
1.5		1.5	0.246391
1.6		1.6	0.263972
1.7		1.7	0.281551
1.8	2.7174	1.8	0.299126
1.9	2.2135	1.9	0.3167
2	1.6946	2	0.334271
2.1	1.22198	2.1	0.351839
2.2	0.8503	2.2	0.369405
2.3	0.7911	2.3	0.386968
2.4	0.7133	2.4	0.404529
2.5	0.5664	2.5	0.422088
2.6	0.512393	2.6	0.439643
2.7	0.3973	2.7	0.457197
2.8	0.3662	2.8	0.474748
2.9	0.2409	2.9	0.492297
3	0.1514	3	0.509843
3.1	0.220997	3.1	0.527386
3.2	0.2146	3.2	0.544928
3.3	0.2534	3.3	0.562466
3.4	0.289	3.4	0.580003
3.5	0.251	3.5	0.597536
3.6	0.248299	3.6	0.615067
3.7	0.2619	3.7	0.632596
3.8	0.2818	3.8	0.650122
3.9	0.3114	3.9	0.667646
4	0.3055	4	0.685168
4.1	0.3074	4.1	0.702686
4.2	0.3319	4.2	0.720203
4.3	0.3453	4.3	0.737717
4.4	0.3475	4.4	0.755228
4.5	0.3617	4.5	0.772737
4.6	0.3792	4.6	0.790243
4.7	0.3899	4.7	0.807748
4.8	0.4176	4.8	0.825249
4.9	0.4423	4.9	0.842749
5	0.4577	5	0.860245
5.1	0.4721	5.1	0.877739
5.2	0.4874	5.2	0.895231
5.3	0.5169	5.3	0.91272
5.4	0.5427	5.4	0.930207
5.5	0.5546	5.5	0.947691
5.6	0.5782	5.6	0.965173
5.7	0.6046	5.7	0.982653
5.8	0.6229	5.8	1.00013
5.9	0.6423	5.9	1.0176
6	0.6665	6	1.03508
6.1	0.6926	6.1	1.05255
6.2	0.7123	6.2	1.07001
6.3	0.7315	6.3	1.08748
6.4	0.7523	6.4	1.10494
6.5	0.776	6.5	1.1224
6.6	0.7966	6.6	1.13986
6.7	0.8136	6.7	1.15731
6.8	0.8295	6.8	1.17476
6.9	0.8515	6.9	1.19221
7	0.8747	7	1.20966
7.1	0.8916	7.1	1.22711
7.2	0.9137	7.2	1.24455
7.3	0.9339	7.3	1.26199
7.4	0.953	7.4	1.27943
7.5	0.9722	7.5	1.29686
7.6	0.9899	7.6	1.31429
7.7	1.0089	7.7	1.33172
7.8	1.0252	7.8	1.34915
7.9	1.0493	7.9	1.36658
8	1.0707	8	1.384
8.1	1.0935	8.1	1.40142
8.2	1.1196	8.2	1.41884
8.3	1.1419	8.3	1.43625
8.4	1.164	8.4	1.45367
8.5	1.1874	8.5	1.47108
8.6	1.2106	8.6	1.48848
8.7	1.2335	8.7	1.50589
8.8	1.258	8.8	1.52329
8.9	1.2787	8.9	1.54069
9	1.2981	9	1.55809
9.1	1.3139	9.1	1.57549
9.2	1.3322	9.2	1.59288
9.3	1.3482	9.3	1.61027
9.4	1.3663	9.4	1.62766
9.5	1.3837	9.5	1.64505
9.6	1.406	9.6	1.66243
9.7	1.4252	9.7	1.67981
9.8	1.446	9.8	1.69719
9.9	1.4674	9.9	1.71457
10	1.4893	10	1.73194
10.1	1.5093	10.1	1.74931
10.2	1.5292	10.2	1.76668
10.3	1.5491	10.3	1.78405
10.4	1.5688	10.4	1.80141
10.5	1.5886	10.5	1.81877
10.6	1.6097	10.6	1.83613
10.7	1.6359	10.7	1.85349
10.8	1.653	10.8	1.87084
10.9	1.6711	10.9	1.88819
11	1.6879	11	1.90554
11.1	1.7085	11.1	1.92289
11.2	1.7278	11.2	1.94023
11.3	1.7474	11.3	1.95757
11.4	1.7729	11.4	1.97491
11.5	1.7984	11.5	1.99225
11.6	1.819	11.6	2.00959
11.7	1.8361	11.7	2.02692
11.8	1.8569	11.8	2.04425
11.9	1.8796	11.9	2.06157
12	1.9018	12	2.0789
12.1	1.9253	12.1	2.09622
12.2	1.9485	12.2	2.11354
12.3	1.9696	12.3	2.13086
12.4	1.9922	12.4	2.14817
12.5	2.0108	12.5	2.16549
12.6	2.03	12.6	2.1828
12.7	2.0534	12.7	2.2001
12.8	2.0739	12.8	2.21741
12.9	2.0942	12.9	2.23471
13	2.1156	13	2.25201
13.1	2.1404	13.1	2.26931
13.2	2.1585	13.2	2.28661
13.3	2.1786	13.3	2.3039
13.4	2.1997	13.4	2.32119
13.5	2.222	13.5	2.33848
13.6	2.2446	13.6	2.35576
13.7	2.2674	13.7	2.37305
13.8	2.2859	13.8	2.39033
13.9	2.3065	13.9	2.40761
14	2.3272	14	2.42488
14.1	2.347	14.1	2.44215
14.2	2.3644	14.2	2.45943
14.3	2.3782	14.3	2.47669
14.4	2.3988	14.4	2.49396
14.5	2.415	14.5	2.51122
14.6	2.4313	14.6	2.52849
14.7	2.4515	14.7	2.54575
14.8	2.4715	14.8	2.563
14.9	2.4881	14.9	2.58026
15	2.5115	15	2.59751
15.1	2.5333	15.1	2.61476
15.2	2.5589	15.2	2.632
15.3	2.5803	15.3	2.64925
15.4	2.6026	15.4	2.66649
15.5	2.6294	15.5	2.68373
15.6	2.6518	15.6	2.70097
15.7	2.6728	15.7	2.7182
15.8	2.6943	15.8	2.73543
15.9	2.7123	15.9	2.75266
16	2.7378	16	2.76989
16.1	2.7587	16.1	2.78711
16.2	2.7789	16.2	2.80434
16.3	2.7963	16.3	2.82156
16.4	2.8171	16.4	2.83877
16.5	2.8407	16.5	2.85599
16.6	2.8595	16.6	2.8732
16.7	2.877	16.7	2.89041
16.8	2.8956	16.8	2.90762
16.9	2.9206	16.9	2.92483
17	2.941	17	2.94203
17.1	2.9599	17.1	2.95923
17.2	2.9786	17.2	2.97643
17.3	2.9985	17.3	2.99362
17.4	3.0192	17.4	3.01082
17.5	3.031	17.5	3.02801
17.6	3.0493	17.6	3.0452
17.7	3.072	17.7	3.06238
17.8	3.0907	17.8	3.07957
17.9	3.1075	17.9	3.09675
18	3.1241	18	3.11393
18.1	3.1465	18.1	3.1311
18.2	3.1611	18.2	3.14828
18.3	3.1807	18.3	3.16545
18.4	3.2015	18.4	3.18262
18.5	3.2195	18.5	3.19978
18.6	3.2408	18.6	3.21695
18.7	3.2566	18.7	3.23411
18.8	3.2721	18.8	3.25127
18.9	3.2894	18.9	3.26843
19	3.3094	19	3.28558
19.1	3.331	19.1	3.30273
19.2	3.3473	19.2	3.31988
19.3	3.3645	19.3	3.33703
19.4	3.3818	19.4	3.35417
19.5	3.4008	19.5	3.37132
19.6	3.4161	19.6	3.38846
19.7	3.4333	19.7	3.40559
19.8	3.4553	19.8	3.42273
19.9	3.4794	19.9	3.43986
20	3.4993	20	3.45699
20.1	3.5167	20.1	3.47412
20.2	3.5298	20.2	3.49125
20.3	3.5547	20.3	3.50837
20.4	3.5744	20.4	3.52549
20.5	3.5947	20.5	3.54261
20.6	3.6194	20.6	3.55972
20.7	3.6435	20.7	3.57684
20.8	3.667	20.8	3.59395
20.9	3.6849	20.9	3.61106
21	3.7055	21	3.62816
21.1	3.725	21.1	3.64527
21.2	3.7454	21.2	3.66237
21.3	3.7633	21.3	3.67947
21.4	3.7863	21.4	3.69656
21.5	3.8044	21.5	3.71366
21.6	3.8222	21.6	3.73075
21.7	3.8402	21.7	3.74784
21.8	3.8603	21.8	3.76493
21.9	3.8797	21.9	3.78201
22	3.9027	22	3.79909
22.1	3.9205	22.1	3.81617
22.2	3.9384	22.2	3.83325
22.3	3.958	22.3	3.85033
22.4	3.9766	22.4	3.8674
22.5	4.0001	22.5	3.88447
22.6	4.0181	22.6	3.90154
22.7	4.0372	22.7	3.9186
22.8	4.055	22.8	3.93566
22.9	4.0763	22.9	3.95272
23	4.0969	23	3.96978
23.1	4.1175	23.1	3.98684
23.2	4.1408	23.2	4.00389
23.3	4.1617	23.3	4.02094
23.4	4.1817	23.4	4.03799
23.5	4.2007	23.5	4.05504
23.6	4.2287	23.6	4.07208
23.7	4.2482	23.7	4.08912
23.8	4.2672	23.8	4.10616
23.9	4.2913	23.9	4.1232
24	4.3138	24	4.14023
24.1	4.3384	24.1	4.15726
24.2	4.3615	24.2	4.17429
24.3	4.3813	24.3	4.19132
24.4	4.3989	24.4	4.20834
24.5	4.4203	24.5	4.22536
24.6	4.4424	24.6	4.24238
24.7	4.4614	24.7	4.2594
24.8	4.4832	24.8	4.27642
24.9	4.5053	24.9	4.29343
25	4.5304	25	4.31044
25.1	4.5543	25.1	4.32745
25.2	4.5735	25.2	4.34445
25.3	4.5945	25.3	4.36145
25.4	4.6182	25.4	4.37845
25.5	4.6397	25.5	4.39545
25.6	4.6616	25.6	4.41245
25.7	4.6807	25.7	4.42944
25.8	4.7015	25.8	4.44643
25.9	4.7207	25.9	4.46342
26	4.7384	26	4.48041
26.1	4.7552	26.1	4.49739
26.2	4.7749	26.2	4.51437
26.3	4.7985	26.3	4.53135
26.4	4.8218	26.4	4.54833
26.5	4.8428	26.5	4.5653
26.6	4.8626	26.6	4.58227
26.7	4.8854	26.7	4.59924
26.8	4.9038	26.8	4.61621
26.9	4.9199	26.9	4.63317
27	4.9421	27	4.65014
27.1	4.9664	27.1	4.66709
27.2	4.9844	27.2	4.68405
27.3	5.0005	27.3	4.70101
27.4	5.0212	27.4	4.71796
27.5	5.0408	27.5	4.73491
27.6	5.0609	27.6	4.75186
27.7	5.0854	27.7	4.7688
27.8	5.1087	27.8	4.78575
27.9	5.1308	27.9	4.80269
28	5.1506	28	4.81962
28.1	5.1711	28.1	4.83656
28.2	5.1916	28.2	4.85349
28.3	5.2132	28.3	4.87043
28.4	5.2345	28.4	4.88735
28.5	5.2575	28.5	4.90428
28.6	5.2769	28.6	4.9212
28.7	5.3007	28.7	4.93812
28.8	5.3202	28.8	4.95504
28.9	5.3389	28.9	4.97196
29	5.3557	29	4.98887
29.1	5.3739	29.1	5.00579
29.2	5.3937	29.2	5.0227
29.3	5.417	29.3	5.0396
29.4	5.4391	29.4	5.05651
29.5	5.4618	29.5	5.07341
29.6	5.4812	29.6	5.09031
29.7	5.4992	29.7	5.10721
29.8	5.5185	29.8	5.1241
29.9	5.5379	29.9	5.141
30	5.5577	30	5.15789
30.1	5.5797	30.1	5.17477
30.2	5.5966	30.2	5.19166
30.3	5.6151	30.3	5.20854
30.4	5.6384	30.4	5.22543
30.5	5.6642	30.5	5.2423
30.6	5.6828	30.6	5.25918
30.7	5.7033	30.7	5.27605
30.8	5.7206	30.8	5.29293
30.9	5.74	30.9	5.30979
31	5.7593	31	5.32666
31.1	5.7776	31.1	5.34352
31.2	5.8015	31.2	5.36039
31.3	5.8252	31.3	5.37725
31.4	5.8465	31.4	5.3941
31.5	5.8684	31.5	5.41096
31.6	5.8859	31.6	5.42781
31.7	5.9059	31.7	5.44466
31.8	5.9335	31.8	5.46151
31.9	5.9542	31.9	5.47835
32	5.9782	32	5.4952
32.1	5.9998	32.1	5.51204
32.2	6.0234	32.2	5.52887
32.3	6.0487	32.3	5.54571
32.4	6.0654	32.4	5.56254
32.5	6.0871	32.5	5.57938
32.6	6.1122	32.6	5.5962
32.7	6.1313	32.7	5.61303
32.8	6.1507	32.8	5.62985
32.9	6.1706	32.9	5.64668
33	6.1941	33	5.66349
33.1	6.2143	33.1	5.68031
33.2	6.2301	33.2	5.69713
33.3	6.2494	33.3	5.71394
33.4	6.2719	33.4	5.73075
33.5	6.2931	33.5	5.74755
33.6	6.3191	33.6	5.76436
33.7	6.3333	33.7	5.78116
33.8	6.3548	33.8	5.79796
33.9	6.3671	33.9	5.81476
34	6.3875	34	5.83156
34.1	6.4053	34.1	5.84835
34.2	6.4277	34.2	5.86514
34.3	6.4488	34.3	5.88193
34.4	6.4688	34.4	5.89871
34.5	6.4885	34.5	5.9155
34.6	6.5085	34.6	5.93228
34.7	6.5279	34.7	5.94906
34.8	6.5519	34.8	5.96583
34.9	6.5742	34.9	5.98261
35	6.5947	35	5.99938
35.1	6.6194	35.1	6.01615
35.2	6.6419	35.2	6.03292
35.3	6.6616	35.3	6.04968
35.4	6.6747	35.4	6.06644
35.5	6.6919	35.5	6.0832
35.6	6.7091	35.6	6.09996
35.7	6.7317	35.7	6.11672
35.8	6.7539	35.8	6.13347
35.9	6.7733	35.9	6.15022
36	6.7941	36	6.16697
36.1	6.8152	36.1	6.18371
36.2	6.8335	36.2	6.20046
36.3	6.8538	36.3	6.2172
36.4	6.8746	36.4	6.23394
36.5	6.8964	36.5	6.25067
36.6	6.9172	36.6	6.26741
36.7	6.9376	36.7	6.28414
36.8	6.9618	36.8	6.30087
36.9	6.9857	36.9	6.31759
37	7.0075	37	6.33432
37.1	7.0282	37.1	6.35104
37.2	7.0442	37.2	6.36776
37.3	7.0603	37.3	6.38448
37.4	7.079	37.4	6.40119
37.5	7.1001	37.5	6.41791
37.6	7.1208	37.6	6.43462
37.7	7.1437	37.7	6.45132
37.8	7.1624	37.8	6.46803
37.9	7.1837	37.9	6.48473
38	7.1981	38	6.50143
38.1	7.2098	38.1	6.51813
38.2	7.2303	38.2	6.53483
38.3	7.2486	38.3	6.55152
38.4	7.2651	38.4	6.56822
38.5	7.2885	38.5	6.5849
38.6	7.3098	38.6	6.60159
38.7	7.3306	38.7	6.61827
38.8	7.3525	38.8	6.63496
38.9	7.3723	38.9	6.65164
39	7.3893	39	6.66831
39.1	7.4142	39.1	6.68499
39.2	7.4371	39.2	6.70166
39.3	7.4591	39.3	6.71833
39.4	7.4798	39.4	6.735
39.5	7.5053	39.5	6.75167
39.6	7.5304	39.6	6.76833
39.7	7.5482	39.7	6.78499
39.8	7.5707	39.8	6.80165
39.9	7.5899	39.9	6.81831
40	7.6104	40	6.83496
40.1	7.6271	40.1	6.85161
40.2	7.6478	40.2	6.86826
40.3	7.6616	40.3	6.88491
40.4	7.6818	40.4	6.90155
40.5	7.7026	40.5	6.91819
40.6	7.7217	40.6	6.93483
40.7	7.7429	40.7	6.95147
40.8	7.7628	40.8	6.96811
40.9	7.7742	40.9	6.98474
41	7.7933	41	7.00137
41.1	7.8133	41.1	7.018
41.2	7.8318	41.2	7.03462
41.3	7.849	41.3	7.05125
41.4	7.8716	41.4	7.06787
41.5	7.8987	41.5	7.08449
41.6	7.9211	41.6	7.1011
41.7	7.9447	41.7	7.11772
41.8	7.9685	41.8	7.13433
41.9	7.99	41.9	7.15094
42	8.0098	42	7.16754
42.1	8.0285	42.1	7.18415
42.2	8.0466	42.2	7.20075
42.3	8.064	42.3	7.21735
42.4	8.086	42.4	7.23395
42.5	8.108	42.5	7.25054
42.6	8.1295	42.6	7.26714
42.7	8.1469	42.7	7.28373
42.8	8.1676	42.8	7.30032
42.9	8.1836	42.9	7.3169
43	8.2	43	7.33349
43.1	8.2186	43.1	7.35007
43.2	8.2424	43.2	7.36665
43.3	8.2684	43.3	7.38322
43.4	8.2909	43.4	7.3998
43.5	8.3123	43.5	7.41637
43.6	8.3285	43.6	7.43294
43.7	8.3522	43.7	7.44951
43.8	8.3671	43.8	7.46607
43.9	8.387	43.9	7.48263
44	8.4107	44	7.49919
44.1	8.433	44.1	7.51575
44.2	8.4494	44.2	7.53231
44.3	8.4681	44.3	7.54886
44.4	8.4787	44.4	7.56541
44.5	8.4942	44.5	7.58196
44.6	8.5181	44.6	7.59851
44.7	8.5344	44.7	7.61505
44.8	8.5512	44.8	7.63159
44.9	8.5705	44.9	7.64813
45	8.5953	45	7.66467
45.1	8.6187	45.1	7.6812
45.2	8.6432	45.2	7.69773
45.3	8.6685	45.3	7.71426
45.4	8.6895	45.4	7.73079
45.5	8.7102	45.5	7.74732
45.6	8.7328	45.6	7.76384
45.7	8.7509	45.7	7.78036
45.8	8.7723	45.8	7.79688
45.9	8.7885	45.9	7.81339
46	8.8039	46	7.82991
46.1	8.8196	46.1	7.84642
46.2	8.8346	46.2	7.86293
46.3	8.8562	46.3	7.87944
46.4	8.8774	46.4	7.89594
46.5	8.8971	46.5	7.91244
46.6	8.9199	46.6	7.92894
46.7	8.9379	46.7	7.94544
46.8	8.9545	46.8	7.96193
46.9	8.9731	46.9	7.97843
47	8.9914	47	7.99492
47.1	9.009	47.1	8.0114
47.2	9.0289	47.2	8.02789
47.3	9.053	47.3	8.04437
47.4	9.0735	47.4	8.06085
47.5	9.0929	47.5	8.07733
47.6	9.1205	47.6	8.09381
47.7	9.1449	47.7	8.11028
47.8	9.1678	47.8	8.12675
47.9	9.1819	47.9	8.14322
48	9.1979	48	8.15969
48.1	9.2126	48.1	8.17616
48.2	9.2331	48.2	8.19262
48.3	9.2556	48.3	8.20908
48.4	9.2824	48.4	8.22554
48.5	9.3041	48.5	8.24199
48.6	9.3243	48.6	8.25844
48.7	9.341	48.7	8.27489
48.8	9.3596	48.8	8.29134
48.9	9.3779	48.9	8.30779
49	9.3931	49	8.32423
49.1	9.4155	49.1	8.34067
49.2	9.4333	49.2	8.35711
49.3	9.4516	49.3	8.37355
49.4	9.4689	49.4	8.38999
49.5	9.4932	49.5	8.40642
49.6	9.5126	49.6	8.42285
49.7	9.5298	49.7	8.43927
49.8	9.5448	49.8	8.4557
49.9	9.5602	49.9	8.47212
50	9.5808	50	8.48854
50.1	9.5952	50.1	8.50496
50.2	9.6108	50.2	8.52138
50.3	9.6297	50.3	8.53779
50.4	9.643	50.4	8.5542
50.5	9.6617	50.5	8.57061
50.6	9.6843	50.6	8.58702
50.7	9.701	50.7	8.60342
50.8	9.7196	50.8	8.61983
50.9	9.7384	50.9	8.63623
51	9.7631	51	8.65262
51.1	9.7804	51.1	8.66902
51.2	9.8035	51.2	8.68541
51.3	9.8242	51.3	8.7018
51.4	9.8447	51.4	8.71819
51.5	9.8616	51.5	8.73458
51.6	9.8821	51.6	8.75096
51.7	9.9011	51.7	8.76734
51.8	9.917	51.8	8.78372
51.9	9.9341	51.9	8.8001
52	9.9524	52	8.81647
52.1	9.9727	52.1	8.83284
52.2	9.9967	52.2	8.84921
52.3	10.0094	52.3	8.86558
52.4	10.0257	52.4	8.88195
52.5	10.0431	52.5	8.89831
52.6	10.0609	52.6	8.91467
52.7	10.0715	52.7	8.93103
52.8	10.088	52.8	8.94738
52.9	10.1036	52.9	8.96374
53	10.1198	53	8.98009
53.1	10.1451	53.1	8.99644
53.2	10.1662	53.2	9.01278
53.3	10.1911	53.3	9.02913
53.4	10.2118	53.4	9.04547
53.5	10.2289	53.5	9.06181
53.6	10.2497	53.6	9.07815
53.7	10.2697	53.7	9.09448
53.8	10.2916	53.8	9.11082
53.9	10.3135	53.9	9.12715
54	10.3301	54	9.14348
54.1	10.3475	54.1	9.1598
54.2	10.3633	54.2	9.17612
54.3	10.3806	54.3	9.19245
54.4	10.4014	54.4	9.20877
54.5	10.4182	54.5	9.22508
54.6	10.436	54.6	9.2414
54.7	10.4619	54.7	9.25771
54.8	10.4817	54.8	9.27402
54.9	10.506	54.9	9.29033
55	10.5247	55	9.30663
55.1	10.5429	55.1	9.32293
55.2	10.5586	55.2	9.33924
55.3	10.5776	55.3	9.35553
55.4	10.5965	55.4	9.37183
55.5	10.6189	55.5	9.38812
55.6	10.6378	55.6	9.40442
55.7	10.6577	55.7	9.4207
55.8	10.6822	55.8	9.43699
55.9	10.7037	55.9	9.45328
56	10.7256	56	9.46956
56.1	10.7477	56.1	9.48584
56.2	10.7752	56.2	9.50212
56.3	10.7952	56.3	9.51839
56.4	10.8155	56.4	9.53466
56.5	10.8347	56.5	9.55094
56.6	10.8575	56.6	9.5672
56.7	10.8763	56.7	9.58347
56.8	10.8931	56.8	9.59973
56.9	10.9133	56.9	9.616
57	10.9313	57	9.63226
57.1	10.9504	57.1	9.64851
57.2	10.9691	57.2	9.66477
57.3	10.9815	57.3	9.68102
57.4	11.0008	57.4	9.69727
57.5	11.0192	57.5	9.71352
57.6	11.0372	57.6	9.72976
57.7	11.0634	57.7	9.74601
57.8	11.0841	57.8	9.76225
57.9	11.1031	57.9	9.77849
58	11.1214	58	9.79472
58.1	11.1385	58.1	9.81096
58.2	11.1536	58.2	9.82719
58.3	11.1732	58.3	9.84342
58.4	11.1893	58.4	9.85965
58.5	11.2044	58.5	9.87587
58.6	11.2229	58.6	9.89209
58.7	11.2478	58.7	9.90831
58.8	11.269	58.8	9.92453
58.9	11.2898	58.9	9.94075
59	11.3053	59	9.95696
59.1	11.3262	59.1	9.97317
59.2	11.3427	59.2	9.98938
59.3	11.3623	59.3	10.0056
59.4	11.3803	59.4	10.0218
59.5	11.3986	59.5	10.038
59.6	11.4192	59.6	10.0542
59.7	11.4389	59.7	10.0704
59.8	11.4591	59.8	10.0866
59.9	11.4763	59.9	10.1028
60	11.4925	60	10.119
60.1	11.5115	60.1	10.1352
60.2	11.5279	60.2	10.1513
60.3	11.5446	60.3	10.1675
60.4	11.5592	60.4	10.1837
60.5	11.5747	60.5	10.1999
60.6	11.59	60.6	10.2161
60.7	11.6073	60.7	10.2322
60.8	11.6186	60.8	10.2484
60.9	11.6419	60.9	10.2646
61	11.6657	61	10.2808
61.1	11.6853	61.1	10.2969
61.2	11.7088	61.2	10.3131
61.3	11.7326	61.3	10.3292
61.4	11.7503	61.4	10.3454
61.5	11.7656	61.5	10.3616
61.6	11.7854	61.6	10.3777
61.7	11.8024	61.7	10.3939
61.8	11.8175	61.8	10.41
61.9	11.8364	61.9	10.4262
62	11.8549	62	10.4423
62.1	11.8722	62.1	10.4584
62.2	11.8876	62.2	10.4746
62.3	11.9128	62.3	10.4907
62.4	11.9326	62.4	10.5069
62.5	11.9551	62.5	10.523
62.6	11.9764	62.6	10.5391
62.7	11.9919	62.7	10.5553
62.8	12.0084	62.8	10.5714
62.9	12.0266	62.9	10.5875
63	12.0437	63	10.6036
63.1	12.0636	63.1	10.6198
63.2	12.087	63.2	10.6359
63.3	12.1071	63.3	10.652
63.4	12.132	63.4	10.6681
63.5	12.154	63.5	10.6842
63.6	12.1735	63.6	10.7003
63.7	12.1899	63.7	10.7164
63.8	12.2019	63.8	10.7325
63.9	12.2207	63.9	10.7486
64	12.2391	64	10.7647
64.1	12.2558	64.1	10.7808
64.2	12.2784	64.2	10.7969
64.3	12.298	64.3	10.813
64.4	12.3152	64.4	10.8291
64.5	12.3295	64.5	10.8452
64.6	12.3453	64.6	10.8613
64.7	12.3646	64.7	10.8774
64.8	12.3796	64.8	10.8934
64.9	12.4005	64.9	10.9095
65	12.4188	65	10.9256
65.1	12.443	65.1	10.9417
65.2	12.4627	65.2	10.9577
65.3	12.4812	65.3	10.9738
65.4	12.5026	65.4	10.9899
65.5	12.522	65.5	11.006
65.6	12.5393	65.6	11.022
65.7	12.5563	65.7	11.0381
65.8	12.5834	65.8	11.0541
65.9	12.6001	65.9	11.0702
66	12.6197	66	11.0862
66.1	12.6408	66.1	11.1023
66.2	12.6603	66.2	11.1183
66.3	12.676	66.3	11.1344
66.4	12.6964	66.4	11.1504
66.5	12.7204	66.5	11.1665
66.6	12.7413	66.6	11.1825
66.7	12.7585	66.7	11.1986
66.8	12.7747	66.8	11.2146
66.9	12.7975	66.9	11.2306
67	12.8137	67	11.2467
67.1	12.8326	67.1	11.2627
67.2	12.8534	67.2	11.2787
67.3	12.8721	67.3	11.2947
67.4	12.8902	67.4	11.3108
67.5	12.9067	67.5	11.3268
67.6	12.9214	67.6	11.3428
67.7	12.9364	67.7	11.3588
67.8	12.9573	67.8	11.3748
67.9	12.9771	67.9	11.3908
68	12.9961	68	11.4069
68.1	13.0136	68.1	11.4229
68.2	13.0283	68.2	11.4389
68.3	13.0438	68.3	11.4549
68.4	13.0602	68.4	11.4709
68.5	13.0819	68.5	11.4869
68.6	13.0974	68.6	11.5029
68.7	13.1148	68.7	11.5189
68.8	13.1354	68.8	11.5348
68.9	13.1526	68.9	11.5508
69	13.173	69	11.5668
69.1	13.1868	69.1	11.5828
69.2	13.2055	69.2	11.5988
69.3	13.2297	69.3	11.6148
69.4	13.2454	69.4	11.6307
69.5	13.2619	69.5	11.6467
69.6	13.2828	69.6	11.6627
69.7	13.298	69.7	11.6787
69.8	13.3213	69.8	11.6946
69.9	13.3427	69.9	11.7106
70	13.3606	70	11.7266
70.1	13.38	70.1	11.7425
70.2	13.4032	70.2	11.7585
70.3	13.4213	70.3	11.7744
70.4	13.4384	70.4	11.7904
70.5	13.4568	70.5	11.8063
70.6	13.4738	70.6	11.8223
70.7	13.4879	70.7	11.8382
70.8	13.5079	70.8	11.8542
70.9	13.5257	70.9	11.8701
71	13.5433	71	11.8861
71.1	13.5608	71.1	11.902
71.2	13.5749	71.2	11.918
71.3	13.5922	71.3	11.9339
71.4	13.61	71.4	11.9498
71.5	13.6229	71.5	11.9658
71.6	13.6398	71.6	11.9817
71.7	13.6603	71.7	11.9976
71.8	13.6785	71.8	12.0135
71.9	13.6948	71.9	12.0294
72	13.7148	72	12.0454
72.1	13.7294	72.1	12.0613
72.2	13.7452	72.2	12.0772
72.3	13.7645	72.3	12.0931
72.4	13.7839	72.4	12.109
72.5	13.7985	72.5	12.1249
72.6	13.8136	72.6	12.1408
72.7	13.8334	72.7	12.1567
72.8	13.8513	72.8	12.1726
72.9	13.8716	72.9	12.1885
73	13.8867	73	12.2044
73.1	13.9026	73.1	12.2203
73.2	13.9185	73.2	12.2362
73.3	13.936	73.3	12.2521
73.4	13.9528	73.4	12.268
73.5	13.9751	73.5	12.2839
73.6	13.997	73.6	12.2998
73.7	14.0154	73.7	12.3156
73.8	14.0348	73.8	12.3315
73.9	14.0538	73.9	12.3474
74	14.0734	74	12.3633
74.1	14.0931	74.1	12.3791
74.2	14.1079	74.2	12.395
74.3	14.1257	74.3	12.4109
74.4	14.1446	74.4	12.4268
74.5	14.1591	74.5	12.4426
74.6	14.179	74.6	12.4585
74.7	14.199	74.7	12.4743
74.8	14.219	74.8	12.4902
74.9	14.2375	74.9	12.506
75	14.2536	75	12.5219
75.1	14.2709	75.1	12.5377
75.2	14.2935	75.2	12.5536
75.3	14.3089	75.3	12.5694
75.4	14.3201	75.4	12.5853
75.5	14.3358	75.5	12.6011
75.6	14.3511	75.6	12.617
75.7	14.3655	75.7	12.6328
75.8	14.3868	75.8	12.6486
75.9	14.4057	75.9	12.6645
76	14.4229	76	12.6803
76.1	14.4408	76.1	12.6961
76.2	14.4568	76.2	12.7119
76.3	14.4756	76.3	12.7278
76.4	14.4945	76.4	12.7436
76.5	14.5148	76.5	12.7594
76.6	14.5362	76.6	12.7752
76.7	14.5612	76.7	12.791
76.8	14.5825	76.8	12.8068
76.9	14.5975	76.9	12.8227
77	14.6119	77	12.8385
77.1	14.6251	77.1	12.8543
77.2	14.6422	77.2	12.8701
77.3	14.6591	77.3	12.8859
77.4	14.6779	77.4	12.9017
77.5	14.6985	77.5	12.9175
77.6	14.717	77.6	12.9333
77.7	14.7338	77.7	12.949
77.8	14.7488	77.8	12.9648
77.9	14.7647	77.9	12.9806
78	14.7805	78	12.9964
78.1	14.7952	78.1	13.0122
78.2	14.8158	78.2	13.028
78.3	14.8393	78.3	13.0438
78.4	14.8547	78.4	13.0595
78.5	14.8773	78.5	13.0753
78.6	14.8965	78.6	13.0911
78.7	14.916	78.7	13.1068
78.8	14.93	78.8	13.1226
78.9	14.9503	78.9	13.1384
79	14.9723	79	13.1541
79.1	14.9865	79.1	13.1699
79.2	14.9991	79.2	13.1857
79.3	15.015	79.3	13.2014
79.4	15.0331	79.4	13.2172
79.5	15.0516	79.5	13.2329
79.6	15.0634	79.6	13.2487
79.7	15.0746	79.7	13.2644
79.8	15.0885	79.8	13.2802
79.9	15.1063	79.9	13.2959
80	15.1223	80	13.3116
80.1	15.1399	80.1	13.3274
80.2	15.153	80.2	13.3431
80.3	15.1694	80.3	13.3588
80.4	15.1914	80.4	13.3746
80.5	15.2111	80.5	13.3903
80.6	15.2264	80.6	13.406
80.7	15.2402	80.7	13.4218
80.8	15.2593	80.8	13.4375
80.9	15.2765	80.9	13.4532
81	15.2947	81	13.4689
81.1	15.3125	81.1	13.4846
81.2	15.3313	81.2	13.5004
81.3	15.3461	81.3	13.5161
81.4	15.363	81.4	13.5318
81.5	15.3797	81.5	13.5475
81.6	15.4017	81.6	13.5632
81.7	15.4164	81.7	13.5789
81.8	15.4334	81.8	13.5946
81.9	15.4541	81.9	13.6103
82	15.4699	82	13.626
82.1	15.4872	82.1	13.6417
82.2	15.5004	82.2	13.6574
82.3	15.5192	82.3	13.6731
82.4	15.5357	82.4	13.6887
82.5	15.5518	82.5	13.7044
82.6	15.57	82.6	13.7201
82.7	15.587	82.7	13.7358
82.8	15.6063	82.8	13.7515
82.9	15.6234	82.9	13.7671
83	15.6424	83	13.7828
83.1	15.6584	83.1	13.7985
83.2	15.6759	83.2	13.8142
83.3	15.687	83.3	13.8298
83.4	15.7007	83.4	13.8455
83.5	15.7186	83.5	13.8612
83.6	15.7333	83.6	13.8768
83.7	15.7503	83.7	13.8925
83.8	15.7654	83.8	13.9081
83.9	15.7811	83.9	13.9238
84	15.8002	84	13.9394
84.1	15.8212	84.1	13.9551
84.2	15.8402	84.2	13.9707
84.3	15.8568	84.3	13.9864
84.4	15.8722	84.4	14.002
84.5	15.8881	84.5	14.0177
84.6	15.9012	84.6	14.0333
84.7	15.9186	84.7	14.0489
84.8	15.9349	84.8	14.0646
84.9	15.9546	84.9	14.0802
85	15.9753	85	14.0958
85.1	15.9931	85.1	14.1115
85.2	16.0123	85.2	14.1271
85.3	16.0334	85.3	14.1427
85.4	16.0489	85.4	14.1583
85.5	16.0696	85.5	14.1739
85.6	16.0925	85.6	14.1896
85.7	16.1087	85.7	14.2052
85.8	16.1259	85.8	14.2208
85.9	16.1463	85.9	14.2364
86	16.1618	86	14.252
86.1	16.1808	86.1	14.2676
86.2	16.2018	86.2	14.2832
86.3	16.2209	86.3	14.2988
86.4	16.2415	86.4	14.3144
86.5	16.2569	86.5	14.33
86.6	16.2749	86.6	14.3456
86.7	16.2956	86.7	14.3612
86.8	16.3163	86.8	14.3768
86.9	16.333	86.9	14.3924
87	16.351	87	14.408
87.1	16.3682	87.1	14.4235
87.2	16.3855	87.2	14.4391
87.3	16.4019	87.3	14.4547
87.4	16.4206	87.4	14.4703
87.5	16.4399	87.5	14.4859
87.6	16.4569	87.6	14.5014
87.7	16.4678	87.7	14.517
87.8	16.4892	87.8	14.5326
87.9	16.5086	87.9	14.5481
88	16.5243	88	14.5637
88.1	16.5403	88.1	14.5793
88.2	16.559	88.2	14.5948
88.3	16.5782	88.3	14.6104
88.4	16.5935	88.4	14.6259
88.5	16.606	88.5	14.6415
88.6	16.6253	88.6	14.657
88.7	16.6413	88.7	14.6726
88.8	16.6602	88.8	14.6881
88.9	16.68	88.9	14.7037
89	16.7004	89	14.7192
89.1	16.7189	89.1	14.7348
89.2	16.7424	89.2	14.7503
89.3	16.7649	89.3	14.7658
89.4	16.7878	89.4	14.7814
89.5	16.8097	89.5	14.7969
89.6	16.8297	89.6	14.8124
89.7	16.8463	89.7	14.828
89.8	16.8653	89.8	14.8435
89.9	16.8852	89.9	14.859
90	16.904	90	14.8745
90.1	16.9223	90.1	14.89
90.2	16.9336	90.2	14.9055
90.3	16.9482	90.3	14.9211
90.4	16.9664	90.4	14.9366
90.5	16.985	90.5	14.9521
90.6	17.0042	90.6	14.9676
90.7	17.0221	90.7	14.9831
90.8	17.0401	90.8	14.9986
90.9	17.0592	90.9	15.0141
91	17.0779	91	15.0296
91.1	17.0965	91.1	15.0451
91.2	17.1134	91.2	15.0606
91.3	17.1318	91.3	15.0761
91.4	17.1488	91.4	15.0916
91.5	17.1692	91.5	15.1071
91.6	17.1823	91.6	15.1225
91.7	17.1958	91.7	15.138
91.8	17.2159	91.8	15.1535
91.9	17.236	91.9	15.169
92	17.2537	92	15.1845
92.1	17.2722	92.1	15.1999
92.2	17.2859	92.2	15.2154
92.3	17.3002	92.3	15.2309
92.4	17.3179	92.4	15.2463
92.5	17.3374	92.5	15.2618
92.6	17.3545	92.6	15.2773
92.7	17.371	92.7	15.2927
92.8	17.3901	92.8	15.3082
92.9	17.4077	92.9	15.3236
93	17.4235	93	15.3391
93.1	17.4386	93.1	15.3546
93.2	17.4563	93.2	15.37
93.3	17.4749	93.3	15.3854
93.4	17.4969	93.4	15.4009
93.5	17.5184	93.5	15.4163
93.6	17.5385	93.6	15.4318
93.7	17.5571	93.7	15.4472
93.8	17.5802	93.8	15.4627
93.9	17.5977	93.9	15.4781
94	17.6166	94	15.4935
94.1	17.635	94.1	15.509
94.2	17.6547	94.2	15.5244
94.3	17.6722	94.3	15.5398
94.4	17.687	94.4	15.5552
94.5	17.7049	94.5	15.5707
94.6	17.727	94.6	15.5861
94.7	17.7459	94.7	15.6015
94.8	17.7613	94.8	15.6169
94.9	17.7774	94.9	15.6323
95	17.7933	95	15.6477
95.1	17.8161	95.1	15.6631
95.2	17.8329	95.2	15.6785
95.3	17.8461	95.3	15.6939
95.4	17.8632	95.4	15.7093
95.5	17.882	95.5	15.7247
95.6	17.8954	95.6	15.7401
95.7	17.911	95.7	15.7555
95.8	17.9294	95.8	15.7709
95.9	17.9474	95.9	15.7863
96	17.9676	96	15.8017
96.1	17.9902	96.1	15.8171
96.2	18.0059	96.2	15.8325
96.3	18.0259	96.3	15.8479
96.4	18.0445	96.4	15.8633
96.5	18.0634	96.5	15.8786
96.6	18.0809	96.6	15.894
96.7	18.1021	96.7	15.9094
96.8	18.1205	96.8	15.9248
96.9	18.14	96.9	15.9401
97	18.159	97	15.9555
97.1	18.1759	97.1	15.9709
97.2	18.1964	97.2	15.9862
97.3	18.2165	97.3	16.0016
97.4	18.2334	97.4	16.0169
97.5	18.2546	97.5	16.0323
97.6	18.2712	97.6	16.0476
97.7	18.2877	97.7	16.063
97.8	18.3096	97.8	16.0784
97.9	18.3323	97.9	16.0937
98	18.3521	98	16.109
98.1	18.37	98.1	16.1244
98.2	18.3888	98.2	16.1397
98.3	18.41	98.3	16.1551
98.4	18.4275	98.4	16.1704
98.5	18.4418	98.5	16.1857
98.6	18.4554	98.6	16.2011
98.7	18.4735	98.7	16.2164
98.8	18.4919	98.8	16.2317
98.9	18.509	98.9	16.2471
99	18.5239	99	16.2624
99.1	18.5421	99.1	16.2777
99.2	18.5644	99.2	16.293
99.3	18.5844	99.3	16.3083
99.4	18.6044	99.4	16.3237
99.5	18.6179	99.5	16.339
99.6	18.631	99.6	16.3543
99.7	18.646	99.7	16.3696
99.8	18.662	99.8	16.3849
99.9	18.6792	99.9	16.4002
100	18.6963	100	16.4155
100.1	18.7122	100.1	16.4308
100.2	18.7317	100.2	16.4461
100.3	18.7509	100.3	16.4614
100.4	18.7679	100.4	16.4767
100.5	18.7902	100.5	16.492
100.6	18.8093	100.6	16.5073
100.7	18.8248	100.7	16.5226
100.8	18.8449	100.8	16.5378
100.9	18.8628	100.9	16.5531
101	18.8821	101	16.5684
101.1	18.9008	101.1	16.5837
101.2	18.915	101.2	16.599
101.3	18.9362	101.3	16.6142
101.4	18.9561	101.4	16.6295
101.5	18.971	101.5	16.6448
101.6	18.9893	101.6	16.6601
101.7	19.0118	101.7	16.6753
101.8	19.0296	101.8	16.6906
101.9	19.0458	101.9	16.7058
102	19.0668	102	16.7211
102.1	19.0875	102.1	16.7364
102.2	19.1029	102.2	16.7516
102.3	19.1249	102.3	16.7669
102.4	19.1423	102.4	16.7821
102.5	19.1619	102.5	16.7974
102.6	19.1798	102.6	16.8126
102.7	19.2009	102.7	16.8279
102.8	19.2203	102.8	16.8431
102.9	19.2359	102.9	16.8583
103	19.2534	103	16.8736
103.1	19.2691	103.1	16.8888
103.2	19.2841	103.2	16.904
103.3	19.2983	103.3	16.9193
103.4	19.3105	103.4	16.9345
103.5	19.3293	103.5	16.9497
103.6	19.3453	103.6	16.965
103.7	19.3627	103.7	16.9802
103.8	19.3853	103.8	16.9954
103.9	19.4027	103.9	17.0106
104	19.4178	104	17.0258
104.1	19.432	104.1	17.0411
104.2	19.4468	104.2	17.0563
104.3	19.464	104.3	17.0715
104.4	19.4817	104.4	17.0867
104.5	19.5016	104.5	17.1019
104.6	19.5248	104.6	17.1171
104.7	19.5463	104.7	17.1323
104.8	19.5644	104.8	17.1475
104.9	19.583	104.9	17.1627
105	19.6028	105	17.1779
105.1	19.6232	105.1	17.1931
105.2	19.6437	105.2	17.2083
105.3	19.6614	105.3	17.2235
105.4	19.6825	105.4	17.2386
105.5	19.6989	105.5	17.2538
105.6	19.7186	105.6	17.269
105.7	19.7366	105.7	17.2842
105.8	19.7555	105.8	17.2994
105.9	19.7762	105.9	17.3145
106	19.7936	106	17.3297
106.1	19.8122	106.1	17.3449
106.2	19.8328	106.2	17.3601
106.3	19.8518	106.3	17.3752
106.4	19.869	106.4	17.3904
106.5	19.8875	106.5	17.4056
106.6	19.9012	106.6	17.4207
106.7	19.9181	106.7	17.4359
106.8	19.9377	106.8	17.451
106.9	19.9538	106.9	17.4662
107	19.9729	107	17.4813
107.1	19.9908	107.1	17.4965
107.2	20.0092	107.2	17.5116
107.3	20.0269	107.3	17.5268
107.4	20.0444	107.4	17.5419
107.5	20.0623	107.5	17.5571
107.6	20.0841	107.6	17.5722
107.7	20.1	107.7	17.5873
107.8	20.1176	107.8	17.6025
107.9	20.136	107.9	17.6176
108	20.1573	108	17.6327
108.1	20.1764	108.1	17.6479
108.2	20.1919	108.2	17.663
108.3	20.2102	108.3	17.6781
108.4	20.2293	108.4	17.6932
108.5	20.2482	108.5	17.7084
108.6	20.2649	108.6	17.7235
108.7	20.2822	108.7	17.7386
108.8	20.2976	108.8	17.7537
108.9	20.3131	108.9	17.7688
109	20.3377	109	17.7839
109.1	20.3564	109.1	17.799
109.2	20.3748	109.2	17.8141
109.3	20.3924	109.3	17.8293
109.4	20.4111	109.4	17.8444
109.5	20.4357	109.5	17.8595
109.6	20.4529	109.6	17.8745
109.7	20.4729	109.7	17.8896
109.8	20.493	109.8	17.9047
109.9	20.5103	109.9	17.9198
110	20.5246	110	17.9349
110.1	20.5443	110.1	17.95
110.2	20.5625	110.2	17.9651
110.3	20.5826	110.3	17.9802
110.4	20.6002	110.4	17.9952
110.5	20.6149	110.5	18.0103
110.6	20.6316	110.6	18.0254
110.7	20.6478	110.7	18.0405
110.8	20.6661	110.8	18.0555
110.9	20.6843	110.9	18.0706
111	20.7017	111	18.0857
111.1	20.7142	111.1	18.1007
111.2	20.7338	111.2	18.1158
111.3	20.7512	111.3	18.1309
111.4	20.7696	111.4	18.1459
111.5	20.7866	111.5	18.161
111.6	20.8056	111.6	18.176
111.7	20.8239	111.7	18.1911
111.8	20.8437	111.8	18.2061
111.9	20.8596	111.9	18.2212
112	20.8766	112	18.2362
112.1	20.8955	112.1	18.2513
112.2	20.9116	112.2	18.2663
112.3	20.9269	112.3	18.2814
112.4	20.9462	112.4	18.2964
112.5	20.9679	112.5	18.3114
112.6	20.9852	112.6	18.3265
112.7	21.0049	112.7	18.3415
112.8	21.0242	112.8	18.3565
112.9	21.0413	112.9	18.3715
113	21.0593	113	18.3866
113.1	21.0762	113.1	18.4016
113.2	21.0911	113.2	18.4166
113.3	21.1041	113.3	18.4316
113.4	21.1231	113.4	18.4466
113.5	21.1366	113.5	18.4617
113.6	21.1534	113.6	18.4767
113.7	21.1691	113.7	18.4917
113.8	21.1897	113.8	18.5067
113.9	21.2054	113.9	18.5217
114	21.2259	114	18.5367
114.1	21.2444	114.1	18.5517
114.2	21.2585	114.2	18.5667
114.3	21.2752	114.3	18.5817
114.4	21.2902	114.4	18.5967
114.5	21.3057	114.5	18.6117
114.6	21.3211	114.6	18.6267
114.7	21.3404	114.7	18.6417
114.8	21.3587	114.8	18.6567
114.9	21.375	114.9	18.6716
115	21.3895	115	18.6866
115.1	21.4028	115.1	18.7016
115.2	21.4201	115.2	18.7166
115.3	21.4402	115.3	18.7316
115.4	21.459	115.4	18.7465
115.5	21.4761	115.5	18.7615
115.6	21.4931	115.6	18.7765
115.7	21.5101	115.7	18.7914
115.8	21.5244	115.8	18.8064
115.9	21.5403	115.9	18.8214
116	21.5567	116	18.8363
116.1	21.5742	116.1	18.8513
116.2	21.5902	116.2	18.8662
116.3	21.6102	116.3	18.8812
116.4	21.6313	116.4	18.8961
116.5	21.6485	116.5	18.9111
116.6	21.6709	116.6	18.926
116.7	21.6867	116.7	18.941
116.8	21.699	116.8	18.9559
116.9	21.7171	116.9	18.9709
117	21.736	117	18.9858
117.1	21.7598	117.1	19.0008
117.2	21.7775	117.2	19.0157
117.3	21.7954	117.3	19.0306
117.4	21.8123	117.4	19.0456
117.5	21.8264	117.5	19.0605
117.6	21.8421	117.6	19.0754
117.7	21.8578	117.7	19.0903
117.8	21.8787	117.8	19.1053
117.9	21.8935	117.9	19.1202
118	21.9091	118	19.1351
118.1	21.9313	118.1	19.15
118.2	21.9564	118.2	19.1649
118.3	21.9725	118.3	19.1798
118.4	21.9907	118.4	19.1948
118.5	21.9998	118.5	19.2097
118.6	22.0199	118.6	19.2246
118.7	22.0446	118.7	19.2395
118.8	22.0709	118.8	19.2544
118.9	22.0931	118.9	19.2693
119	22.1145	119	19.2842
119.1	22.0931	119.1	19.2991
119.2	22.0931	119.2	19.314
119.3		119.3	19.3289
119.4		119.4	19.3437
119.5		119.5	19.3586
119.6		119.6	19.3735
119.7		119.7	19.3884
119.8		119.8	19.4033
119.9		119.9	19.4182
120		120	19.433
120.1		120.1	19.433
120.2		120.2	19.4316
120.3		120.3	19.4302
120.4		120.4	19.4288
120.5		120.5	19.4275
120.6		120.6	19.4261
120.7		120.7	19.4247
120.8		120.8	19.4233
120.9		120.9	19.4219
121		121	19.4205
121.1		121.1	19.4191
121.2		121.2	19.4177
121.3		121.3	19.4163
121.4		121.4	19.4149
121.5		121.5	19.4135
121.6		121.6	19.4121
121.7		121.7	19.4107
121.8	20.7452	121.8	19.4093
121.9	21.1422	121.9	19.4079
122	21.369	122	19.4065
122.1	21.5498	122.1	19.4051
122.2	21.7993	122.2	19.4037
122.3	22.1948	122.3	19.4023
122.4	22.2103	122.4	19.4009
122.5	22.2356	122.5	19.3995
122.6	22.2533	122.6	19.3981
122.7	22.3394	122.7	19.3967
122.8	22.3946	122.8	19.3953
122.9	22.3675	122.9	19.3939
123	22.4977	123	19.3925
123.1	22.5693	123.1	19.3912
123.2	22.5594	123.2	19.3898
123.3	22.5517	123.3	19.3884
123.4	22.4887	123.4	19.387
123.5	22.4557	123.5	19.3856
123.6	22.455	123.6	19.3842
123.7	22.4693	123.7	19.3828
123.8	22.4692	123.8	19.3814
123.9	22.4729	123.9	19.38
124	22.4444	124	19.3786
124.1	22.4447	124.1	19.3772
124.2	22.4503	124.2	19.3758
124.3	22.4851	124.3	19.3744
124.4	22.4717	124.4	19.373
124.5	22.4538	124.5	19.3716
124.6	22.4486	124.6	19.3702
124.7	22.4568	124.7	19.3688
124.8	22.4652	124.8	19.3675
124.9	22.45	124.9	19.3661
125	22.4418	125	19.3647
125.1	22.441	125.1	19.3633
125.2	22.4384	125.2	19.3619
125.3	22.4375	125.3	19.3605
125.4	22.4308	125.4	19.3591
125.5	22.4231	125.5	19.3577
125.6	22.4233	125.6	19.3563
125.7	22.4251	125.7	19.3549
125.8	22.4311	125.8	19.3535
125.9	22.4215	125.9	19.3521
126	22.4074	126	19.3507
126.1	22.409	126.1	19.3494
126.2	22.4103	126.2	19.348
126.3	22.4117	126.3	19.3466
126.4	22.4108	126.4	19.3452
126.5	22.4182	126.5	19.3438
126.6	22.4242	126.6	19.3424
126.7	22.4185	126.7	19.341
126.8	22.4112	126.8	19.3396
126.9	22.4013	126.9	19.3382
127	22.3977	127	19.3368
127.1	22.3833	127.1	19.3354
127.2	22.3708	127.2	19.334
127.3	22.366	127.3	19.3327
127.4	22.3522	127.4	19.3313
127.5	22.3548	127.5	19.3299
127.6	22.3526	127.6	19.3285
127.7	22.3351	127.7	19.3271
127.8	22.2927	127.8	19.3257
127.9	22.33	127.9	19.3243
128	22.3987	128	19.3229
128.1	22.4339	128.1	19.3215
128.2	22.4042	128.2	19.3201
128.3	22.3535	128.3	19.3188
128.4	22.3371	128.4	19.3174
128.5	22.3474	128.5	19.316
128.6	22.3546	128.6	19.3146
128.7	22.3489	128.7	19.3132
128.8	22.3493	128.8	19.3118
128.9	22.3365	128.9	19.3104
129	22.3249	129	19.309
129.1	22.3133	129.1	19.3076
129.2	22.315	129.2	19.3063
129.3	22.3057	129.3	19.3049
129.4	22.3229	129.4	19.3035
129.5	22.33	129.5	19.3021
129.6	22.2656	129.6	19.3007
129.7	22.2612	129.7	19.2993
129.8	22.3722	129.8	19.2979
129.9	22.4237	129.9	19.2965
130	22.3523	130	19.2951
130.1	22.34	130.1	19.2938
130.2	22.3686	130.2	19.2924
130.3	22.3566	130.3	19.291
130.4	22.373	130.4	19.2896
130.5	22.6909	130.5	19.2882
130.6	22.5263	130.6	19.2868
130.7	22.2653	130.7	19.2854
130.8	20.995	130.8	19.284
130.9	21.2914	130.9	19.2827
131	23.2757	131	19.2813
131.1	23.3634	131.1	19.2799
131.2	22.5354	131.2	19.2785
131.3	22.4932	131.3	19.2771
131.4	22.7238	131.4	19.2757
131.5	22.6352	131.5	19.2743
131.6	22.5972	131.6	19.273
131.7	22.5565	131.7	19.2716
131.8	22.5706	131.8	19.2702
131.9	22.5853	131.9	19.2688
132	22.5596	132	19.2674
132.1	22.528	132.1	19.266
132.2	22.5224	132.2	19.2646
132.3	22.5028	132.3	19.2633
132.4	22.4865	132.4	19.2619
132.5	22.4426	132.5	19.2605
132.6	22.4688	132.6	19.2591
132.7	22.38	132.7	19.2577
132.8	22.414	132.8	19.2563
132.9	22.5344	132.9	19.2549
133	22.6888	133	19.2536
133.1	23.329	133.1	19.2522
133.2	23.2643	133.2	19.2508
133.3	23.1746	133.3	19.2494
133.4	23.4675	133.4	19.248
133.5	23.344	133.5	19.2466
133.6	23.1353	133.6	19.2452
133.7	21.8418	133.7	19.2439
133.8	22.5103	133.8	19.2425
133.9	22.6789	133.9	19.2411
134	22.7316	134	19.2397
134.1	22.7697	134.1	19.2383
134.2	22.8981	134.2	19.2369
134.3	22.8206	134.3	19.2356
134.4	22.7835	134.4	19.2342
134.5	22.7477	134.5	19.2328
134.6	22.6668	134.6	19.2314
134.7	22.5629	134.7	19.23
134.8	22.4922	134.8	19.2286
134.9	22.4546	134.9	19.2273
135	22.416	135	19.2259
135.1	22.3577	135.1	19.2245
135.2	22.3224	135.2	19.2231
135.3	22.2699	135.3	19.2217
135.4	22.2009	135.4	19.2203
135.5	22.1555	135.5	19.219
135.6	22.1433	135.6	19.2176
135.7	22.1351	135.7	19.2162
135.8	22.1384	135.8	19.2148
135.9	22.1407	135.9	19.2134
136	22.1225	136	19.2121
136.1	22.1082	136.1	19.2107
136.2	22.1144	136.2	19.2093
136.3	22.1158	136.3	19.2079
136.4	22.1198	136.4	19.2065
136.5	22.1006	136.5	19.2051
136.6	22.1021	136.6	19.2038
136.7	22.0998	136.7	19.2024
136.8	22.097	136.8	19.201
136.9	22.1047	136.9	19.1996
137	22.1057	137	19.1982
137.1	22.1055	137.1	19.1969
137.2	22.108	137.2	19.1955
137.3	22.1064	137.3	19.1941
137.4	22.1026	137.4	19.1927
137.5	22.1004	137.5	19.1913
137.6	22.1005	137.6	19.19
137.7	22.1087	137.7	19.1886
137.8	22.1086	137.8	19.1872
137.9	22.1109	137.9	19.1858
138	22.1071	138	19.1844
138.1	22.1039	138.1	19.1831
138.2	22.0982	138.2	19.1817
138.3	22.0978	138.3	19.1803
138.4	22.0973	138.4	19.1789
138.5	22.0964	138.5	19.1775
138.6	22.097	138.6	19.1762
138.7	22.0977	138.7	19.1748
138.8	22.0988	138.8	19.1734
138.9	22.0915	138.9	19.172
139	22.0906	139	19.1706
139.1	22.0915	139.1	19.1693
139.2	22.0908	139.2	19.1679
139.3	22.0884	139.3	19.1665
139.4	22.0845	139.4	19.1651
139.5	22.0822	139.5	19.1637
139.6	22.083	139.6	19.1624
139.7	22.0819	139.7	19.161
139.8	22.0822	139.8	19.1596
139.9	22.0828	139.9	19.1582
140	22.0761	140	19.1569
140.1	22.0767	140.1	19.1555
140.2	22.0772	140.2	19.1541
140.3	22.0812	140.3	19.1527
140.4	22.0891	140.4	19.1513
140.5	22.0894	140.5	19.15
140.6	22.0892	140.6	19.1486
140.7	22.0923	140.7	19.1472
140.8	22.0941	140.8	19.1458
140.9	22.0945	140.9	19.1445
141	22.0936	141	19.1431
141.1	22.092	141.1	19.1417
141.2	22.089	141.2	19.1403
141.3	22.0905	141.3	19.139
141.4	22.0903	141.4	19.1376
141.5	22.0869	141.5	19.1362
141.6	22.0867	141.6	19.1348
141.7	22.0851	141.7	19.1334
141.8	22.0845	141.8	19.1321
141.9	22.0815	141.9	19.1307
142	22.0764	142	19.1293
142.1	22.0698	142.1	19.1279
142.2	22.0639	142.2	19.1266
142.3	22.061	142.3	19.1252
142.4	22.0596	142.4	19.1238
142.5	22.0628	142.5	19.1224
142.6	22.0624	142.6	19.1211
142.7	22.061	142.7	19.1197
142.8	22.0615	142.8	19.1183
142.9	22.0618	142.9	19.1169
143	22.0613	143	19.1156
143.1	22.063	143.1	19.1142
143.2	22.0616	143.2	19.1128
143.3	22.06	143.3	19.1114
143.4	22.0553	143.4	19.1101
143.5	22.0501	143.5	19.1087
143.6	22.0444	143.6	19.1073
143.7	22.0438	143.7	19.1059
143.8	22.0419	143.8	19.1046
143.9	22.0357	143.9	19.1032
144	22.0353	144	19.1018
144.1	22.0345	144.1	19.1004
144.2	22.0322	144.2	19.0991
144.3	22.0313	144.3	19.0977
144.4	22.0296	144.4	19.0963
144.5	22.0294	144.5	19.0949
144.6	22.0315	144.6	19.0936
144.7	22.0287	144.7	19.0922
144.8	22.0266	144.8	19.0908
144.9	22.0211	144.9	19.0895
145	22.0253	145	19.0881
145.1	22.023	145.1	19.0867
145.2	22.0222	145.2	19.0853
145.3	22.0229	145.3	19.084
145.4	22.0223	145.4	19.0826
145.5	22.0255	145.5	19.0812
145.6	22.0256	145.6	19.0798
145.7	22.0204	145.7	19.0785
145.8	22.0193	145.8	19.0771
145.9	22.0181	145.9	19.0757
146	22.0176	146	19.0744
146.1	22.0215	146.1	19.073
146.2	22.0153	146.2	19.0716
146.3	22.0128	146.3	19.0702
146.4	21.9988	146.4	19.0689
146.5	21.9926	146.5	19.0675
146.6	21.9895	146.6	19.0661
146.7	21.9887	146.7	19.0648
146.8	21.9823	146.8	19.0634
146.9	21.9805	146.9	19.062
147	21.98	147	19.0606
147.1	21.9776	147.1	19.0593
147.2	21.9868	147.2	19.0579
147.3	21.9896	147.3	19.0565
147.4	21.9931	147.4	19.0552
147.5	21.9823	147.5	19.0538
147.6	21.9785	147.6	19.0524
147.7	21.9873	147.7	19.051
147.8	22.0035	147.8	19.0497
147.9	22.0354	147.9	19.0483
148	22.0313	148	19.0469
148.1	22.0392	148.1	19.0456
148.2	22.0353	148.2	19.0442
148.3	22.0444	148.3	19.0428
148.4	22.0495	148.4	19.0415
148.5	22.059	148.5	19.0401
148.6	22.0484	148.6	19.0387
148.7	22.0438	148.7	19.0373
148.8	22.038	148.8	19.036
148.9	22.0326	148.9	19.0346
149	22.0168	149	19.0332
149.1	22.0011	149.1	19.0319
149.2	21.9876	149.2	19.0305
149.3	21.9727	149.3	19.0291
149.4	21.961	149.4	19.0278
149.5	21.951	149.5	19.0264
149.6	21.9487	149.6	19.025
149.7	21.9557	149.7	19.0237
149.8	21.9482	149.8	19.0223
149.9	21.9347	149.9	19.0209
150	21.9383	150	19.0196
150.1	21.968	150.1	19.0182
150.2	21.9807	150.2	19.0168
150.3	21.9421	150.3	19.0155
150.4	21.9127	150.4	19.0141
150.5	21.8755	150.5	19.0127
150.6	21.8511	150.6	19.0113
150.7	21.8455	150.7	19.01
150.8	21.8509	150.8	19.0086
150.9	21.8613	150.9	19.0072
151	21.8984	151	19.0059
151.1	21.9206	151.1	19.0045
151.2	21.9297	151.2	19.0031
151.3	21.9473	151.3	19.0018
151.4	21.9509	151.4	19.0004
151.5	21.952	151.5	18.999
151.6	21.948	151.6	18.9977
151.7	21.9445	151.7	18.9963
151.8	21.9403	151.8	18.9949
151.9	21.9236	151.9	18.9936
152	21.9019	152	18.9922
152.1	21.8919	152.1	18.9908
152.2	21.8886	152.2	18.9895
152.3	21.8779	152.3	18.9881
152.4	21.8773	152.4	18.9867
152.5	21.8872	152.5	18.9854
152.6	21.9199	152.6	18.984
152.7	21.9455	152.7	18.9827
152.8	21.9711	152.8	18.9813
152.9	21.9453	152.9	18.9799
153	21.9145	153	18.9786
153.1	21.9231	153.1	18.9772
153.2	21.924	153.2	18.9758
153.3	21.91	153.3	18.9745
153.4	21.9076	153.4	18.9731
153.5	21.8964	153.5	18.9717
153.6	21.9063	153.6	18.9704
153.7	21.9069	153.7	18.969
153.8	21.8985	153.8	18.9676
153.9	21.8955	153.9	18.9663
154	21.8973	154	18.9649
154.1	21.9142	154.1	18.9635
154.2	21.8963	154.2	18.9622
154.3	21.9003	154.3	18.9608
154.4	21.8867	154.4	18.9595
154.5	21.8742	154.5	18.9581
154.6	21.8746	154.6	18.9567
154.7	21.8682	154.7	18.9554
154.8	21.865	154.8	18.954
154.9	21.8574	154.9	18.9526
155	21.8498	155	18.9513
155.1	21.8463	155.1	18.9499
155.2	21.8559	155.2	18.9485
155.3	21.8489	155.3	18.9472
155.4	21.8476	155.4	18.9458
155.5	21.8422	155.5	18.9445
155.6	21.8487	155.6	18.9431
155.7	21.8384	155.7	18.9417
155.8	21.8333	155.8	18.9404
155.9	21.8232	155.9	18.939
156	21.8493	156	18.9376
156.1	21.8202	156.1	18.9363
156.2	21.8395	156.2	18.9349
156.3	21.8159	156.3	18.9336
156.4	21.7975	156.4	18.9322
156.5	21.7943	156.5	18.9308
156.6	21.8079	156.6	18.9295
156.7	21.8152	156.7	18.9281
156.8	21.7989	156.8	18.9268
156.9	21.7849	156.9	18.9254
157	21.7741	157	18.924
157.1	21.7621	157.1	18.9227
157.2	21.7614	157.2	18.9213
157.3	21.7605	157.3	18.9199
157.4	21.7646	157.4	18.9186
157.5	21.7654	157.5	18.9172
157.6	21.7718	157.6	18.9159
157.7	21.771	157.7	18.9145
157.8	21.7754	157.8	18.9131
157.9	21.7665	157.9	18.9118
158	21.7702	158	18.9104
158.1	21.7703	158.1	18.9091
158.2	21.771	158.2	18.9077
158.3	21.7662	158.3	18.9063
158.4	21.7718	158.4	18.905
158.5	21.7666	158.5	18.9036
158.6	21.7665	158.6	18.9023
158.7	21.7748	158.7	18.9009
158.8	21.7772	158.8	18.8995
158.9	21.7784	158.9	18.8982
159	21.7815	159	18.8968
159.1	21.7829	159.1	18.8955
159.2	21.7842	159.2	18.8941
159.3	21.7703	159.3	18.8927
159.4	21.7376	159.4	18.8914
159.5	21.7407	159.5	18.89
159.6	21.7415	159.6	18.8887
159.7	21.7385	159.7	18.8873
159.8	21.7387	159.8	18.886
159.9	21.7376	159.9	18.8846
160	21.7289	160	18.8832
160.1	21.7268	160.1	18.8819
160.2	21.7295	160.2	18.8805
160.3	21.726	160.3	18.8792
160.4	21.7239	160.4	18.8778
[truncated: 10,874 more rows]

## Sheet: RBD BQ.1-hACE2
Run 1; Ch 3; Fc 2-1; Cy 6; hACE2; Conc 12.5 25 50 100 200 nM_X	Run 1; Ch 3; Fc 2-1; Cy 6; hACE2; Conc 12.5 25 50 100 200 nM_Y	Run 1; Ch 3; Fc 2-1; Cy 6; hACE2; Conc 12.5 25 50 100 200 nM; Fitted_X	Run 1; Ch 3; Fc 2-1; Cy 6; hACE2; Conc 12.5 25 50 100 200 nM; Fitted_Y
-39.4	2.215	-39.4	0
-39.3	1.3986	-39.3	0
-39.2	0.6515	-39.2	0
-39.1	0.997187	-39.1	0
-39	0.4375	-39	0
-38.9	0.5981	-38.9	0
-38.8	0.9869	-38.8	0
-38.7	0.9154	-38.7	0
-38.6	0.9676	-38.6	0
-38.5	0.9629	-38.5	0
-38.4	0.9091	-38.4	0
-38.3	0.8908	-38.3	0
-38.2	0.9349	-38.2	0
-38.1	0.809895	-38.1	0
-38	0.6814	-38	0
-37.9	0.7105	-37.9	0
-37.8	0.8001	-37.8	0
-37.7	0.8336	-37.7	0
-37.6	0.928013	-37.6	0
-37.5	1.3067	-37.5	0
-37.4	1.3109	-37.4	0
-37.3	1.121	-37.3	0
-37.2	1.2614	-37.2	0
-37.1	1.2785	-37.1	0
-37	1.2321	-37	0
-36.9	1.1344	-36.9	0
-36.8	1.0478	-36.8	0
-36.7	0.9128	-36.7	0
-36.6	0.893101	-36.6	0
-36.5	0.8535	-36.5	0
-36.4	0.8448	-36.4	0
-36.3	0.8433	-36.3	0
-36.2	0.8161	-36.2	0
-36.1	0.792199	-36.1	0
-36	0.8066	-36	0
-35.9	0.7783	-35.9	0
-35.8	0.78	-35.8	0
-35.7	0.7872	-35.7	0
-35.6	0.8074	-35.6	0
-35.5	0.8123	-35.5	0
-35.4	0.7829	-35.4	0
-35.3	0.7819	-35.3	0
-35.2	0.7998	-35.2	0
-35.1	0.7939	-35.1	0
-35	0.7889	-35	0
-34.9	0.7868	-34.9	0
-34.8	0.7736	-34.8	0
-34.7	0.7705	-34.7	0
-34.6	0.7581	-34.6	0
-34.5	0.7457	-34.5	0
-34.4	0.7572	-34.4	0
-34.3	0.7622	-34.3	0
-34.2	0.7502	-34.2	0
-34.1	0.7518	-34.1	0
-34	0.7459	-34	0
-33.9	0.7502	-33.9	0
-33.8	0.7474	-33.8	0
-33.7	0.7339	-33.7	0
-33.6	0.7352	-33.6	0
-33.5	0.7381	-33.5	0
-33.4	0.7349	-33.4	0
-33.3	0.7285	-33.3	0
-33.2	0.7255	-33.2	0
-33.1	0.7356	-33.1	0
-33	0.7375	-33	0
-32.9	0.735	-32.9	0
-32.8	0.7206	-32.8	0
-32.7	0.7219	-32.7	0
-32.6	0.7201	-32.6	0
-32.5	0.7176	-32.5	0
-32.4	0.7157	-32.4	0
-32.3	0.7176	-32.3	0
-32.2	0.7071	-32.2	0
-32.1	0.7053	-32.1	0
-32	0.7006	-32	0
-31.9	0.697	-31.9	0
-31.8	0.6931	-31.8	0
-31.7	0.6909	-31.7	0
-31.6	0.6874	-31.6	0
-31.5	0.6832	-31.5	0
-31.4	0.6741	-31.4	0
-31.3	0.6731	-31.3	0
-31.2	0.6716	-31.2	0
-31.1	0.6695	-31.1	0
-31	0.6658	-31	0
-30.9	0.6627	-30.9	0
-30.8	0.662	-30.8	0
-30.7	0.6601	-30.7	0
-30.6	0.6554	-30.6	0
-30.5	0.6496	-30.5	0
-30.4	0.6459	-30.4	0
-30.3	0.6404	-30.3	0
-30.2	0.6334	-30.2	0
-30.1	0.6315	-30.1	0
-30	0.6245	-30	0
-29.9	0.6226	-29.9	0
-29.8	0.6174	-29.8	0
-29.7	0.6171	-29.7	0
-29.6	0.6128	-29.6	0
-29.5	0.6091	-29.5	0
-29.4	0.6032	-29.4	0
-29.3	0.5997	-29.3	0
-29.2	0.5944	-29.2	0
-29.1	0.5906	-29.1	0
-29	0.5905	-29	0
-28.9	0.5861	-28.9	0
-28.8	0.5788	-28.8	0
-28.7	0.5775	-28.7	0
-28.6	0.5759	-28.6	0
-28.5	0.5737	-28.5	0
-28.4	0.5698	-28.4	0
-28.3	0.5668	-28.3	0
-28.2	0.5591	-28.2	0
-28.1	0.5558	-28.1	0
-28	0.5465	-28	0
-27.9	0.5385	-27.9	0
-27.8	0.5355	-27.8	0
-27.7	0.5325	-27.7	0
-27.6	0.5285	-27.6	0
-27.5	0.5214	-27.5	0
-27.4	0.5192	-27.4	0
-27.3	0.5123	-27.3	0
-27.2	0.5076	-27.2	0
-27.1	0.5027	-27.1	0
-27	0.5031	-27	0
-26.9	0.5018	-26.9	0
-26.8	0.5026	-26.8	0
-26.7	0.5012	-26.7	0
-26.6	0.4958	-26.6	0
-26.5	0.4916	-26.5	0
-26.4	0.4881	-26.4	0
-26.3	0.4851	-26.3	0
-26.2	0.4795	-26.2	0
-26.1	0.4791	-26.1	0
-26	0.4732	-26	0
-25.9	0.4729	-25.9	0
-25.8	0.4737	-25.8	0
-25.7	0.4682	-25.7	0
-25.6	0.466	-25.6	0
-25.5	0.4618	-25.5	0
-25.4	0.4576	-25.4	0
-25.3	0.4599	-25.3	0
-25.2	0.4558	-25.2	0
-25.1	0.4528	-25.1	0
-25	0.4434	-25	0
-24.9	0.4366	-24.9	0
-24.8	0.4319	-24.8	0
-24.7	0.4271	-24.7	0
-24.6	0.4234	-24.6	0
-24.5	0.4208	-24.5	0
-24.4	0.421	-24.4	0
-24.3	0.4187	-24.3	0
-24.2	0.4132	-24.2	0
-24.1	0.4137	-24.1	0
-24	0.412	-24	0
-23.9	0.4138	-23.9	0
-23.8	0.4108	-23.8	0
-23.7	0.4096	-23.7	0
-23.6	0.4049	-23.6	0
-23.5	0.4012	-23.5	0
-23.4	0.3988	-23.4	0
-23.3	0.3981	-23.3	0
-23.2	0.3946	-23.2	0
-23.1	0.3925	-23.1	0
-23	0.39	-23	0
-22.9	0.3906	-22.9	0
-22.8	0.3873	-22.8	0
-22.7	0.3854	-22.7	0
-22.6	0.38	-22.6	0
-22.5	0.3737	-22.5	0
-22.4	0.3688	-22.4	0
-22.3	0.3689	-22.3	0
-22.2	0.3719	-22.2	0
-22.1	0.3787	-22.1	0
-22	0.3787	-22	0
-21.9	0.3772	-21.9	0
-21.8	0.3718	-21.8	0
-21.7	0.3717	-21.7	0
-21.6	0.3663	-21.6	0
-21.5	0.3596	-21.5	0
-21.4	0.3477	-21.4	0
-21.3	0.3331	-21.3	0
-21.2	0.3295	-21.2	0
-21.1	0.3315	-21.1	0
-21	0.3256	-21	0
-20.9	0.319	-20.9	0
-20.8	0.3126	-20.8	0
-20.7	0.3089	-20.7	0
-20.6	0.3034	-20.6	0
-20.5	0.3037	-20.5	0
-20.4	0.3034	-20.4	0
-20.3	0.3033	-20.3	0
-20.2	0.3042	-20.2	0
-20.1	0.3052	-20.1	0
-20	0.302	-20	0
-19.9	0.3055	-19.9	0
-19.8	0.3051	-19.8	0
-19.7	0.3044	-19.7	0
-19.6	0.3105	-19.6	0
-19.5	0.3172	-19.5	0
-19.4	0.323	-19.4	0
-19.3	0.3225	-19.3	0
-19.2	0.3274	-19.2	0
-19.1	0.3367	-19.1	0
-19	0.333	-19	0
-18.9	0.3266	-18.9	0
-18.8	0.3266	-18.8	0
-18.7	0.3198	-18.7	0
-18.6	0.3169	-18.6	0
-18.5	0.3045	-18.5	0
-18.4	0.2949	-18.4	0
-18.3	0.2881	-18.3	0
-18.2	0.2857	-18.2	0
-18.1	0.2852	-18.1	0
-18	0.2805	-18	0
-17.9	0.2776	-17.9	0
-17.8	0.2735	-17.8	0
-17.7	0.2658	-17.7	0
-17.6	0.2603	-17.6	0
-17.5	0.2501	-17.5	0
-17.4	0.244	-17.4	0
-17.3	0.2343	-17.3	0
-17.2	0.232	-17.2	0
-17.1	0.2306	-17.1	0
-17	0.234	-17	0
-16.9	0.2381	-16.9	0
-16.8	0.2411	-16.8	0
-16.7	0.2457	-16.7	0
-16.6	0.2457	-16.6	0
-16.5	0.2443	-16.5	0
-16.4	0.2472	-16.4	0
-16.3	0.2512	-16.3	0
-16.2	0.2523	-16.2	0
-16.1	0.2555	-16.1	0
-16	0.2507	-16	0
-15.9	0.2377	-15.9	0
-15.8	0.2285	-15.8	0
-15.7	0.2205	-15.7	0
-15.6	0.2146	-15.6	0
-15.5	0.2093	-15.5	0
-15.4	0.1976	-15.4	0
-15.3	0.1964	-15.3	0
-15.2	0.1909	-15.2	0
-15.1	0.1943	-15.1	0
-15	0.1938	-15	0
-14.9	0.2035	-14.9	0
-14.8	0.2153	-14.8	0
-14.7	0.2149	-14.7	0
-14.6	0.2054	-14.6	0
-14.5	0.2005	-14.5	0
-14.4	0.201	-14.4	0
-14.3	0.2008	-14.3	0
-14.2	0.1991	-14.2	0
-14.1	0.195	-14.1	0
-14	0.198	-14	0
-13.9	0.1991	-13.9	0
-13.8	0.2018	-13.8	0
-13.7	0.201	-13.7	0
-13.6	0.2115	-13.6	0
-13.5	0.2187	-13.5	0
-13.4	0.215	-13.4	0
-13.3	0.2094	-13.3	0
-13.2	0.2044	-13.2	0
-13.1	0.1988	-13.1	0
-13	0.2048	-13	0
-12.9	0.2104	-12.9	0
-12.8	0.2188	-12.8	0
-12.7	0.2225	-12.7	0
-12.6	0.2206	-12.6	0
-12.5	0.218	-12.5	0
-12.4	0.2115	-12.4	0
-12.3	0.2058	-12.3	0
-12.2	0.2033	-12.2	0
-12.1	0.2022	-12.1	0
-12	0.2013	-12	0
-11.9	0.1917	-11.9	0
-11.8	0.1871	-11.8	0
-11.7	0.1866	-11.7	0
-11.6	0.182	-11.6	0
-11.5	0.1814	-11.5	0
-11.4	0.1762	-11.4	0
-11.3	0.1702	-11.3	0
-11.2	0.1671	-11.2	0
-11.1	0.1661	-11.1	0
-11	0.1577	-11	0
-10.9	0.1524	-10.9	0
-10.8	0.1534	-10.8	0
-10.7	0.1555	-10.7	0
-10.6	0.1534	-10.6	0
-10.5	0.1568	-10.5	0
-10.4	0.1523	-10.4	0
-10.3	0.1529	-10.3	0
-10.2	0.1532	-10.2	0
-10.1	0.1575	-10.1	0
-10	0.1536	-10	0
-9.9	0.1511	-9.9	0
-9.8	0.1523	-9.8	0
-9.7	0.1433	-9.7	0
-9.6	0.1352	-9.6	0
-9.5	0.1308	-9.5	0
-9.4	0.1323	-9.4	0
-9.3	0.1288	-9.3	0
-9.2	0.1268	-9.2	0
-9.1	0.1207	-9.1	0
-9	0.1146	-9	0
-8.9	0.1085	-8.9	0
-8.8	0.105	-8.8	0
-8.7	0.1016	-8.7	0
-8.6	0.095	-8.6	0
-8.5	0.0885	-8.5	0
-8.4	0.0866	-8.4	0
-8.3	0.085	-8.3	0
-8.2	0.0843	-8.2	0
-8.1	0.087	-8.1	0
-8	0.0805	-8	0
-7.9	0.0749999	-7.9	0
-7.8	0.0691	-7.8	0
-7.7	0.0636	-7.7	0
-7.6	0.069	-7.6	0
-7.5	0.0634	-7.5	0
-7.4	0.0609	-7.4	0
-7.3	0.0545	-7.3	0
-7.2	0.0503	-7.2	0
-7.1	0.0458	-7.1	0
-7	0.0404	-7	0
-6.9	0.0355	-6.9	0
-6.8	0.0306	-6.8	0
-6.7	0.0295	-6.7	0
-6.6	0.0261999	-6.6	0
-6.5	0.0232	-6.5	0
-6.4	0.0189	-6.4	0
-6.3	0.0212	-6.3	0
-6.2	0.0173	-6.2	0
-6.1	0.0141999	-6.1	0
-6	0.0104	-6	0
-5.9	0.0088	-5.9	0
-5.8	0.0061	-5.8	0
-5.7	0.0093	-5.7	0
-5.6	0.0132999	-5.6	0
-5.5	0.0109	-5.5	0
-5.4	0.0072	-5.4	0
-5.3	0.0049	-5.3	0
-5.2	0.0002	-5.2	0
-5.1	-0.000100004	-5.1	0
-5	0.0017	-5	0
-4.9	0.0007	-4.9	0
-4.8	-0.0026	-4.8	0
-4.7	-0.0097	-4.7	0
-4.6	-0.0182001	-4.6	0
-4.5	-0.0206	-4.5	0
-4.4	-0.0221	-4.4	0
-4.3	-0.0248	-4.3	0
-4.2	-0.0211	-4.2	0
-4.1	-0.0217001	-4.1	0
-4	-0.0272	-4	0
-3.9	-0.0359	-3.9	0
-3.8	-0.0431	-3.8	0
-3.7	-0.0446	-3.7	0
-3.6	-0.0416002	-3.6	0
-3.5	-0.0498	-3.5	0
-3.4	-0.0529	-3.4	0
-3.3	-0.0508	-3.3	0
-3.2	-0.0458	-3.2	0
-3.1	-0.0501	-3.1	0
-3	-0.0585	-3	0
-2.9	-0.0725	-2.9	0
-2.8	-0.0709	-2.8	0
-2.7	-0.0702	-2.7	0
-2.6	-0.0725	-2.6	0
-2.5	-0.0761	-2.5	0
-2.4	-0.08	-2.4	0
-2.3	-0.0859	-2.3	0
-2.2	-0.0826	-2.2	0
-2.1	-0.0873	-2.1	0
-2	-0.0866	-2	0
-1.9	-0.0898	-1.9	0
-1.8	-0.0979	-1.8	0
-1.7	-0.1013	-1.7	0
-1.6	-0.1045	-1.6	0
-1.5	-0.1028	-1.5	0
-1.4	-0.1283	-1.4	0
-1.3	-0.1361	-1.3	0
-1.2	-0.1356	-1.2	0
-1.1	-0.1361	-1.1	0
-1	-0.1388	-1	0
-0.900002	-0.14	-0.900002	0
-0.799999	-0.1388	-0.799999	0
-0.700001		-0.700001	0
-0.599998		-0.599998	0
-0.5		-0.5	0
-0.400002		-0.400002	0
-0.299999		-0.299999	0
-0.200001		-0.200001	0
-0.0999985		-0.0999985	0
0		0	0
0.0999985		0.0999985	0
0.200001		0.200001	0.0972541
0.299999		0.299999	0.194476
0.400002		0.400002	0.291673
0.5		0.5	0.388837
0.599998		0.599998	0.485973
0.700001		0.700001	0.583084
0.799999		0.799999	0.680162
0.900002		0.900002	0.777216
1		1	0.874237
1.1		1.1	0.97123
1.2		1.2	1.0682
1.3		1.3	1.16513
1.4		1.4	1.26204
1.5		1.5	1.35892
1.6		1.6	1.45577
1.7		1.7	1.5526
1.8	3.70301	1.8	1.64939
1.9	3.6711	1.9	1.74616
2	3.6348	2	1.84289
2.1	3.5413	2.1	1.9396
2.2	3.53861	2.2	2.03628
2.3	3.53861	2.3	2.13293
2.4	3.53861	2.4	2.22956
2.5	3.5413	2.5	2.32615
2.6	3.665	2.6	2.42272
2.7	3.606	2.7	2.51926
2.8	3.7315	2.8	2.61577
2.9	3.9482	2.9	2.71225
3	4.1188	3	2.8087
3.1	4.2756	3.1	2.90512
3.2	4.4517	3.2	3.00152
3.3	4.6182	3.3	3.09789
3.4	4.8144	3.4	3.19423
3.5	4.9709	3.5	3.29054
3.6	5.1305	3.6	3.38682
3.7	5.2985	3.7	3.48307
3.8	5.4613	3.8	3.5793
3.9	5.5983	3.9	3.6755
4	5.7507	4	3.77166
4.1	5.9165	4.1	3.8678
4.2	6.0719	4.2	3.96392
4.3	6.2402	4.3	4.06
4.4	6.3924	4.4	4.15606
4.5	6.5355	4.5	4.25208
4.6	6.705	4.6	4.34808
4.7	6.8724	4.7	4.44405
4.8	7.0377	4.8	4.53999
4.9	7.1924	4.9	4.63591
5	7.3511	5	4.73179
5.1	7.5125	5.1	4.82765
5.2	7.6673	5.2	4.92348
5.3	7.8159	5.3	5.01928
5.4	7.973	5.4	5.11505
5.5	8.1363	5.5	5.21079
5.6	8.3071	5.6	5.30651
5.7	8.4678	5.7	5.4022
5.8	8.6232	5.8	5.49786
5.9	8.7805	5.9	5.59349
6	8.9457	6	5.68909
6.1	9.1089	6.1	5.78467
6.2	9.2738	6.2	5.88022
6.3	9.4336	6.3	5.97573
6.4	9.5885	6.4	6.07123
6.5	9.7494	6.5	6.16669
6.6	9.9069	6.6	6.26212
6.7	10.0609	6.7	6.35753
6.8	10.2169	6.8	6.45291
6.9	10.3683	6.9	6.54826
7	10.5204	7	6.64358
7.1	10.6801	7.1	6.73887
7.2	10.8371	7.2	6.83414
7.3	10.9973	7.3	6.92937
7.4	11.155	7.4	7.02459
7.5	11.3141	7.5	7.11977
7.6	11.4753	7.6	7.21492
7.7	11.6359	7.7	7.31005
7.8	11.7955	7.8	7.40514
7.9	11.9584	7.9	7.50021
8	12.1183	8	7.59525
8.1	12.2743	8.1	7.69027
8.2	12.4299	8.2	7.78525
8.3	12.5859	8.3	7.88021
8.4	12.742	8.4	7.97514
8.5	12.9006	8.5	8.07004
8.6	13.0575	8.6	8.16491
8.7	13.2177	8.7	8.25976
8.8	13.3832	8.8	8.35458
8.9	13.543	8.9	8.44937
9	13.7016	9	8.54413
9.1	13.8617	9.1	8.63886
9.2	14.0195	9.2	8.73357
9.3	14.1747	9.3	8.82824
9.4	14.3313	9.4	8.9229
9.5	14.4838	9.5	9.01752
9.6	14.6399	9.6	9.11211
9.7	14.7971	9.7	9.20668
9.8	14.9522	9.8	9.30121
9.9	15.1041	9.9	9.39573
10	15.2614	10	9.49021
10.1	15.4196	10.1	9.58466
10.2	15.5669	10.2	9.67909
10.3	15.7196	10.3	9.77349
10.4	15.874	10.4	9.86786
10.5	16.0284	10.5	9.9622
10.6	16.1823	10.6	10.0565
10.7	16.3321	10.7	10.1508
10.8	16.4847	10.8	10.2451
10.9	16.6362	10.9	10.3393
11	16.7885	11	10.4335
11.1	16.9429	11.1	10.5277
11.2	17.1018	11.2	10.6218
11.3	17.2609	11.3	10.716
11.4	17.4136	11.4	10.81
11.5	17.5655	11.5	10.9041
11.6	17.7115	11.6	10.9981
11.7	17.8605	11.7	11.0922
11.8	18.0127	11.8	11.1861
11.9	18.1596	11.9	11.2801
12	18.3131	12	11.374
12.1	18.4619	12.1	11.4679
12.2	18.615	12.2	11.5618
12.3	18.7742	12.3	11.6556
12.4	18.9286	12.4	11.7495
12.5	19.0791	12.5	11.8432
12.6	19.2295	12.6	11.937
12.7	19.3822	12.7	12.0307
12.8	19.5366	12.8	12.1244
12.9	19.6869	12.9	12.2181
13	19.8377	13	12.3118
13.1	19.9924	13.1	12.4054
13.2	20.147	13.2	12.499
13.3	20.2986	13.3	12.5926
13.4	20.4463	13.4	12.6861
13.5	20.5972	13.5	12.7796
13.6	20.7479	13.6	12.8731
13.7	20.8938	13.7	12.9666
13.8	21.0429	13.8	13.06
13.9	21.1889	13.9	13.1534
14	21.3388	14	13.2468
14.1	21.487	14.1	13.3401
14.2	21.6312	14.2	13.4334
14.3	21.7748	14.3	13.5267
14.4	21.9221	14.4	13.62
14.5	22.067	14.5	13.7132
14.6	22.2117	14.6	13.8064
14.7	22.3599	14.7	13.8996
14.8	22.5046	14.8	13.9928
14.9	22.6479	14.9	14.0859
15	22.7956	15	14.179
15.1	22.9452	15.1	14.2721
15.2	23.089	15.2	14.3651
15.3	23.2343	15.3	14.4581
15.4	23.3786	15.4	14.5511
15.5	23.522	15.5	14.6441
15.6	23.6631	15.6	14.737
15.7	23.8071	15.7	14.8299
15.8	23.953	15.8	14.9228
15.9	24.1044	15.9	15.0157
16	24.2523	16	15.1085
16.1	24.4008	16.1	15.2013
16.2	24.5461	16.2	15.2941
16.3	24.6924	16.3	15.3868
16.4	24.8418	16.4	15.4795
16.5	24.9898	16.5	15.5722
16.6	25.1449	16.6	15.6649
16.7	25.2983	16.7	15.7575
16.8	25.447	16.8	15.8501
16.9	25.5903	16.9	15.9427
17	25.7347	17	16.0353
17.1	25.878	17.1	16.1278
17.2	26.0175	17.2	16.2203
17.3	26.1548	17.3	16.3128
17.4	26.2983	17.4	16.4052
17.5	26.4389	17.5	16.4976
17.6	26.5831	17.6	16.59
17.7	26.7344	17.7	16.6824
17.8	26.8846	17.8	16.7747
17.9	27.0276	17.9	16.867
18	27.1711	18	16.9593
18.1	27.3146	18.1	17.0515
18.2	27.453	18.2	17.1438
18.3	27.5889	18.3	17.236
18.4	27.7289	18.4	17.3281
18.5	27.8759	18.5	17.4203
18.6	28.0135	18.6	17.5124
18.7	28.15	18.7	17.6045
18.8	28.2868	18.8	17.6966
18.9	28.4285	18.9	17.7886
19	28.5668	19	17.8806
19.1	28.7097	19.1	17.9726
19.2	28.8549	19.2	18.0645
19.3	29.0012	19.3	18.1565
19.4	29.1434	19.4	18.2484
19.5	29.2901	19.5	18.3402
19.6	29.4324	19.6	18.4321
19.7	29.5738	19.7	18.5239
19.8	29.7199	19.8	18.6157
19.9	29.861	19.9	18.7075
20	30.002	20	18.7992
20.1	30.1388	20.1	18.8909
20.2	30.2768	20.2	18.9826
20.3	30.4183	20.3	19.0743
20.4	30.5624	20.4	19.1659
20.5	30.7025	20.5	19.2575
20.6	30.8394	20.6	19.3491
20.7	30.9787	20.7	19.4406
20.8	31.1198	20.8	19.5321
20.9	31.2648	20.9	19.6236
21	31.4068	21	19.7151
21.1	31.5434	21.1	19.8065
21.2	31.6752	21.2	19.898
21.3	31.8089	21.3	19.9893
21.4	31.9508	21.4	20.0807
21.5	32.0896	21.5	20.172
21.6	32.2266	21.6	20.2633
21.7	32.3638	21.7	20.3546
21.8	32.4987	21.8	20.4459
21.9	32.635	21.9	20.5371
22	32.7719	22	20.6283
22.1	32.9065	22.1	20.7195
22.2	33.0418	22.2	20.8106
22.3	33.1826	22.3	20.9017
22.4	33.3274	22.4	20.9928
22.5	33.4653	22.5	21.0839
22.6	33.5992	22.6	21.1749
22.7	33.7329	22.7	21.2659
22.8	33.8719	22.8	21.3569
22.9	34.0098	22.9	21.4479
23	34.1423	23	21.5388
23.1	34.2753	23.1	21.6297
23.2	34.409	23.2	21.7206
23.3	34.5454	23.3	21.8114
23.4	34.688	23.4	21.9023
23.5	34.8292	23.5	21.9931
23.6	34.9741	23.6	22.0838
23.7	35.1131	23.7	22.1746
23.8	35.2463	23.8	22.2653
23.9	35.3758	23.9	22.356
24	35.5071	24	22.4467
24.1	35.6368	24.1	22.5373
24.2	35.7757	24.2	22.6279
24.3	35.9082	24.3	22.7185
24.4	36.0443	24.4	22.809
24.5	36.1766	24.5	22.8996
24.6	36.3079	24.6	22.9901
24.7	36.4384	24.7	23.0805
24.8	36.5699	24.8	23.171
24.9	36.6974	24.9	23.2614
25	36.8263	25	23.3518
25.1	36.9561	25.1	23.4422
25.2	37.0879	25.2	23.5325
25.3	37.2231	25.3	23.6228
25.4	37.3556	25.4	23.7131
25.5	37.4903	25.5	23.8034
25.6	37.6216	25.6	23.8936
25.7	37.7564	25.7	23.9838
25.8	37.8892	25.8	24.074
25.9	38.0211	25.9	24.1642
26	38.1545	26	24.2543
26.1	38.2831	26.1	24.3444
26.2	38.4122	26.2	24.4345
26.3	38.5416	26.3	24.5245
26.4	38.6761	26.4	24.6146
26.5	38.8099	26.5	24.7046
26.6	38.944	26.6	24.7945
26.7	39.0804	26.7	24.8845
26.8	39.2151	26.8	24.9744
26.9	39.3512	26.9	25.0643
27	39.482	27	25.1541
27.1	39.6112	27.1	25.244
27.2	39.7449	27.2	25.3338
27.3	39.877	27.3	25.4236
27.4	40.0103	27.4	25.5133
27.5	40.1399	27.5	25.6031
27.6	40.2717	27.6	25.6928
27.7	40.4032	27.7	25.7825
27.8	40.5409	27.8	25.8721
27.9	40.6736	27.9	25.9617
28	40.8012	28	26.0513
28.1	40.9267	28.1	26.1409
28.2	41.0566	28.2	26.2305
28.3	41.1863	28.3	26.32
28.4	41.3194	28.4	26.4095
28.5	41.4468	28.5	26.4989
28.6	41.5777	28.6	26.5884
28.7	41.7141	28.7	26.6778
28.8	41.8481	28.8	26.7672
28.9	41.9755	28.9	26.8566
29	42.1023	29	26.9459
29.1	42.2367	29.1	27.0352
29.2	42.3695	29.2	27.1245
29.3	42.4973	29.3	27.2137
29.4	42.6262	29.4	27.303
29.5	42.7561	29.5	27.3922
29.6	42.8882	29.6	27.4814
29.7	43.017	29.7	27.5705
29.8	43.1405	29.8	27.6596
29.9	43.2662	29.9	27.7487
30	43.3937	30	27.8378
30.1	43.5235	30.1	27.9269
30.2	43.6542	30.2	28.0159
30.3	43.7779	30.3	28.1049
30.4	43.9044	30.4	28.1938
30.5	44.029	30.5	28.2828
30.6	44.155	30.6	28.3717
30.7	44.2805	30.7	28.4606
30.8	44.4076	30.8	28.5495
30.9	44.5277	30.9	28.6383
31	44.657	31	28.7271
31.1	44.7899	31.1	28.8159
31.2	44.918	31.2	28.9046
31.3	45.043	31.3	28.9934
31.4	45.1713	31.4	29.0821
31.5	45.2962	31.5	29.1708
31.6	45.4196	31.6	29.2594
31.7	45.5438	31.7	29.348
31.8	45.6655	31.8	29.4367
31.9	45.792	31.9	29.5252
32	45.9138	32	29.6138
32.1	46.0392	32.1	29.7023
32.2	46.1655	32.2	29.7908
32.3	46.2946	32.3	29.8793
32.4	46.4244	32.4	29.9677
32.5	46.5508	32.5	30.0561
32.6	46.6736	32.6	30.1445
32.7	46.7978	32.7	30.2329
32.8	46.9215	32.8	30.3212
32.9	47.0391	32.9	30.4096
33	47.1637	33	30.4978
33.1	47.289	33.1	30.5861
33.2	47.4175	33.2	30.6743
33.3	47.5463	33.3	30.7626
33.4	47.6728	33.4	30.8507
33.5	47.7978	33.5	30.9389
33.6	47.916	33.6	31.027
33.7	48.0354	33.7	31.1151
33.8	48.1536	33.8	31.2032
33.9	48.2842	33.9	31.2913
34	48.4124	34	31.3793
34.1	48.5367	34.1	31.4673
34.2	48.6656	34.2	31.5553
34.3	48.7928	34.3	31.6432
34.4	48.9194	34.4	31.7312
34.5	49.0452	34.5	31.8191
34.6	49.1739	34.6	31.9069
34.7	49.2998	34.7	31.9948
34.8	49.4203	34.8	32.0826
34.9	49.5439	34.9	32.1704
35	49.6684	35	32.2582
35.1	49.7902	35.1	32.3459
35.2	49.9112	35.2	32.4336
35.3	50.0377	35.3	32.5213
35.4	50.1623	35.4	32.609
35.5	50.2838	35.5	32.6966
35.6	50.4093	35.6	32.7842
35.7	50.5315	35.7	32.8718
35.8	50.6587	35.8	32.9594
35.9	50.7837	35.9	33.0469
36	50.9109	36	33.1345
36.1	51.036	36.1	33.2219
36.2	51.1525	36.2	33.3094
36.3	51.2716	36.3	33.3968
36.4	51.389	36.4	33.4842
36.5	51.5098	36.5	33.5716
36.6	51.6294	36.6	33.659
36.7	51.7547	36.7	33.7463
36.8	51.8782	36.8	33.8336
36.9	51.9988	36.9	33.9209
37	52.1168	37	34.0082
37.1	52.2322	37.1	34.0954
37.2	52.3493	37.2	34.1826
37.3	52.4671	37.3	34.2698
37.4	52.5933	37.4	34.3569
37.5	52.7161	37.5	34.444
37.6	52.834	37.6	34.5311
37.7	52.9557	37.7	34.6182
37.8	53.0758	37.8	34.7053
37.9	53.2004	37.9	34.7923
38	53.3236	38	34.8793
38.1	53.4487	38.1	34.9663
38.2	53.5717	38.2	35.0532
38.3	53.6891	38.3	35.1401
38.4	53.8065	38.4	35.227
38.5	53.9263	38.5	35.3139
38.6	54.0456	38.6	35.4007
38.7	54.1688	38.7	35.4875
38.8	54.2848	38.8	35.5743
38.9	54.3934	38.9	35.6611
39	54.5121	39	35.7479
39.1	54.6252	39.1	35.8346
39.2	54.7412	39.2	35.9213
39.3	54.8589	39.3	36.0079
39.4	54.9742	39.4	36.0946
39.5	55.0934	39.5	36.1812
39.6	55.2129	39.6	36.2678
39.7	55.3331	39.7	36.3543
39.8	55.4504	39.8	36.4409
39.9	55.5734	39.9	36.5274
40	55.6914	40	36.6139
40.1	55.8089	40.1	36.7003
40.2	55.9274	40.2	36.7868
40.3	56.0436	40.3	36.8732
40.4	56.1628	40.4	36.9596
40.5	56.2832	40.5	37.0459
40.6	56.4043	40.6	37.1322
40.7	56.523	40.7	37.2185
40.8	56.6445	40.8	37.3048
40.9	56.7661	40.9	37.3911
41	56.8794	41	37.4773
41.1	56.994	41.1	37.5635
41.2	57.1131	41.2	37.6497
41.3	57.2382	41.3	37.7359
41.4	57.3568	41.4	37.822
41.5	57.4714	41.5	37.9081
41.6	57.5848	41.6	37.9942
41.7	57.7042	41.7	38.0802
41.8	57.8246	41.8	38.1663
41.9	57.9414	41.9	38.2523
42	58.0592	42	38.3382
42.1	58.172	42.1	38.4242
42.2	58.289	42.2	38.5101
42.3	58.4092	42.3	38.596
42.4	58.5241	42.4	38.6819
42.5	58.6409	42.5	38.7678
42.6	58.7548	42.6	38.8536
42.7	58.869	42.7	38.9394
42.8	58.9829	42.8	39.0252
42.9	59.1015	42.9	39.1109
43	59.2173	43	39.1966
43.1	59.3356	43.1	39.2823
43.2	59.4557	43.2	39.368
43.3	59.5788	43.3	39.4537
43.4	59.6928	43.4	39.5393
43.5	59.803	43.5	39.6249
43.6	59.9218	43.6	39.7104
43.7	60.0471	43.7	39.796
43.8	60.1675	43.8	39.8815
43.9	60.2838	43.9	39.967
44	60.3984	44	40.0525
44.1	60.513	44.1	40.1379
44.2	60.6301	44.2	40.2234
44.3	60.7474	44.3	40.3088
44.4	60.8652	44.4	40.3941
44.5	60.9845	44.5	40.4795
44.6	61.1022	44.6	40.5648
44.7	61.2169	44.7	40.6501
44.8	61.3319	44.8	40.7354
44.9	61.4525	44.9	40.8206
45	61.5733	45	40.9058
45.1	61.6892	45.1	40.991
45.2	61.8049	45.2	41.0762
45.3	61.915	45.3	41.1613
45.4	62.0256	45.4	41.2465
45.5	62.1419	45.5	41.3316
45.6	62.2565	45.6	41.4166
45.7	62.368	45.7	41.5017
45.8	62.4769	45.8	41.5867
45.9	62.5857	45.9	41.6717
46	62.699	46	41.7567
46.1	62.8117	46.1	41.8416
46.2	62.9284	46.2	41.9265
46.3	63.0403	46.3	42.0114
46.4	63.153	46.4	42.0963
46.5	63.263	46.5	42.1811
46.6	63.3813	46.6	42.2659
46.7	63.4932	46.7	42.3507
46.8	63.6061	46.8	42.4355
46.9	63.7238	46.9	42.5203
47	63.8365	47	42.605
47.1	63.9473	47.1	42.6897
47.2	64.0572	47.2	42.7743
47.3	64.1749	47.3	42.859
47.4	64.2928	47.4	42.9436
47.5	64.4116	47.5	43.0282
47.6	64.5244	47.6	43.1128
47.7	64.6436	47.7	43.1973
47.8	64.7574	47.8	43.2818
47.9	64.8671	47.9	43.3663
48	64.9792	48	43.4508
48.1	65.0953	48.1	43.5352
48.2	65.2119	48.2	43.6197
48.3	65.3256	48.3	43.7041
48.4	65.4393	48.4	43.7884
48.5	65.5532	48.5	43.8728
48.6	65.6629	48.6	43.9571
48.7	65.7674	48.7	44.0414
48.8	65.8775	48.8	44.1257
48.9	65.9913	48.9	44.2099
49	66.0998	49	44.2941
49.1	66.2145	49.1	44.3783
49.2	66.328	49.2	44.4625
49.3	66.4394	49.3	44.5467
49.4	66.5548	49.4	44.6308
49.5	66.6643	49.5	44.7149
49.6	66.7724	49.6	44.799
49.7	66.8851	49.7	44.883
49.8	66.9928	49.8	44.967
49.9	67.0994	49.9	45.051
50	67.2101	50	45.135
50.1	67.3221	50.1	45.2189
50.2	67.4405	50.2	45.3029
50.3	67.5509	50.3	45.3868
50.4	67.6606	50.4	45.4706
50.5	67.7709	50.5	45.5545
50.6	67.8811	50.6	45.6383
50.7	67.9944	50.7	45.7221
50.8	68.1108	50.8	45.8059
50.9	68.2171	50.9	45.8897
51	68.3184	51	45.9734
51.1	68.4313	51.1	46.0571
51.2	68.5466	51.2	46.1408
51.3	68.657	51.3	46.2244
51.4	68.7669	51.4	46.308
51.5	68.879	51.5	46.3916
51.6	68.9856	51.6	46.4752
51.7	69.0966	51.7	46.5588
51.8	69.2093	51.8	46.6423
51.9	69.321	51.9	46.7258
52	69.4331	52	46.8093
52.1	69.5479	52.1	46.8927
52.2	69.6575	52.2	46.9762
52.3	69.7599	52.3	47.0596
52.4	69.8641	52.4	47.143
52.5	69.9732	52.5	47.2263
52.6	70.0821	52.6	47.3097
52.7	70.1868	52.7	47.393
52.8	70.2972	52.8	47.4762
52.9	70.4023	52.9	47.5595
53	70.5064	53	47.6427
53.1	70.6185	53.1	47.726
53.2	70.7287	53.2	47.8091
53.3	70.8328	53.3	47.8923
53.4	70.941	53.4	47.9754
53.5	71.05	53.5	48.0585
53.6	71.162	53.6	48.1416
53.7	71.2668	53.7	48.2247
53.8	71.3805	53.8	48.3077
53.9	71.495	53.9	48.3908
54	71.5989	54	48.4737
54.1	71.7024	54.1	48.5567
54.2	71.8119	54.2	48.6396
54.3	71.9187	54.3	48.7226
54.4	72.0262	54.4	48.8055
54.5	72.1321	54.5	48.8883
54.6	72.2372	54.6	48.9712
54.7	72.3495	54.7	49.054
54.8	72.4603	54.8	49.1368
54.9	72.5706	54.9	49.2195
55	72.6753	55	49.3023
55.1	72.7886	55.1	49.385
55.2	72.9026	55.2	49.4677
55.3	73.0117	55.3	49.5504
55.4	73.119	55.4	49.633
55.5	73.222	55.5	49.7157
55.6	73.3286	55.6	49.7983
55.7	73.4361	55.7	49.8808
55.8	73.5432	55.8	49.9634
55.9	73.6519	55.9	50.0459
56	73.7617	56	50.1284
56.1	73.8741	56.1	50.2109
56.2	73.9852	56.2	50.2933
56.3	74.0898	56.3	50.3758
56.4	74.194	56.4	50.4582
56.5	74.2931	56.5	50.5406
56.6	74.4011	56.6	50.6229
56.7	74.5087	56.7	50.7052
56.8	74.6159	56.8	50.7875
56.9	74.7227	56.9	50.8698
57	74.8252	57	50.9521
57.1	74.9302	57.1	51.0343
57.2	75.0397	57.2	51.1165
57.3	75.1453	57.3	51.1987
57.4	75.2464	57.4	51.2809
57.5	75.3491	57.5	51.363
57.6	75.4531	57.6	51.4451
57.7	75.5597	57.7	51.5272
57.8	75.6645	57.8	51.6093
57.9	75.7623	57.9	51.6913
58	75.8576	58	51.7733
58.1	75.9552	58.1	51.8553
58.2	76.0589	58.2	51.9373
58.3	76.1594	58.3	52.0193
58.4	76.2624	58.4	52.1012
58.5	76.3689	58.5	52.1831
58.6	76.4755	58.6	52.2649
58.7	76.5855	58.7	52.3468
58.8	76.6924	58.8	52.4286
58.9	76.8003	58.9	52.5104
59	76.9056	59	52.5922
59.1	77.0086	59.1	52.6739
59.2	77.1105	59.2	52.7557
59.3	77.2154	59.3	52.8374
59.4	77.3128	59.4	52.919
59.5	77.411	59.5	53.0007
59.6	77.5124	59.6	53.0823
59.7	77.6132	59.7	53.1639
59.8	77.7156	59.8	53.2455
59.9	77.8175	59.9	53.3271
60	77.9212	60	53.4086
60.1	78.0222	60.1	53.4901
60.2	78.1224	60.2	53.5716
60.3	78.2281	60.3	53.6531
60.4	78.3308	60.4	53.7345
60.5	78.4361	60.5	53.8159
60.6	78.5348	60.6	53.8973
60.7	78.6399	60.7	53.9787
60.8	78.7429	60.8	54.06
60.9	78.8458	60.9	54.1414
61	78.9507	61	54.2226
61.1	79.0541	61.1	54.3039
61.2	79.1573	61.2	54.3852
61.3	79.2595	61.3	54.4664
61.4	79.3564	61.4	54.5476
61.5	79.4615	61.5	54.6288
61.6	79.5646	61.6	54.7099
61.7	79.6667	61.7	54.791
61.8	79.7737	61.8	54.8721
61.9	79.8754	61.9	54.9532
62	79.9801	62	55.0343
62.1	80.0887	62.1	55.1153
62.2	80.1928	62.2	55.1963
62.3	80.2999	62.3	55.2773
62.4	80.4046	62.4	55.3583
62.5	80.5035	62.5	55.4392
62.6	80.6055	62.6	55.5201
62.7	80.7087	62.7	55.601
62.8	80.8139	62.8	55.6819
62.9	80.9129	62.9	55.7627
63	81.0113	63	55.8435
63.1	81.1141	63.1	55.9243
63.2	81.2135	63.2	56.0051
63.3	81.3181	63.3	56.0858
63.4	81.4202	63.4	56.1666
63.5	81.5216	63.5	56.2472
63.6	81.6232	63.6	56.3279
63.7	81.7212	63.7	56.4086
63.8	81.8213	63.8	56.4892
63.9	81.9183	63.9	56.5698
64	82.0184	64	56.6504
64.1	82.1251	64.1	56.7309
64.2	82.231	64.2	56.8115
64.3	82.3297	64.3	56.892
64.4	82.4276	64.4	56.9725
64.5	82.5245	64.5	57.0529
64.6	82.6216	64.6	57.1334
64.7	82.7106	64.7	57.2138
64.8	82.8126	64.8	57.2942
64.9	82.9149	64.9	57.3745
65	83.0116	65	57.4549
65.1	83.109	65.1	57.5352
65.2	83.2103	65.2	57.6155
65.3	83.3151	65.3	57.6958
65.4	83.4125	65.4	57.776
65.5	83.5083	65.5	57.8562
65.6	83.6069	65.6	57.9364
65.7	83.7019	65.7	58.0166
65.8	83.794	65.8	58.0968
65.9	83.8912	65.9	58.1769
66	83.9889	66	58.257
66.1	84.0854	66.1	58.3371
66.2	84.1859	66.2	58.4171
66.3	84.2814	66.3	58.4972
66.4	84.3787	66.4	58.5772
66.5	84.4794	66.5	58.6572
66.6	84.5699	66.6	58.7371
66.7	84.6634	66.7	58.8171
66.8	84.7617	66.8	58.897
66.9	84.8607	66.9	58.9769
67	84.9574	67	59.0567
67.1	85.0565	67.1	59.1366
67.2	85.1551	67.2	59.2164
67.3	85.2523	67.3	59.2962
67.4	85.345	67.4	59.376
67.5	85.4423	67.5	59.4557
67.6	85.5385	67.6	59.5355
67.7	85.6374	67.7	59.6152
67.8	85.7319	67.8	59.6949
67.9	85.8243	67.9	59.7745
68	85.9205	68	59.8541
68.1	86.019	68.1	59.9338
68.2	86.1151	68.2	60.0133
68.3	86.207	68.3	60.0929
68.4	86.3003	68.4	60.1724
68.5	86.3978	68.5	60.252
68.6	86.4937	68.6	60.3315
68.7	86.5856	68.7	60.4109
68.8	86.6818	68.8	60.4904
68.9	86.7768	68.9	60.5698
69	86.8716	69	60.6492
69.1	86.9658	69.1	60.7286
69.2	87.0618	69.2	60.8079
69.3	87.1611	69.3	60.8873
69.4	87.2547	69.4	60.9666
69.5	87.349	69.5	61.0458
69.6	87.4429	69.6	61.1251
69.7	87.536	69.7	61.2043
69.8	87.6321	69.8	61.2836
69.9	87.7252	69.9	61.3627
70	87.816	70	61.4419
70.1	87.9068	70.1	61.5211
70.2	87.9982	70.2	61.6002
70.3	88.0911	70.3	61.6793
70.4	88.1862	70.4	61.7583
70.5	88.281	70.5	61.8374
70.6	88.3783	70.6	61.9164
70.7	88.4752	70.7	61.9954
70.8	88.5749	70.8	62.0744
70.9	88.6657	70.9	62.1534
71	88.7572	71	62.2323
71.1	88.8514	71.1	62.3112
71.2	88.942	71.2	62.3901
71.3	89.0368	71.3	62.469
71.4	89.1346	71.4	62.5478
71.5	89.2341	71.5	62.6266
71.6	89.3251	71.6	62.7054
71.7	89.4141	71.7	62.7842
71.8	89.506	71.8	62.8629
71.9	89.6019	71.9	62.9417
72	89.6942	72	63.0204
72.1	89.7893	72.1	63.099
72.2	89.883	72.2	63.1777
72.3	89.9739	72.3	63.2563
72.4	90.0693	72.4	63.3349
72.5	90.1638	72.5	63.4135
72.6	90.2578	72.6	63.4921
72.7	90.3502	72.7	63.5706
72.8	90.4398	72.8	63.6491
72.9	90.537	72.9	63.7276
73	90.6333	73	63.8061
73.1	90.7309	73.1	63.8845
73.2	90.8256	73.2	63.963
73.3	90.9222	73.3	64.0414
73.4	91.0187	73.4	64.1197
73.5	91.1107	73.5	64.1981
73.6	91.1997	73.6	64.2764
73.7	91.294	73.7	64.3547
73.8	91.389	73.8	64.433
73.9	91.4886	73.9	64.5113
74	91.581	74	64.5895
74.1	91.6724	74.1	64.6677
74.2	91.7639	74.2	64.7459
74.3	91.8528	74.3	64.8241
74.4	91.9441	74.4	64.9022
74.5	92.0414	74.5	64.9804
74.6	92.129	74.6	65.0585
74.7	92.2226	74.7	65.1365
74.8	92.3187	74.8	65.2146
74.9	92.4153	74.9	65.2926
75	92.5084	75	65.3706
75.1	92.5997	75.1	65.4486
75.2	92.6962	75.2	65.5266
75.3	92.7914	75.3	65.6045
75.4	92.8816	75.4	65.6824
75.5	92.9735	75.5	65.7603
75.6	93.065	75.6	65.8382
75.7	93.1597	75.7	65.916
75.8	93.2505	75.8	65.9939
75.9	93.3417	75.9	66.0717
76	93.4344	76	66.1494
76.1	93.5253	76.1	66.2272
76.2	93.617	76.2	66.3049
76.3	93.7056	76.3	66.3826
76.4	93.7982	76.4	66.4603
76.5	93.8892	76.5	66.538
76.6	93.9727	76.6	66.6156
76.7	94.0611	76.7	66.6933
76.8	94.1536	76.8	66.7709
76.9	94.2449	76.9	66.8484
77	94.3353	77	66.926
77.1	94.4257	77.1	67.0035
77.2	94.5151	77.2	67.081
77.3	94.6081	77.3	67.1585
77.4	94.696	77.4	67.2359
77.5	94.7875	77.5	67.3134
77.6	94.8813	77.6	67.3908
77.7	94.974	77.7	67.4682
77.8	95.0719	77.8	67.5456
77.9	95.1655	77.9	67.6229
78	95.2516	78	67.7002
78.1	95.3407	78.1	67.7775
78.2	95.4301	78.2	67.8548
78.3	95.5228	78.3	67.932
78.4	95.6137	78.4	68.0093
78.5	95.7042	78.5	68.0865
78.6	95.7898	78.6	68.1637
78.7	95.8744	78.7	68.2408
78.8	95.9627	78.8	68.318
78.9	96.0505	78.9	68.3951
79	96.1368	79	68.4722
79.1	96.2264	79.1	68.5492
79.2	96.3155	79.2	68.6263
79.3	96.4048	79.3	68.7033
79.4	96.4957	79.4	68.7803
79.5	96.5911	79.5	68.8573
79.6	96.6843	79.6	68.9343
79.7	96.7712	79.7	69.0112
79.8	96.8538	79.8	69.0881
79.9	96.9416	79.9	69.165
80	97.0287	80	69.2419
80.1	97.1225	80.1	69.3187
80.2	97.2146	80.2	69.3955
80.3	97.3052	80.3	69.4723
80.4	97.3923	80.4	69.5491
80.5	97.4864	80.5	69.6259
80.6	97.5778	80.6	69.7026
80.7	97.6714	80.7	69.7793
80.8	97.7582	80.8	69.856
80.9	97.8473	80.9	69.9327
81	97.9334	81	70.0093
81.1	98.022	81.1	70.0859
81.2	98.1079	81.2	70.1625
81.3	98.192	81.3	70.2391
81.4	98.2834	81.4	70.3156
81.5	98.3747	81.5	70.3922
81.6	98.4648	81.6	70.4687
81.7	98.5594	81.7	70.5451
81.8	98.6462	81.8	70.6216
81.9	98.7401	81.9	70.698
82	98.8297	82	70.7745
82.1	98.9202	82.1	70.8508
82.2	99.0092	82.2	70.9272
82.3	99.0934	82.3	71.0036
82.4	99.1796	82.4	71.0799
82.5	99.268	82.5	71.1562
82.6	99.3588	82.6	71.2325
82.7	99.4519	82.7	71.3087
82.8	99.5398	82.8	71.385
82.9	99.6261	82.9	71.4612
83	99.7167	83	71.5374
83.1	99.8089	83.1	71.6135
83.2	99.8982	83.2	71.6897
83.3	99.9834	83.3	71.7658
83.4	100.066	83.4	71.8419
83.5	100.154	83.5	71.918
83.6	100.244	83.6	71.994
83.7	100.331	83.7	72.0701
83.8	100.42	83.8	72.1461
83.9	100.509	83.9	72.2221
84	100.594	84	72.298
84.1	100.681	84.1	72.374
84.2	100.769	84.2	72.4499
84.3	100.857	84.3	72.5258
84.4	100.946	84.4	72.6017
84.5	101.031	84.5	72.6775
84.6	101.119	84.6	72.7534
84.7	101.206	84.7	72.8292
84.8	101.292	84.8	72.905
84.9	101.376	84.9	72.9807
85	101.462	85	73.0565
85.1	101.549	85.1	73.1322
85.2	101.636	85.2	73.2079
85.3	101.723	85.3	73.2836
85.4	101.81	85.4	73.3592
85.5	101.901	85.5	73.4348
85.6	101.991	85.6	73.5104
85.7	102.077	85.7	73.586
85.8	102.164	85.8	73.6616
85.9	102.251	85.9	73.7371
86	102.337	86	73.8127
86.1	102.422	86.1	73.8882
86.2	102.509	86.2	73.9636
86.3	102.592	86.3	74.0391
86.4	102.676	86.4	74.1145
86.5	102.764	86.5	74.1899
86.6	102.85	86.6	74.2653
86.7	102.936	86.7	74.3407
86.8	103.02	86.8	74.416
86.9	103.107	86.9	74.4913
87	103.189	87	74.5666
87.1	103.276	87.1	74.6419
87.2	103.363	87.2	74.7172
87.3	103.451	87.3	74.7924
87.4	103.538	87.4	74.8676
87.5	103.622	87.5	74.9428
87.6	103.711	87.6	75.0179
87.7	103.795	87.7	75.0931
87.8	103.878	87.8	75.1682
87.9	103.965	87.9	75.2433
88	104.045	88	75.3184
88.1	104.132	88.1	75.3934
88.2	104.213	88.2	75.4685
88.3	104.293	88.3	75.5435
88.4	104.377	88.4	75.6185
88.5	104.464	88.5	75.6934
88.6	104.553	88.6	75.7684
88.7	104.641	88.7	75.8433
88.8	104.723	88.8	75.9182
88.9	104.807	88.9	75.9931
89	104.891	89	76.0679
89.1	104.978	89.1	76.1428
89.2	105.062	89.2	76.2176
89.3	105.148	89.3	76.2924
89.4	105.234	89.4	76.3671
89.5	105.324	89.5	76.4419
89.6	105.411	89.6	76.5166
89.7	105.499	89.7	76.5913
89.8	105.589	89.8	76.666
89.9	105.676	89.9	76.7406
90	105.759	90	76.8153
90.1	105.848	90.1	76.8899
90.2	105.934	90.2	76.9645
90.3	106.018	90.3	77.039
90.4	106.106	90.4	77.1136
90.5	106.19	90.5	77.1881
90.6	106.28	90.6	77.2626
90.7	106.362	90.7	77.3371
90.8	106.45	90.8	77.4115
90.9	106.535	90.9	77.486
91	106.62	91	77.5604
91.1	106.705	91.1	77.6348
91.2	106.79	91.2	77.7091
91.3	106.875	91.3	77.7835
91.4	106.958	91.4	77.8578
91.5	107.041	91.5	77.9321
91.6	107.121	91.6	78.0064
91.7	107.202	91.7	78.0807
91.8	107.292	91.8	78.1549
91.9	107.378	91.9	78.2291
92	107.468	92	78.3033
92.1	107.556	92.1	78.3775
92.2	107.645	92.2	78.4516
92.3	107.726	92.3	78.5258
92.4	107.812	92.4	78.5999
92.5	107.894	92.5	78.674
92.6	107.977	92.6	78.748
92.7	108.058	92.7	78.8221
92.8	108.142	92.8	78.8961
92.9	108.228	92.9	78.9701
93	108.309	93	79.0441
93.1	108.394	93.1	79.118
93.2	108.478	93.2	79.192
93.3	108.557	93.3	79.2659
93.4	108.642	93.4	79.3398
93.5	108.724	93.5	79.4136
93.6	108.813	93.6	79.4875
93.7	108.897	93.7	79.5613
93.8	108.982	93.8	79.6351
93.9	109.069	93.9	79.7089
94	109.155	94	79.7826
94.1	109.241	94.1	79.8564
94.2	109.322	94.2	79.9301
94.3	109.407	94.3	80.0038
94.4	109.492	94.4	80.0775
94.5	109.575	94.5	80.1511
94.6	109.656	94.6	80.2248
94.7	109.738	94.7	80.2984
94.8	109.823	94.8	80.3719
94.9	109.908	94.9	80.4455
95	109.993	95	80.519
95.1	110.082	95.1	80.5926
95.2	110.165	95.2	80.6661
95.3	110.249	95.3	80.7395
95.4	110.331	95.4	80.813
95.5	110.416	95.5	80.8864
95.6	110.498	95.6	80.9598
95.7	110.576	95.7	81.0332
95.8	110.656	95.8	81.1066
95.9	110.737	95.9	81.1799
96	110.818	96	81.2533
96.1	110.9	96.1	81.3266
96.2	110.985	96.2	81.3999
96.3	111.066	96.3	81.4731
96.4	111.152	96.4	81.5464
96.5	111.237	96.5	81.6196
96.6	111.325	96.6	81.6928
96.7	111.409	96.7	81.766
96.8	111.495	96.8	81.8391
96.9	111.573	96.9	81.9122
97	111.656	97	81.9853
97.1	111.737	97.1	82.0584
97.2	111.823	97.2	82.1315
97.3	111.905	97.3	82.2045
97.4	111.984	97.4	82.2776
97.5	112.062	97.5	82.3506
97.6	112.149	97.6	82.4236
97.7	112.237	97.7	82.4965
97.8	112.319	97.8	82.5695
97.9	112.397	97.9	82.6424
98	112.479	98	82.7153
98.1	112.554	98.1	82.7881
98.2	112.637	98.2	82.861
98.3	112.714	98.3	82.9338
98.4	112.8	98.4	83.0066
98.5	112.884	98.5	83.0794
98.6	112.962	98.6	83.1522
98.7	113.046	98.7	83.2249
98.8	113.124	98.8	83.2976
98.9	113.201	98.9	83.3703
99	113.28	99	83.443
99.1	113.359	99.1	83.5157
99.2	113.443	99.2	83.5883
99.3	113.527	99.3	83.6609
99.4	113.611	99.4	83.7335
99.5	113.693	99.5	83.8061
99.6	113.775	99.6	83.8787
99.7	113.857	99.7	83.9512
99.8	113.94	99.8	84.0237
99.9	114.022	99.9	84.0962
100	114.1	100	84.1687
100.1	114.179	100.1	84.2411
100.2	114.256	100.2	84.3135
100.3	114.333	100.3	84.3859
100.4	114.412	100.4	84.4583
100.5	114.492	100.5	84.5307
100.6	114.57	100.6	84.603
100.7	114.649	100.7	84.6753
100.8	114.727	100.8	84.7476
100.9	114.804	100.9	84.8199
101	114.885	101	84.8921
101.1	114.968	101.1	84.9644
101.2	115.046	101.2	85.0366
101.3	115.125	101.3	85.1088
101.4	115.205	101.4	85.1809
101.5	115.283	101.5	85.2531
101.6	115.36	101.6	85.3252
101.7	115.438	101.7	85.3973
101.8	115.511	101.8	85.4694
101.9	115.587	101.9	85.5415
102	115.662	102	85.6135
102.1	115.744	102.1	85.6855
102.2	115.824	102.2	85.7575
102.3	115.907	102.3	85.8295
102.4	115.987	102.4	85.9014
102.5	116.064	102.5	85.9734
102.6	116.143	102.6	86.0453
102.7	116.223	102.7	86.1172
102.8	116.306	102.8	86.1891
102.9	116.386	102.9	86.2609
103	116.465	103	86.3327
103.1	116.54	103.1	86.4045
103.2	116.614	103.2	86.4763
103.3	116.69	103.3	86.5481
103.4	116.769	103.4	86.6198
103.5	116.848	103.5	86.6916
103.6	116.927	103.6	86.7633
103.7	117	103.7	86.8349
103.8	117.077	103.8	86.9066
103.9	117.159	103.9	86.9782
104	117.238	104	87.0499
104.1	117.318	104.1	87.1215
104.2	117.4	104.2	87.193
104.3	117.472	104.3	87.2646
104.4	117.554	104.4	87.3361
104.5	117.634	104.5	87.4076
104.6	117.712	104.6	87.4791
104.7	117.794	104.7	87.5506
104.8	117.87	104.8	87.622
104.9	117.947	104.9	87.6935
105	118.025	105	87.7649
105.1	118.1	105.1	87.8363
105.2	118.177	105.2	87.9076
105.3	118.256	105.3	87.979
105.4	118.337	105.4	88.0503
105.5	118.414	105.5	88.1216
105.6	118.49	105.6	88.1929
105.7	118.572	105.7	88.2641
105.8	118.651	105.8	88.3354
105.9	118.728	105.9	88.4066
106	118.805	106	88.4778
106.1	118.882	106.1	88.5489
106.2	118.958	106.2	88.6201
106.3	119.034	106.3	88.6912
106.4	119.115	106.4	88.7623
106.5	119.195	106.5	88.8334
106.6	119.272	106.6	88.9045
106.7	119.35	106.7	88.9755
106.8	119.428	106.8	89.0466
106.9	119.508	106.9	89.1176
107	119.589	107	89.1886
107.1	119.67	107.1	89.2595
107.2	119.746	107.2	89.3305
107.3	119.819	107.3	89.4014
107.4	119.894	107.4	89.4723
107.5	119.969	107.5	89.5432
107.6	120.047	107.6	89.6141
107.7	120.119	107.7	89.6849
107.8	120.194	107.8	89.7557
107.9	120.274	107.9	89.8265
108	120.353	108	89.8973
108.1	120.431	108.1	89.968
108.2	120.508	108.2	90.0388
108.3	120.591	108.3	90.1095
108.4	120.665	108.4	90.1802
108.5	120.741	108.5	90.2509
108.6	120.818	108.6	90.3215
108.7	120.893	108.7	90.3921
108.8	120.972	108.8	90.4628
108.9	121.049	108.9	90.5333
109	121.125	109	90.6039
109.1	121.205	109.1	90.6745
109.2	121.282	109.2	90.745
109.3	121.355	109.3	90.8155
109.4	121.427	109.4	90.886
109.5	121.5	109.5	90.9564
109.6	121.575	109.6	91.0269
109.7	121.649	109.7	91.0973
109.8	121.723	109.8	91.1677
109.9	121.797	109.9	91.2381
110	121.868	110	91.3085
110.1	121.946	110.1	91.3788
110.2	122.019	110.2	91.4491
110.3	122.093	110.3	91.5194
110.4	122.17	110.4	91.5897
110.5	122.244	110.5	91.66
110.6	122.321	110.6	91.7302
110.7	122.399	110.7	91.8004
110.8	122.471	110.8	91.8706
110.9	122.545	110.9	91.9408
111	122.618	111	92.0109
111.1	122.696	111.1	92.0811
111.2	122.777	111.2	92.1512
111.3	122.858	111.3	92.2213
111.4	122.933	111.4	92.2913
111.5	123.006	111.5	92.3614
111.6	123.084	111.6	92.4314
111.7	123.162	111.7	92.5014
111.8	123.238	111.8	92.5714
111.9	123.316	111.9	92.6414
112	123.391	112	92.7113
112.1	123.469	112.1	92.7813
112.2	123.544	112.2	92.8512
112.3	123.617	112.3	92.9211
112.4	123.692	112.4	92.9909
112.5	123.765	112.5	93.0608
112.6	123.842	112.6	93.1306
112.7	123.917	112.7	93.2004
112.8	123.989	112.8	93.2702
112.9	124.066	112.9	93.3399
113	124.142	113	93.4097
113.1	124.216	113.1	93.4794
113.2	124.292	113.2	93.5491
113.3	124.366	113.3	93.6188
113.4	124.442	113.4	93.6884
113.5	124.518	113.5	93.7581
113.6	124.593	113.6	93.8277
113.7	124.666	113.7	93.8973
113.8	124.743	113.8	93.9669
113.9	124.817	113.9	94.0364
114	124.894	114	94.106
114.1	124.968	114.1	94.1755
114.2	125.047	114.2	94.245
114.3	125.121	114.3	94.3145
114.4	125.195	114.4	94.3839
114.5	125.272	114.5	94.4533
114.6	125.348	114.6	94.5228
114.7	125.421	114.7	94.5921
114.8	125.497	114.8	94.6615
114.9	125.567	114.9	94.7309
115	125.643	115	94.8002
115.1	125.718	115.1	94.8695
115.2	125.787	115.2	94.9388
115.3	125.86	115.3	95.0081
115.4	125.941	115.4	95.0773
115.5	126.017	115.5	95.1466
115.6	126.09	115.6	95.2158
115.7	126.163	115.7	95.285
115.8	126.236	115.8	95.3541
115.9	126.309	115.9	95.4233
116	126.38	116	95.4924
116.1	126.452	116.1	95.5615
116.2	126.522	116.2	95.6306
116.3	126.597	116.3	95.6997
116.4	126.675	116.4	95.7687
116.5	126.748	116.5	95.8377
116.6	126.821	116.6	95.9067
116.7	126.889	116.7	95.9757
116.8	126.961	116.8	96.0447
116.9	127.036	116.9	96.1136
117	127.108	117	96.1826
117.1	127.185	117.1	96.2515
117.2	127.254	117.2	96.3203
117.3	127.331	117.3	96.3892
117.4	127.403	117.4	96.4581
117.5	127.473	117.5	96.5269
117.6	127.545	117.6	96.5957
117.7	127.613	117.7	96.6645
117.8	127.686	117.8	96.7332
117.9	127.759	117.9	96.802
118	127.83	118	96.8707
118.1	127.9	118.1	96.9394
118.2	127.971	118.2	97.0081
118.3	128.047	118.3	97.0767
118.4	128.119	118.4	97.1454
118.5	128.193	118.5	97.214
118.6	128.27	118.6	97.2826
118.7	128.334	118.7	97.3512
118.8	128.406	118.8	97.4197
118.9	128.471	118.9	97.4883
119	128.54	119	97.5568
119.1	128.475	119.1	97.6253
119.2	128.471	119.2	97.6938
119.3		119.3	97.7622
119.4		119.4	97.8307
119.5		119.5	97.8991
119.6		119.6	97.9675
119.7		119.7	98.0359
119.8		119.8	98.1042
119.9		119.9	98.1725
120		120	98.2409
120.1		120.1	98.2409
120.2		120.2	98.2276
120.3		120.3	98.2143
120.4		120.4	98.201
120.5		120.5	98.1877
120.6		120.6	98.1744
120.7		120.7	98.1611
120.8		120.8	98.1478
120.9		120.9	98.1345
121		121	98.1212
121.1		121.1	98.1079
121.2		121.2	98.0947
121.3		121.3	98.0814
121.4		121.4	98.0681
121.5		121.5	98.0548
121.6		121.6	98.0415
121.7		121.7	98.0283
121.8	126.89	121.8	98.015
121.9	127.256	121.9	98.0017
122	127.427	122	97.9885
122.1	127.549	122.1	97.9752
122.2	127.621	122.2	97.9619
122.3	127.674	122.3	97.9487
122.4	127.749	122.4	97.9354
122.5	127.918	122.5	97.9221
122.6	127.838	122.6	97.9089
122.7	127.851	122.7	97.8956
122.8	127.884	122.8	97.8824
122.9	128.003	122.9	97.8691
123	127.969	123	97.8559
123.1	127.997	123.1	97.8426
123.2	127.983	123.2	97.8294
123.3	127.988	123.3	97.8161
123.4	127.952	123.4	97.8029
123.5	127.911	123.5	97.7896
123.6	127.897	123.6	97.7764
123.7	127.898	123.7	97.7632
123.8	127.874	123.8	97.7499
123.9	127.86	123.9	97.7367
124	127.857	124	97.7235
124.1	127.842	124.1	97.7102
124.2	127.787	124.2	97.697
124.3	127.776	124.3	97.6838
124.4	127.758	124.4	97.6706
124.5	127.725	124.5	97.6573
124.6	127.696	124.6	97.6441
124.7	127.672	124.7	97.6309
124.8	127.641	124.8	97.6177
124.9	127.617	124.9	97.6045
125	127.59	125	97.5912
125.1	127.565	125.1	97.578
125.2	127.544	125.2	97.5648
125.3	127.512	125.3	97.5516
125.4	127.493	125.4	97.5384
125.5	127.465	125.5	97.5252
125.6	127.439	125.6	97.512
125.7	127.414	125.7	97.4988
125.8	127.387	125.8	97.4856
125.9	127.361	125.9	97.4724
126	127.33	126	97.4592
126.1	127.304	126.1	97.446
126.2	127.28	126.2	97.4328
126.3	127.261	126.3	97.4196
126.4	127.236	126.4	97.4064
126.5	127.213	126.5	97.3932
126.6	127.179	126.6	97.38
126.7	127.154	126.7	97.3669
126.8	127.128	126.8	97.3537
126.9	127.1	126.9	97.3405
127	127.071	127	97.3273
127.1	127.047	127.1	97.3141
127.2	127.019	127.2	97.301
127.3	126.993	127.3	97.2878
127.4	126.968	127.4	97.2746
127.5	126.943	127.5	97.2615
127.6	126.916	127.6	97.2483
127.7	126.896	127.7	97.2351
127.8	126.868	127.8	97.222
127.9	126.834	127.9	97.2088
128	126.803	128	97.1956
128.1	126.777	128.1	97.1825
128.2	126.751	128.2	97.1693
128.3	126.723	128.3	97.1562
128.4	126.694	128.4	97.143
128.5	126.673	128.5	97.1298
128.6	126.648	128.6	97.1167
128.7	126.625	128.7	97.1036
128.8	126.594	128.8	97.0904
128.9	126.567	128.9	97.0773
129	126.543	129	97.0641
129.1	126.521	129.1	97.051
129.2	126.485	129.2	97.0378
129.3	126.458	129.3	97.0247
129.4	126.43	129.4	97.0116
129.5	126.401	129.5	96.9984
129.6	126.379	129.6	96.9853
129.7	126.347	129.7	96.9722
129.8	126.315	129.8	96.959
129.9	126.252	129.9	96.9459
130	126.26	130	96.9328
130.1	126.218	130.1	96.9197
130.2	126.211	130.2	96.9065
130.3	126.104	130.3	96.8934
130.4	126.091	130.4	96.8803
130.5	126.188	130.5	96.8672
130.6	126.224	130.6	96.8541
130.7	126.331	130.7	96.8409
130.8	126.363	130.8	96.8278
130.9	126.337	130.9	96.8147
131	126.272	131	96.8016
131.1	126.221	131.1	96.7885
131.2	126.101	131.2	96.7754
131.3	125.996	131.3	96.7623
131.4	125.737	131.4	96.7492
131.5	125.723	131.5	96.7361
131.6	125.798	131.6	96.723
131.7	125.818	131.7	96.7099
131.8	125.802	131.8	96.6968
131.9	125.771	131.9	96.6837
132	125.738	132	96.6706
132.1	125.721	132.1	96.6576
132.2	125.69	132.2	96.6445
132.3	125.642	132.3	96.6314
132.4	125.66	132.4	96.6183
132.5	125.673	132.5	96.6052
132.6	125.636	132.6	96.5921
132.7	125.623	132.7	96.5791
132.8	125.623	132.8	96.566
132.9	125.604	132.9	96.5529
133	125.597	133	96.5398
133.1	125.615	133.1	96.5268
133.2	125.607	133.2	96.5137
133.3	125.607	133.3	96.5006
133.4	125.592	133.4	96.4876
133.5	125.627	133.5	96.4745
133.6	125.568	133.6	96.4614
133.7	125.457	133.7	96.4484
133.8	125.278	133.8	96.4353
133.9	124.983	133.9	96.4223
134	124.773	134	96.4092
134.1	124.702	134.1	96.3962
134.2	124.558	134.2	96.3831
134.3	124.423	134.3	96.3701
134.4	124.344	134.4	96.357
134.5	124.303	134.5	96.344
134.6	124.323	134.6	96.3309
134.7	124.352	134.7	96.3179
134.8	124.386	134.8	96.3048
134.9	124.504	134.9	96.2918
135	124.622	135	96.2788
135.1	124.742	135.1	96.2657
135.2	124.826	135.2	96.2527
135.3	124.869	135.3	96.2397
135.4	124.873	135.4	96.2266
135.5	124.842	135.5	96.2136
135.6	124.823	135.6	96.2006
135.7	124.808	135.7	96.1876
135.8	124.809	135.8	96.1745
135.9	124.772	135.9	96.1615
136	124.745	136	96.1485
136.1	124.73	136.1	96.1355
136.2	124.682	136.2	96.1225
136.3	124.643	136.3	96.1094
136.4	124.622	136.4	96.0964
136.5	124.593	136.5	96.0834
136.6	124.532	136.6	96.0704
136.7	124.512	136.7	96.0574
136.8	124.491	136.8	96.0444
136.9	124.451	136.9	96.0314
137	124.426	137	96.0184
137.1	124.406	137.1	96.0054
137.2	124.369	137.2	95.9924
137.3	124.339	137.3	95.9794
137.4	124.315	137.4	95.9664
137.5	124.3	137.5	95.9534
137.6	124.262	137.6	95.9404
137.7	124.236	137.7	95.9274
137.8	124.206	137.8	95.9144
137.9	124.183	137.9	95.9015
138	124.166	138	95.8885
138.1	124.15	138.1	95.8755
138.2	124.122	138.2	95.8625
138.3	124.103	138.3	95.8495
138.4	124.077	138.4	95.8366
138.5	124.054	138.5	95.8236
138.6	124.028	138.6	95.8106
138.7	124.009	138.7	95.7976
138.8	123.981	138.8	95.7847
138.9	123.959	138.9	95.7717
139	123.933	139	95.7587
139.1	123.905	139.1	95.7458
139.2	123.879	139.2	95.7328
139.3	123.853	139.3	95.7198
139.4	123.827	139.4	95.7069
139.5	123.806	139.5	95.6939
139.6	123.78	139.6	95.681
139.7	123.751	139.7	95.668
139.8	123.721	139.8	95.6551
139.9	123.69	139.9	95.6421
140	123.667	140	95.6292
140.1	123.639	140.1	95.6162
140.2	123.612	140.2	95.6033
140.3	123.587	140.3	95.5903
140.4	123.562	140.4	95.5774
140.5	123.534	140.5	95.5644
140.6	123.506	140.6	95.5515
140.7	123.482	140.7	95.5386
140.8	123.461	140.8	95.5256
140.9	123.442	140.9	95.5127
141	123.422	141	95.4998
141.1	123.396	141.1	95.4868
141.2	123.378	141.2	95.4739
141.3	123.354	141.3	95.461
141.4	123.332	141.4	95.4481
141.5	123.31	141.5	95.4351
141.6	123.283	141.6	95.4222
141.7	123.261	141.7	95.4093
141.8	123.234	141.8	95.3964
141.9	123.208	141.9	95.3835
142	123.187	142	95.3705
142.1	123.165	142.1	95.3576
142.2	123.141	142.2	95.3447
142.3	123.117	142.3	95.3318
142.4	123.088	142.4	95.3189
142.5	123.061	142.5	95.306
142.6	123.041	142.6	95.2931
142.7	123.016	142.7	95.2802
142.8	122.993	142.8	95.2673
142.9	122.965	142.9	95.2544
143	122.942	143	95.2415
143.1	122.919	143.1	95.2286
143.2	122.894	143.2	95.2157
143.3	122.872	143.3	95.2028
143.4	122.848	143.4	95.1899
143.5	122.828	143.5	95.177
143.6	122.805	143.6	95.1642
143.7	122.78	143.7	95.1513
143.8	122.757	143.8	95.1384
143.9	122.73	143.9	95.1255
144	122.706	144	95.1126
144.1	122.682	144.1	95.0998
144.2	122.656	144.2	95.0869
144.3	122.636	144.3	95.074
144.4	122.612	144.4	95.0611
144.5	122.588	144.5	95.0483
144.6	122.562	144.6	95.0354
144.7	122.535	144.7	95.0225
144.8	122.512	144.8	95.0097
144.9	122.495	144.9	94.9968
145	122.468	145	94.9839
145.1	122.446	145.1	94.9711
145.2	122.427	145.2	94.9582
145.3	122.401	145.3	94.9454
145.4	122.376	145.4	94.9325
145.5	122.353	145.5	94.9197
145.6	122.327	145.6	94.9068
145.7	122.304	145.7	94.894
145.8	122.279	145.8	94.8811
145.9	122.263	145.9	94.8683
146	122.243	146	94.8554
146.1	122.222	146.1	94.8426
146.2	122.201	146.2	94.8297
146.3	122.177	146.3	94.8169
146.4	122.157	146.4	94.8041
146.5	122.137	146.5	94.7912
146.6	122.12	146.6	94.7784
146.7	122.099	146.7	94.7656
146.8	122.075	146.8	94.7527
146.9	122.061	146.9	94.7399
147	122.042	147	94.7271
147.1	122.026	147.1	94.7142
147.2	122	147.2	94.7014
147.3	121.978	147.3	94.6886
147.4	121.948	147.4	94.6758
147.5	121.915	147.5	94.663
147.6	121.882	147.6	94.6501
147.7	121.855	147.7	94.6373
147.8	121.824	147.8	94.6245
147.9	121.787	147.9	94.6117
148	121.759	148	94.5989
148.1	121.731	148.1	94.5861
148.2	121.706	148.2	94.5733
148.3	121.674	148.3	94.5605
148.4	121.65	148.4	94.5477
148.5	121.63	148.5	94.5349
148.6	121.608	148.6	94.5221
148.7	121.59	148.7	94.5093
148.8	121.565	148.8	94.4965
148.9	121.55	148.9	94.4837
149	121.539	149	94.4709
149.1	121.52	149.1	94.4581
149.2	121.502	149.2	94.4453
149.3	121.48	149.3	94.4325
149.4	121.453	149.4	94.4197
149.5	121.432	149.5	94.407
149.6	121.404	149.6	94.3942
149.7	121.381	149.7	94.3814
149.8	121.358	149.8	94.3686
149.9	121.344	149.9	94.3558
150	121.318	150	94.3431
150.1	121.284	150.1	94.3303
150.2	121.257	150.2	94.3175
150.3	121.234	150.3	94.3048
150.4	121.203	150.4	94.292
150.5	121.165	150.5	94.2792
150.6	121.138	150.6	94.2665
150.7	121.105	150.7	94.2537
150.8	121.072	150.8	94.2409
150.9	121.043	150.9	94.2282
151	121.012	151	94.2154
151.1	120.984	151.1	94.2027
151.2	120.952	151.2	94.1899
151.3	120.935	151.3	94.1772
151.4	120.914	151.4	94.1644
151.5	120.892	151.5	94.1517
151.6	120.866	151.6	94.1389
151.7	120.836	151.7	94.1262
151.8	120.821	151.8	94.1134
151.9	120.808	151.9	94.1007
152	120.785	152	94.0879
152.1	120.771	152.1	94.0752
152.2	120.747	152.2	94.0625
152.3	120.725	152.3	94.0497
152.4	120.699	152.4	94.037
152.5	120.681	152.5	94.0243
152.6	120.661	152.6	94.0115
152.7	120.643	152.7	93.9988
152.8	120.629	152.8	93.9861
152.9	120.61	152.9	93.9733
153	120.588	153	93.9606
153.1	120.57	153.1	93.9479
153.2	120.559	153.2	93.9352
153.3	120.536	153.3	93.9225
153.4	120.503	153.4	93.9097
153.5	120.466	153.5	93.897
153.6	120.434	153.6	93.8843
153.7	120.404	153.7	93.8716
153.8	120.384	153.8	93.8589
153.9	120.368	153.9	93.8462
154	120.348	154	93.8335
154.1	120.333	154.1	93.8208
154.2	120.325	154.2	93.8081
154.3	120.323	154.3	93.7954
154.4	120.308	154.4	93.7827
154.5	120.295	154.5	93.77
154.6	120.271	154.6	93.7573
154.7	120.242	154.7	93.7446
154.8	120.22	154.8	93.7319
154.9	120.192	154.9	93.7192
155	120.162	155	93.7065
155.1	120.133	155.1	93.6938
155.2	120.096	155.2	93.6812
155.3	120.085	155.3	93.6685
155.4	120.067	155.4	93.6558
155.5	120.049	155.5	93.6431
155.6	120.026	155.6	93.6304
155.7	119.987	155.7	93.6178
155.8	119.963	155.8	93.6051
155.9	119.944	155.9	93.5924
156	119.924	156	93.5797
156.1	119.907	156.1	93.5671
156.2	119.9	156.2	93.5544
156.3	119.881	156.3	93.5417
156.4	119.855	156.4	93.5291
156.5	119.84	156.5	93.5164
156.6	119.829	156.6	93.5037
156.7	119.816	156.7	93.4911
156.8	119.8	156.8	93.4784
156.9	119.773	156.9	93.4658
157	119.751	157	93.4531
157.1	119.723	157.1	93.4405
157.2	119.697	157.2	93.4278
157.3	119.673	157.3	93.4152
157.4	119.649	157.4	93.4025
157.5	119.616	157.5	93.3899
157.6	119.593	157.6	93.3772
157.7	119.575	157.7	93.3646
157.8	119.559	157.8	93.3519
157.9	119.54	157.9	93.3393
158	119.52	158	93.3267
158.1	119.5	158.1	93.314
158.2	119.477	158.2	93.3014
158.3	119.45	158.3	93.2888
158.4	119.424	158.4	93.2761
158.5	119.393	158.5	93.2635
158.6	119.367	158.6	93.2509
158.7	119.344	158.7	93.2382
158.8	119.315	158.8	93.2256
158.9	119.286	158.9	93.213
159	119.262	159	93.2004
159.1	119.236	159.1	93.1878
159.2	119.209	159.2	93.1751
159.3	119.177	159.3	93.1625
159.4	119.153	159.4	93.1499
159.5	119.132	159.5	93.1373
159.6	119.116	159.6	93.1247
159.7	119.116	159.7	93.1121
159.8	119.102	159.8	93.0995
159.9	119.091	159.9	93.0869
160	119.068	160	93.0743
160.1	119.051	160.1	93.0617
160.2	119.027	160.2	93.0491
160.3	118.998	160.3	93.0365
160.4	118.966	160.4	93.0239
[truncated: 10,876 more rows]

## Sheet: RBD BQ.1.1-hACE2
Run 1; Ch 4; Fc 2-1; Cy 6; hACE2; Conc 12.5 25 50 100 200 nM_X	Run 1; Ch 4; Fc 2-1; Cy 6; hACE2; Conc 12.5 25 50 100 200 nM_Y	Run 1; Ch 4; Fc 2-1; Cy 6; hACE2; Conc 12.5 25 50 100 200 nM; Fitted_X	Run 1; Ch 4; Fc 2-1; Cy 6; hACE2; Conc 12.5 25 50 100 200 nM; Fitted_Y
-39.4	2.2818	-39.4	0
-39.3	0.0288	-39.3	0
-39.2	0.086	-39.2	0
-39.1	0.559589	-39.1	0
-39	0.289	-39	0
-38.9	0.5738	-38.9	0
-38.8	0.8402	-38.8	0
-38.7	0.8479	-38.7	0
-38.6	0.819	-38.6	0
-38.5	0.7739	-38.5	0
-38.4	0.8251	-38.4	0
-38.3	0.7975	-38.3	0
-38.2	0.7969	-38.2	0
-38.1	0.716899	-38.1	0
-38	0.6768	-38	0
-37.9	0.6887	-37.9	0
-37.8	0.6184	-37.8	0
-37.7	0.6802	-37.7	0
-37.6	0.883409	-37.6	0
-37.5	1.1964	-37.5	0
-37.4	1.2323	-37.4	0
-37.3	1.3384	-37.3	0
-37.2	1.3531	-37.2	0
-37.1	1.31161	-37.1	0
-37	1.1884	-37	0
-36.9	0.99	-36.9	0
-36.8	0.8542	-36.8	0
-36.7	0.8166	-36.7	0
-36.6	0.790499	-36.6	0
-36.5	0.7323	-36.5	0
-36.4	0.7349	-36.4	0
-36.3	0.7284	-36.3	0
-36.2	0.7111	-36.2	0
-36.1	0.7247	-36.1	0
-36	0.7398	-36	0
-35.9	0.7195	-35.9	0
-35.8	0.71	-35.8	0
-35.7	0.7348	-35.7	0
-35.6	0.7288	-35.6	0
-35.5	0.745	-35.5	0
-35.4	0.7466	-35.4	0
-35.3	0.7216	-35.3	0
-35.2	0.7353	-35.2	0
-35.1	0.7284	-35.1	0
-35	0.7141	-35	0
-34.9	0.702	-34.9	0
-34.8	0.6892	-34.8	0
-34.7	0.671	-34.7	0
-34.6	0.6608	-34.6	0
-34.5	0.6552	-34.5	0
-34.4	0.6422	-34.4	0
-34.3	0.6604	-34.3	0
-34.2	0.6509	-34.2	0
-34.1	0.635	-34.1	0
-34	0.6264	-34	0
-33.9	0.6227	-33.9	0
-33.8	0.6185	-33.8	0
-33.7	0.6153	-33.7	0
-33.6	0.6172	-33.6	0
-33.5	0.6152	-33.5	0
-33.4	0.6169	-33.4	0
-33.3	0.6203	-33.3	0
-33.2	0.6224	-33.2	0
-33.1	0.6242	-33.1	0
-33	0.6255	-33	0
-32.9	0.6212	-32.9	0
-32.8	0.6137	-32.8	0
-32.7	0.6068	-32.7	0
-32.6	0.5941	-32.6	0
-32.5	0.5898	-32.5	0
-32.4	0.5876	-32.4	0
-32.3	0.5789	-32.3	0
-32.2	0.5751	-32.2	0
-32.1	0.569	-32.1	0
-32	0.5672	-32	0
-31.9	0.5661	-31.9	0
-31.8	0.5647	-31.8	0
-31.7	0.5625	-31.7	0
-31.6	0.5592	-31.6	0
-31.5	0.5563	-31.5	0
-31.4	0.5518	-31.4	0
-31.3	0.5465	-31.3	0
-31.2	0.5467	-31.2	0
-31.1	0.5418	-31.1	0
-31	0.5359	-31	0
-30.9	0.532	-30.9	0
-30.8	0.5279	-30.8	0
-30.7	0.5303	-30.7	0
-30.6	0.5316	-30.6	0
-30.5	0.5282	-30.5	0
-30.4	0.526	-30.4	0
-30.3	0.5255	-30.3	0
-30.2	0.5264	-30.2	0
-30.1	0.5243	-30.1	0
-30	0.5208	-30	0
-29.9	0.5228	-29.9	0
-29.8	0.5219	-29.8	0
-29.7	0.5223	-29.7	0
-29.6	0.5189	-29.6	0
-29.5	0.5164	-29.5	0
-29.4	0.5135	-29.4	0
-29.3	0.509	-29.3	0
-29.2	0.507	-29.2	0
-29.1	0.5043	-29.1	0
-29	0.5029	-29	0
-28.9	0.5009	-28.9	0
-28.8	0.4977	-28.8	0
-28.7	0.4994	-28.7	0
-28.6	0.4981	-28.6	0
-28.5	0.4951	-28.5	0
-28.4	0.494	-28.4	0
-28.3	0.4929	-28.3	0
-28.2	0.4933	-28.2	0
-28.1	0.4931	-28.1	0
-28	0.4881	-28	0
-27.9	0.4841	-27.9	0
-27.8	0.48	-27.8	0
-27.7	0.4782	-27.7	0
-27.6	0.4775	-27.6	0
-27.5	0.4732	-27.5	0
-27.4	0.4691	-27.4	0
-27.3	0.4686	-27.3	0
-27.2	0.4627	-27.2	0
-27.1	0.4572	-27.1	0
-27	0.4521	-27	0
-26.9	0.4518	-26.9	0
-26.8	0.4504	-26.8	0
-26.7	0.4467	-26.7	0
-26.6	0.4458	-26.6	0
-26.5	0.4457	-26.5	0
-26.4	0.4474	-26.4	0
-26.3	0.4435	-26.3	0
-26.2	0.4449	-26.2	0
-26.1	0.4443	-26.1	0
-26	0.4457	-26	0
-25.9	0.4398	-25.9	0
-25.8	0.4348	-25.8	0
-25.7	0.4274	-25.7	0
-25.6	0.4268	-25.6	0
-25.5	0.4259	-25.5	0
-25.4	0.4214	-25.4	0
-25.3	0.4175	-25.3	0
-25.2	0.417	-25.2	0
-25.1	0.4109	-25.1	0
-25	0.4089	-25	0
-24.9	0.4075	-24.9	0
-24.8	0.4077	-24.8	0
-24.7	0.4103	-24.7	0
-24.6	0.4067	-24.6	0
-24.5	0.3966	-24.5	0
-24.4	0.3929	-24.4	0
-24.3	0.3894	-24.3	0
-24.2	0.3879	-24.2	0
-24.1	0.3831	-24.1	0
-24	0.3761	-24	0
-23.9	0.377	-23.9	0
-23.8	0.3746	-23.8	0
-23.7	0.3692	-23.7	0
-23.6	0.3638	-23.6	0
-23.5	0.3621	-23.5	0
-23.4	0.3607	-23.4	0
-23.3	0.3584	-23.3	0
-23.2	0.3536	-23.2	0
-23.1	0.3532	-23.1	0
-23	0.3537	-23	0
-22.9	0.3529	-22.9	0
-22.8	0.3488	-22.8	0
-22.7	0.3448	-22.7	0
-22.6	0.3374	-22.6	0
-22.5	0.3349	-22.5	0
-22.4	0.3294	-22.4	0
-22.3	0.3267	-22.3	0
-22.2	0.321	-22.2	0
-22.1	0.3142	-22.1	0
-22	0.3092	-22	0
-21.9	0.3121	-21.9	0
-21.8	0.308	-21.8	0
-21.7	0.3046	-21.7	0
-21.6	0.3045	-21.6	0
-21.5	0.3045	-21.5	0
-21.4	0.3025	-21.4	0
-21.3	0.2946	-21.3	0
-21.2	0.2938	-21.2	0
-21.1	0.288	-21.1	0
-21	0.2847	-21	0
-20.9	0.2782	-20.9	0
-20.8	0.272	-20.8	0
-20.7	0.2644	-20.7	0
-20.6	0.2638	-20.6	0
-20.5	0.2657	-20.5	0
-20.4	0.2624	-20.4	0
-20.3	0.263	-20.3	0
-20.2	0.2634	-20.2	0
-20.1	0.2549	-20.1	0
-20	0.2563	-20	0
-19.9	0.2522	-19.9	0
-19.8	0.2505	-19.8	0
-19.7	0.2507	-19.7	0
-19.6	0.246	-19.6	0
-19.5	0.2437	-19.5	0
-19.4	0.2407	-19.4	0
-19.3	0.2352	-19.3	0
-19.2	0.2305	-19.2	0
-19.1	0.2358	-19.1	0
-19	0.2331	-19	0
-18.9	0.2253	-18.9	0
-18.8	0.2262	-18.8	0
-18.7	0.2284	-18.7	0
-18.6	0.2277	-18.6	0
-18.5	0.2256	-18.5	0
-18.4	0.2281	-18.4	0
-18.3	0.23	-18.3	0
-18.2	0.2302	-18.2	0
-18.1	0.2282	-18.1	0
-18	0.2297	-18	0
-17.9	0.2327	-17.9	0
-17.8	0.2338	-17.8	0
-17.7	0.232	-17.7	0
-17.6	0.23	-17.6	0
-17.5	0.2321	-17.5	0
-17.4	0.2337	-17.4	0
-17.3	0.2336	-17.3	0
-17.2	0.2335	-17.2	0
-17.1	0.2216	-17.1	0
-17	0.2142	-17	0
-16.9	0.2105	-16.9	0
-16.8	0.2105	-16.8	0
-16.7	0.2132	-16.7	0
-16.6	0.2174	-16.6	0
-16.5	0.2124	-16.5	0
-16.4	0.2063	-16.4	0
-16.3	0.204	-16.3	0
-16.2	0.1986	-16.2	0
-16.1	0.1922	-16.1	0
-16	0.1854	-16	0
-15.9	0.1748	-15.9	0
-15.8	0.1734	-15.8	0
-15.7	0.1674	-15.7	0
-15.6	0.1602	-15.6	0
-15.5	0.1619	-15.5	0
-15.4	0.1586	-15.4	0
-15.3	0.1565	-15.3	0
-15.2	0.1557	-15.2	0
-15.1	0.1628	-15.1	0
-15	0.1651	-15	0
-14.9	0.1636	-14.9	0
-14.8	0.1592	-14.8	0
-14.7	0.1498	-14.7	0
-14.6	0.1474	-14.6	0
-14.5	0.1325	-14.5	0
-14.4	0.1292	-14.4	0
-14.3	0.123	-14.3	0
-14.2	0.1158	-14.2	0
-14.1	0.1154	-14.1	0
-14	0.1121	-14	0
-13.9	0.1082	-13.9	0
-13.8	0.1007	-13.8	0
-13.7	0.095	-13.7	0
-13.6	0.1014	-13.6	0
-13.5	0.1063	-13.5	0
-13.4	0.1236	-13.4	0
-13.3	0.1303	-13.3	0
-13.2	0.1307	-13.2	0
-13.1	0.1268	-13.1	0
-13	0.1137	-13	0
-12.9	0.0961999	-12.9	0
-12.8	0.0857999	-12.8	0
-12.7	0.0799	-12.7	0
-12.6	0.0782	-12.6	0
-12.5	0.0803	-12.5	0
-12.4	0.0892	-12.4	0
-12.3	0.1007	-12.3	0
-12.2	0.105	-12.2	0
-12.1	0.1144	-12.1	0
-12	0.1197	-12	0
-11.9	0.1153	-11.9	0
-11.8	0.1137	-11.8	0
-11.7	0.1182	-11.7	0
-11.6	0.1192	-11.6	0
-11.5	0.1167	-11.5	0
-11.4	0.1132	-11.4	0
-11.3	0.1104	-11.3	0
-11.2	0.1098	-11.2	0
-11.1	0.1072	-11.1	0
-11	0.1039	-11	0
-10.9	0.1018	-10.9	0
-10.8	0.101	-10.8	0
-10.7	0.0967	-10.7	0
-10.6	0.0979	-10.6	0
-10.5	0.0945	-10.5	0
-10.4	0.0959	-10.4	0
-10.3	0.0953	-10.3	0
-10.2	0.0961	-10.2	0
-10.1	0.0983	-10.1	0
-10	0.0956	-10	0
-9.9	0.0892	-9.9	0
-9.8	0.0885	-9.8	0
-9.7	0.0846	-9.7	0
-9.6	0.0826	-9.6	0
-9.5	0.0796	-9.5	0
-9.4	0.0771999	-9.4	0
-9.3	0.0718999	-9.3	0
-9.2	0.0665	-9.2	0
-9.1	0.066	-9.1	0
-9	0.0628	-9	0
-8.9	0.0527999	-8.9	0
-8.8	0.0456	-8.8	0
-8.7	0.0462	-8.7	0
-8.6	0.0506	-8.6	0
-8.5	0.0483	-8.5	0
-8.4	0.0496	-8.4	0
-8.3	0.0463999	-8.3	0
-8.2	0.0456	-8.2	0
-8.1	0.0521	-8.1	0
-8	0.0437	-8	0
-7.9	0.0482001	-7.9	0
-7.8	0.0455001	-7.8	0
-7.7	0.0461	-7.7	0
-7.6	0.0431	-7.6	0
-7.5	0.0408	-7.5	0
-7.4	0.0379	-7.4	0
-7.3	0.0404	-7.3	0
-7.2	0.0346	-7.2	0
-7.1	0.0321001	-7.1	0
-7	0.0314	-7	0
-6.9	0.0289	-6.9	0
-6.8	0.0234	-6.8	0
-6.7	0.0196	-6.7	0
-6.6	0.0158	-6.6	0
-6.5	0.0159	-6.5	0
-6.4	0.0146	-6.4	0
-6.3	0.0137	-6.3	0
-6.2	0.0098	-6.2	0
-6.1	0.00630007	-6.1	0
-6	0.0073	-6	0
-5.9	0.009	-5.9	0
-5.8	0.0107	-5.8	0
-5.7	0.0096	-5.7	0
-5.6	0.00600009	-5.6	0
-5.5	0.0063	-5.5	0
-5.4	0.0006	-5.4	0
-5.3	-0.0032	-5.3	0
-5.2	-0.0044	-5.2	0
-5.1	-0.00229992	-5.1	0
-5	-0.0005	-5	0
-4.9	0.0012	-4.9	0
-4.8	-0.001	-4.8	0
-4.7	-0.0009	-4.7	0
-4.6	-0.00509997	-4.6	0
-4.5	-0.0079	-4.5	0
-4.4	-0.0056	-4.4	0
-4.3	-0.0065	-4.3	0
-4.2	-0.0078	-4.2	0
-4.1	-0.0109	-4.1	0
-4	-0.0087	-4	0
-3.9	-0.0068	-3.9	0
-3.8	-0.0058	-3.8	0
-3.7	-0.0111	-3.7	0
-3.6	-0.0108997	-3.6	0
-3.5	-0.0099	-3.5	0
-3.4	-0.0018	-3.4	0
-3.3	0.0004	-3.3	0
-3.2	-0.0018	-3.2	0
-3.1	0.00760028	-3.1	0
-3	0.0081	-3	0
-2.9	-0.0017	-2.9	0
-2.8	-0.000100001	-2.8	0
-2.7	-0.0014	-2.7	0
-2.6	-0.0112001	-2.6	0
-2.5	-0.0156	-2.5	0
-2.4	-0.0172	-2.4	0
-2.3	-0.0166	-2.3	0
-2.2	-0.0224	-2.2	0
-2.1	-0.0243998	-2.1	0
-2	-0.0194	-2	0
-1.9	-0.0198	-1.9	0
-1.8	-0.0123	-1.8	0
-1.7	-0.0112	-1.7	0
-1.6	-0.0275	-1.6	0
-1.5	-0.0215	-1.5	0
-1.4	-0.0215	-1.4	0
-1.3	-0.021	-1.3	0
-1.2	-0.021	-1.2	0
-1.1	-0.0215	-1.1	0
-1	-0.0233	-1	0
-0.900002	-0.0238	-0.900002	0
-0.799999	-0.0239	-0.799999	0
-0.700001		-0.700001	0
-0.599998		-0.599998	0
-0.5		-0.5	0
-0.400002		-0.400002	0
-0.299999		-0.299999	0
-0.200001		-0.200001	0
-0.0999985		-0.0999985	0
0		0	0
0.0999985		0.0999985	0
0.200001		0.200001	0.0707545
0.299999		0.299999	0.141486
0.400002		0.400002	0.2122
0.5		0.5	0.282892
0.599998		0.599998	0.353563
0.700001		0.700001	0.424216
0.799999		0.799999	0.494847
0.900002		0.900002	0.565461
1		1	0.636051
1.1		1.1	0.706622
1.2		1.2	0.777175
1.3		1.3	0.847705
1.4		1.4	0.918218
1.5		1.5	0.988708
1.6		1.6	1.05918
1.7		1.7	1.12963
1.8	1.3161	1.8	1.20006
1.9	1.42919	1.9	1.27047
2	1.7143	2	1.34086
2.1	1.8429	2.1	1.41123
2.2	2.0857	2.2	1.48158
2.3	2.1432	2.3	1.55191
2.4	2.2901	2.4	1.62222
2.5	2.4676	2.5	1.69251
2.6	2.4856	2.6	1.76278
2.7	2.713	2.7	1.83303
2.8	2.7597	2.8	1.90326
2.9	2.8805	2.9	1.97348
3	3.0495	3	2.04366
3.1	3.1579	3.1	2.11383
3.2	3.2728	3.2	2.18399
3.3	3.3881	3.3	2.25411
3.4	3.4967	3.4	2.32423
3.5	3.6114	3.5	2.39432
3.6	3.7352	3.6	2.46438
3.7	3.8615	3.7	2.53444
3.8	3.9671	3.8	2.60447
3.9	4.1021	3.9	2.67448
4	4.2382	4	2.74447
4.1	4.3468	4.1	2.81444
4.2	4.4888	4.2	2.88439
4.3	4.6176	4.3	2.95432
4.4	4.7413	4.4	3.02423
4.5	4.8561	4.5	3.09412
4.6	4.971	4.6	3.16399
4.7	5.1071	4.7	3.23384
4.8	5.2374	4.8	3.30367
4.9	5.3691	4.9	3.37348
5	5.4937	5	3.44327
5.1	5.6142	5.1	3.51304
5.2	5.7241	5.2	3.58279
5.3	5.8476	5.3	3.65252
5.4	5.9615	5.4	3.72224
5.5	6.0868	5.5	3.79193
5.6	6.2065	5.6	3.8616
5.7	6.3259	5.7	3.93125
5.8	6.4503	5.8	4.00088
5.9	6.5706	5.9	4.0705
6	6.6953	6	4.14009
6.1	6.8155	6.1	4.20966
6.2	6.9331	6.2	4.27921
6.3	7.0502	6.3	4.34874
6.4	7.1613	6.4	4.41826
6.5	7.2731	6.5	4.48775
6.6	7.3853	6.6	4.55722
6.7	7.4978	6.7	4.62668
6.8	7.609	6.8	4.69611
6.9	7.7215	6.9	4.76553
7	7.8374	7	4.83492
7.1	7.9477	7.1	4.90429
7.2	8.0602	7.2	4.97365
7.3	8.1752	7.3	5.04298
7.4	8.288	7.4	5.1123
7.5	8.4082	7.5	5.18159
7.6	8.531	7.6	5.25087
7.7	8.6486	7.7	5.32012
7.8	8.7608	7.8	5.38936
7.9	8.8738	7.9	5.45858
8	8.9896	8	5.52777
8.1	9.1027	8.1	5.59695
8.2	9.2244	8.2	5.6661
8.3	9.3347	8.3	5.73524
8.4	9.4419	8.4	5.80436
8.5	9.5512	8.5	5.87346
8.6	9.6612	8.6	5.94253
8.7	9.7741	8.7	6.01159
8.8	9.8854	8.8	6.08063
8.9	9.9985	8.9	6.14965
9	10.1155	9	6.21865
9.1	10.2339	9.1	6.28763
9.2	10.3443	9.2	6.35659
9.3	10.4576	9.3	6.42553
9.4	10.5687	9.4	6.49445
9.5	10.6818	9.5	6.56335
9.6	10.7953	9.6	6.63223
9.7	10.9093	9.7	6.70109
9.8	11.0263	9.8	6.76994
9.9	11.1447	9.9	6.83876
10	11.2619	10	6.90756
10.1	11.3734	10.1	6.97634
10.2	11.4892	10.2	7.04511
10.3	11.6034	10.3	7.11385
10.4	11.7164	10.4	7.18258
10.5	11.8321	10.5	7.25128
10.6	11.9488	10.6	7.31996
10.7	12.0621	10.7	7.38863
10.8	12.1759	10.8	7.45728
10.9	12.2912	10.9	7.5259
11	12.4048	11	7.59451
11.1	12.5173	11.1	7.6631
11.2	12.626	11.2	7.73167
11.3	12.7383	11.3	7.80021
11.4	12.8494	11.4	7.86874
11.5	12.9622	11.5	7.93725
11.6	13.0722	11.6	8.00574
11.7	13.1861	11.7	8.07421
11.8	13.2986	11.8	8.14266
11.9	13.4149	11.9	8.21109
12	13.5273	12	8.2795
12.1	13.6361	12.1	8.34789
12.2	13.7452	12.2	8.41627
12.3	13.8556	12.3	8.48462
12.4	13.9658	12.4	8.55295
12.5	14.0784	12.5	8.62127
12.6	14.1941	12.6	8.68956
12.7	14.3061	12.7	8.75784
12.8	14.4173	12.8	8.82609
12.9	14.5286	12.9	8.89433
13	14.6425	13	8.96255
13.1	14.7552	13.1	9.03074
13.2	14.8656	13.2	9.09892
13.3	14.9768	13.3	9.16708
13.4	15.0804	13.4	9.23522
13.5	15.1858	13.5	9.30334
13.6	15.2911	13.6	9.37144
13.7	15.4021	13.7	9.43952
13.8	15.5124	13.8	9.50758
13.9	15.6226	13.9	9.57562
14	15.7305	14	9.64364
14.1	15.8392	14.1	9.71164
14.2	15.9494	14.2	9.77963
14.3	16.0592	14.3	9.84759
14.4	16.1672	14.4	9.91554
14.5	16.2741	14.5	9.98346
14.6	16.3795	14.6	10.0514
14.7	16.4843	14.7	10.1193
14.8	16.5865	14.8	10.1871
14.9	16.6946	14.9	10.255
15	16.8069	15	10.3228
15.1	16.911	15.1	10.3906
15.2	17.0176	15.2	10.4584
15.3	17.1228	15.3	10.5262
15.4	17.2322	15.4	10.5939
15.5	17.3466	15.5	10.6617
15.6	17.4543	15.6	10.7294
15.7	17.5637	15.7	10.7971
15.8	17.6763	15.8	10.8647
15.9	17.7788	15.9	10.9324
16	17.884	16	11
16.1	17.9872	16.1	11.0676
16.2	18.0951	16.2	11.1352
16.3	18.2048	16.3	11.2028
16.4	18.3188	16.4	11.2704
16.5	18.4287	16.5	11.3379
16.6	18.5328	16.6	11.4054
16.7	18.6409	16.7	11.4729
16.8	18.7511	16.8	11.5404
16.9	18.8584	16.9	11.6079
17	18.9641	17	11.6753
17.1	19.0723	17.1	11.7427
17.2	19.1789	17.2	11.8101
17.3	19.2878	17.3	11.8775
17.4	19.3937	17.4	11.9449
17.5	19.4985	17.5	12.0122
17.6	19.6061	17.6	12.0796
17.7	19.7122	17.7	12.1469
17.8	19.8227	17.8	12.2142
17.9	19.9278	17.9	12.2814
18	20.0338	18	12.3487
18.1	20.1407	18.1	12.4159
18.2	20.2509	18.2	12.4831
18.3	20.3552	18.3	12.5503
18.4	20.461	18.4	12.6175
18.5	20.5738	18.5	12.6847
18.6	20.6835	18.6	12.7518
18.7	20.7849	18.7	12.8189
18.8	20.8906	18.8	12.886
18.9	20.9971	18.9	12.9531
19	21.107	19	13.0201
19.1	21.2143	19.1	13.0872
19.2	21.3177	19.2	13.1542
19.3	21.4202	19.3	13.2212
19.4	21.5233	19.4	13.2882
19.5	21.6331	19.5	13.3552
19.6	21.7375	19.6	13.4221
19.7	21.8409	19.7	13.489
19.8	21.9409	19.8	13.5559
19.9	22.0446	19.9	13.6228
20	22.1501	20	13.6897
20.1	22.2552	20.1	13.7565
20.2	22.3551	20.2	13.8234
20.3	22.4537	20.3	13.8902
20.4	22.5537	20.4	13.957
20.5	22.6573	20.5	14.0237
20.6	22.7629	20.6	14.0905
20.7	22.8622	20.7	14.1572
20.8	22.9675	20.8	14.2239
20.9	23.0759	20.9	14.2906
21	23.1857	21	14.3573
21.1	23.2862	21.1	14.424
21.2	23.3901	21.2	14.4906
21.3	23.4918	21.3	14.5572
21.4	23.5926	21.4	14.6238
21.5	23.6933	21.5	14.6904
21.6	23.7893	21.6	14.757
21.7	23.8932	21.7	14.8235
21.8	23.998	21.8	14.8901
21.9	24.0917	21.9	14.9566
22	24.1881	22	15.0231
22.1	24.2862	22.1	15.0895
22.2	24.3837	22.2	15.156
22.3	24.4796	22.3	15.2224
22.4	24.5796	22.4	15.2888
22.5	24.6792	22.5	15.3552
22.6	24.7812	22.6	15.4216
22.7	24.8853	22.7	15.4879
22.8	24.9834	22.8	15.5543
22.9	25.086	22.9	15.6206
23	25.1878	23	15.6869
23.1	25.2877	23.1	15.7532
23.2	25.3897	23.2	15.8194
23.3	25.4994	23.3	15.8857
23.4	25.6022	23.4	15.9519
23.5	25.7017	23.5	16.0181
23.6	25.8014	23.6	16.0843
23.7	25.9037	23.7	16.1504
23.8	26.0088	23.8	16.2166
23.9	26.1042	23.9	16.2827
24	26.2	24	16.3488
24.1	26.2997	24.1	16.4149
24.2	26.3942	24.2	16.481
24.3	26.4844	24.3	16.547
24.4	26.5759	24.4	16.6131
24.5	26.6707	24.5	16.6791
24.6	26.7682	24.6	16.7451
24.7	26.8674	24.7	16.8111
24.8	26.9632	24.8	16.877
24.9	27.0579	24.9	16.943
25	27.1582	25	17.0089
25.1	27.2579	25.1	17.0748
25.2	27.3523	25.2	17.1407
25.3	27.4495	25.3	17.2065
25.4	27.5511	25.4	17.2724
25.5	27.6483	25.5	17.3382
25.6	27.7442	25.6	17.404
25.7	27.8453	25.7	17.4698
25.8	27.9422	25.8	17.5356
25.9	28.0377	25.9	17.6013
26	28.133	26	17.6671
26.1	28.2326	26.1	17.7328
26.2	28.3307	26.2	17.7985
26.3	28.4284	26.3	17.8642
26.4	28.5256	26.4	17.9298
26.5	28.6177	26.5	17.9955
26.6	28.7148	26.6	18.0611
26.7	28.8144	26.7	18.1267
26.8	28.9139	26.8	18.1923
26.9	29.0073	26.9	18.2578
27	29.1039	27	18.3234
27.1	29.1996	27.1	18.3889
27.2	29.3047	27.2	18.4544
27.3	29.4045	27.3	18.5199
27.4	29.5037	27.4	18.5854
27.5	29.6075	27.5	18.6508
27.6	29.7029	27.6	18.7163
27.7	29.798	27.7	18.7817
27.8	29.8942	27.8	18.8471
27.9	29.9877	27.9	18.9125
28	30.085	28	18.9778
28.1	30.1857	28.1	19.0432
28.2	30.2841	28.2	19.1085
28.3	30.384	28.3	19.1738
28.4	30.4811	28.4	19.2391
28.5	30.5764	28.5	19.3043
28.6	30.6758	28.6	19.3696
28.7	30.7716	28.7	19.4348
28.8	30.8621	28.8	19.5
28.9	30.958	28.9	19.5652
29	31.0556	29	19.6304
29.1	31.1518	29.1	19.6956
29.2	31.2475	29.2	19.7607
29.3	31.3492	29.3	19.8258
29.4	31.4402	29.4	19.8909
29.5	31.5337	29.5	19.956
29.6	31.6303	29.6	20.021
29.7	31.7251	29.7	20.0861
29.8	31.8158	29.8	20.1511
29.9	31.9076	29.9	20.2161
30	32.007	30	20.2811
30.1	32.1068	30.1	20.3461
30.2	32.1994	30.2	20.411
30.3	32.2883	30.3	20.476
30.4	32.3838	30.4	20.5409
30.5	32.4825	30.5	20.6058
30.6	32.5779	30.6	20.6707
30.7	32.674	30.7	20.7355
30.8	32.7683	30.8	20.8004
30.9	32.8644	30.9	20.8652
31	32.9582	31	20.93
31.1	33.0519	31.1	20.9948
31.2	33.1444	31.2	21.0595
31.3	33.2434	31.3	21.1243
31.4	33.3372	31.4	21.189
31.5	33.4329	31.5	21.2537
31.6	33.5284	31.6	21.3184
31.7	33.6205	31.7	21.3831
31.8	33.7132	31.8	21.4477
31.9	33.8035	31.9	21.5124
32	33.8979	32	21.577
32.1	33.9891	32.1	21.6416
32.2	34.0819	32.2	21.7062
32.3	34.1728	32.3	21.7707
32.4	34.2652	32.4	21.8353
32.5	34.3527	32.5	21.8998
32.6	34.442	32.6	21.9643
32.7	34.5324	32.7	22.0288
32.8	34.6227	32.8	22.0933
32.9	34.7135	32.9	22.1577
33	34.8025	33	22.2222
33.1	34.8943	33.1	22.2866
33.2	34.9841	33.2	22.351
33.3	35.0709	33.3	22.4154
33.4	35.1649	33.4	22.4797
33.5	35.2584	33.5	22.5441
33.6	35.3462	33.6	22.6084
33.7	35.4344	33.7	22.6727
33.8	35.5258	33.8	22.737
33.9	35.6235	33.9	22.8012
34	35.7128	34	22.8655
34.1	35.8048	34.1	22.9297
34.2	35.8948	34.2	22.9939
34.3	35.9916	34.3	23.0581
34.4	36.083	34.4	23.1223
34.5	36.1759	34.5	23.1865
34.6	36.2663	34.6	23.2506
34.7	36.3587	34.7	23.3147
34.8	36.4507	34.8	23.3788
34.9	36.5397	34.9	23.4429
35	36.6357	35	23.507
35.1	36.7314	35.1	23.571
35.2	36.8233	35.2	23.6351
35.3	36.9168	35.3	23.6991
35.4	37.0047	35.4	23.7631
35.5	37.1004	35.5	23.8271
35.6	37.1983	35.6	23.891
35.7	37.293	35.7	23.955
35.8	37.3876	35.8	24.0189
35.9	37.4825	35.9	24.0828
36	37.576	36	24.1467
36.1	37.6683	36.1	24.2105
36.2	37.7565	36.2	24.2744
36.3	37.8487	36.3	24.3382
36.4	37.9442	36.4	24.402
36.5	38.0349	36.5	24.4658
36.6	38.1309	36.6	24.5296
36.7	38.2274	36.7	24.5934
36.8	38.3237	36.8	24.6571
36.9	38.4181	36.9	24.7208
37	38.5044	37	24.7845
37.1	38.594	37.1	24.8482
37.2	38.6839	37.2	24.9119
37.3	38.775	37.3	24.9755
37.4	38.8626	37.4	25.0392
37.5	38.9522	37.5	25.1028
37.6	39.0448	37.6	25.1664
37.7	39.1319	37.7	25.2299
37.8	39.2218	37.8	25.2935
37.9	39.3161	37.9	25.357
38	39.4045	38	25.4206
38.1	39.4928	38.1	25.4841
38.2	39.5862	38.2	25.5476
38.3	39.6706	38.3	25.611
38.4	39.758	38.4	25.6745
38.5	39.847	38.5	25.7379
38.6	39.9375	38.6	25.8013
38.7	40.0225	38.7	25.8647
38.8	40.1142	38.8	25.9281
38.9	40.2035	38.9	25.9914
39	40.294	39	26.0548
39.1	40.3868	39.1	26.1181
39.2	40.473	39.2	26.1814
39.3	40.5599	39.3	26.2447
39.4	40.6516	39.4	26.308
39.5	40.7345	39.5	26.3712
39.6	40.821	39.6	26.4345
39.7	40.9046	39.7	26.4977
39.8	40.9904	39.8	26.5609
39.9	41.0755	39.9	26.624
40	41.1639	40	26.6872
40.1	41.2583	40.1	26.7503
40.2	41.3476	40.2	26.8135
40.3	41.4368	40.3	26.8766
40.4	41.5257	40.4	26.9397
40.5	41.6137	40.5	27.0027
40.6	41.7022	40.6	27.0658
40.7	41.79	40.7	27.1288
40.8	41.8721	40.8	27.1918
40.9	41.9577	40.9	27.2548
41	42.0431	41	27.3178
41.1	42.1308	41.1	27.3808
41.2	42.2178	41.2	27.4437
41.3	42.3045	41.3	27.5067
41.4	42.3944	41.4	27.5696
41.5	42.4812	41.5	27.6325
41.6	42.5645	41.6	27.6953
41.7	42.6471	41.7	27.7582
41.8	42.7312	41.8	27.821
41.9	42.8184	41.9	27.8838
42	42.9023	42	27.9466
42.1	42.9902	42.1	28.0094
42.2	43.0759	42.2	28.0722
42.3	43.164	42.3	28.1349
42.4	43.2513	42.4	28.1977
42.5	43.3349	42.5	28.2604
42.6	43.4256	42.6	28.3231
42.7	43.5099	42.7	28.3858
42.8	43.5952	42.8	28.4484
42.9	43.6815	42.9	28.5111
43	43.7635	43	28.5737
43.1	43.8429	43.1	28.6363
43.2	43.9257	43.2	28.6989
43.3	44.0105	43.3	28.7614
43.4	44.0915	43.4	28.824
43.5	44.1741	43.5	28.8865
43.6	44.2618	43.6	28.949
43.7	44.3506	43.7	29.0115
43.8	44.4397	43.8	29.074
43.9	44.5286	43.9	29.1365
44	44.6151	44	29.1989
44.1	44.7014	44.1	29.2614
44.2	44.7877	44.2	29.3238
44.3	44.8704	44.3	29.3862
44.4	44.9506	44.4	29.4485
44.5	45.0331	44.5	29.5109
44.6	45.1146	44.6	29.5732
44.7	45.2	44.7	29.6355
44.8	45.2874	44.8	29.6978
44.9	45.3705	44.9	29.7601
45	45.4536	45	29.8224
45.1	45.5353	45.1	29.8846
45.2	45.619	45.2	29.9469
45.3	45.7033	45.3	30.0091
45.4	45.7875	45.4	30.0713
45.5	45.871	45.5	30.1335
45.6	45.9561	45.6	30.1956
45.7	46.0419	45.7	30.2578
45.8	46.1287	45.8	30.3199
45.9	46.212	45.9	30.382
46	46.3011	46	30.4441
46.1	46.3801	46.1	30.5062
46.2	46.466	46.2	30.5682
46.3	46.5512	46.3	30.6302
46.4	46.6347	46.4	30.6923
46.5	46.7161	46.5	30.7543
46.6	46.8034	46.6	30.8162
46.7	46.8859	46.7	30.8782
46.8	46.9641	46.8	30.9402
46.9	47.0445	46.9	31.0021
47	47.1266	47	31.064
47.1	47.2117	47.1	31.1259
47.2	47.2966	47.2	31.1878
47.3	47.3798	47.3	31.2496
47.4	47.4639	47.4	31.3115
47.5	47.5479	47.5	31.3733
47.6	47.6328	47.6	31.4351
47.7	47.7151	47.7	31.4969
47.8	47.7976	47.8	31.5587
47.9	47.8835	47.9	31.6204
48	47.9742	48	31.6822
48.1	48.0652	48.1	31.7439
48.2	48.1547	48.2	31.8056
48.3	48.2408	48.3	31.8673
48.4	48.3249	48.4	31.9289
48.5	48.4055	48.5	31.9906
48.6	48.4888	48.6	32.0522
48.7	48.5713	48.7	32.1138
48.8	48.6511	48.8	32.1754
48.9	48.7309	48.9	32.237
49	48.8164	49	32.2985
49.1	48.9011	49.1	32.3601
49.2	48.9814	49.2	32.4216
49.3	49.0609	49.3	32.4831
49.4	49.1426	49.4	32.5446
49.5	49.2285	49.5	32.6061
49.6	49.3107	49.6	32.6675
49.7	49.3908	49.7	32.729
49.8	49.4743	49.8	32.7904
49.9	49.557	49.9	32.8518
50	49.6413	50	32.9132
50.1	49.718	50.1	32.9745
50.2	49.8015	50.2	33.0359
50.3	49.8809	50.3	33.0972
50.4	49.9599	50.4	33.1585
50.5	50.0466	50.5	33.2198
50.6	50.1294	50.6	33.2811
50.7	50.2117	50.7	33.3424
50.8	50.2953	50.8	33.4036
50.9	50.3783	50.9	33.4649
51	50.4582	51	33.5261
51.1	50.5388	51.1	33.5873
51.2	50.6192	51.2	33.6484
51.3	50.6957	51.3	33.7096
51.4	50.776	51.4	33.7707
51.5	50.8572	51.5	33.8319
51.6	50.941	51.6	33.893
51.7	51.0252	51.7	33.9541
51.8	51.1093	51.8	34.0151
51.9	51.185	51.9	34.0762
52	51.2666	52	34.1372
52.1	51.3474	52.1	34.1982
52.2	51.4295	52.2	34.2592
52.3	51.5097	52.3	34.3202
52.4	51.5909	52.4	34.3812
52.5	51.6705	52.5	34.4421
52.6	51.7476	52.6	34.5031
52.7	51.8255	52.7	34.564
52.8	51.908	52.8	34.6249
52.9	51.9958	52.9	34.6858
53	52.0789	53	34.7466
53.1	52.1612	53.1	34.8075
53.2	52.24	53.2	34.8683
53.3	52.3198	53.3	34.9291
53.4	52.403	53.4	34.9899
53.5	52.48	53.5	35.0507
53.6	52.5629	53.6	35.1114
53.7	52.6428	53.7	35.1722
53.8	52.7218	53.8	35.2329
53.9	52.8002	53.9	35.2936
54	52.8754	54	35.3543
54.1	52.9454	54.1	35.4149
54.2	53.0213	54.2	35.4756
54.3	53.0964	54.3	35.5362
54.4	53.1688	54.4	35.5969
54.5	53.2504	54.5	35.6575
54.6	53.3267	54.6	35.718
54.7	53.403	54.7	35.7786
54.8	53.4774	54.8	35.8392
54.9	53.558	54.9	35.8997
55	53.642	55	35.9602
55.1	53.716	55.1	36.0207
55.2	53.7949	55.2	36.0812
55.3	53.8788	55.3	36.1417
55.4	53.9548	55.4	36.2021
55.5	54.0237	55.5	36.2625
55.6	54.0985	55.6	36.3229
55.7	54.1767	55.7	36.3833
55.8	54.2595	55.8	36.4437
55.9	54.3329	55.9	36.5041
56	54.4111	56	36.5644
56.1	54.4897	56.1	36.6247
56.2	54.5634	56.2	36.6851
56.3	54.6358	56.3	36.7454
56.4	54.7154	56.4	36.8056
56.5	54.7935	56.5	36.8659
56.6	54.8718	56.6	36.9261
56.7	54.9534	56.7	36.9863
56.8	55.0304	56.8	37.0466
56.9	55.1086	56.9	37.1067
57	55.1906	57	37.1669
57.1	55.2668	57.1	37.2271
57.2	55.348	57.2	37.2872
57.3	55.4287	57.3	37.3473
57.4	55.5067	57.4	37.4074
57.5	55.5862	57.5	37.4675
57.6	55.667	57.6	37.5276
57.7	55.7489	57.7	37.5876
57.8	55.8245	57.8	37.6477
57.9	55.9034	57.9	37.7077
58	55.9886	58	37.7677
58.1	56.0717	58.1	37.8277
58.2	56.1487	58.2	37.8876
58.3	56.226	58.3	37.9476
58.4	56.3017	58.4	38.0075
58.5	56.3795	58.5	38.0674
58.6	56.4579	58.6	38.1273
58.7	56.5346	58.7	38.1872
58.8	56.6097	58.8	38.2471
58.9	56.6926	58.9	38.3069
59	56.765	59	38.3667
59.1	56.8382	59.1	38.4266
59.2	56.9151	59.2	38.4864
59.3	56.9937	59.3	38.5461
59.4	57.0698	59.4	38.6059
59.5	57.1498	59.5	38.6656
59.6	57.2308	59.6	38.7254
59.7	57.3087	59.7	38.7851
59.8	57.3845	59.8	38.8448
59.9	57.4594	59.9	38.9044
60	57.5286	60	38.9641
60.1	57.6039	60.1	39.0237
60.2	57.68	60.2	39.0834
60.3	57.7562	60.3	39.143
60.4	57.8298	60.4	39.2026
60.5	57.9113	60.5	39.2621
60.6	57.9875	60.6	39.3217
60.7	58.0663	60.7	39.3812
60.8	58.1407	60.8	39.4408
60.9	58.219	60.9	39.5003
61	58.2935	61	39.5598
61.1	58.3637	61.1	39.6192
61.2	58.443	61.2	39.6787
61.3	58.5196	61.3	39.7381
61.4	58.5941	61.4	39.7975
61.5	58.6711	61.5	39.8569
61.6	58.7435	61.6	39.9163
61.7	58.818	61.7	39.9757
61.8	58.8961	61.8	40.0351
61.9	58.9692	61.9	40.0944
62	59.0415	62	40.1537
62.1	59.1155	62.1	40.213
62.2	59.1915	62.2	40.2723
62.3	59.2724	62.3	40.3316
62.4	59.3458	62.4	40.3908
62.5	59.423	62.5	40.4501
62.6	59.5054	62.6	40.5093
62.7	59.5876	62.7	40.5685
62.8	59.6644	62.8	40.6277
62.9	59.738	62.9	40.6868
63	59.8116	63	40.746
63.1	59.8883	63.1	40.8051
63.2	59.9661	63.2	40.8642
63.3	60.0376	63.3	40.9233
63.4	60.1145	63.4	40.9824
63.5	60.1913	63.5	41.0415
63.6	60.2682	63.6	41.1005
63.7	60.3444	63.7	41.1596
63.8	60.424	63.8	41.2186
63.9	60.5001	63.9	41.2776
64	60.5809	64	41.3366
64.1	60.6553	64.1	41.3955
64.2	60.7253	64.2	41.4545
64.3	60.7977	64.3	41.5134
64.4	60.8712	64.4	41.5723
64.5	60.9457	64.5	41.6312
64.6	61.0173	64.6	41.6901
64.7	61.0874	64.7	41.749
64.8	61.1598	64.8	41.8078
64.9	61.2302	64.9	41.8666
65	61.3026	65	41.9255
65.1	61.3775	65.1	41.9843
65.2	61.4555	65.2	42.043
65.3	61.5309	65.3	42.1018
65.4	61.6074	65.4	42.1605
65.5	61.6827	65.5	42.2193
65.6	61.7513	65.6	42.278
65.7	61.8231	65.7	42.3367
65.8	61.8937	65.8	42.3954
65.9	61.9643	65.9	42.454
66	62.0315	66	42.5127
66.1	62.1024	66.1	42.5713
66.2	62.1729	66.2	42.6299
66.3	62.2437	66.3	42.6885
66.4	62.3178	66.4	42.7471
66.5	62.3936	66.5	42.8057
66.6	62.4657	66.6	42.8642
66.7	62.5417	66.7	42.9227
66.8	62.6094	66.8	42.9813
66.9	62.6833	66.9	43.0397
67	62.7524	67	43.0982
67.1	62.8221	67.1	43.1567
67.2	62.896	67.2	43.2151
67.3	62.9721	67.3	43.2736
67.4	63.049	67.4	43.332
67.5	63.1257	67.5	43.3904
67.6	63.1993	67.6	43.4488
67.7	63.277	67.7	43.5071
67.8	63.3502	67.8	43.5655
67.9	63.4182	67.9	43.6238
68	63.4896	68	43.6821
68.1	63.5622	68.1	43.7404
68.2	63.6356	68.2	43.7987
68.3	63.7087	68.3	43.8569
68.4	63.779	68.4	43.9152
68.5	63.8496	68.5	43.9734
68.6	63.9171	68.6	44.0316
68.7	63.9898	68.7	44.0898
68.8	64.0595	68.8	44.148
68.9	64.1307	68.9	44.2062
69	64.2047	69	44.2643
69.1	64.2795	69.1	44.3225
69.2	64.3468	69.2	44.3806
69.3	64.42	69.3	44.4387
69.4	64.4977	69.4	44.4967
69.5	64.5725	69.5	44.5548
69.6	64.6426	69.6	44.6129
69.7	64.7095	69.7	44.6709
69.8	64.778	69.8	44.7289
69.9	64.8481	69.9	44.7869
70	64.9193	70	44.8449
70.1	64.988	70.1	44.9029
70.2	65.0528	70.2	44.9608
70.3	65.1267	70.3	45.0187
70.4	65.1975	70.4	45.0766
70.5	65.2682	70.5	45.1345
70.6	65.337	70.6	45.1924
70.7	65.4069	70.7	45.2503
70.8	65.4803	70.8	45.3081
70.9	65.5542	70.9	45.366
71	65.6277	71	45.4238
71.1	65.7022	71.1	45.4816
71.2	65.7713	71.2	45.5394
71.3	65.8365	71.3	45.5971
71.4	65.9037	71.4	45.6549
71.5	65.9728	71.5	45.7126
71.6	66.0424	71.6	45.7703
71.7	66.1153	71.7	45.828
71.8	66.1872	71.8	45.8857
71.9	66.2581	71.9	45.9434
72	66.3244	72	46.0011
72.1	66.3969	72.1	46.0587
72.2	66.4668	72.2	46.1163
72.3	66.5401	72.3	46.1739
72.4	66.617	72.4	46.2315
72.5	66.6853	72.5	46.2891
72.6	66.7538	72.6	46.3466
72.7	66.8247	72.7	46.4042
72.8	66.8953	72.8	46.4617
72.9	66.9659	72.9	46.5192
73	67.0328	73	46.5767
73.1	67.0997	73.1	46.6341
73.2	67.1697	73.2	46.6916
73.3	67.2402	73.3	46.749
73.4	67.3132	73.4	46.8065
73.5	67.3809	73.5	46.8639
73.6	67.4484	73.6	46.9212
73.7	67.5221	73.7	46.9786
73.8	67.5919	73.8	47.036
73.9	67.6633	73.9	47.0933
74	67.7385	74	47.1506
74.1	67.8074	74.1	47.2079
74.2	67.8736	74.2	47.2652
74.3	67.9439	74.3	47.3225
74.4	68.0157	74.4	47.3798
74.5	68.0837	74.5	47.437
74.6	68.1568	74.6	47.4942
74.7	68.2292	74.7	47.5514
74.8	68.2991	74.8	47.6086
74.9	68.3711	74.9	47.6658
75	68.4426	75	47.723
75.1	68.5154	75.1	47.7801
75.2	68.5811	75.2	47.8372
75.3	68.6518	75.3	47.8944
75.4	68.7225	75.4	47.9515
75.5	68.7875	75.5	48.0085
75.6	68.856	75.6	48.0656
75.7	68.9259	75.7	48.1226
75.8	68.9981	75.8	48.1797
75.9	69.0685	75.9	48.2367
76	69.1356	76	48.2937
76.1	69.2014	76.1	48.3507
76.2	69.2692	76.2	48.4076
76.3	69.3388	76.3	48.4646
76.4	69.4068	76.4	48.5215
76.5	69.4747	76.5	48.5784
76.6	69.5405	76.6	48.6353
76.7	69.6077	76.7	48.6922
76.8	69.6766	76.8	48.7491
76.9	69.7464	76.9	48.8059
77	69.8142	77	48.8628
77.1	69.8817	77.1	48.9196
77.2	69.9417	77.2	48.9764
77.3	70.0095	77.3	49.0332
77.4	70.0809	77.4	49.09
77.5	70.152	77.5	49.1467
77.6	70.2216	77.6	49.2034
77.7	70.2885	77.7	49.2602
77.8	70.3545	77.8	49.3169
77.9	70.4209	77.9	49.3736
78	70.4917	78	49.4302
78.1	70.5646	78.1	49.4869
78.2	70.6323	78.2	49.5435
78.3	70.7034	78.3	49.6002
78.4	70.7727	78.4	49.6568
78.5	70.8375	78.5	49.7134
78.6	70.9078	78.6	49.7699
78.7	70.9738	78.7	49.8265
78.8	71.0369	78.8	49.883
78.9	71.1035	78.9	49.9396
79	71.1662	79	49.9961
79.1	71.2357	79.1	50.0526
79.2	71.3034	79.2	50.1091
79.3	71.366	79.3	50.1655
79.4	71.4306	79.4	50.222
79.5	71.4908	79.5	50.2784
79.6	71.5603	79.6	50.3348
79.7	71.6284	79.7	50.3912
79.8	71.6922	79.8	50.4476
79.9	71.7562	79.9	50.504
80	71.8214	80	50.5603
80.1	71.8851	80.1	50.6167
80.2	71.9519	80.2	50.673
80.3	72.0233	80.3	50.7293
80.4	72.0903	80.4	50.7856
80.5	72.1564	80.5	50.8418
80.6	72.2238	80.6	50.8981
80.7	72.2875	80.7	50.9543
80.8	72.3477	80.8	51.0106
80.9	72.4048	80.9	51.0668
81	72.4619	81	51.1229
81.1	72.5254	81.1	51.1791
81.2	72.5912	81.2	51.2353
81.3	72.6578	81.3	51.2914
81.4	72.7203	81.4	51.3476
81.5	72.7823	81.5	51.4037
81.6	72.8512	81.6	51.4598
81.7	72.9199	81.7	51.5158
81.8	72.9856	81.8	51.5719
81.9	73.0476	81.9	51.6279
82	73.1163	82	51.684
82.1	73.1783	82.1	51.74
82.2	73.2394	82.2	51.796
82.3	73.3046	82.3	51.852
82.4	73.375	82.4	51.9079
82.5	73.4449	82.5	51.9639
82.6	73.5143	82.6	52.0198
82.7	73.5778	82.7	52.0757
82.8	73.6395	82.8	52.1316
82.9	73.7001	82.9	52.1875
83	73.7622	83	52.2434
83.1	73.8271	83.1	52.2993
83.2	73.8905	83.2	52.3551
83.3	73.9588	83.3	52.4109
83.4	74.0262	83.4	52.4667
83.5	74.0918	83.5	52.5225
83.6	74.1568	83.6	52.5783
83.7	74.2234	83.7	52.6341
83.8	74.294	83.8	52.6898
83.9	74.3618	83.9	52.7455
84	74.4247	84	52.8012
84.1	74.4896	84.1	52.8569
84.2	74.5548	84.2	52.9126
84.3	74.6199	84.3	52.9683
84.4	74.6826	84.4	53.0239
84.5	74.7453	84.5	53.0796
84.6	74.8101	84.6	53.1352
84.7	74.87	84.7	53.1908
84.8	74.9324	84.8	53.2464
84.9	75.0001	84.9	53.3019
85	75.0635	85	53.3575
85.1	75.1277	85.1	53.413
85.2	75.1909	85.2	53.4685
85.3	75.2542	85.3	53.5241
85.4	75.3231	85.4	53.5795
85.5	75.392	85.5	53.635
85.6	75.4592	85.6	53.6905
85.7	75.5251	85.7	53.7459
85.8	75.5937	85.8	53.8013
85.9	75.6611	85.9	53.8568
86	75.723	86	53.9122
86.1	75.7922	86.1	53.9675
86.2	75.8593	86.2	54.0229
86.3	75.924	86.3	54.0782
86.4	75.9844	86.4	54.1336
86.5	76.0465	86.5	54.1889
86.6	76.1106	86.6	54.2442
86.7	76.175	86.7	54.2995
86.8	76.2462	86.8	54.3547
86.9	76.3076	86.9	54.41
87	76.3713	87	54.4652
87.1	76.4399	87.1	54.5205
87.2	76.5058	87.2	54.5757
87.3	76.5675	87.3	54.6309
87.4	76.633	87.4	54.686
87.5	76.7019	87.5	54.7412
87.6	76.7672	87.6	54.7963
87.7	76.8297	87.7	54.8515
87.8	76.8902	87.8	54.9066
87.9	76.9554	87.9	54.9617
88	77.0241	88	55.0167
88.1	77.0875	88.1	55.0718
88.2	77.1526	88.2	55.1269
88.3	77.2207	88.3	55.1819
88.4	77.2851	88.4	55.2369
88.5	77.3437	88.5	55.2919
88.6	77.4057	88.6	55.3469
88.7	77.4675	88.7	55.4019
88.8	77.5338	88.8	55.4568
88.9	77.5962	88.9	55.5118
89	77.6583	89	55.5667
89.1	77.7233	89.1	55.6216
89.2	77.7848	89.2	55.6765
89.3	77.8494	89.3	55.7314
89.4	77.9125	89.4	55.7862
89.5	77.9714	89.5	55.8411
89.6	78.0333	89.6	55.8959
89.7	78.0967	89.7	55.9507
89.8	78.1543	89.8	56.0055
89.9	78.2158	89.9	56.0603
90	78.2802	90	56.1151
90.1	78.3449	90.1	56.1698
90.2	78.4081	90.2	56.2245
90.3	78.4694	90.3	56.2793
90.4	78.532	90.4	56.334
90.5	78.5939	90.5	56.3887
90.6	78.6621	90.6	56.4433
90.7	78.7258	90.7	56.498
90.8	78.7873	90.8	56.5526
90.9	78.8529	90.9	56.6072
91	78.9134	91	56.6619
91.1	78.9755	91.1	56.7165
91.2	79.0392	91.2	56.771
91.3	79.1056	91.3	56.8256
91.4	79.1728	91.4	56.8801
91.5	79.2395	91.5	56.9347
91.6	79.3005	91.6	56.9892
91.7	79.3633	91.7	57.0437
91.8	79.4275	91.8	57.0982
91.9	79.4877	91.9	57.1527
92	79.5497	92	57.2071
92.1	79.6163	92.1	57.2616
92.2	79.6785	92.2	57.316
92.3	79.7403	92.3	57.3704
92.4	79.8053	92.4	57.4248
92.5	79.8713	92.5	57.4792
92.6	79.9346	92.6	57.5335
92.7	79.9976	92.7	57.5879
92.8	80.0607	92.8	57.6422
92.9	80.1194	92.9	57.6965
93	80.1847	93	57.7508
93.1	80.2466	93.1	57.8051
93.2	80.3093	93.2	57.8594
93.3	80.3697	93.3	57.9136
93.4	80.4287	93.4	57.9679
93.5	80.4865	93.5	58.0221
93.6	80.546	93.6	58.0763
93.7	80.6075	93.7	58.1305
93.8	80.6669	93.8	58.1847
93.9	80.7289	93.9	58.2388
94	80.7884	94	58.293
94.1	80.8507	94.1	58.3471
94.2	80.9125	94.2	58.4012
94.3	80.9744	94.3	58.4553
94.4	81.0344	94.4	58.5094
94.5	81.0956	94.5	58.5635
94.6	81.1604	94.6	58.6175
94.7	81.2235	94.7	58.6716
94.8	81.285	94.8	58.7256
94.9	81.3436	94.9	58.7796
95	81.4075	95	58.8336
95.1	81.4727	95.1	58.8876
95.2	81.531	95.2	58.9415
95.3	81.5903	95.3	58.9955
95.4	81.6495	95.4	59.0494
95.5	81.708	95.5	59.1033
95.6	81.7688	95.6	59.1572
95.7	81.8301	95.7	59.2111
95.8	81.8897	95.8	59.265
95.9	81.9513	95.9	59.3188
96	82.0084	96	59.3726
96.1	82.0689	96.1	59.4265
96.2	82.1279	96.2	59.4803
96.3	82.1855	96.3	59.5341
96.4	82.2495	96.4	59.5878
96.5	82.3121	96.5	59.6416
96.6	82.3749	96.6	59.6953
96.7	82.4288	96.7	59.7491
96.8	82.4881	96.8	59.8028
96.9	82.5507	96.9	59.8565
97	82.6108	97	59.9102
97.1	82.6667	97.1	59.9638
97.2	82.7228	97.2	60.0175
97.3	82.7798	97.3	60.0711
97.4	82.8367	97.4	60.1248
97.5	82.8941	97.5	60.1784
97.6	82.9519	97.6	60.232
97.7	83.0168	97.7	60.2855
97.8	83.0794	97.8	60.3391
97.9	83.1387	97.9	60.3926
98	83.2024	98	60.4462
98.1	83.2614	98.1	60.4997
98.2	83.3197	98.2	60.5532
98.3	83.3833	98.3	60.6067
98.4	83.4401	98.4	60.6601
98.5	83.501	98.5	60.7136
98.6	83.5617	98.6	60.767
98.7	83.6201	98.7	60.8205
98.8	83.6798	98.8	60.8739
98.9	83.738	98.9	60.9273
99	83.7957	99	60.9806
99.1	83.8564	99.1	61.034
99.2	83.9173	99.2	61.0874
99.3	83.9738	99.3	61.1407
99.4	84.0319	99.4	61.194
99.5	84.0934	99.5	61.2473
99.6	84.1557	99.6	61.3006
99.7	84.2142	99.7	61.3539
99.8	84.2713	99.8	61.4071
99.9	84.3324	99.9	61.4604
100	84.3907	100	61.5136
100.1	84.4503	100.1	61.5668
100.2	84.5099	100.2	61.62
100.3	84.5711	100.3	61.6732
100.4	84.6298	100.4	61.7264
100.5	84.6885	100.5	61.7795
100.6	84.7478	100.6	61.8326
100.7	84.8086	100.7	61.8858
100.8	84.8774	100.8	61.9389
100.9	84.9386	100.9	61.992
101	84.9959	101	62.045
101.1	85.0534	101.1	62.0981
101.2	85.1101	101.2	62.1511
101.3	85.169	101.3	62.2042
101.4	85.2302	101.4	62.2572
101.5	85.2894	101.5	62.3102
101.6	85.349	101.6	62.3632
101.7	85.4067	101.7	62.4161
101.8	85.459	101.8	62.4691
101.9	85.5191	101.9	62.522
102	85.5794	102	62.575
102.1	85.6403	102.1	62.6279
102.2	85.6917	102.2	62.6808
102.3	85.7456	102.3	62.7336
102.4	85.8049	102.4	62.7865
102.5	85.8585	102.5	62.8394
102.6	85.9135	102.6	62.8922
102.7	85.9697	102.7	62.945
102.8	86.0305	102.8	62.9978
102.9	86.0887	102.9	63.0506
103	86.1493	103	63.1034
103.1	86.2072	103.1	63.1561
103.2	86.2663	103.2	63.2089
103.3	86.325	103.3	63.2616
103.4	86.3868	103.4	63.3143
103.5	86.4479	103.5	63.367
103.6	86.5033	103.6	63.4197
103.7	86.5615	103.7	63.4724
103.8	86.6195	103.8	63.525
103.9	86.681	103.9	63.5777
104	86.7384	104	63.6303
104.1	86.7922	104.1	63.6829
104.2	86.848	104.2	63.7355
104.3	86.912	104.3	63.7881
104.4	86.9747	104.4	63.8406
104.5	87.0397	104.5	63.8932
104.6	87.0982	104.6	63.9457
104.7	87.1557	104.7	63.9982
104.8	87.2123	104.8	64.0507
104.9	87.2692	104.9	64.1032
105	87.3303	105	64.1557
105.1	87.3857	105.1	64.2081
105.2	87.4408	105.2	64.2606
105.3	87.4958	105.3	64.313
105.4	87.5519	105.4	64.3654
105.5	87.6063	105.5	64.4178
105.6	87.6654	105.6	64.4702
105.7	87.7236	105.7	64.5226
105.8	87.7796	105.8	64.5749
105.9	87.84	105.9	64.6273
106	87.8995	106	64.6796
106.1	87.9544	106.1	64.7319
106.2	88.0122	106.2	64.7842
106.3	88.0657	106.3	64.8365
106.4	88.1236	106.4	64.8887
106.5	88.1798	106.5	64.941
106.6	88.2414	106.6	64.9932
106.7	88.2965	106.7	65.0454
106.8	88.3467	106.8	65.0976
106.9	88.4017	106.9	65.1498
107	88.4621	107	65.202
107.1	88.5182	107.1	65.2542
107.2	88.5786	107.2	65.3063
107.3	88.6361	107.3	65.3584
107.4	88.6916	107.4	65.4106
107.5	88.7465	107.5	65.4627
107.6	88.8069	107.6	65.5148
107.7	88.8697	107.7	65.5668
107.8	88.9302	107.8	65.6189
107.9	88.9897	107.9	65.6709
108	89.0487	108	65.7229
108.1	89.1072	108.1	65.775
108.2	89.1594	108.2	65.8269
108.3	89.2156	108.3	65.8789
108.4	89.2713	108.4	65.9309
108.5	89.3297	108.5	65.9829
108.6	89.3896	108.6	66.0348
108.7	89.4466	108.7	66.0867
108.8	89.5019	108.8	66.1386
108.9	89.551	108.9	66.1905
109	89.6037	109	66.2424
109.1	89.6614	109.1	66.2943
109.2	89.7191	109.2	66.3461
109.3	89.7784	109.3	66.3979
109.4	89.8338	109.4	66.4498
109.5	89.8896	109.5	66.5016
109.6	89.945	109.6	66.5534
109.7	90.0027	109.7	66.6051
109.8	90.0612	109.8	66.6569
109.9	90.1188	109.9	66.7086
110	90.1749	110	66.7604
110.1	90.2341	110.1	66.8121
110.2	90.2937	110.2	66.8638
110.3	90.3492	110.3	66.9155
110.4	90.4049	110.4	66.9671
110.5	90.4592	110.5	67.0188
110.6	90.5111	110.6	67.0704
110.7	90.5666	110.7	67.1221
110.8	90.6227	110.8	67.1737
110.9	90.6776	110.9	67.2253
111	90.7369	111	67.2769
111.1	90.7932	111.1	67.3284
111.2	90.8492	111.2	67.38
111.3	90.9031	111.3	67.4315
111.4	90.9577	111.4	67.483
111.5	91.0147	111.5	67.5345
111.6	91.0716	111.6	67.586
111.7	91.1299	111.7	67.6375
111.8	91.1885	111.8	67.689
111.9	91.2466	111.9	67.7404
112	91.3014	112	67.7919
112.1	91.3551	112.1	67.8433
112.2	91.4101	112.2	67.8947
112.3	91.4659	112.3	67.9461
112.4	91.5216	112.4	67.9975
112.5	91.5803	112.5	68.0488
112.6	91.6392	112.6	68.1002
112.7	91.6934	112.7	68.1515
112.8	91.7522	112.8	68.2028
112.9	91.8171	112.9	68.2541
113	91.8769	113	68.3054
113.1	91.9313	113.1	68.3567
113.2	91.9864	113.2	68.408
113.3	92.0424	113.3	68.4592
113.4	92.1024	113.4	68.5104
113.5	92.1597	113.5	68.5617
113.6	92.2096	113.6	68.6129
113.7	92.2635	113.7	68.664
113.8	92.3228	113.8	68.7152
113.9	92.3799	113.9	68.7664
114	92.4368	114	68.8175
114.1	92.4889	114.1	68.8687
114.2	92.5426	114.2	68.9198
114.3	92.5995	114.3	68.9709
114.4	92.6549	114.4	69.0219
114.5	92.7085	114.5	69.073
114.6	92.758	114.6	69.1241
114.7	92.8126	114.7	69.1751
114.8	92.8655	114.8	69.2261
114.9	92.9239	114.9	69.2772
115	92.9823	115	69.3282
115.1	93.0415	115.1	69.3791
115.2	93.0953	115.2	69.4301
115.3	93.1533	115.3	69.4811
115.4	93.2067	115.4	69.532
115.5	93.2628	115.5	69.5829
115.6	93.3163	115.6	69.6338
115.7	93.3681	115.7	69.6847
115.8	93.4236	115.8	69.7356
115.9	93.4826	115.9	69.7865
116	93.5405	116	69.8373
116.1	93.5969	116.1	69.8882
116.2	93.6497	116.2	69.939
116.3	93.7045	116.3	69.9898
116.4	93.7623	116.4	70.0406
116.5	93.8178	116.5	70.0914
116.6	93.8726	116.6	70.1421
116.7	93.9238	116.7	70.1929
116.8	93.9808	116.8	70.2436
116.9	94.0378	116.9	70.2944
117	94.0963	117	70.3451
117.1	94.1495	117.1	70.3958
117.2	94.2076	117.2	70.4464
117.3	94.2609	117.3	70.4971
117.4	94.3183	117.4	70.5477
117.5	94.3663	117.5	70.5984
117.6	94.4212	117.6	70.649
117.7	94.4756	117.7	70.6996
117.8	94.5299	117.8	70.7502
117.9	94.5813	117.9	70.8008
118	94.6285	118	70.8513
118.1	94.6792	118.1	70.9019
118.2	94.7405	118.2	70.9524
118.3	94.7917	118.3	71.003
118.4	94.8499	118.4	71.0535
118.5	94.8991	118.5	71.1039
118.6	94.9563	118.6	71.1544
118.7	95.0167	118.7	71.2049
118.8	95.0676	118.8	71.2553
118.9	95.1403	118.9	71.3058
119	95.2032	119	71.3562
119.1	95.2445	119.1	71.4066
119.2	95.3027	119.2	71.457
119.3		119.3	71.5074
119.4		119.4	71.5577
119.5		119.5	71.6081
119.6		119.6	71.6584
119.7		119.7	71.7087
119.8		119.8	71.759
119.9		119.9	71.8093
120		120	71.8596
120.1		120.1	71.8596
120.2		120.2	71.8502
120.3		120.3	71.8407
120.4		120.4	71.8313
120.5		120.5	71.8219
120.6		120.6	71.8125
120.7		120.7	71.803
120.8		120.8	71.7936
120.9		120.9	71.7842
121		121	71.7748
121.1		121.1	71.7654
121.2		121.2	71.756
121.3		121.3	71.7465
121.4		121.4	71.7371
121.5		121.5	71.7277
121.6		121.6	71.7183
121.7		121.7	71.7089
121.8	95.3073	121.8	71.6995
121.9	95.2549	121.9	71.6901
122	95.143	122	71.6807
122.1	95.1203	122.1	71.6713
122.2	95.0434	122.2	71.6619
122.3	94.8808	122.3	71.6525
122.4	94.8547	122.4	71.6431
122.5	94.8363	122.5	71.6337
122.6	94.8671	122.6	71.6243
122.7	94.8749	122.7	71.6149
122.8	94.9465	122.8	71.6055
122.9	94.8309	122.9	71.5961
123	94.8014	123	71.5867
123.1	94.7498	123.1	71.5773
123.2	94.7256	123.2	71.5679
123.3	94.7404	123.3	71.5585
123.4	94.71	123.4	71.5491
123.5	94.6655	123.5	71.5398
123.6	94.6507	123.6	71.5304
123.7	94.6494	123.7	71.521
123.8	94.6279	123.8	71.5116
123.9	94.6289	123.9	71.5022
124	94.5992	124	71.4928
124.1	94.6077	124.1	71.4835
124.2	94.5837	124.2	71.4741
124.3	94.568	124.3	71.4647
124.4	94.5503	124.4	71.4553
124.5	94.5244	124.5	71.446
124.6	94.5173	124.6	71.4366
124.7	94.4942	124.7	71.4272
124.8	94.4766	124.8	71.4178
124.9	94.4612	124.9	71.4085
125	94.4482	125	71.3991
125.1	94.4306	125.1	71.3897
125.2	94.4093	125.2	71.3804
125.3	94.3844	125.3	71.371
125.4	94.3661	125.4	71.3616
125.5	94.3415	125.5	71.3523
125.6	94.3197	125.6	71.3429
125.7	94.2976	125.7	71.3336
125.8	94.2794	125.8	71.3242
125.9	94.2605	125.9	71.3148
126	94.2441	126	71.3055
126.1	94.2241	126.1	71.2961
126.2	94.2048	126.2	71.2868
126.3	94.1836	126.3	71.2774
126.4	94.1614	126.4	71.2681
126.5	94.138	126.5	71.2587
126.6	94.1206	126.6	71.2494
126.7	94.1006	126.7	71.24
126.8	94.0782	126.8	71.2307
126.9	94.0578	126.9	71.2213
127	94.0359	127	71.212
127.1	94.0177	127.1	71.2027
127.2	93.9953	127.2	71.1933
127.3	93.972	127.3	71.184
127.4	93.9532	127.4	71.1746
127.5	93.9325	127.5	71.1653
127.6	93.9134	127.6	71.156
127.7	93.9078	127.7	71.1466
127.8	93.8872	127.8	71.1373
127.9	93.855	127.9	71.128
128	93.8329	128	71.1186
128.1	93.8148	128.1	71.1093
128.2	93.7944	128.2	71.1
128.3	93.7705	128.3	71.0906
128.4	93.7493	128.4	71.0813
128.5	93.7334	128.5	71.072
128.6	93.7182	128.6	71.0627
128.7	93.6942	128.7	71.0533
128.8	93.6737	128.8	71.044
128.9	93.6516	128.9	71.0347
129	93.6359	129	71.0254
129.1	93.6148	129.1	71.0161
129.2	93.6003	129.2	71.0067
129.3	93.5779	129.3	70.9974
129.4	93.556	129.4	70.9881
129.5	93.5376	129.5	70.9788
129.6	93.4999	129.6	70.9695
129.7	93.4763	129.7	70.9602
129.8	93.4675	129.8	70.9509
129.9	93.4826	129.9	70.9416
130	93.4324	130	70.9323
130.1	93.4208	130.1	70.9229
130.2	93.3321	130.2	70.9136
130.3	93.2693	130.3	70.9043
130.4	93.34	130.4	70.895
130.5	93.4028	130.5	70.8857
130.6	93.4623	130.6	70.8764
130.7	93.5889	130.7	70.8671
130.8	93.6258	130.8	70.8578
130.9	93.7422	130.9	70.8485
131	93.6929	131	70.8393
131.1	93.6209	131.1	70.83
131.2	93.4845	131.2	70.8207
131.3	93.4659	131.3	70.8114
131.4	93.2428	131.4	70.8021
131.5	93.1563	131.5	70.7928
131.6	93.1328	131.6	70.7835
131.7	93.1883	131.7	70.7742
131.8	93.226	131.8	70.7649
131.9	93.1895	131.9	70.7557
132	93.1654	132	70.7464
132.1	93.1395	132.1	70.7371
132.2	93.117	132.2	70.7278
132.3	93.0725	132.3	70.7185
132.4	93.0885	132.4	70.7093
132.5	93.0934	132.5	70.7
132.6	93.0595	132.6	70.6907
132.7	93.0919	132.7	70.6814
132.8	93.0894	132.8	70.6722
132.9	93.1105	132.9	70.6629
133	93.0962	133	70.6536
133.1	93.0981	133.1	70.6443
133.2	93.1069	133.2	70.6351
133.3	93.0991	133.3	70.6258
133.4	93.1286	133.4	70.6165
133.5	93.1645	133.5	70.6073
133.6	93.1019	133.6	70.598
133.7	93.1777	133.7	70.5888
133.8	92.8818	133.8	70.5795
133.9	92.7324	133.9	70.5702
134	92.5485	134	70.561
134.1	92.4372	134.1	70.5517
134.2	92.2274	134.2	70.5425
134.3	91.9296	134.3	70.5332
134.4	91.7763	134.4	70.524
134.5	91.6719	134.5	70.5147
134.6	91.6742	134.6	70.5055
134.7	91.7913	134.7	70.4962
134.8	91.9189	134.8	70.487
134.9	92.1298	134.9	70.4777
135	92.3197	135	70.4685
135.1	92.4336	135.1	70.4592
135.2	92.5246	135.2	70.45
135.3	92.5759	135.3	70.4407
135.4	92.5522	135.4	70.4315
135.5	92.5473	135.5	70.4222
135.6	92.5558	135.6	70.413
135.7	92.5027	135.7	70.4038
135.8	92.4327	135.8	70.3945
135.9	92.3844	135.9	70.3853
136	92.3982	136	70.3761
136.1	92.3657	136.1	70.3668
136.2	92.3441	136.2	70.3576
136.3	92.3283	136.3	70.3484
136.4	92.2988	136.4	70.3391
136.5	92.2859	136.5	70.3299
136.6	92.2758	136.6	70.3207
136.7	92.2629	136.7	70.3115
136.8	92.2407	136.8	70.3022
136.9	92.2221	136.9	70.293
137	92.2065	137	70.2838
137.1	92.1779	137.1	70.2746
137.2	92.156	137.2	70.2654
137.3	92.1279	137.3	70.2561
137.4	92.1069	137.4	70.2469
137.5	92.0885	137.5	70.2377
137.6	92.0764	137.6	70.2285
137.7	92.0627	137.7	70.2193
137.8	92.0488	137.8	70.2101
137.9	92.0312	137.9	70.2009
138	92.01	138	70.1916
138.1	91.9997	138.1	70.1824
138.2	91.9866	138.2	70.1732
138.3	91.9705	138.3	70.164
138.4	91.9518	138.4	70.1548
138.5	91.9338	138.5	70.1456
138.6	91.9125	138.6	70.1364
138.7	91.8964	138.7	70.1272
138.8	91.8809	138.8	70.118
138.9	91.8602	138.9	70.1088
139	91.8393	139	70.0996
139.1	91.82	139.1	70.0904
139.2	91.802	139.2	70.0812
139.3	91.786	139.3	70.072
139.4	91.7694	139.4	70.0628
139.5	91.7504	139.5	70.0536
139.6	91.7322	139.6	70.0444
139.7	91.7143	139.7	70.0353
139.8	91.7002	139.8	70.0261
139.9	91.6883	139.9	70.0169
140	91.6667	140	70.0077
140.1	91.6439	140.1	69.9985
140.2	91.629	140.2	69.9893
140.3	91.6107	140.3	69.9802
140.4	91.5947	140.4	69.971
140.5	91.5766	140.5	69.9618
140.6	91.5623	140.6	69.9526
140.7	91.5417	140.7	69.9434
140.8	91.5218	140.8	69.9343
140.9	91.5001	140.9	69.9251
141	91.479	141	69.9159
141.1	91.4584	141.1	69.9067
141.2	91.4356	141.2	69.8976
141.3	91.4138	141.3	69.8884
141.4	91.3947	141.4	69.8792
141.5	91.3759	141.5	69.8701
141.6	91.3547	141.6	69.8609
141.7	91.3385	141.7	69.8517
141.8	91.3226	141.8	69.8426
141.9	91.3044	141.9	69.8334
142	91.2903	142	69.8242
142.1	91.2727	142.1	69.8151
142.2	91.2535	142.2	69.8059
142.3	91.2389	142.3	69.7968
142.4	91.2255	142.4	69.7876
142.5	91.2099	142.5	69.7785
142.6	91.1927	142.6	69.7693
142.7	91.1729	142.7	69.7601
142.8	91.1556	142.8	69.751
142.9	91.1364	142.9	69.7418
143	91.1171	143	69.7327
143.1	91.0997	143.1	69.7235
143.2	91.077	143.2	69.7144
143.3	91.0539	143.3	69.7053
143.4	91.0401	143.4	69.6961
143.5	91.0221	143.5	69.687
143.6	91.0048	143.6	69.6778
143.7	90.986	143.7	69.6687
143.8	90.9667	143.8	69.6595
143.9	90.9495	143.9	69.6504
144	90.9319	144	69.6413
144.1	90.9102	144.1	69.6321
144.2	90.8971	144.2	69.623
144.3	90.8798	144.3	69.6139
144.4	90.8613	144.4	69.6047
144.5	90.845	144.5	69.5956
144.6	90.832	144.6	69.5865
144.7	90.8183	144.7	69.5773
144.8	90.7971	144.8	69.5682
144.9	90.7772	144.9	69.5591
145	90.7598	145	69.55
145.1	90.7425	145.1	69.5408
145.2	90.7256	145.2	69.5317
145.3	90.7094	145.3	69.5226
145.4	90.6883	145.4	69.5135
145.5	90.6707	145.5	69.5043
145.6	90.6538	145.6	69.4952
145.7	90.6382	145.7	69.4861
145.8	90.625	145.8	69.477
145.9	90.6087	145.9	69.4679
146	90.5907	146	69.4588
146.1	90.5805	146.1	69.4497
146.2	90.5678	146.2	69.4405
146.3	90.5488	146.3	69.4314
146.4	90.5347	146.4	69.4223
146.5	90.5201	146.5	69.4132
146.6	90.5086	146.6	69.4041
146.7	90.4968	146.7	69.395
146.8	90.4846	146.8	69.3859
146.9	90.4666	146.9	69.3768
147	90.4565	147	69.3677
147.1	90.4471	147.1	69.3586
147.2	90.4427	147.2	69.3495
147.3	90.4326	147.3	69.3404
147.4	90.4076	147.4	69.3313
147.5	90.383	147.5	69.3222
147.6	90.3573	147.6	69.3131
147.7	90.335	147.7	69.304
147.8	90.3114	147.8	69.2949
147.9	90.2911	147.9	69.2858
148	90.2752	148	69.2767
148.1	90.2618	148.1	69.2677
148.2	90.2503	148.2	69.2586
148.3	90.2363	148.3	69.2495
148.4	90.2188	148.4	69.2404
148.5	90.2018	148.5	69.2313
148.6	90.1912	148.6	69.2222
148.7	90.1845	148.7	69.2131
148.8	90.1741	148.8	69.2041
148.9	90.1579	148.9	69.195
149	90.1431	149	69.1859
149.1	90.1187	149.1	69.1768
149.2	90.1029	149.2	69.1678
149.3	90.0823	149.3	69.1587
149.4	90.063	149.4	69.1496
149.5	90.0368	149.5	69.1405
149.6	90.0146	149.6	69.1315
149.7	89.9817	149.7	69.1224
149.8	89.9527	149.8	69.1133
149.9	89.9326	149.9	69.1043
150	89.9205	150	69.0952
150.1	89.9022	150.1	69.0861
150.2	89.879	150.2	69.0771
150.3	89.8563	150.3	69.068
150.4	89.8378	150.4	69.0589
150.5	89.813	150.5	69.0499
150.6	89.783	150.6	69.0408
150.7	89.7581	150.7	69.0318
150.8	89.7265	150.8	69.0227
150.9	89.6966	150.9	69.0137
151	89.6681	151	69.0046
151.1	89.6579	151.1	68.9956
151.2	89.6465	151.2	68.9865
151.3	89.6357	151.3	68.9775
151.4	89.6305	151.4	68.9684
151.5	89.6182	151.5	68.9594
151.6	89.6099	151.6	68.9503
151.7	89.5926	151.7	68.9413
151.8	89.5707	151.8	68.9322
151.9	89.5548	151.9	68.9232
152	89.537	152	68.9141
152.1	89.5227	152.1	68.9051
152.2	89.5089	152.2	68.8961
152.3	89.4972	152.3	68.887
152.4	89.4838	152.4	68.878
152.5	89.4729	152.5	68.8689
152.6	89.4603	152.6	68.8599
152.7	89.4461	152.7	68.8509
152.8	89.4276	152.8	68.8418
152.9	89.406	152.9	68.8328
153	89.3903	153	68.8238
153.1	89.376	153.1	68.8147
153.2	89.3545	153.2	68.8057
153.3	89.3303	153.3	68.7967
153.4	89.3094	153.4	68.7877
153.5	89.2897	153.5	68.7786
153.6	89.2713	153.6	68.7696
153.7	89.2506	153.7	68.7606
153.8	89.2393	153.8	68.7516
153.9	89.2202	153.9	68.7426
154	89.2033	154	68.7335
154.1	89.1864	154.1	68.7245
154.2	89.1708	154.2	68.7155
154.3	89.1541	154.3	68.7065
154.4	89.1386	154.4	68.6975
154.5	89.1214	154.5	68.6885
154.6	89.1067	154.6	68.6795
154.7	89.085	154.7	68.6704
154.8	89.0704	154.8	68.6614
154.9	89.0508	154.9	68.6524
155	89.0225	155	68.6434
155.1	89.0015	155.1	68.6344
155.2	88.9848	155.2	68.6254
155.3	88.9651	155.3	68.6164
155.4	88.9492	155.4	68.6074
155.5	88.9319	155.5	68.5984
155.6	88.9243	155.6	68.5894
155.7	88.9055	155.7	68.5804
155.8	88.8955	155.8	68.5714
155.9	88.8852	155.9	68.5624
156	88.8738	156	68.5534
156.1	88.8531	156.1	68.5444
156.2	88.8305	156.2	68.5354
156.3	88.8129	156.3	68.5264
156.4	88.7988	156.4	68.5175
156.5	88.7823	156.5	68.5085
156.6	88.7647	156.6	68.4995
156.7	88.7507	156.7	68.4905
156.8	88.7351	156.8	68.4815
156.9	88.7119	156.9	68.4725
157	88.6962	157	68.4635
157.1	88.6781	157.1	68.4546
157.2	88.6561	157.2	68.4456
157.3	88.6305	157.3	68.4366
157.4	88.6089	157.4	68.4276
157.5	88.5874	157.5	68.4186
157.6	88.5665	157.6	68.4097
157.7	88.5505	157.7	68.4007
157.8	88.5332	157.8	68.3917
157.9	88.5156	157.9	68.3827
158	88.4959	158	68.3738
158.1	88.48	158.1	68.3648
158.2	88.4645	158.2	68.3558
158.3	88.4475	158.3	68.3469
158.4	88.4338	158.4	68.3379
158.5	88.4181	158.5	68.3289
158.6	88.4013	158.6	68.32
158.7	88.3837	158.7	68.311
158.8	88.3615	158.8	68.302
158.9	88.3446	158.9	68.2931
159	88.3296	159	68.2841
159.1	88.3164	159.1	68.2752
159.2	88.2994	159.2	68.2662
159.3	88.2879	159.3	68.2573
159.4	88.2715	159.4	68.2483
159.5	88.2543	159.5	68.2393
159.6	88.2357	159.6	68.2304
159.7	88.2219	159.7	68.2214
159.8	88.2062	159.8	68.2125
159.9	88.1901	159.9	68.2035
160	88.1703	160	68.1946
160.1	88.1618	160.1	68.1856
160.2	88.1501	160.2	68.1767
160.3	88.1373	160.3	68.1678
160.4	88.1234	160.4	68.1588
[truncated: 10,876 more rows]

## Sheet: RBD BF.7-hACE2
Run 1; Ch 2; Fc 2-1; Cy 6; hACE2; Conc 12.5 25 50 100 200 nM_X	Run 1; Ch 2; Fc 2-1; Cy 6; hACE2; Conc 12.5 25 50 100 200 nM_Y	Run 1; Ch 2; Fc 2-1; Cy 6; hACE2; Conc 12.5 25 50 100 200 nM; Fitted_X	Run 1; Ch 2; Fc 2-1; Cy 6; hACE2; Conc 12.5 25 50 100 200 nM; Fitted_Y
-39.4	1.9928	-39.4	0
-39.3	-0.7693	-39.3	0
-39.2	-0.5506	-39.2	0
-39.1	0.295474	-39.1	0
-39	-0.1253	-39	0
-38.9	-0.6627	-38.9	0
-38.8	0.2352	-38.8	0
-38.7	0.2463	-38.7	0
-38.6	0.2402	-38.6	0
-38.5	0.2512	-38.5	0
-38.4	0.3175	-38.4	0
-38.3	0.2437	-38.3	0
-38.2	0.1977	-38.2	0
-38.1	0.150895	-38.1	0
-38	0.0242	-38	0
-37.9	-0.0232	-37.9	0
-37.8	0.08	-37.8	0
-37.7	0.234	-37.7	0
-37.6	0.576204	-37.6	0
-37.5	0.7305	-37.5	0
-37.4	0.6443	-37.4	0
-37.3	0.798	-37.3	0
-37.2	0.806	-37.2	0
-37.1	0.861204	-37.1	0
-37	0.7068	-37	0
-36.9	0.5168	-36.9	0
-36.8	0.3546	-36.8	0
-36.7	0.3428	-36.7	0
-36.6	0.294499	-36.6	0
-36.5	0.2455	-36.5	0
-36.4	0.2046	-36.4	0
-36.3	0.1976	-36.3	0
-36.2	0.1384	-36.2	0
-36.1	0.197499	-36.1	0
-36	0.2155	-36	0
-35.9	0.231	-35.9	0
-35.8	0.2373	-35.8	0
-35.7	0.2344	-35.7	0
-35.6	0.2571	-35.6	0
-35.5	0.2557	-35.5	0
-35.4	0.2484	-35.4	0
-35.3	0.2651	-35.3	0
-35.2	0.2634	-35.2	0
-35.1	0.2559	-35.1	0
-35	0.2479	-35	0
-34.9	0.2387	-34.9	0
-34.8	0.2369	-34.8	0
-34.7	0.2332	-34.7	0
-34.6	0.2334	-34.6	0
-34.5	0.2337	-34.5	0
-34.4	0.2436	-34.4	0
-34.3	0.233	-34.3	0
-34.2	0.2345	-34.2	0
-34.1	0.2209	-34.1	0
-34	0.2141	-34	0
-33.9	0.2038	-33.9	0
-33.8	0.2084	-33.8	0
-33.7	0.2127	-33.7	0
-33.6	0.2195	-33.6	0
-33.5	0.2184	-33.5	0
-33.4	0.2206	-33.4	0
-33.3	0.2247	-33.3	0
-33.2	0.2304	-33.2	0
-33.1	0.2332	-33.1	0
-33	0.237	-33	0
-32.9	0.2354	-32.9	0
-32.8	0.2367	-32.8	0
-32.7	0.2269	-32.7	0
-32.6	0.2229	-32.6	0
-32.5	0.2248	-32.5	0
-32.4	0.2257	-32.4	0
-32.3	0.2227	-32.3	0
-32.2	0.2197	-32.2	0
-32.1	0.2187	-32.1	0
-32	0.2156	-32	0
-31.9	0.21	-31.9	0
-31.8	0.2057	-31.8	0
-31.7	0.202	-31.7	0
-31.6	0.2054	-31.6	0
-31.5	0.2034	-31.5	0
-31.4	0.1979	-31.4	0
-31.3	0.1967	-31.3	0
-31.2	0.196	-31.2	0
-31.1	0.1941	-31.1	0
-31	0.1893	-31	0
-30.9	0.1906	-30.9	0
-30.8	0.1936	-30.8	0
-30.7	0.1917	-30.7	0
-30.6	0.1907	-30.6	0
-30.5	0.1905	-30.5	0
-30.4	0.1923	-30.4	0
-30.3	0.1946	-30.3	0
-30.2	0.1923	-30.2	0
-30.1	0.1893	-30.1	0
-30	0.1868	-30	0
-29.9	0.1856	-29.9	0
-29.8	0.1847	-29.8	0
-29.7	0.1861	-29.7	0
-29.6	0.1872	-29.6	0
-29.5	0.1882	-29.5	0
-29.4	0.1857	-29.4	0
-29.3	0.1821	-29.3	0
-29.2	0.1809	-29.2	0
-29.1	0.1817	-29.1	0
-29	0.178	-29	0
-28.9	0.1807	-28.9	0
-28.8	0.1847	-28.8	0
-28.7	0.1911	-28.7	0
-28.6	0.1929	-28.6	0
-28.5	0.1938	-28.5	0
-28.4	0.1893	-28.4	0
-28.3	0.1865	-28.3	0
-28.2	0.187	-28.2	0
-28.1	0.1871	-28.1	0
-28	0.1863	-28	0
-27.9	0.1838	-27.9	0
-27.8	0.1834	-27.8	0
-27.7	0.1836	-27.7	0
-27.6	0.1829	-27.6	0
-27.5	0.1757	-27.5	0
-27.4	0.1744	-27.4	0
-27.3	0.1725	-27.3	0
-27.2	0.1721	-27.2	0
-27.1	0.169	-27.1	0
-27	0.1648	-27	0
-26.9	0.1642	-26.9	0
-26.8	0.1655	-26.8	0
-26.7	0.1636	-26.7	0
-26.6	0.1655	-26.6	0
-26.5	0.1633	-26.5	0
-26.4	0.1652	-26.4	0
-26.3	0.1631	-26.3	0
-26.2	0.1601	-26.2	0
-26.1	0.1598	-26.1	0
-26	0.1573	-26	0
-25.9	0.1589	-25.9	0
-25.8	0.1599	-25.8	0
-25.7	0.1617	-25.7	0
-25.6	0.1599	-25.6	0
-25.5	0.1567	-25.5	0
-25.4	0.1524	-25.4	0
-25.3	0.1553	-25.3	0
-25.2	0.1552	-25.2	0
-25.1	0.1575	-25.1	0
-25	0.1584	-25	0
-24.9	0.1565	-24.9	0
-24.8	0.1547	-24.8	0
-24.7	0.1522	-24.7	0
-24.6	0.1538	-24.6	0
-24.5	0.1528	-24.5	0
-24.4	0.1511	-24.4	0
-24.3	0.1519	-24.3	0
-24.2	0.1487	-24.2	0
-24.1	0.1447	-24.1	0
-24	0.1412	-24	0
-23.9	0.1411	-23.9	0
-23.8	0.1402	-23.8	0
-23.7	0.1419	-23.7	0
-23.6	0.1395	-23.6	0
-23.5	0.139	-23.5	0
-23.4	0.136	-23.4	0
-23.3	0.1338	-23.3	0
-23.2	0.1334	-23.2	0
-23.1	0.128	-23.1	0
-23	0.1273	-23	0
-22.9	0.1262	-22.9	0
-22.8	0.1238	-22.8	0
-22.7	0.1195	-22.7	0
-22.6	0.1196	-22.6	0
-22.5	0.1211	-22.5	0
-22.4	0.1164	-22.4	0
-22.3	0.1145	-22.3	0
-22.2	0.1141	-22.2	0
-22.1	0.1126	-22.1	0
-22	0.1128	-22	0
-21.9	0.1162	-21.9	0
-21.8	0.1172	-21.8	0
-21.7	0.1207	-21.7	0
-21.6	0.1283	-21.6	0
-21.5	0.1288	-21.5	0
-21.4	0.1248	-21.4	0
-21.3	0.1239	-21.3	0
-21.2	0.1285	-21.2	0
-21.1	0.1323	-21.1	0
-21	0.129	-21	0
-20.9	0.1245	-20.9	0
-20.8	0.1191	-20.8	0
-20.7	0.1206	-20.7	0
-20.6	0.12	-20.6	0
-20.5	0.1217	-20.5	0
-20.4	0.1191	-20.4	0
-20.3	0.1221	-20.3	0
-20.2	0.1178	-20.2	0
-20.1	0.118	-20.1	0
-20	0.1191	-20	0
-19.9	0.1098	-19.9	0
-19.8	0.1039	-19.8	0
-19.7	0.1079	-19.7	0
-19.6	0.1131	-19.6	0
-19.5	0.1139	-19.5	0
-19.4	0.1158	-19.4	0
-19.3	0.1195	-19.3	0
-19.2	0.1166	-19.2	0
-19.1	0.1146	-19.1	0
-19	0.1074	-19	0
-18.9	0.1083	-18.9	0
-18.8	0.1128	-18.8	0
-18.7	0.1107	-18.7	0
-18.6	0.1054	-18.6	0
-18.5	0.1002	-18.5	0
-18.4	0.0895	-18.4	0
-18.3	0.0864	-18.3	0
-18.2	0.0822	-18.2	0
-18.1	0.0785	-18.1	0
-18	0.0757	-18	0
-17.9	0.0703001	-17.9	0
-17.8	0.0667002	-17.8	0
-17.7	0.0677	-17.7	0
-17.6	0.0633	-17.6	0
-17.5	0.0484	-17.5	0
-17.4	0.04	-17.4	0
-17.3	0.0375001	-17.3	0
-17.2	0.0353	-17.2	0
-17.1	0.0468	-17.1	0
-17	0.0592	-17	0
-16.9	0.0612	-16.9	0
-16.8	0.0623001	-16.8	0
-16.7	0.065	-16.7	0
-16.6	0.0702	-16.6	0
-16.5	0.076	-16.5	0
-16.4	0.0814001	-16.4	0
-16.3	0.0793001	-16.3	0
-16.2	0.0761	-16.2	0
-16.1	0.0716	-16.1	0
-16	0.063	-16	0
-15.9	0.0587	-15.9	0
-15.8	0.0509	-15.8	0
-15.7	0.0486	-15.7	0
-15.6	0.0434	-15.6	0
-15.5	0.0473	-15.5	0
-15.4	0.0501	-15.4	0
-15.3	0.0571	-15.3	0
-15.2	0.0585	-15.2	0
-15.1	0.0559	-15.1	0
-15	0.0482	-15	0
-14.9	0.0466	-14.9	0
-14.8	0.0439	-14.8	0
-14.7	0.0428	-14.7	0
-14.6	0.0421	-14.6	0
-14.5	0.0606	-14.5	0
-14.4	0.0606001	-14.4	0
-14.3	0.0632997	-14.3	0
-14.2	0.0505	-14.2	0
-14.1	0.048	-14.1	0
-14	0.0498	-14	0
-13.9	0.0425	-13.9	0
-13.8	0.0443	-13.8	0
-13.7	0.0407	-13.7	0
-13.6	0.0355	-13.6	0
-13.5	0.0165	-13.5	0
-13.4	0.00960016	-13.4	0
-13.3	0.00960002	-13.3	0
-13.2	0.008	-13.2	0
-13.1	0.0137	-13.1	0
-13	0.0126	-13	0
-12.9	0.0108001	-12.9	0
-12.8	0.0102	-12.8	0
-12.7	0.004	-12.7	0
-12.6	0.004	-12.6	0
-12.5	-0.000300001	-12.5	0
-12.4	0.00219981	-12.4	0
-12.3	0.00279972	-12.3	0
-12.2	0.0004	-12.2	0
-12.1	0.0034	-12.1	0
-12	0.0046	-12	0
-11.9	0.00809988	-11.9	0
-11.8	0.00739994	-11.8	0
-11.7	0.0085	-11.7	0
-11.6	0.0038	-11.6	0
-11.5	0.0103	-11.5	0
-11.4	0.0106	-11.4	0
-11.3	0.0119999	-11.3	0
-11.2	0.0047	-11.2	0
-11.1	-0.0081	-11.1	0
-11	-0.0095	-11	0
-10.9	-0.00840006	-10.9	0
-10.8	-0.00630009	-10.8	0
-10.7	-0.0071	-10.7	0
-10.6	-0.0056	-10.6	0
-10.5	-0.0027	-10.5	0
-10.4	-0.0037001	-10.4	0
-10.3	-0.0017	-10.3	0
-10.2	-0.003	-10.2	0
-10.1	-0.0003	-10.1	0
-10	-0.0021	-10	0
-9.9	0.00639993	-9.9	0
-9.8	0.00459999	-9.8	0
-9.7	0.004	-9.7	0
-9.6	0.0099	-9.6	0
-9.5	0.0149	-9.5	0
-9.4	0.0160999	-9.4	0
-9.3	0.0163999	-9.3	0
-9.2	0.0159	-9.2	0
-9.1	0.0229	-9.1	0
-9	0.0284	-9	0
-8.9	0.0412998	-8.9	0
-8.8	0.0402999	-8.8	0
-8.7	0.0377	-8.7	0
-8.6	0.0313	-8.6	0
-8.5	0.0297	-8.5	0
-8.4	0.0251003	-8.4	0
-8.3	0.0345002	-8.3	0
-8.2	0.0355	-8.2	0
-8.1	0.0358	-8.1	0
-8	0.0246	-8	0
-7.9	0.0174	-7.9	0
-7.8	0.0111001	-7.8	0
-7.7	0.0085	-7.7	0
-7.6	0.00540006	-7.6	0
-7.5	-0.0003	-7.5	0
-7.4	0.0036	-7.4	0
-7.3	0.0022	-7.3	0
-7.2	0.0019	-7.2	0
-7.1	0.00310011	-7.1	0
-7	0.0039	-7	0
-6.9	0.0051	-6.9	0
-6.8	0.0019	-6.8	0
-6.7	0.0032	-6.7	0
-6.6	0.00480021	-6.6	0
-6.5	0.0083	-6.5	0
-6.4	0.0072	-6.4	0
-6.3	0.0004	-6.3	0
-6.2	-0.0019	-6.2	0
-6.1	-9.99466e-05	-6.1	0
-6	0.0015	-6	0
-5.9	0.0029	-5.9	0
-5.8	0.0011	-5.8	0
-5.7	0.0034	-5.7	0
-5.6	-0.000799969	-5.6	0
-5.5	-0.0031	-5.5	0
-5.4	-0.0016	-5.4	0
-5.3	-0.0005	-5.3	0
-5.2	0.0033	-5.2	0
-5.1	-0.00170006	-5.1	0
-5	-0.0009	-5	0
-4.9	0.0001	-4.9	0
-4.8	0.0062	-4.8	0
-4.7	0.007	-4.7	0
-4.6	0.00339994	-4.6	0
-4.5	0.0008	-4.5	0
-4.4	-0.0037	-4.4	0
-4.3	-0.0056	-4.3	0
-4.2	-0.0055	-4.2	0
-4.1	-0.00859999	-4.1	0
-4	-0.0135	-4	0
-3.9	-0.022	-3.9	0
-3.8	-0.0238	-3.8	0
-3.7	-0.0253	-3.7	0
-3.6	-0.0199997	-3.6	0
-3.5	-0.0172	-3.5	0
-3.4	-0.0196	-3.4	0
-3.3	-0.0259	-3.3	0
-3.2	-0.0334	-3.2	0
-3.1	-0.035	-3.1	0
-3	-0.0407	-3	0
-2.9	-0.0478	-2.9	0
-2.8	-0.0537	-2.8	0
-2.7	-0.0467	-2.7	0
-2.6	-0.0464999	-2.6	0
-2.5	-0.0415	-2.5	0
-2.4	-0.043	-2.4	0
-2.3	-0.0471	-2.3	0
-2.2	-0.0512	-2.2	0
-2.1	-0.0520001	-2.1	0
-2	-0.057	-2	0
-1.9	-0.0541	-1.9	0
-1.8	-0.0508	-1.8	0
-1.7	-0.0508	-1.7	0
-1.6	-0.0576997	-1.6	0
-1.5	-0.0438	-1.5	0
-1.4	-0.0438	-1.4	0
-1.3	-0.0438	-1.3	0
-1.2	-0.0438	-1.2	0
-1.1	-0.0438	-1.1	0
-1	-0.0438	-1	0
-0.900002	-0.0438	-0.900002	0
-0.799999	-0.0438	-0.799999	0
-0.700001		-0.700001	0
-0.599998		-0.599998	0
-0.5		-0.5	0
-0.400002		-0.400002	0
-0.299999		-0.299999	0
-0.200001		-0.200001	0
-0.0999985		-0.0999985	0
0		0	0
0.0999985		0.0999985	0
0.200001		0.200001	0.00427792
0.299999		0.299999	0.00855396
0.400002		0.400002	0.0128285
0.5		0.5	0.0171011
0.599998		0.599998	0.021372
0.700001		0.700001	0.0256414
0.799999		0.799999	0.029909
0.900002		0.900002	0.0341749
1		1	0.0384391
1.1		1.1	0.0427015
1.2		1.2	0.0469624
1.3		1.3	0.0512214
1.4		1.4	0.0554789
1.5		1.5	0.0597345
1.6		1.6	0.0639884
1.7		1.7	0.0682408
1.8	0.1154	1.8	0.0724913
1.9	0.127493	1.9	0.0767403
2	0.1876	2	0.0809875
2.1	0.3463	2.1	0.0852329
2.2	0.3477	2.2	0.0894769
2.3	0.5134	2.3	0.0937189
2.4	0.555	2.4	0.0979595
2.5	0.555	2.5	0.102198
2.6	0.5054	2.6	0.106435
2.7	0.5787	2.7	0.110671
2.8	0.6558	2.8	0.114904
2.9	0.597899	2.9	0.119136
3	0.6114	3	0.123367
3.1	0.6747	3.1	0.127595
3.2	0.6738	3.2	0.131822
3.3	0.699	3.3	0.136047
3.4	0.688199	3.4	0.140271
3.5	0.6747	3.5	0.144493
3.6	0.6978	3.6	0.148713
3.7	0.7174	3.7	0.152931
3.8	0.7299	3.8	0.157148
3.9	0.7407	3.9	0.161363
4	0.7583	4	0.165577
4.1	0.7857	4.1	0.169789
4.2	0.7782	4.2	0.173999
4.3	0.7831	4.3	0.178207
4.4	0.7984	4.4	0.182414
4.5	0.8145	4.5	0.186619
4.6	0.8217	4.6	0.190822
4.7	0.8325	4.7	0.195024
4.8	0.8374	4.8	0.199224
4.9	0.847	4.9	0.203422
5	0.8677	5	0.207619
5.1	0.8756	5.1	0.211814
5.2	0.8827	5.2	0.216007
5.3	0.8955	5.3	0.220199
5.4	0.9004	5.4	0.224389
5.5	0.9131	5.5	0.228577
5.6	0.9182	5.6	0.232764
5.7	0.9289	5.7	0.236949
5.8	0.9325	5.8	0.241132
5.9	0.9395	5.9	0.245314
6	0.9478	6	0.249494
6.1	0.9596	6.1	0.253672
6.2	0.9718	6.2	0.257849
6.3	0.9799	6.3	0.262024
6.4	0.983	6.4	0.266197
6.5	0.9876	6.5	0.270369
6.6	0.9961	6.6	0.274539
6.7	1.0076	6.7	0.278707
6.8	1.0136	6.8	0.282874
6.9	1.0223	6.9	0.287039
7	1.0275	7	0.291202
7.1	1.0384	7.1	0.295364
7.2	1.0456	7.2	0.299524
7.3	1.0537	7.3	0.303682
7.4	1.0609	7.4	0.307839
7.5	1.0709	7.5	0.311994
7.6	1.077	7.6	0.316147
7.7	1.0855	7.7	0.320299
7.8	1.0898	7.8	0.324449
7.9	1.099	7.9	0.328597
8	1.1074	8	0.332744
8.1	1.1135	8.1	0.336889
8.2	1.1224	8.2	0.341033
8.3	1.1304	8.3	0.345174
8.4	1.1406	8.4	0.349315
8.5	1.152	8.5	0.353453
8.6	1.1589	8.6	0.35759
8.7	1.1646	8.7	0.361725
8.8	1.1695	8.8	0.365859
8.9	1.1785	8.9	0.369991
9	1.1854	9	0.374121
9.1	1.197	9.1	0.378249
9.2	1.2057	9.2	0.382376
9.3	1.21	9.3	0.386501
9.4	1.2155	9.4	0.390625
9.5	1.2165	9.5	0.394747
9.6	1.2197	9.6	0.398867
9.7	1.2265	9.7	0.402986
9.8	1.235	9.8	0.407103
9.9	1.241	9.9	0.411219
10	1.2448	10	0.415333
10.1	1.251	10.1	0.419445
10.2	1.2557	10.2	0.423555
10.3	1.2636	10.3	0.427664
10.4	1.2702	10.4	0.431771
10.5	1.2778	10.5	0.435877
10.6	1.2846	10.6	0.439981
10.7	1.2887	10.7	0.444083
10.8	1.2954	10.8	0.448184
10.9	1.3012	10.9	0.452283
11	1.3084	11	0.45638
11.1	1.315	11.1	0.460476
11.2	1.3229	11.2	0.46457
11.3	1.3289	11.3	0.468663
11.4	1.335	11.4	0.472754
11.5	1.3452	11.5	0.476843
11.6	1.3526	11.6	0.480931
11.7	1.3585	11.7	0.485017
11.8	1.3626	11.8	0.489101
11.9	1.369	11.9	0.493184
12	1.3751	12	0.497265
12.1	1.3817	12.1	0.501344
12.2	1.3885	12.2	0.505422
12.3	1.3958	12.3	0.509498
12.4	1.4044	12.4	0.513573
12.5	1.4152	12.5	0.517646
12.6	1.4219	12.6	0.521717
12.7	1.425	12.7	0.525787
12.8	1.4295	12.8	0.529855
12.9	1.4375	12.9	0.533922
13	1.4463	13	0.537986
13.1	1.454	13.1	0.54205
13.2	1.4591	13.2	0.546111
13.3	1.4678	13.3	0.550171
13.4	1.4751	13.4	0.55423
13.5	1.4831	13.5	0.558286
13.6	1.49	13.6	0.562341
13.7	1.4971	13.7	0.566395
13.8	1.5024	13.8	0.570447
13.9	1.5118	13.9	0.574497
14	1.517	14	0.578546
14.1	1.5201	14.1	0.582593
14.2	1.5285	14.2	0.586638
14.3	1.5354	14.3	0.590682
14.4	1.5425	14.4	0.594724
14.5	1.5424	14.5	0.598765
14.6	1.5457	14.6	0.602804
14.7	1.5517	14.7	0.606841
14.8	1.5606	14.8	0.610877
14.9	1.5741	14.9	0.614911
15	1.5817	15	0.618944
15.1	1.5861	15.1	0.622975
15.2	1.5895	15.2	0.627004
15.3	1.596	15.3	0.631032
15.4	1.6012	15.4	0.635058
15.5	1.607	15.5	0.639083
15.6	1.6183	15.6	0.643105
15.7	1.6282	15.7	0.647127
15.8	1.6356	15.8	0.651146
15.9	1.6434	15.9	0.655165
16	1.6526	16	0.659181
16.1	1.6591	16.1	0.663196
16.2	1.6649	16.2	0.667209
16.3	1.6725	16.3	0.671221
16.4	1.6777	16.4	0.675231
16.5	1.6839	16.5	0.679239
16.6	1.6912	16.6	0.683246
16.7	1.6989	16.7	0.687252
16.8	1.7073	16.8	0.691255
16.9	1.7142	16.9	0.695258
17	1.7202	17	0.699258
17.1	1.7287	17.1	0.703257
17.2	1.7351	17.2	0.707254
17.3	1.7424	17.3	0.71125
17.4	1.7485	17.4	0.715244
17.5	1.7551	17.5	0.719237
17.6	1.7598	17.6	0.723227
17.7	1.7662	17.7	0.727217
17.8	1.7748	17.8	0.731205
17.9	1.7812	17.9	0.735191
18	1.7854	18	0.739175
18.1	1.7908	18.1	0.743158
18.2	1.7991	18.2	0.74714
18.3	1.8057	18.3	0.751119
18.4	1.8095	18.4	0.755098
18.5	1.8159	18.5	0.759074
18.6	1.8262	18.6	0.763049
18.7	1.8301	18.7	0.767023
18.8	1.8427	18.8	0.770995
18.9	1.8499	18.9	0.774965
19	1.8557	19	0.778934
19.1	1.8612	19.1	0.782901
19.2	1.8671	19.2	0.786866
19.3	1.8714	19.3	0.79083
19.4	1.8758	19.4	0.794793
19.5	1.8847	19.5	0.798754
19.6	1.8896	19.6	0.802713
19.7	1.8927	19.7	0.80667
19.8	1.8976	19.8	0.810626
19.9	1.9084	19.9	0.814581
20	1.9154	20	0.818534
20.1	1.9224	20.1	0.822485
20.2	1.9288	20.2	0.826435
20.3	1.9316	20.3	0.830383
20.4	1.938	20.4	0.83433
20.5	1.9461	20.5	0.838275
20.6	1.9558	20.6	0.842218
20.7	1.9631	20.7	0.84616
20.8	1.9682	20.8	0.8501
20.9	1.9709	20.9	0.854039
21	1.9712	21	0.857976
21.1	1.9768	21.1	0.861912
21.2	1.9803	21.2	0.865846
21.3	1.9856	21.3	0.869778
21.4	1.9915	21.4	0.873709
21.5	1.9978	21.5	0.877639
21.6	2.0075	21.6	0.881566
21.7	2.0103	21.7	0.885493
21.8	2.017	21.8	0.889417
21.9	2.0237	21.9	0.89334
22	2.0263	22	0.897262
22.1	2.0299	22.1	0.901182
22.2	2.039	22.2	0.9051
22.3	2.0457	22.3	0.909017
22.4	2.0516	22.4	0.912932
22.5	2.0575	22.5	0.916846
22.6	2.0602	22.6	0.920758
22.7	2.065	22.7	0.924669
22.8	2.072	22.8	0.928577
22.9	2.0745	22.9	0.932485
23	2.0799	23	0.936391
23.1	2.084	23.1	0.940295
23.2	2.0825	23.2	0.944198
23.3	2.0837	23.3	0.948099
23.4	2.0889	23.4	0.951999
23.5	2.095	23.5	0.955897
23.6	2.101	23.6	0.959793
23.7	2.1042	23.7	0.963688
23.8	2.1099	23.8	0.967582
23.9	2.1142	23.9	0.971474
24	2.1197	24	0.975364
24.1	2.1248	24.1	0.979253
24.2	2.1302	24.2	0.98314
24.3	2.132	24.3	0.987026
24.4	2.1383	24.4	0.99091
24.5	2.1448	24.5	0.994792
24.6	2.149	24.6	0.998673
24.7	2.1507	24.7	1.00255
24.8	2.1572	24.8	1.00643
24.9	2.1619	24.9	1.01031
25	2.1633	25	1.01418
25.1	2.1687	25.1	1.01806
25.2	2.1739	25.2	1.02193
25.3	2.1818	25.3	1.0258
25.4	2.1911	25.4	1.02967
25.5	2.1965	25.5	1.03353
25.6	2.2016	25.6	1.0374
25.7	2.2073	25.7	1.04126
25.8	2.2129	25.8	1.04513
25.9	2.2195	25.9	1.04899
26	2.2236	26	1.05285
26.1	2.2267	26.1	1.0567
26.2	2.2283	26.2	1.06056
26.3	2.2347	26.3	1.06441
26.4	2.2382	26.4	1.06827
26.5	2.2437	26.5	1.07212
26.6	2.2457	26.6	1.07597
26.7	2.2552	26.7	1.07982
26.8	2.2619	26.8	1.08367
26.9	2.2698	26.9	1.08751
27	2.2748	27	1.09136
27.1	2.279	27.1	1.0952
27.2	2.2833	27.2	1.09904
27.3	2.2893	27.3	1.10288
27.4	2.2979	27.4	1.10672
27.5	2.3058	27.5	1.11055
27.6	2.3139	27.6	1.11439
27.7	2.3163	27.7	1.11822
27.8	2.3218	27.8	1.12205
27.9	2.3289	27.9	1.12588
28	2.3346	28	1.12971
28.1	2.3401	28.1	1.13354
28.2	2.3456	28.2	1.13736
28.3	2.3497	28.3	1.14119
28.4	2.3531	28.4	1.14501
28.5	2.3567	28.5	1.14883
28.6	2.3636	28.6	1.15265
28.7	2.3735	28.7	1.15647
28.8	2.377	28.8	1.16029
28.9	2.3792	28.9	1.1641
29	2.3905	29	1.16791
29.1	2.3986	29.1	1.17173
29.2	2.4066	29.2	1.17554
29.3	2.4142	29.3	1.17935
29.4	2.426	29.4	1.18315
29.5	2.4352	29.5	1.18696
29.6	2.4438	29.6	1.19076
29.7	2.4486	29.7	1.19457
29.8	2.4536	29.8	1.19837
29.9	2.4563	29.9	1.20217
30	2.4592	30	1.20597
30.1	2.4678	30.1	1.20976
30.2	2.4736	30.2	1.21356
30.3	2.4797	30.3	1.21735
30.4	2.4863	30.4	1.22114
30.5	2.4936	30.5	1.22494
30.6	2.5011	30.6	1.22872
30.7	2.5107	30.7	1.23251
30.8	2.5123	30.8	1.2363
30.9	2.5182	30.9	1.24008
31	2.5205	31	1.24387
31.1	2.5299	31.1	1.24765
31.2	2.5329	31.2	1.25143
31.3	2.5361	31.3	1.25521
31.4	2.5403	31.4	1.25898
31.5	2.5421	31.5	1.26276
31.6	2.5468	31.6	1.26653
31.7	2.5498	31.7	1.27031
31.8	2.5552	31.8	1.27408
31.9	2.5609	31.9	1.27785
32	2.5658	32	1.28162
32.1	2.571	32.1	1.28538
32.2	2.5776	32.2	1.28915
32.3	2.5829	32.3	1.29291
32.4	2.59	32.4	1.29667
32.5	2.5985	32.5	1.30043
32.6	2.6023	32.6	1.30419
32.7	2.6101	32.7	1.30795
32.8	2.6121	32.8	1.31171
32.9	2.6143	32.9	1.31546
33	2.6185	33	1.31921
33.1	2.6222	33.1	1.32297
33.2	2.6289	33.2	1.32672
33.3	2.6355	33.3	1.33046
33.4	2.6424	33.4	1.33421
33.5	2.6451	33.5	1.33796
33.6	2.6476	33.6	1.3417
33.7	2.6543	33.7	1.34544
33.8	2.6609	33.8	1.34919
33.9	2.6659	33.9	1.35292
34	2.6668	34	1.35666
34.1	2.6718	34.1	1.3604
34.2	2.6774	34.2	1.36413
34.3	2.6845	34.3	1.36787
34.4	2.6885	34.4	1.3716
34.5	2.6949	34.5	1.37533
34.6	2.7024	34.6	1.37906
34.7	2.7039	34.7	1.38279
34.8	2.7075	34.8	1.38651
34.9	2.712	34.9	1.39024
35	2.7168	35	1.39396
35.1	2.7186	35.1	1.39768
35.2	2.7234	35.2	1.4014
35.3	2.7271	35.3	1.40512
35.4	2.7345	35.4	1.40884
35.5	2.7362	35.5	1.41256
35.6	2.7389	35.6	1.41627
35.7	2.7431	35.7	1.41998
35.8	2.748	35.8	1.4237
35.9	2.7557	35.9	1.42741
36	2.7636	36	1.43111
36.1	2.7721	36.1	1.43482
36.2	2.7763	36.2	1.43853
36.3	2.7777	36.3	1.44223
36.4	2.7814	36.4	1.44593
36.5	2.7872	36.5	1.44963
36.6	2.7936	36.6	1.45333
36.7	2.7966	36.7	1.45703
36.8	2.8001	36.8	1.46073
36.9	2.8048	36.9	1.46442
37	2.8094	37	1.46812
37.1	2.8151	37.1	1.47181
37.2	2.8175	37.2	1.4755
37.3	2.8258	37.3	1.47919
37.4	2.8339	37.4	1.48288
37.5	2.8398	37.5	1.48656
37.6	2.8451	37.6	1.49025
37.7	2.8519	37.7	1.49393
37.8	2.858	37.8	1.49761
37.9	2.8607	37.9	1.50129
38	2.8639	38	1.50497
38.1	2.8697	38.1	1.50865
38.2	2.8723	38.2	1.51233
38.3	2.874	38.3	1.516
38.4	2.8787	38.4	1.51968
38.5	2.8823	38.5	1.52335
38.6	2.8837	38.6	1.52702
38.7	2.8876	38.7	1.53069
38.8	2.8886	38.8	1.53435
38.9	2.8935	38.9	1.53802
39	2.898	39	1.54168
39.1	2.9021	39.1	1.54535
39.2	2.9092	39.2	1.54901
39.3	2.914	39.3	1.55267
39.4	2.9179	39.4	1.55633
39.5	2.9196	39.5	1.55998
39.6	2.9202	39.6	1.56364
39.7	2.9262	39.7	1.56729
39.8	2.9276	39.8	1.57095
39.9	2.9306	39.9	1.5746
40	2.9328	40	1.57825
40.1	2.9402	40.1	1.58189
40.2	2.9455	40.2	1.58554
40.3	2.9507	40.3	1.58919
40.4	2.9567	40.4	1.59283
40.5	2.9596	40.5	1.59647
40.6	2.9633	40.6	1.60011
40.7	2.9673	40.7	1.60375
40.8	2.9761	40.8	1.60739
40.9	2.9814	40.9	1.61103
41	2.9882	41	1.61466
41.1	2.9913	41.1	1.6183
41.2	2.9945	41.2	1.62193
41.3	2.9956	41.3	1.62556
41.4	3	41.4	1.62919
41.5	2.9998	41.5	1.63282
41.6	3.0058	41.6	1.63645
41.7	3.0118	41.7	1.64007
41.8	3.0158	41.8	1.64369
41.9	3.0242	41.9	1.64732
42	3.0263	42	1.65094
42.1	3.0306	42.1	1.65456
42.2	3.0343	42.2	1.65817
42.3	3.0385	42.3	1.66179
42.4	3.0468	42.4	1.66541
42.5	3.0481	42.5	1.66902
42.6	3.0506	42.6	1.67263
42.7	3.0542	42.7	1.67624
42.8	3.0577	42.8	1.67985
42.9	3.0609	42.9	1.68346
43	3.0631	43	1.68707
43.1	3.0628	43.1	1.69067
43.2	3.0668	43.2	1.69427
43.3	3.0719	43.3	1.69788
43.4	3.0764	43.4	1.70148
43.5	3.079	43.5	1.70508
43.6	3.0836	43.6	1.70867
43.7	3.091	43.7	1.71227
43.8	3.095	43.8	1.71586
43.9	3.0979	43.9	1.71946
44	3.1042	44	1.72305
44.1	3.1097	44.1	1.72664
44.2	3.113	44.2	1.73023
44.3	3.1184	44.3	1.73382
44.4	3.1242	44.4	1.7374
44.5	3.1301	44.5	1.74099
44.6	3.1339	44.6	1.74457
44.7	3.1396	44.7	1.74815
44.8	3.1449	44.8	1.75173
44.9	3.1522	44.9	1.75531
45	3.1575	45	1.75889
45.1	3.1613	45.1	1.76247
45.2	3.1664	45.2	1.76604
45.3	3.171	45.3	1.76962
45.4	3.1751	45.4	1.77319
45.5	3.1795	45.5	1.77676
45.6	3.1847	45.6	1.78033
45.7	3.1923	45.7	1.78389
45.8	3.1941	45.8	1.78746
45.9	3.2	45.9	1.79103
46	3.205	46	1.79459
46.1	3.2138	46.1	1.79815
46.2	3.2162	46.2	1.80171
46.3	3.2209	46.3	1.80527
46.4	3.2226	46.4	1.80883
46.5	3.221	46.5	1.81238
46.6	3.2279	46.6	1.81594
46.7	3.2346	46.7	1.81949
46.8	3.2404	46.8	1.82305
46.9	3.2417	46.9	1.8266
47	3.2454	47	1.83015
47.1	3.2462	47.1	1.83369
47.2	3.2556	47.2	1.83724
47.3	3.2622	47.3	1.84078
47.4	3.2685	47.4	1.84433
47.5	3.2734	47.5	1.84787
47.6	3.28	47.6	1.85141
47.7	3.2819	47.7	1.85495
47.8	3.2796	47.8	1.85849
47.9	3.28	47.9	1.86202
48	3.2817	48	1.86556
48.1	3.2866	48.1	1.86909
48.2	3.29	48.2	1.87263
48.3	3.2923	48.3	1.87616
48.4	3.2946	48.4	1.87969
48.5	3.2981	48.5	1.88321
48.6	3.3048	48.6	1.88674
48.7	3.3107	48.7	1.89027
48.8	3.3095	48.8	1.89379
48.9	3.3131	48.9	1.89731
49	3.3193	49	1.90083
49.1	3.3273	49.1	1.90435
49.2	3.3345	49.2	1.90787
49.3	3.3377	49.3	1.91139
49.4	3.3428	49.4	1.9149
49.5	3.3477	49.5	1.91842
49.6	3.3519	49.6	1.92193
49.7	3.3567	49.7	1.92544
49.8	3.3619	49.8	1.92895
49.9	3.3639	49.9	1.93246
50	3.3682	50	1.93597
50.1	3.3694	50.1	1.93947
50.2	3.3761	50.2	1.94298
50.3	3.377	50.3	1.94648
50.4	3.3814	50.4	1.94998
50.5	3.3842	50.5	1.95348
50.6	3.3875	50.6	1.95698
50.7	3.39	50.7	1.96048
50.8	3.3925	50.8	1.96397
50.9	3.3956	50.9	1.96747
51	3.3958	51	1.97096
51.1	3.399	51.1	1.97445
51.2	3.4036	51.2	1.97794
51.3	3.408	51.3	1.98143
51.4	3.4107	51.4	1.98492
51.5	3.4127	51.5	1.9884
51.6	3.4168	51.6	1.99189
51.7	3.4192	51.7	1.99537
51.8	3.4218	51.8	1.99885
51.9	3.4249	51.9	2.00234
52	3.4285	52	2.00581
52.1	3.4333	52.1	2.00929
52.2	3.44	52.2	2.01277
52.3	3.4429	52.3	2.01624
52.4	3.4426	52.4	2.01972
52.5	3.4483	52.5	2.02319
52.6	3.4532	52.6	2.02666
52.7	3.4555	52.7	2.03013
52.8	3.4574	52.8	2.0336
52.9	3.4602	52.9	2.03706
53	3.4647	53	2.04053
53.1	3.4677	53.1	2.04399
53.2	3.4778	53.2	2.04746
53.3	3.4779	53.3	2.05092
53.4	3.4814	53.4	2.05438
53.5	3.4841	53.5	2.05784
53.6	3.4884	53.6	2.06129
53.7	3.4943	53.7	2.06475
53.8	3.4959	53.8	2.0682
53.9	3.5049	53.9	2.07166
54	3.5127	54	2.07511
54.1	3.5167	54.1	2.07856
54.2	3.5215	54.2	2.08201
54.3	3.5261	54.3	2.08545
54.4	3.5314	54.4	2.0889
54.5	3.5357	54.5	2.09234
54.6	3.5408	54.6	2.09579
54.7	3.5441	54.7	2.09923
54.8	3.5438	54.8	2.10267
54.9	3.5485	54.9	2.10611
55	3.5532	55	2.10955
55.1	3.5549	55.1	2.11298
55.2	3.559	55.2	2.11642
55.3	3.5618	55.3	2.11985
55.4	3.5663	55.4	2.12328
55.5	3.5693	55.5	2.12671
55.6	3.5749	55.6	2.13014
55.7	3.5777	55.7	2.13357
55.8	3.5782	55.8	2.137
55.9	3.5786	55.9	2.14042
56	3.5829	56	2.14385
56.1	3.5842	56.1	2.14727
56.2	3.5886	56.2	2.15069
56.3	3.5887	56.3	2.15411
56.4	3.5964	56.4	2.15753
56.5	3.5972	56.5	2.16095
56.6	3.6019	56.6	2.16436
56.7	3.6044	56.7	2.16778
56.8	3.6088	56.8	2.17119
56.9	3.6138	56.9	2.1746
57	3.6124	57	2.17801
57.1	3.6174	57.1	2.18142
57.2	3.6189	57.2	2.18483
57.3	3.6226	57.3	2.18824
57.4	3.6208	57.4	2.19164
57.5	3.6257	57.5	2.19505
57.6	3.6309	57.6	2.19845
57.7	3.6335	57.7	2.20185
57.8	3.6391	57.8	2.20525
57.9	3.6414	57.9	2.20865
58	3.647	58	2.21204
58.1	3.6484	58.1	2.21544
58.2	3.65	58.2	2.21883
58.3	3.6496	58.3	2.22223
58.4	3.6524	58.4	2.22562
58.5	3.6569	58.5	2.22901
58.6	3.6595	58.6	2.2324
58.7	3.6652	58.7	2.23578
58.8	3.6647	58.8	2.23917
58.9	3.6673	58.9	2.24255
59	3.6694	59	2.24594
59.1	3.6726	59.1	2.24932
59.2	3.6752	59.2	2.2527
59.3	3.6747	59.3	2.25608
59.4	3.6771	59.4	2.25946
59.5	3.6785	59.5	2.26283
59.6	3.6851	59.6	2.26621
59.7	3.6905	59.7	2.26958
59.8	3.6915	59.8	2.27296
59.9	3.6971	59.9	2.27633
60	3.6988	60	2.2797
60.1	3.7037	60.1	2.28307
60.2	3.7074	60.2	2.28643
60.3	3.71	60.3	2.2898
60.4	3.7125	60.4	2.29316
60.5	3.7151	60.5	2.29653
60.6	3.7182	60.6	2.29989
60.7	3.7202	60.7	2.30325
60.8	3.7211	60.8	2.30661
60.9	3.7286	60.9	2.30997
61	3.73	61	2.31332
61.1	3.7343	61.1	2.31668
61.2	3.7392	61.2	2.32003
61.3	3.7433	61.3	2.32338
61.4	3.7492	61.4	2.32673
61.5	3.7562	61.5	2.33008
61.6	3.7622	61.6	2.33343
61.7	3.7636	61.7	2.33678
61.8	3.7693	61.8	2.34013
61.9	3.7768	61.9	2.34347
62	3.7826	62	2.34681
62.1	3.7862	62.1	2.35015
62.2	3.7941	62.2	2.3535
62.3	3.8	62.3	2.35683
62.4	3.8017	62.4	2.36017
62.5	3.803	62.5	2.36351
62.6	3.8091	62.6	2.36684
62.7	3.815	62.7	2.37018
62.8	3.8194	62.8	2.37351
62.9	3.8229	62.9	2.37684
63	3.8262	63	2.38017
63.1	3.8344	63.1	2.3835
63.2	3.8415	63.2	2.38683
63.3	3.8455	63.3	2.39015
63.4	3.848	63.4	2.39348
63.5	3.8553	63.5	2.3968
63.6	3.8598	63.6	2.40012
63.7	3.8674	63.7	2.40344
63.8	3.8729	63.8	2.40676
63.9	3.8769	63.9	2.41008
64	3.8822	64	2.4134
64.1	3.8831	64.1	2.41671
64.2	3.89	64.2	2.42002
64.3	3.8936	64.3	2.42334
64.4	3.8977	64.4	2.42665
64.5	3.9024	64.5	2.42996
64.6	3.9061	64.6	2.43327
64.7	3.9082	64.7	2.43657
64.8	3.9105	64.8	2.43988
64.9	3.9172	64.9	2.44318
65	3.9185	65	2.44649
65.1	3.923	65.1	2.44979
65.2	3.9267	65.2	2.45309
65.3	3.9313	65.3	2.45639
65.4	3.9368	65.4	2.45969
65.5	3.9417	65.5	2.46298
65.6	3.9485	65.6	2.46628
65.7	3.9455	65.7	2.46957
65.8	3.9493	65.8	2.47287
65.9	3.9556	65.9	2.47616
66	3.9622	66	2.47945
66.1	3.9666	66.1	2.48274
66.2	3.9663	66.2	2.48602
66.3	3.9701	66.3	2.48931
66.4	3.9736	66.4	2.4926
66.5	3.9779	66.5	2.49588
66.6	3.9815	66.6	2.49916
66.7	3.9836	66.7	2.50244
66.8	3.9873	66.8	2.50572
66.9	3.9954	66.9	2.509
67	3.9954	67	2.51228
67.1	4.0049	67.1	2.51555
67.2	4.0083	67.2	2.51883
67.3	4.0122	67.3	2.5221
67.4	4.014	67.4	2.52537
67.5	4.0194	67.5	2.52864
67.6	4.0206	67.6	2.53191
67.7	4.0204	67.7	2.53518
67.8	4.0204	67.8	2.53845
67.9	4.019	67.9	2.54171
68	4.0185	68	2.54498
68.1	4.0196	68.1	2.54824
68.2	4.0201	68.2	2.5515
68.3	4.0194	68.3	2.55476
68.4	4.0234	68.4	2.55802
68.5	4.0289	68.5	2.56128
68.6	4.0348	68.6	2.56453
68.7	4.036	68.7	2.56779
68.8	4.0387	68.8	2.57104
68.9	4.0442	68.9	2.57429
69	4.0482	69	2.57755
69.1	4.0516	69.1	2.5808
69.2	4.0517	69.2	2.58404
69.3	4.0528	69.3	2.58729
69.4	4.0575	69.4	2.59054
69.5	4.0606	69.5	2.59378
69.6	4.0661	69.6	2.59702
69.7	4.0706	69.7	2.60027
69.8	4.0697	69.8	2.60351
69.9	4.0703	69.9	2.60675
70	4.0746	70	2.60998
70.1	4.0813	70.1	2.61322
70.2	4.0863	70.2	2.61646
70.3	4.0893	70.3	2.61969
70.4	4.0943	70.4	2.62292
70.5	4.0957	70.5	2.62616
70.6	4.1002	70.6	2.62939
70.7	4.1046	70.7	2.63261
70.8	4.1122	70.8	2.63584
70.9	4.1149	70.9	2.63907
71	4.1162	71	2.64229
71.1	4.1242	71.1	2.64552
71.2	4.1254	71.2	2.64874
71.3	4.1294	71.3	2.65196
71.4	4.1311	71.4	2.65518
71.5	4.1329	71.5	2.6584
71.6	4.1342	71.6	2.66162
71.7	4.1359	71.7	2.66483
71.8	4.1444	71.8	2.66805
71.9	4.1423	71.9	2.67126
72	4.143	72	2.67448
72.1	4.1465	72.1	2.67769
72.2	4.1502	72.2	2.6809
72.3	4.1568	72.3	2.6841
72.4	4.1603	72.4	2.68731
72.5	4.1635	72.5	2.69052
72.6	4.1667	72.6	2.69372
72.7	4.1704	72.7	2.69693
72.8	4.1747	72.8	2.70013
72.9	4.1774	72.9	2.70333
73	4.1805	73	2.70653
73.1	4.1846	73.1	2.70973
73.2	4.1831	73.2	2.71292
73.3	4.185	73.3	2.71612
73.4	4.1871	73.4	2.71931
73.5	4.1916	73.5	2.72251
73.6	4.1928	73.6	2.7257
73.7	4.1973	73.7	2.72889
73.8	4.2001	73.8	2.73208
73.9	4.2014	73.9	2.73527
74	4.2082	74	2.73845
74.1	4.2137	74.1	2.74164
74.2	4.2195	74.2	2.74482
74.3	4.2255	74.3	2.74801
74.4	4.2317	74.4	2.75119
74.5	4.231	74.5	2.75437
74.6	4.2328	74.6	2.75755
74.7	4.234	74.7	2.76073
74.8	4.2376	74.8	2.7639
74.9	4.2385	74.9	2.76708
75	4.2419	75	2.77025
75.1	4.2446	75.1	2.77342
75.2	4.2472	75.2	2.7766
75.3	4.2529	75.3	2.77977
75.4	4.2573	75.4	2.78294
75.5	4.258	75.5	2.7861
75.6	4.2621	75.6	2.78927
75.7	4.2616	75.7	2.79244
75.8	4.2612	75.8	2.7956
75.9	4.2666	75.9	2.79876
76	4.2687	76	2.80192
76.1	4.2734	76.1	2.80508
76.2	4.2725	76.2	2.80824
76.3	4.2771	76.3	2.8114
76.4	4.2762	76.4	2.81456
76.5	4.2763	76.5	2.81771
76.6	4.2819	76.6	2.82087
76.7	4.2834	76.7	2.82402
76.8	4.2833	76.8	2.82717
76.9	4.2829	76.9	2.83032
77	4.2883	77	2.83347
77.1	4.2943	77.1	2.83662
77.2	4.2956	77.2	2.83976
77.3	4.3027	77.3	2.84291
77.4	4.3066	77.4	2.84605
77.5	4.3116	77.5	2.84919
77.6	4.3142	77.6	2.85234
77.7	4.3185	77.7	2.85548
77.8	4.3224	77.8	2.85862
77.9	4.3245	77.9	2.86175
78	4.3319	78	2.86489
78.1	4.335	78.1	2.86802
78.2	4.333	78.2	2.87116
78.3	4.3356	78.3	2.87429
78.4	4.3356	78.4	2.87742
78.5	4.3364	78.5	2.88055
78.6	4.3414	78.6	2.88368
78.7	4.3459	78.7	2.88681
78.8	4.347	78.8	2.88994
78.9	4.353	78.9	2.89306
79	4.3561	79	2.89618
79.1	4.3581	79.1	2.89931
79.2	4.362	79.2	2.90243
79.3	4.3662	79.3	2.90555
79.4	4.3684	79.4	2.90867
79.5	4.3694	79.5	2.91178
79.6	4.3719	79.6	2.9149
79.7	4.3736	79.7	2.91802
79.8	4.3757	79.8	2.92113
79.9	4.3785	79.9	2.92424
80	4.3833	80	2.92735
80.1	4.3847	80.1	2.93046
80.2	4.3887	80.2	2.93357
80.3	4.3886	80.3	2.93668
80.4	4.3917	80.4	2.93979
80.5	4.3895	80.5	2.94289
80.6	4.3952	80.6	2.946
80.7	4.3963	80.7	2.9491
80.8	4.4006	80.8	2.9522
80.9	4.4041	80.9	2.9553
81	4.4061	81	2.9584
81.1	4.4097	81.1	2.9615
81.2	4.4127	81.2	2.96459
81.3	4.4179	81.3	2.96769
81.4	4.423	81.4	2.97078
81.5	4.4246	81.5	2.97388
81.6	4.4301	81.6	2.97697
81.7	4.4319	81.7	2.98006
81.8	4.4348	81.8	2.98315
81.9	4.4387	81.9	2.98624
82	4.4384	82	2.98932
82.1	4.4432	82.1	2.99241
82.2	4.4422	82.2	2.99549
82.3	4.448	82.3	2.99858
82.4	4.4513	82.4	3.00166
82.5	4.4559	82.5	3.00474
82.6	4.4584	82.6	3.00782
82.7	4.459	82.7	3.0109
82.8	4.4631	82.8	3.01397
82.9	4.4701	82.9	3.01705
83	4.4748	83	3.02012
83.1	4.4794	83.1	3.0232
83.2	4.4825	83.2	3.02627
83.3	4.4844	83.3	3.02934
83.4	4.4802	83.4	3.03241
83.5	4.4792	83.5	3.03548
83.6	4.4808	83.6	3.03854
83.7	4.4813	83.7	3.04161
83.8	4.4866	83.8	3.04467
83.9	4.4892	83.9	3.04774
84	4.4911	84	3.0508
84.1	4.4935	84.1	3.05386
84.2	4.4937	84.2	3.05692
84.3	4.497	84.3	3.05998
84.4	4.4996	84.4	3.06304
84.5	4.5041	84.5	3.06609
84.6	4.5071	84.6	3.06915
84.7	4.5075	84.7	3.0722
84.8	4.5059	84.8	3.07525
84.9	4.5122	84.9	3.0783
85	4.5124	85	3.08135
85.1	4.5153	85.1	3.0844
85.2	4.5214	85.2	3.08745
85.3	4.5229	85.3	3.0905
85.4	4.5251	85.4	3.09354
85.5	4.53	85.5	3.09659
85.6	4.5331	85.6	3.09963
85.7	4.5397	85.7	3.10267
85.8	4.5439	85.8	3.10571
85.9	4.5465	85.9	3.10875
86	4.5506	86	3.11179
86.1	4.5555	86.1	3.11482
86.2	4.5571	86.2	3.11786
86.3	4.5581	86.3	3.12089
86.4	4.5615	86.4	3.12393
86.5	4.5646	86.5	3.12696
86.6	4.5727	86.6	3.12999
86.7	4.5747	86.7	3.13302
86.8	4.5804	86.8	3.13605
86.9	4.582	86.9	3.13907
87	4.5831	87	3.1421
87.1	4.5849	87.1	3.14512
87.2	4.5859	87.2	3.14815
87.3	4.5884	87.3	3.15117
87.4	4.5907	87.4	3.15419
87.5	4.5926	87.5	3.15721
87.6	4.5981	87.6	3.16023
87.7	4.6019	87.7	3.16325
87.8	4.6042	87.8	3.16626
87.9	4.6106	87.9	3.16928
88	4.6152	88	3.17229
88.1	4.6212	88.1	3.1753
88.2	4.6206	88.2	3.17831
88.3	4.6253	88.3	3.18132
88.4	4.6263	88.4	3.18433
88.5	4.6294	88.5	3.18734
88.6	4.6323	88.6	3.19035
88.7	4.6352	88.7	3.19335
88.8	4.638	88.8	3.19636
88.9	4.6441	88.9	3.19936
89	4.6474	89	3.20236
89.1	4.6492	89.1	3.20536
89.2	4.6504	89.2	3.20836
89.3	4.651	89.3	3.21136
89.4	4.6561	89.4	3.21436
89.5	4.662	89.5	3.21735
89.6	4.671	89.6	3.22035
89.7	4.6743	89.7	3.22334
89.8	4.6783	89.8	3.22633
89.9	4.6831	89.9	3.22932
90	4.6885	90	3.23231
90.1	4.6935	90.1	3.2353
90.2	4.6943	90.2	3.23829
90.3	4.7038	90.3	3.24127
90.4	4.7089	90.4	3.24426
90.5	4.7124	90.5	3.24724
90.6	4.7133	90.6	3.25023
90.7	4.7178	90.7	3.25321
90.8	4.7217	90.8	3.25619
90.9	4.7279	90.9	3.25917
91	4.7318	91	3.26214
91.1	4.7344	91.1	3.26512
91.2	4.7377	91.2	3.2681
91.3	4.7384	91.3	3.27107
91.4	4.7412	91.4	3.27404
91.5	4.7464	91.5	3.27702
91.6	4.7471	91.6	3.27999
91.7	4.7494	91.7	3.28296
91.8	4.7502	91.8	3.28592
91.9	4.7515	91.9	3.28889
92	4.7531	92	3.29186
92.1	4.7572	92.1	3.29482
92.2	4.7573	92.2	3.29779
92.3	4.7604	92.3	3.30075
92.4	4.766	92.4	3.30371
92.5	4.767	92.5	3.30667
92.6	4.7709	92.6	3.30963
92.7	4.7741	92.7	3.31259
92.8	4.7766	92.8	3.31554
92.9	4.7772	92.9	3.3185
93	4.7782	93	3.32145
93.1	4.7813	93.1	3.32441
93.2	4.7861	93.2	3.32736
93.3	4.7901	93.3	3.33031
93.4	4.7936	93.4	3.33326
93.5	4.7952	93.5	3.33621
93.6	4.7982	93.6	3.33915
93.7	4.7962	93.7	3.3421
93.8	4.7969	93.8	3.34504
93.9	4.8019	93.9	3.34799
94	4.803	94	3.35093
94.1	4.8008	94.1	3.35387
94.2	4.7982	94.2	3.35681
94.3	4.801	94.3	3.35975
94.4	4.8064	94.4	3.36269
94.5	4.8106	94.5	3.36562
94.6	4.8123	94.6	3.36856
94.7	4.8173	94.7	3.37149
94.8	4.8219	94.8	3.37443
94.9	4.8281	94.9	3.37736
95	4.8273	95	3.38029
95.1	4.8318	95.1	3.38322
95.2	4.836	95.2	3.38615
95.3	4.8399	95.3	3.38907
95.4	4.8463	95.4	3.392
95.5	4.8479	95.5	3.39492
95.6	4.8537	95.6	3.39785
95.7	4.8544	95.7	3.40077
95.8	4.8606	95.8	3.40369
95.9	4.8674	95.9	3.40661
96	4.8676	96	3.40953
96.1	4.8666	96.1	3.41245
96.2	4.8687	96.2	3.41537
96.3	4.8745	96.3	3.41828
96.4	4.8767	96.4	3.4212
96.5	4.8793	96.5	3.42411
96.6	4.8803	96.6	3.42702
96.7	4.8851	96.7	3.42993
96.8	4.886	96.8	3.43284
96.9	4.8885	96.9	3.43575
97	4.8904	97	3.43866
97.1	4.8916	97.1	3.44156
97.2	4.8952	97.2	3.44447
97.3	4.8952	97.3	3.44737
97.4	4.8959	97.4	3.45028
97.5	4.897	97.5	3.45318
97.6	4.8978	97.6	3.45608
97.7	4.902	97.7	3.45898
97.8	4.9074	97.8	3.46188
97.9	4.909	97.9	3.46477
98	4.9126	98	3.46767
98.1	4.9167	98.1	3.47056
98.2	4.9157	98.2	3.47346
98.3	4.9222	98.3	3.47635
98.4	4.9252	98.4	3.47924
98.5	4.929	98.5	3.48213
98.6	4.9365	98.6	3.48502
98.7	4.937	98.7	3.48791
98.8	4.9376	98.8	3.49079
98.9	4.939	98.9	3.49368
99	4.9449	99	3.49656
99.1	4.9489	99.1	3.49945
99.2	4.9496	99.2	3.50233
99.3	4.9553	99.3	3.50521
99.4	4.9574	99.4	3.50809
99.5	4.9602	99.5	3.51097
99.6	4.9614	99.6	3.51385
99.7	4.9607	99.7	3.51672
99.8	4.9644	99.8	3.5196
99.9	4.9684	99.9	3.52247
100	4.9717	100	3.52534
100.1	4.9746	100.1	3.52822
100.2	4.9827	100.2	3.53109
100.3	4.9889	100.3	3.53395
100.4	4.9955	100.4	3.53682
100.5	4.9984	100.5	3.53969
100.6	5.0006	100.6	3.54256
100.7	5.0046	100.7	3.54542
100.8	5.0039	100.8	3.54828
100.9	5.0116	100.9	3.55115
101	5.0137	101	3.55401
101.1	5.0164	101.1	3.55687
101.2	5.0118	101.2	3.55973
101.3	5.013	101.3	3.56259
101.4	5.0122	101.4	3.56544
101.5	5.015	101.5	3.5683
101.6	5.0154	101.6	3.57115
101.7	5.0172	101.7	3.57401
101.8	5.0175	101.8	3.57686
101.9	5.0169	101.9	3.57971
102	5.0198	102	3.58256
102.1	5.0236	102.1	3.58541
102.2	5.0237	102.2	3.58826
102.3	5.0224	102.3	3.5911
102.4	5.0239	102.4	3.59395
102.5	5.0205	102.5	3.59679
102.6	5.0195	102.6	3.59964
102.7	5.0242	102.7	3.60248
102.8	5.024	102.8	3.60532
102.9	5.0243	102.9	3.60816
103	5.0287	103	3.611
103.1	5.0327	103.1	3.61383
103.2	5.0342	103.2	3.61667
103.3	5.0377	103.3	3.61951
103.4	5.0422	103.4	3.62234
103.5	5.0465	103.5	3.62517
103.6	5.0547	103.6	3.62801
103.7	5.0607	103.7	3.63084
103.8	5.0641	103.8	3.63367
103.9	5.0661	103.9	3.63649
104	5.0652	104	3.63932
104.1	5.0655	104.1	3.64215
104.2	5.0696	104.2	3.64497
104.3	5.0762	104.3	3.6478
104.4	5.0808	104.4	3.65062
104.5	5.0834	104.5	3.65344
104.6	5.0832	104.6	3.65626
104.7	5.0839	104.7	3.65908
104.8	5.0861	104.8	3.6619
104.9	5.0897	104.9	3.66472
105	5.0937	105	3.66753
105.1	5.0937	105.1	3.67035
105.2	5.0997	105.2	3.67316
105.3	5.1069	105.3	3.67597
105.4	5.1079	105.4	3.67879
105.5	5.1102	105.5	3.6816
105.6	5.1114	105.6	3.68441
105.7	5.1149	105.7	3.68721
105.8	5.1209	105.8	3.69002
105.9	5.1272	105.9	3.69283
106	5.1295	106	3.69563
106.1	5.1302	106.1	3.69844
106.2	5.1306	106.2	3.70124
106.3	5.1304	106.3	3.70404
106.4	5.1337	106.4	3.70684
106.5	5.1365	106.5	3.70964
106.6	5.1384	106.6	3.71244
106.7	5.1411	106.7	3.71523
106.8	5.142	106.8	3.71803
106.9	5.1442	106.9	3.72083
107	5.1413	107	3.72362
107.1	5.14	107.1	3.72641
107.2	5.1432	107.2	3.7292
107.3	5.1519	107.3	3.73199
107.4	5.1598	107.4	3.73478
107.5	5.1648	107.5	3.73757
107.6	5.1658	107.6	3.74036
107.7	5.1698	107.7	3.74314
107.8	5.1687	107.8	3.74593
107.9	5.1717	107.9	3.74871
108	5.1751	108	3.75149
108.1	5.1752	108.1	3.75428
108.2	5.1756	108.2	3.75706
108.3	5.1859	108.3	3.75984
108.4	5.1919	108.4	3.76261
108.5	5.1959	108.5	3.76539
108.6	5.2024	108.6	3.76817
108.7	5.2047	108.7	3.77094
108.8	5.204	108.8	3.77372
108.9	5.2066	108.9	3.77649
109	5.2119	109	3.77926
109.1	5.2097	109.1	3.78203
109.2	5.2111	109.2	3.7848
109.3	5.2142	109.3	3.78757
109.4	5.2123	109.4	3.79033
109.5	5.2156	109.5	3.7931
109.6	5.2195	109.6	3.79587
109.7	5.2213	109.7	3.79863
109.8	5.2213	109.8	3.80139
109.9	5.2208	109.9	3.80415
110	5.2243	110	3.80691
110.1	5.2288	110.1	3.80967
110.2	5.2317	110.2	3.81243
110.3	5.2312	110.3	3.81519
110.4	5.2336	110.4	3.81794
110.5	5.2334	110.5	3.8207
110.6	5.2375	110.6	3.82345
110.7	5.2408	110.7	3.82621
110.8	5.2426	110.8	3.82896
110.9	5.2439	110.9	3.83171
111	5.246	111	3.83446
111.1	5.2479	111.1	3.83721
111.2	5.2499	111.2	3.83995
111.3	5.2494	111.3	3.8427
111.4	5.2506	111.4	3.84544
111.5	5.2513	111.5	3.84819
111.6	5.2549	111.6	3.85093
111.7	5.258	111.7	3.85367
111.8	5.2638	111.8	3.85641
111.9	5.2623	111.9	3.85915
112	5.2611	112	3.86189
112.1	5.2646	112.1	3.86463
112.2	5.2683	112.2	3.86737
112.3	5.2751	112.3	3.8701
112.4	5.2807	112.4	3.87284
112.5	5.2802	112.5	3.87557
112.6	5.2838	112.6	3.8783
112.7	5.2866	112.7	3.88103
112.8	5.2891	112.8	3.88376
112.9	5.2932	112.9	3.88649
113	5.2988	113	3.88922
113.1	5.3021	113.1	3.89194
113.2	5.3059	113.2	3.89467
113.3	5.309	113.3	3.89739
113.4	5.3123	113.4	3.90012
113.5	5.3137	113.5	3.90284
113.6	5.3149	113.6	3.90556
113.7	5.3151	113.7	3.90828
113.8	5.3201	113.8	3.911
113.9	5.3256	113.9	3.91372
114	5.3267	114	3.91643
114.1	5.3282	114.1	3.91915
114.2	5.3331	114.2	3.92186
114.3	5.333	114.3	3.92458
114.4	5.3305	114.4	3.92729
114.5	5.3327	114.5	3.93
114.6	5.3335	114.6	3.93271
114.7	5.3326	114.7	3.93542
114.8	5.3387	114.8	3.93813
114.9	5.3413	114.9	3.94084
115	5.3439	115	3.94354
115.1	5.3438	115.1	3.94625
115.2	5.3465	115.2	3.94895
115.3	5.3483	115.3	3.95165
115.4	5.35	115.4	3.95436
115.5	5.3586	115.5	3.95706
115.6	5.3595	115.6	3.95976
115.7	5.3599	115.7	3.96245
115.8	5.3597	115.8	3.96515
115.9	5.3619	115.9	3.96785
116	5.3672	116	3.97054
116.1	5.3685	116.1	3.97324
116.2	5.3727	116.2	3.97593
116.3	5.3762	116.3	3.97862
116.4	5.381	116.4	3.98131
116.5	5.3841	116.5	3.984
116.6	5.3862	116.6	3.98669
116.7	5.3896	116.7	3.98938
116.8	5.3911	116.8	3.99207
116.9	5.3975	116.9	3.99475
117	5.4027	117	3.99744
117.1	5.4063	117.1	4.00012
117.2	5.4122	117.2	4.0028
117.3	5.4165	117.3	4.00548
117.4	5.4186	117.4	4.00816
117.5	5.4231	117.5	4.01084
117.6	5.4261	117.6	4.01352
117.7	5.4236	117.7	4.0162
117.8	5.4271	117.8	4.01887
117.9	5.4243	117.9	4.02155
118	5.4252	118	4.02422
118.1	5.4262	118.1	4.02689
118.2	5.4266	118.2	4.02957
118.3	5.4177	118.3	4.03224
118.4	5.4226	118.4	4.03491
118.5	5.4196	118.5	4.03757
118.6	5.4264	118.6	4.04024
118.7	5.4311	118.7	4.04291
118.8	5.4361	118.8	4.04557
118.9	5.4414	118.9	4.04824
119	5.4485	119	4.0509
119.1	5.4604	119.1	4.05356
119.2	5.4606	119.2	4.05622
119.3		119.3	4.05888
119.4		119.4	4.06154
119.5		119.5	4.0642
119.6		119.6	4.06686
119.7		119.7	4.06951
119.8		119.8	4.07217
119.9		119.9	4.07482
120		120	4.07747
120.1		120.1	4.07747
120.2		120.2	4.07658
120.3		120.3	4.07568
120.4		120.4	4.07479
120.5		120.5	4.07389
120.6		120.6	4.073
120.7		120.7	4.0721
120.8		120.8	4.07121
120.9		120.9	4.07031
121		121	4.06942
121.1		121.1	4.06852
121.2		121.2	4.06763
121.3		121.3	4.06674
121.4		121.4	4.06584
121.5		121.5	4.06495
121.6		121.6	4.06406
121.7		121.7	4.06316
121.8	5.16887	121.8	4.06227
121.9	5.1609	121.9	4.06138
122	5.1563	122	4.06049
122.1	4.9243	122.1	4.0596
122.2	4.9186	122.2	4.0587
122.3	4.8678	122.3	4.05781
122.4	4.85399	122.4	4.05692
122.5	4.8678	122.5	4.05603
122.6	4.9039	122.6	4.05514
122.7	4.8441	122.7	4.05425
122.8	4.8592	122.8	4.05336
122.9	4.8943	122.9	4.05247
123	4.8335	123	4.05158
123.1	4.8252	123.1	4.05069
123.2	4.7946	123.2	4.0498
123.3	4.8287	123.3	4.04891
123.4	4.8024	123.4	4.04802
123.5	4.7956	123.5	4.04713
123.6	4.7844	123.6	4.04624
123.7	4.7684	123.7	4.04535
123.8	4.7833	123.8	4.04446
123.9	4.7865	123.9	4.04357
124	4.8035	124	4.04268
124.1	4.7965	124.1	4.0418
124.2	4.7926	124.2	4.04091
124.3	4.8052	124.3	4.04002
124.4	4.8147	124.4	4.03913
124.5	4.8123	124.5	4.03825
124.6	4.7973	124.6	4.03736
124.7	4.783	124.7	4.03647
124.8	4.7882	124.8	4.03559
124.9	4.789	124.9	4.0347
125	4.7841	125	4.03381
125.1	4.7765	125.1	4.03293
125.2	4.7779	125.2	4.03204
125.3	4.7732	125.3	4.03116
125.4	4.7685	125.4	4.03027
125.5	4.7693	125.5	4.02938
125.6	4.7667	125.6	4.0285
125.7	4.7638	125.7	4.02761
125.8	4.7578	125.8	4.02673
125.9	4.7599	125.9	4.02584
126	4.7626	126	4.02496
126.1	4.7594	126.1	4.02408
126.2	4.756	126.2	4.02319
126.3	4.7528	126.3	4.02231
126.4	4.7503	126.4	4.02142
126.5	4.7499	126.5	4.02054
126.6	4.7491	126.6	4.01966
126.7	4.7487	126.7	4.01878
126.8	4.7471	126.8	4.01789
126.9	4.7426	126.9	4.01701
127	4.7423	127	4.01613
127.1	4.7422	127.1	4.01525
127.2	4.7413	127.2	4.01436
127.3	4.7384	127.3	4.01348
127.4	4.7352	127.4	4.0126
127.5	4.7306	127.5	4.01172
127.6	4.7309	127.6	4.01084
127.7	4.7302	127.7	4.00996
127.8	4.7262	127.8	4.00907
127.9	4.7211	127.9	4.00819
128	4.72	128	4.00731
128.1	4.7155	128.1	4.00643
128.2	4.7114	128.2	4.00555
128.3	4.7094	128.3	4.00467
128.4	4.7115	128.4	4.00379
128.5	4.7115	128.5	4.00291
128.6	4.7046	128.6	4.00203
128.7	4.7075	128.7	4.00116
128.8	4.7056	128.8	4.00028
128.9	4.7042	128.9	3.9994
129	4.7046	129	3.99852
129.1	4.7093	129.1	3.99764
129.2	4.6997	129.2	3.99676
129.3	4.6964	129.3	3.99588
129.4	4.6969	129.4	3.99501
129.5	4.7015	129.5	3.99413
129.6	4.7344	129.6	3.99325
129.7	4.7322	129.7	3.99237
129.8	4.7548	129.8	3.9915
129.9	4.758	129.9	3.99062
130	4.7129	130	3.98974
130.1	4.7238	130.1	3.98887
130.2	4.7327	130.2	3.98799
130.3	4.7297	130.3	3.98712
130.4	4.5057	130.4	3.98624
130.5	4.6681	130.5	3.98536
130.6	4.648	130.6	3.98449
130.7	4.6206	130.7	3.98361
130.8	4.6614	130.8	3.98274
130.9	4.59628	130.9	3.98186
131	5.4087	131	3.98099
131.1	5.8685	131.1	3.98011
131.2	4.7542	131.2	3.97924
131.3	4.4907	131.3	3.97837
131.4	4.68317	131.4	3.97749
131.5	4.7531	131.5	3.97662
131.6	4.7337	131.6	3.97574
131.7	4.7291	131.7	3.97487
131.8	4.7313	131.8	3.974
131.9	4.7151	131.9	3.97312
132	4.6959	132	3.97225
132.1	4.7209	132.1	3.97138
132.2	4.7023	132.2	3.97051
132.3	4.6877	132.3	3.96963
132.4	4.6842	132.4	3.96876
132.5	4.7079	132.5	3.96789
132.6	4.8657	132.6	3.96702
132.7	4.8836	132.7	3.96615
132.8	4.746	132.8	3.96528
132.9	4.7327	132.9	3.96441
133	4.7521	133	3.96353
133.1	4.7674	133.1	3.96266
133.2	4.7969	133.2	3.96179
133.3	4.8687	133.3	3.96092
133.4	4.8529	133.4	3.96005
133.5	4.8841	133.5	3.95918
133.6	4.8286	133.6	3.95831
133.7	4.6965	133.7	3.95744
133.8	4.4548	133.8	3.95657
133.9	4.364	133.9	3.95571
134	4.175	134	3.95484
134.1	4.0685	134.1	3.95397
134.2	3.8498	134.2	3.9531
134.3	3.7534	134.3	3.95223
134.4	3.7787	134.4	3.95136
134.5	3.6662	134.5	3.95049
134.6	3.7218	134.6	3.94963
134.7	3.8576	134.7	3.94876
134.8	4.2176	134.8	3.94789
134.9	4.39748	134.9	3.94702
135	4.5821	135	3.94616
135.1	4.7854	135.1	3.94529
135.2	4.9007	135.2	3.94442
135.3	4.972	135.3	3.94356
135.4	4.90921	135.4	3.94269
135.5	4.9212	135.5	3.94182
135.6	4.8139	135.6	3.94096
135.7	4.7289	135.7	3.94009
135.8	4.6948	135.8	3.93923
135.9	4.6867	135.9	3.93836
136	4.6741	136	3.9375
136.1	4.6502	136.1	3.93663
136.2	4.6688	136.2	3.93577
136.3	4.6852	136.3	3.9349
136.4	4.682	136.4	3.93404
136.5	4.6737	136.5	3.93317
136.6	4.6684	136.6	3.93231
136.7	4.6596	136.7	3.93145
136.8	4.6533	136.8	3.93058
136.9	4.6516	136.9	3.92972
137	4.6509	137	3.92886
137.1	4.6521	137.1	3.92799
137.2	4.6514	137.2	3.92713
137.3	4.6512	137.3	3.92627
137.4	4.6552	137.4	3.9254
137.5	4.652	137.5	3.92454
137.6	4.6482	137.6	3.92368
137.7	4.6428	137.7	3.92282
137.8	4.6364	137.8	3.92196
137.9	4.6349	137.9	3.92109
138	4.6328	138	3.92023
138.1	4.6295	138.1	3.91937
138.2	4.6234	138.2	3.91851
138.3	4.6189	138.3	3.91765
138.4	4.6143	138.4	3.91679
138.5	4.6127	138.5	3.91593
138.6	4.6092	138.6	3.91507
138.7	4.6076	138.7	3.91421
138.8	4.6063	138.8	3.91335
138.9	4.6033	138.9	3.91249
139	4.6011	139	3.91163
139.1	4.5981	139.1	3.91077
139.2	4.5952	139.2	3.90991
139.3	4.5911	139.3	3.90905
139.4	4.5913	139.4	3.90819
139.5	4.5861	139.5	3.90734
139.6	4.587	139.6	3.90648
139.7	4.5834	139.7	3.90562
139.8	4.5825	139.8	3.90476
139.9	4.5784	139.9	3.9039
140	4.5756	140	3.90305
140.1	4.5745	140.1	3.90219
140.2	4.5734	140.2	3.90133
140.3	4.5636	140.3	3.90047
140.4	4.5658	140.4	3.89962
140.5	4.5667	140.5	3.89876
140.6	4.5627	140.6	3.8979
140.7	4.5588	140.7	3.89705
140.8	4.5522	140.8	3.89619
140.9	4.549	140.9	3.89534
141	4.5423	141	3.89448
141.1	4.5393	141.1	3.89362
141.2	4.5424	141.2	3.89277
141.3	4.543	141.3	3.89191
141.4	4.5409	141.4	3.89106
141.5	4.538	141.5	3.8902
141.6	4.5339	141.6	3.88935
141.7	4.529	141.7	3.8885
141.8	4.5232	141.8	3.88764
141.9	4.5156	141.9	3.88679
142	4.5115	142	3.88593
142.1	4.5092	142.1	3.88508
142.2	4.5067	142.2	3.88423
142.3	4.5061	142.3	3.88337
142.4	4.5073	142.4	3.88252
142.5	4.5059	142.5	3.88167
142.6	4.5091	142.6	3.88081
142.7	4.5065	142.7	3.87996
142.8	4.5049	142.8	3.87911
142.9	4.5029	142.9	3.87826
143	4.5012	143	3.87741
143.1	4.4991	143.1	3.87655
143.2	4.4972	143.2	3.8757
143.3	4.4992	143.3	3.87485
143.4	4.4971	143.4	3.874
143.5	4.497	143.5	3.87315
143.6	4.4926	143.6	3.8723
143.7	4.4907	143.7	3.87145
143.8	4.4896	143.8	3.8706
143.9	4.4855	143.9	3.86975
144	4.4813	144	3.8689
144.1	4.4817	144.1	3.86805
144.2	4.484	144.2	3.8672
144.3	4.4811	144.3	3.86635
144.4	4.4816	144.4	3.8655
144.5	4.4788	144.5	3.86465
144.6	4.4724	144.6	3.8638
144.7	4.4729	144.7	3.86295
144.8	4.4692	144.8	3.8621
144.9	4.465	144.9	3.86125
145	4.4622	145	3.86041
145.1	4.461	145.1	3.85956
145.2	4.4589	145.2	3.85871
145.3	4.4576	145.3	3.85786
145.4	4.4563	145.4	3.85701
145.5	4.4541	145.5	3.85617
145.6	4.4541	145.6	3.85532
145.7	4.4524	145.7	3.85447
145.8	4.455	145.8	3.85363
145.9	4.4611	145.9	3.85278
146	4.4637	146	3.85193
146.1	4.4639	146.1	3.85109
146.2	4.4579	146.2	3.85024
146.3	4.4598	146.3	3.8494
146.4	4.4564	146.4	3.84855
146.5	4.4556	146.5	3.8477
146.6	4.4585	146.6	3.84686
146.7	4.4639	146.7	3.84601
146.8	4.4631	146.8	3.84517
146.9	4.4668	146.9	3.84432
147	4.4757	147	3.84348
147.1	4.4892	147.1	3.84264
147.2	4.4894	147.2	3.84179
147.3	4.494	147.3	3.84095
147.4	4.5045	147.4	3.8401
147.5	4.5023	147.5	3.83926
147.6	4.4978	147.6	3.83842
147.7	4.4881	147.7	3.83757
147.8	4.4733	147.8	3.83673
147.9	4.4532	147.9	3.83589
148	4.4334	148	3.83505
148.1	4.4188	148.1	3.8342
148.2	4.4017	148.2	3.83336
148.3	4.3799	148.3	3.83252
148.4	4.366	148.4	3.83168
148.5	4.3501	148.5	3.83084
148.6	4.3433	148.6	3.82999
148.7	4.3447	148.7	3.82915
148.8	4.3477	148.8	3.82831
148.9	4.3519	148.9	3.82747
149	4.3588	149	3.82663
149.1	4.3592	149.1	3.82579
149.2	4.3661	149.2	3.82495
149.3	4.3664	149.3	3.82411
149.4	4.3747	149.4	3.82327
149.5	4.3828	149.5	3.82243
149.6	4.3877	149.6	3.82159
149.7	4.3863	149.7	3.82075
149.8	4.3778	149.8	3.81991
149.9	4.365	149.9	3.81907
150	4.3534	150	3.81823
150.1	4.3441	150.1	3.81739
150.2	4.3365	150.2	3.81655
150.3	4.3348	150.3	3.81572
150.4	4.332	150.4	3.81488
150.5	4.3262	150.5	3.81404
150.6	4.3222	150.6	3.8132
150.7	4.311	150.7	3.81236
150.8	4.2981	150.8	3.81153
150.9	4.2974	150.9	3.81069
151	4.297	151	3.80985
151.1	4.2972	151.1	3.80902
151.2	4.3049	151.2	3.80818
151.3	4.3298	151.3	3.80734
151.4	4.3504	151.4	3.80651
151.5	4.3746	151.5	3.80567
151.6	4.3845	151.6	3.80483
151.7	4.3782	151.7	3.804
151.8	4.3698	151.8	3.80316
151.9	4.3622	151.9	3.80233
152	4.3589	152	3.80149
152.1	4.3663	152.1	3.80066
152.2	4.3606	152.2	3.79982
152.3	4.3471	152.3	3.79899
152.4	4.3523	152.4	3.79815
152.5	4.3519	152.5	3.79732
152.6	4.3508	152.6	3.79648
152.7	4.3475	152.7	3.79565
152.8	4.354	152.8	3.79482
152.9	4.3615	152.9	3.79398
153	4.3632	153	3.79315
153.1	4.3676	153.1	3.79232
153.2	4.375	153.2	3.79148
153.3	4.3806	153.3	3.79065
153.4	4.3807	153.4	3.78982
153.5	4.3804	153.5	3.78898
153.6	4.3852	153.6	3.78815
153.7	4.3866	153.7	3.78732
153.8	4.3868	153.8	3.78649
153.9	4.3922	153.9	3.78566
154	4.3955	154	3.78482
154.1	4.4015	154.1	3.78399
154.2	4.4073	154.2	3.78316
154.3	4.4105	154.3	3.78233
154.4	4.4138	154.4	3.7815
154.5	4.4185	154.5	3.78067
154.6	4.4176	154.6	3.77984
154.7	4.4064	154.7	3.77901
154.8	4.3932	154.8	3.77818
154.9	4.3924	154.9	3.77735
155	4.3786	155	3.77652
155.1	4.3786	155.1	3.77569
155.2	4.3803	155.2	3.77486
155.3	4.3661	155.3	3.77403
155.4	4.3599	155.4	3.7732
155.5	4.3463	155.5	3.77237
155.6	4.3422	155.6	3.77154
155.7	4.3382	155.7	3.77071
155.8	4.3348	155.8	3.76989
155.9	4.3442	155.9	3.76906
156	4.3582	156	3.76823
156.1	4.3748	156.1	3.7674
156.2	4.3739	156.2	3.76657
156.3	4.3731	156.3	3.76575
156.4	4.371	156.4	3.76492
156.5	4.3791	156.5	3.76409
156.6	4.379	156.6	3.76327
156.7	4.3756	156.7	3.76244
156.8	4.3666	156.8	3.76161
156.9	4.361	156.9	3.76079
157	4.3428	157	3.75996
157.1	4.3328	157.1	3.75913
157.2	4.3261	157.2	3.75831
157.3	4.3199	157.3	3.75748
157.4	4.3085	157.4	3.75666
157.5	4.3014	157.5	3.75583
157.6	4.2994	157.6	3.75501
157.7	4.3019	157.7	3.75418
157.8	4.3104	157.8	3.75336
157.9	4.3203	157.9	3.75253
158	4.3343	158	3.75171
158.1	4.3491	158.1	3.75088
158.2	4.3531	158.2	3.75006
158.3	4.3563	158.3	3.74924
158.4	4.3588	158.4	3.74841
158.5	4.3552	158.5	3.74759
158.6	4.3598	158.6	3.74677
158.7	4.3545	158.7	3.74594
158.8	4.3535	158.8	3.74512
158.9	4.3577	158.9	3.7443
159	4.3667	159	3.74348
159.1	4.3727	159.1	3.74265
159.2	4.3767	159.2	3.74183
159.3	4.377	159.3	3.74101
159.4	4.3904	159.4	3.74019
159.5	4.4079	159.5	3.73937
159.6	4.4072	159.6	3.73854
159.7	4.3994	159.7	3.73772
159.8	4.3923	159.8	3.7369
159.9	4.3786	159.9	3.73608
160	4.3565	160	3.73526
160.1	4.3307	160.1	3.73444
160.2	4.3083	160.2	3.73362
160.3	4.2921	160.3	3.7328
160.4	4.2885	160.4	3.73198
[truncated: 10,876 more rows]

## Sheet: RBD XBB-hACE2
Run 1; Ch 5; Fc 2-1; Cy 6; hACE2; Conc 12.5 25 50 100 200 nM_X	Run 1; Ch 5; Fc 2-1; Cy 6; hACE2; Conc 12.5 25 50 100 200 nM_Y	Run 1; Ch 5; Fc 2-1; Cy 6; hACE2; Conc 12.5 25 50 100 200 nM; Fitted_X	Run 1; Ch 5; Fc 2-1; Cy 6; hACE2; Conc 12.5 25 50 100 200 nM; Fitted_Y
-39.4	3.625	-39.4	0
-39.3	1.086	-39.3	0
-39.2	0.9	-39.2	0
-39.1	1.84707	-39.1	0
-39	1.0918	-39	0
-38.9	1.1015	-38.9	0
-38.8	1.9351	-38.8	0
-38.7	1.8999	-38.7	0
-38.6	1.854	-38.6	0
-38.5	1.7993	-38.5	0
-38.4	1.814	-38.4	0
-38.3	1.7052	-38.3	0
-38.2	1.6891	-38.2	0
-38.1	1.60139	-38.1	0
-38	1.4981	-38	0
-37.9	1.4802	-37.9	0
-37.8	1.4767	-37.8	0
-37.7	1.3681	-37.7	0
-37.6	1.7448	-37.6	0
-37.5	2.1033	-37.5	0
-37.4	2.0864	-37.4	0
-37.3	2.2795	-37.3	0
-37.2	2.3675	-37.2	0
-37.1	2.39171	-37.1	0
-37	2.3022	-37	0
-36.9	2.0476	-36.9	0
-36.8	1.8921	-36.8	0
-36.7	1.763	-36.7	0
-36.6	1.7244	-36.6	0
-36.5	1.6646	-36.5	0
-36.4	1.6608	-36.4	0
-36.3	1.609	-36.3	0
-36.2	1.6099	-36.2	0
-36.1	1.5758	-36.1	0
-36	1.5604	-36	0
-35.9	1.5624	-35.9	0
-35.8	1.5711	-35.8	0
-35.7	1.5795	-35.7	0
-35.6	1.56	-35.6	0
-35.5	1.5542	-35.5	0
-35.4	1.5391	-35.4	0
-35.3	1.5493	-35.3	0
-35.2	1.5504	-35.2	0
-35.1	1.5346	-35.1	0
-35	1.5301	-35	0
-34.9	1.495	-34.9	0
-34.8	1.4912	-34.8	0
-34.7	1.491	-34.7	0
-34.6	1.4926	-34.6	0
-34.5	1.4717	-34.5	0
-34.4	1.4561	-34.4	0
-34.3	1.4404	-34.3	0
-34.2	1.4497	-34.2	0
-34.1	1.4333	-34.1	0
-34	1.4314	-34	0
-33.9	1.4315	-33.9	0
-33.8	1.413	-33.8	0
-33.7	1.4082	-33.7	0
-33.6	1.4024	-33.6	0
-33.5	1.3896	-33.5	0
-33.4	1.3717	-33.4	0
-33.3	1.3682	-33.3	0
-33.2	1.3735	-33.2	0
-33.1	1.3787	-33.1	0
-33	1.377	-33	0
-32.9	1.3746	-32.9	0
-32.8	1.3621	-32.8	0
-32.7	1.3601	-32.7	0
-32.6	1.3576	-32.6	0
-32.5	1.3515	-32.5	0
-32.4	1.3398	-32.4	0
-32.3	1.3335	-32.3	0
-32.2	1.3283	-32.2	0
-32.1	1.3224	-32.1	0
-32	1.3191	-32	0
-31.9	1.3118	-31.9	0
-31.8	1.3064	-31.8	0
-31.7	1.3	-31.7	0
-31.6	1.2944	-31.6	0
-31.5	1.2889	-31.5	0
-31.4	1.2784	-31.4	0
-31.3	1.2685	-31.3	0
-31.2	1.26	-31.2	0
-31.1	1.2575	-31.1	0
-31	1.2529	-31	0
-30.9	1.2435	-30.9	0
-30.8	1.2391	-30.8	0
-30.7	1.2374	-30.7	0
-30.6	1.233	-30.6	0
-30.5	1.2293	-30.5	0
-30.4	1.225	-30.4	0
-30.3	1.2198	-30.3	0
-30.2	1.2141	-30.2	0
-30.1	1.2071	-30.1	0
-30	1.1985	-30	0
-29.9	1.1874	-29.9	0
-29.8	1.1804	-29.8	0
-29.7	1.1726	-29.7	0
-29.6	1.1664	-29.6	0
-29.5	1.1632	-29.5	0
-29.4	1.1583	-29.4	0
-29.3	1.1506	-29.3	0
-29.2	1.1407	-29.2	0
-29.1	1.1334	-29.1	0
-29	1.1277	-29	0
-28.9	1.1213	-28.9	0
-28.8	1.1117	-28.8	0
-28.7	1.1097	-28.7	0
-28.6	1.1002	-28.6	0
-28.5	1.0983	-28.5	0
-28.4	1.0961	-28.4	0
-28.3	1.0903	-28.3	0
-28.2	1.086	-28.2	0
-28.1	1.0715	-28.1	0
-28	1.0693	-28	0
-27.9	1.0637	-27.9	0
-27.8	1.0582	-27.8	0
-27.7	1.051	-27.7	0
-27.6	1.0452	-27.6	0
-27.5	1.0331	-27.5	0
-27.4	1.024	-27.4	0
-27.3	1.0201	-27.3	0
-27.2	1.0116	-27.2	0
-27.1	1.0073	-27.1	0
-27	0.9995	-27	0
-26.9	0.9902	-26.9	0
-26.8	0.9869	-26.8	0
-26.7	0.9819	-26.7	0
-26.6	0.9763	-26.6	0
-26.5	0.9724	-26.5	0
-26.4	0.9723	-26.4	0
-26.3	0.9675	-26.3	0
-26.2	0.9621	-26.2	0
-26.1	0.9573	-26.1	0
-26	0.9503	-26	0
-25.9	0.9456	-25.9	0
-25.8	0.9433	-25.8	0
-25.7	0.9384	-25.7	0
-25.6	0.93	-25.6	0
-25.5	0.9258	-25.5	0
-25.4	0.9222	-25.4	0
-25.3	0.9232	-25.3	0
-25.2	0.9194	-25.2	0
-25.1	0.9153	-25.1	0
-25	0.9109	-25	0
-24.9	0.902	-24.9	0
-24.8	0.8943	-24.8	0
-24.7	0.8844	-24.7	0
-24.6	0.8743	-24.6	0
-24.5	0.8648	-24.5	0
-24.4	0.8589	-24.4	0
-24.3	0.854	-24.3	0
-24.2	0.8489	-24.2	0
-24.1	0.845	-24.1	0
-24	0.8402	-24	0
-23.9	0.836	-23.9	0
-23.8	0.8326	-23.8	0
-23.7	0.8286	-23.7	0
-23.6	0.8226	-23.6	0
-23.5	0.8182	-23.5	0
-23.4	0.8071	-23.4	0
-23.3	0.8001	-23.3	0
-23.2	0.7951	-23.2	0
-23.1	0.7948	-23.1	0
-23	0.7898	-23	0
-22.9	0.7845	-22.9	0
-22.8	0.7838	-22.8	0
-22.7	0.7804	-22.7	0
-22.6	0.7717	-22.6	0
-22.5	0.77	-22.5	0
-22.4	0.7632	-22.4	0
-22.3	0.7565	-22.3	0
-22.2	0.7501	-22.2	0
-22.1	0.7546	-22.1	0
-22	0.7471	-22	0
-21.9	0.7383	-21.9	0
-21.8	0.7358	-21.8	0
-21.7	0.7317	-21.7	0
-21.6	0.7293	-21.6	0
-21.5	0.7261	-21.5	0
-21.4	0.7103	-21.4	0
-21.3	0.6951	-21.3	0
-21.2	0.6867	-21.2	0
-21.1	0.6769	-21.1	0
-21	0.6758	-21	0
-20.9	0.6771	-20.9	0
-20.8	0.6703	-20.8	0
-20.7	0.6665	-20.7	0
-20.6	0.6662	-20.6	0
-20.5	0.6619	-20.5	0
-20.4	0.6657	-20.4	0
-20.3	0.6633	-20.3	0
-20.2	0.6687	-20.2	0
-20.1	0.6701	-20.1	0
-20	0.6698	-20	0
-19.9	0.6639	-19.9	0
-19.8	0.6549	-19.8	0
-19.7	0.653	-19.7	0
-19.6	0.645	-19.6	0
-19.5	0.6345	-19.5	0
-19.4	0.6258	-19.4	0
-19.3	0.6206	-19.3	0
-19.2	0.6214	-19.2	0
-19.1	0.6225	-19.1	0
-19	0.6261	-19	0
-18.9	0.6256	-18.9	0
-18.8	0.6216	-18.8	0
-18.7	0.6209	-18.7	0
-18.6	0.6185	-18.6	0
-18.5	0.6063	-18.5	0
-18.4	0.5922	-18.4	0
-18.3	0.5791	-18.3	0
-18.2	0.5756	-18.2	0
-18.1	0.5684	-18.1	0
-18	0.5648	-18	0
-17.9	0.5679	-17.9	0
-17.8	0.5699	-17.8	0
-17.7	0.5702	-17.7	0
-17.6	0.5705	-17.6	0
-17.5	0.5745	-17.5	0
-17.4	0.5717	-17.4	0
-17.3	0.5661	-17.3	0
-17.2	0.5596	-17.2	0
-17.1	0.5414	-17.1	0
-17	0.5256	-17	0
-16.9	0.5145	-16.9	0
-16.8	0.5131	-16.8	0
-16.7	0.5051	-16.7	0
-16.6	0.5025	-16.6	0
-16.5	0.4976	-16.5	0
-16.4	0.4913	-16.4	0
-16.3	0.4857	-16.3	0
-16.2	0.4767	-16.2	0
-16.1	0.4714	-16.1	0
-16	0.4601	-16	0
-15.9	0.4568	-15.9	0
-15.8	0.4573	-15.8	0
-15.7	0.4554	-15.7	0
-15.6	0.4538	-15.6	0
-15.5	0.4563	-15.5	0
-15.4	0.445	-15.4	0
-15.3	0.4329	-15.3	0
-15.2	0.4254	-15.2	0
-15.1	0.4135	-15.1	0
-15	0.4054	-15	0
-14.9	0.3994	-14.9	0
-14.8	0.394	-14.8	0
-14.7	0.3794	-14.7	0
-14.6	0.3754	-14.6	0
-14.5	0.3686	-14.5	0
-14.4	0.3591	-14.4	0
-14.3	0.353	-14.3	0
-14.2	0.3467	-14.2	0
-14.1	0.34	-14.1	0
-14	0.3366	-14	0
-13.9	0.3266	-13.9	0
-13.8	0.3152	-13.8	0
-13.7	0.3078	-13.7	0
-13.6	0.296	-13.6	0
-13.5	0.3025	-13.5	0
-13.4	0.3107	-13.4	0
-13.3	0.3079	-13.3	0
-13.2	0.3013	-13.2	0
-13.1	0.2917	-13.1	0
-13	0.2856	-13	0
-12.9	0.2812	-12.9	0
-12.8	0.2778	-12.8	0
-12.7	0.2727	-12.7	0
-12.6	0.2747	-12.6	0
-12.5	0.2756	-12.5	0
-12.4	0.2747	-12.4	0
-12.3	0.2761	-12.3	0
-12.2	0.2807	-12.2	0
-12.1	0.2789	-12.1	0
-12	0.2749	-12	0
-11.9	0.2763	-11.9	0
-11.8	0.2737	-11.8	0
-11.7	0.2703	-11.7	0
-11.6	0.2684	-11.6	0
-11.5	0.2666	-11.5	0
-11.4	0.2615	-11.4	0
-11.3	0.2518	-11.3	0
-11.2	0.2377	-11.2	0
-11.1	0.2344	-11.1	0
-11	0.2295	-11	0
-10.9	0.2271	-10.9	0
-10.8	0.2249	-10.8	0
-10.7	0.2236	-10.7	0
-10.6	0.2215	-10.6	0
-10.5	0.219	-10.5	0
-10.4	0.214	-10.4	0
-10.3	0.214	-10.3	0
-10.2	0.2086	-10.2	0
-10.1	0.2022	-10.1	0
-10	0.1992	-10	0
-9.9	0.1914	-9.9	0
-9.8	0.1912	-9.8	0
-9.7	0.1853	-9.7	0
-9.6	0.1907	-9.6	0
-9.5	0.1805	-9.5	0
-9.4	0.1772	-9.4	0
-9.3	0.1813	-9.3	0
-9.2	0.1808	-9.2	0
-9.1	0.1751	-9.1	0
-9	0.1695	-9	0
-8.9	0.1704	-8.9	0
-8.8	0.1743	-8.8	0
-8.7	0.1819	-8.7	0
-8.6	0.1768	-8.6	0
-8.5	0.1707	-8.5	0
-8.4	0.1623	-8.4	0
-8.3	0.1474	-8.3	0
-8.2	0.1384	-8.2	0
-8.1	0.1279	-8.1	0
-8	0.123	-8	0
-7.9	0.1111	-7.9	0
-7.8	0.1009	-7.8	0
-7.7	0.0908	-7.7	0
-7.6	0.0831	-7.6	0
-7.5	0.0806	-7.5	0
-7.4	0.0724	-7.4	0
-7.3	0.0662	-7.3	0
-7.2	0.0614	-7.2	0
-7.1	0.0633	-7.1	0
-7	0.0591	-7	0
-6.9	0.0545	-6.9	0
-6.8	0.0498	-6.8	0
-6.7	0.0445	-6.7	0
-6.6	0.0415999	-6.6	0
-6.5	0.0374	-6.5	0
-6.4	0.0318	-6.4	0
-6.3	0.0259	-6.3	0
-6.2	0.0247	-6.2	0
-6.1	0.0299	-6.1	0
-6	0.0309	-6	0
-5.9	0.0271	-5.9	0
-5.8	0.022	-5.8	0
-5.7	0.021	-5.7	0
-5.6	0.0169	-5.6	0
-5.5	0.0133	-5.5	0
-5.4	0.0095	-5.4	0
-5.3	0.01	-5.3	0
-5.2	0.0049	-5.2	0
-5.1	0.00159994	-5.1	0
-5	-0.0006	-5	0
-4.9	-0.0013	-4.9	0
-4.8	-0.0023	-4.8	0
-4.7	-0.0032	-4.7	0
-4.6	-0.00960011	-4.6	0
-4.5	-0.0129	-4.5	0
-4.4	-0.0144	-4.4	0
-4.3	-0.021	-4.3	0
-4.2	-0.0233	-4.2	0
-4.1	-0.0266999	-4.1	0
-4	-0.0239	-4	0
-3.9	-0.0259	-3.9	0
-3.8	-0.0306	-3.8	0
-3.7	-0.0315	-3.7	0
-3.6	-0.0327	-3.6	0
-3.5	-0.0394	-3.5	0
-3.4	-0.044	-3.4	0
-3.3	-0.0489	-3.3	0
-3.2	-0.0493	-3.2	0
-3.1	-0.0463999	-3.1	0
-3	-0.0466	-3	0
-2.9	-0.0476	-2.9	0
-2.8	-0.0463	-2.8	0
-2.7	-0.0431	-2.7	0
-2.6	-0.0420998	-2.6	0
-2.5	-0.0416	-2.5	0
-2.4	-0.038	-2.4	0
-2.3	-0.0458	-2.3	0
-2.2	-0.0448	-2.2	0
-2.1	-0.0460999	-2.1	0
-2	-0.0494	-2	0
-1.9	-0.0426	-1.9	0
-1.8	-0.0551	-1.8	0
-1.7	-0.0607	-1.7	0
-1.6	-0.0651001	-1.6	0
-1.5	-0.0742	-1.5	0
-1.4	-0.0805	-1.4	0
-1.3	-0.0849	-1.3	0
-1.2	-0.0867008	-1.2	0
-1.1	-0.0849	-1.1	0
-1	-0.0867008	-1	0
-0.900002	-0.0874	-0.900002	0
-0.799999	-0.088	-0.799999	0
-0.700001		-0.700001	0
-0.599998		-0.599998	0
-0.5		-0.5	0
-0.400002		-0.400002	0
-0.299999		-0.299999	0
-0.200001		-0.200001	0
-0.0999985		-0.0999985	0
0		0	0
0.0999985		0.0999985	0
0.200001		0.200001	0.12269
0.299999		0.299999	0.245301
0.400002		0.400002	0.367841
0.5		0.5	0.490302
0.599998		0.599998	0.612687
0.700001		0.700001	0.735002
0.799999		0.799999	0.857237
0.900002		0.900002	0.979403
1		1	1.10149
1.1		1.1	1.2235
1.2		1.2	1.34544
1.3		1.3	1.4673
1.4		1.4	1.58909
1.5		1.5	1.7108
1.6		1.6	1.83244
1.7		1.7	1.95401
1.8	1.7422	1.8	2.07549
1.9	2.35539	1.9	2.19691
2	2.5556	2	2.31825
2.1	2.8219	2.1	2.43952
2.2	3.2669	2.2	2.56071
2.3	3.4416	2.3	2.68182
2.4	3.82519	2.4	2.80287
2.5	4.0783	2.5	2.92384
2.6	4.2834	2.6	3.04473
2.7	4.5087	2.7	3.16555
2.8	4.7785	2.8	3.28629
2.9	5.0516	2.9	3.40697
3	5.2931	3	3.52756
3.1	5.6469	3.1	3.64808
3.2	5.8256	3.2	3.76853
3.3	6.0384	3.3	3.88891
3.4	6.2553	3.4	4.00921
3.5	6.4499	3.5	4.12943
3.6	6.6589	3.6	4.24958
3.7	6.8887	3.7	4.36966
3.8	7.1096	3.8	4.48967
3.9	7.3364	3.9	4.6096
4	7.5539	4	4.72945
4.1	7.7799	4.1	4.84924
4.2	7.9811	4.2	4.96895
4.3	8.1867	4.3	5.08858
4.4	8.399	4.4	5.20814
4.5	8.6152	4.5	5.32763
4.6	8.8339	4.6	5.44704
4.7	9.0503	4.7	5.56639
4.8	9.2636	4.8	5.68565
4.9	9.4665	4.9	5.80485
5	9.6753	5	5.92396
5.1	9.8906	5.1	6.04301
5.2	10.1111	5.2	6.16198
5.3	10.3344	5.3	6.28088
5.4	10.531	5.4	6.39971
5.5	10.7471	5.5	6.51846
5.6	10.9637	5.6	6.63714
5.7	11.1703	5.7	6.75575
5.8	11.3857	5.8	6.87428
5.9	11.6013	5.9	6.99274
6	11.8128	6	7.11112
6.1	12.029	6.1	7.22943
6.2	12.2472	6.2	7.34768
6.3	12.4582	6.3	7.46584
6.4	12.6669	6.4	7.58394
6.5	12.8601	6.5	7.70196
6.6	13.0643	6.6	7.8199
6.7	13.2766	6.7	7.93778
6.8	13.4834	6.8	8.05558
6.9	13.6887	6.9	8.17331
7	13.8936	7	8.29097
7.1	14.0888	7.1	8.40855
7.2	14.2878	7.2	8.52606
7.3	14.4986	7.3	8.6435
7.4	14.7066	7.4	8.76086
7.5	14.9025	7.5	8.87815
7.6	15.0973	7.6	8.99537
7.7	15.2889	7.7	9.11252
7.8	15.4906	7.8	9.22959
7.9	15.6829	7.9	9.3466
8	15.875	8	9.46353
8.1	16.0641	8.1	9.58038
8.2	16.2479	8.2	9.69717
8.3	16.4395	8.3	9.81388
8.4	16.6301	8.4	9.93052
8.5	16.8281	8.5	10.0471
8.6	17.0262	8.6	10.1636
8.7	17.2215	8.7	10.28
8.8	17.4122	8.8	10.3964
8.9	17.6169	8.9	10.5126
9	17.8142	9	10.6288
9.1	18.0088	9.1	10.745
9.2	18.2071	9.2	10.861
9.3	18.4032	9.3	10.977
9.4	18.6076	9.4	11.0929
9.5	18.8136	9.5	11.2088
9.6	19.017	9.6	11.3246
9.7	19.2166	9.7	11.4403
9.8	19.4159	9.8	11.5559
9.9	19.6043	9.9	11.6715
10	19.8004	10	11.7869
10.1	19.997	10.1	11.9023
10.2	20.1979	10.2	12.0177
10.3	20.3804	10.3	12.133
10.4	20.5639	10.4	12.2482
10.5	20.7516	10.5	12.3633
10.6	20.9382	10.6	12.4783
10.7	21.1269	10.7	12.5933
10.8	21.3091	10.8	12.7082
10.9	21.4919	10.9	12.8231
11	21.6819	11	12.9379
11.1	21.874	11.1	13.0526
11.2	22.0639	11.2	13.1672
11.3	22.2505	11.3	13.2817
11.4	22.4347	11.4	13.3962
11.5	22.6134	11.5	13.5106
11.6	22.7964	11.6	13.625
11.7	22.9853	11.7	13.7392
11.8	23.1718	11.8	13.8534
11.9	23.3544	11.9	13.9676
12	23.5365	12	14.0816
12.1	23.7196	12.1	14.1956
12.2	23.9001	12.2	14.3095
12.3	24.0822	12.3	14.4234
12.4	24.2677	12.4	14.5371
12.5	24.4452	12.5	14.6508
12.6	24.6261	12.6	14.7645
12.7	24.8051	12.7	14.878
12.8	24.9876	12.8	14.9915
12.9	25.174	12.9	15.1049
13	25.3583	13	15.2183
13.1	25.5445	13.1	15.3316
13.2	25.7244	13.2	15.4448
13.3	25.9059	13.3	15.5579
13.4	26.0841	13.4	15.671
13.5	26.265	13.5	15.784
13.6	26.4481	13.6	15.8969
13.7	26.6268	13.7	16.0097
13.8	26.8093	13.8	16.1225
13.9	26.9879	13.9	16.2352
14	27.1608	14	16.3479
14.1	27.3406	14.1	16.4604
14.2	27.5175	14.2	16.5729
14.3	27.6971	14.3	16.6854
14.4	27.8723	14.4	16.7977
14.5	28.0463	14.5	16.91
14.6	28.2151	14.6	17.0222
14.7	28.3902	14.7	17.1344
14.8	28.5668	14.8	17.2464
14.9	28.7415	14.9	17.3585
15	28.9125	15	17.4704
15.1	29.0808	15.1	17.5823
15.2	29.2507	15.2	17.6941
15.3	29.4186	15.3	17.8058
15.4	29.5867	15.4	17.9174
15.5	29.754	15.5	18.029
15.6	29.9229	15.6	18.1405
15.7	30.0952	15.7	18.252
15.8	30.2635	15.8	18.3634
15.9	30.4359	15.9	18.4747
16	30.6063	16	18.5859
16.1	30.7783	16.1	18.6971
16.2	30.9536	16.2	18.8082
16.3	31.1187	16.3	18.9192
16.4	31.2851	16.4	19.0302
16.5	31.4489	16.5	19.1411
16.6	31.6212	16.6	19.2519
16.7	31.7943	16.7	19.3626
16.8	31.9683	16.8	19.4733
16.9	32.1463	16.9	19.5839
17	32.3201	17	19.6945
17.1	32.4836	17.1	19.8049
17.2	32.6485	17.2	19.9153
17.3	32.8243	17.3	20.0257
17.4	33.0046	17.4	20.1359
17.5	33.1703	17.5	20.2461
17.6	33.3349	17.6	20.3562
17.7	33.4967	17.7	20.4663
17.8	33.6679	17.8	20.5763
17.9	33.8298	17.9	20.6862
18	33.9973	18	20.7961
18.1	34.1656	18.1	20.9058
18.2	34.3335	18.2	21.0155
18.3	34.4964	18.3	21.1252
18.4	34.6681	18.4	21.2348
18.5	34.8298	18.5	21.3443
18.6	34.9925	18.6	21.4537
18.7	35.1499	18.7	21.5631
18.8	35.3135	18.8	21.6724
18.9	35.4853	18.9	21.7816
19	35.6475	19	21.8907
19.1	35.8081	19.1	21.9998
19.2	35.9664	19.2	22.1089
19.3	36.126	19.3	22.2178
19.4	36.2898	19.4	22.3267
19.5	36.461	19.5	22.4355
19.6	36.6214	19.6	22.5443
19.7	36.7809	19.7	22.6529
19.8	36.9443	19.8	22.7615
19.9	37.1091	19.9	22.8701
20	37.2674	20	22.9786
20.1	37.4286	20.1	23.087
20.2	37.5823	20.2	23.1953
20.3	37.7347	20.3	23.3036
20.4	37.8919	20.4	23.4118
20.5	38.0518	20.5	23.5199
20.6	38.2066	20.6	23.6279
20.7	38.3604	20.7	23.7359
20.8	38.5104	20.8	23.8439
20.9	38.6638	20.9	23.9517
21	38.8144	21	24.0595
21.1	38.9678	21.1	24.1672
21.2	39.1296	21.2	24.2749
21.3	39.2849	21.3	24.3825
21.4	39.4324	21.4	24.49
21.5	39.5886	21.5	24.5974
21.6	39.7479	21.6	24.7048
21.7	39.9046	21.7	24.8121
21.8	40.0622	21.8	24.9194
21.9	40.2222	21.9	25.0266
22	40.3848	22	25.1337
22.1	40.5442	22.1	25.2407
22.2	40.6966	22.2	25.3477
22.3	40.8516	22.3	25.4546
22.4	41.0048	22.4	25.5614
22.5	41.1546	22.5	25.6682
22.6	41.3163	22.6	25.7749
22.7	41.4756	22.7	25.8815
22.8	41.6314	22.8	25.9881
22.9	41.7876	22.9	26.0946
23	41.9391	23	26.201
23.1	42.0918	23.1	26.3074
23.2	42.2461	23.2	26.4137
23.3	42.4041	23.3	26.5199
23.4	42.5582	23.4	26.6261
23.5	42.7037	23.5	26.7322
23.6	42.8513	23.6	26.8382
23.7	42.9947	23.7	26.9442
23.8	43.1406	23.8	27.0501
23.9	43.2852	23.9	27.1559
24	43.4327	24	27.2617
24.1	43.5825	24.1	27.3674
24.2	43.7365	24.2	27.473
24.3	43.8877	24.3	27.5786
24.4	44.0404	24.4	27.6841
24.5	44.1924	24.5	27.7895
24.6	44.3411	24.6	27.8948
24.7	44.4886	24.7	28.0001
24.8	44.6417	24.8	28.1054
24.9	44.7922	24.9	28.2105
25	44.9411	25	28.3156
25.1	45.0879	25.1	28.4206
25.2	45.2343	25.2	28.5256
25.3	45.3791	25.3	28.6305
25.4	45.5278	25.4	28.7353
25.5	45.6783	25.5	28.8401
25.6	45.8277	25.6	28.9447
25.7	45.9736	25.7	29.0494
25.8	46.1228	25.8	29.1539
25.9	46.2697	25.9	29.2584
26	46.4148	26	29.3628
26.1	46.5622	26.1	29.4672
26.2	46.7036	26.2	29.5715
26.3	46.8499	26.3	29.6757
26.4	46.9908	26.4	29.7799
26.5	47.1403	26.5	29.884
26.6	47.2844	26.6	29.988
26.7	47.4305	26.7	30.092
26.8	47.5762	26.8	30.1959
26.9	47.7222	26.9	30.2997
27	47.8612	27	30.4034
27.1	48.0088	27.1	30.5071
27.2	48.1547	27.2	30.6108
27.3	48.2964	27.3	30.7143
27.4	48.4413	27.4	30.8178
27.5	48.5896	27.5	30.9213
27.6	48.7347	27.6	31.0246
27.7	48.8794	27.7	31.1279
27.8	49.0209	27.8	31.2312
27.9	49.1595	27.9	31.3343
28	49.3064	28	31.4374
28.1	49.4478	28.1	31.5405
28.2	49.5925	28.2	31.6434
28.3	49.7363	28.3	31.7463
28.4	49.8752	28.4	31.8492
28.5	50.0139	28.5	31.952
28.6	50.1569	28.6	32.0547
28.7	50.2918	28.7	32.1573
28.8	50.4289	28.8	32.2599
28.9	50.5717	28.9	32.3624
29	50.7184	29	32.4648
29.1	50.8592	29.1	32.5672
29.2	50.9968	29.2	32.6695
29.3	51.1312	29.3	32.7718
29.4	51.2654	29.4	32.874
29.5	51.4049	29.5	32.9761
29.6	51.5421	29.6	33.0781
29.7	51.6819	29.7	33.1801
29.8	51.8242	29.8	33.2821
29.9	51.9617	29.9	33.3839
30	52.0968	30	33.4857
30.1	52.2366	30.1	33.5874
30.2	52.3707	30.2	33.6891
30.3	52.5013	30.3	33.7907
30.4	52.6406	30.4	33.8922
30.5	52.7852	30.5	33.9937
30.6	52.9175	30.6	34.0951
30.7	53.0482	30.7	34.1964
30.8	53.1814	30.8	34.2977
30.9	53.3151	30.9	34.3989
31	53.4471	31	34.5001
31.1	53.5733	31.1	34.6011
31.2	53.7035	31.2	34.7021
31.3	53.8349	31.3	34.8031
31.4	53.9709	31.4	34.904
31.5	54.1064	31.5	35.0048
31.6	54.241	31.6	35.1056
31.7	54.376	31.7	35.2062
31.8	54.5112	31.8	35.3069
31.9	54.6384	31.9	35.4074
32	54.7714	32	35.5079
32.1	54.895	32.1	35.6084
32.2	55.0184	32.2	35.7087
32.3	55.1521	32.3	35.809
32.4	55.2846	32.4	35.9093
32.5	55.414	32.5	36.0094
32.6	55.5398	32.6	36.1096
32.7	55.6745	32.7	36.2096
32.8	55.8072	32.8	36.3096
32.9	55.9366	32.9	36.4095
33	56.0698	33	36.5094
33.1	56.1977	33.1	36.6091
33.2	56.3219	33.2	36.7089
33.3	56.4544	33.3	36.8085
33.4	56.5928	33.4	36.9081
33.5	56.7274	33.5	37.0077
33.6	56.8553	33.6	37.1071
33.7	56.9867	33.7	37.2065
33.8	57.1207	33.8	37.3059
33.9	57.2527	33.9	37.4052
34	57.3831	34	37.5044
34.1	57.5079	34.1	37.6035
34.2	57.6428	34.2	37.7026
34.3	57.7775	34.3	37.8016
34.4	57.9081	34.4	37.9006
34.5	58.0368	34.5	37.9995
34.6	58.1634	34.6	38.0983
34.7	58.2947	34.7	38.1971
34.8	58.4246	34.8	38.2958
34.9	58.5553	34.9	38.3944
35	58.6854	35	38.493
35.1	58.8157	35.1	38.5915
35.2	58.9513	35.2	38.69
35.3	59.0864	35.3	38.7883
35.4	59.2142	35.4	38.8867
35.5	59.3352	35.5	38.9849
35.6	59.4521	35.6	39.0831
35.7	59.5782	35.7	39.1812
35.8	59.7007	35.8	39.2793
35.9	59.8308	35.9	39.3773
36	59.9601	36	39.4753
36.1	60.0883	36.1	39.5732
36.2	60.2167	36.2	39.671
36.3	60.3454	36.3	39.7687
36.4	60.468	36.4	39.8664
36.5	60.5952	36.5	39.964
36.6	60.7191	36.6	40.0616
36.7	60.8441	36.7	40.1591
36.8	60.9709	36.8	40.2565
36.9	61.1001	36.9	40.3539
37	61.2231	37	40.4512
37.1	61.3517	37.1	40.5485
37.2	61.4781	37.2	40.6457
37.3	61.6011	37.3	40.7428
37.4	61.7245	37.4	40.8399
37.5	61.8496	37.5	40.9369
37.6	61.9698	37.6	41.0338
37.7	62.0949	37.7	41.1307
37.8	62.2195	37.8	41.2275
37.9	62.3409	37.9	41.3242
38	62.4648	38	41.4209
38.1	62.5818	38.1	41.5175
38.2	62.6959	38.2	41.6141
38.3	62.8107	38.3	41.7106
38.4	62.9237	38.4	41.807
38.5	63.041	38.5	41.9034
38.6	63.1596	38.6	41.9997
38.7	63.2812	38.7	42.096
38.8	63.4068	38.8	42.1922
38.9	63.5233	38.9	42.2883
39	63.6385	39	42.3843
39.1	63.7493	39.1	42.4803
39.2	63.868	39.2	42.5763
39.3	63.9833	39.3	42.6722
39.4	64.0986	39.4	42.768
39.5	64.2121	39.5	42.8637
39.6	64.33	39.6	42.9594
39.7	64.448	39.7	43.055
39.8	64.5687	39.8	43.1506
39.9	64.6878	39.9	43.2461
40	64.812	40	43.3416
40.1	64.9354	40.1	43.4369
40.2	65.0586	40.2	43.5322
40.3	65.1781	40.3	43.6275
40.4	65.2983	40.4	43.7227
40.5	65.4172	40.5	43.8178
40.6	65.5376	40.6	43.9129
40.7	65.6555	40.7	44.0079
40.8	65.774	40.8	44.1029
40.9	65.8881	40.9	44.1978
41	66.0051	41	44.2926
41.1	66.1183	41.1	44.3873
41.2	66.2368	41.2	44.482
41.3	66.3551	41.3	44.5767
41.4	66.4777	41.4	44.6713
41.5	66.599	41.5	44.7658
41.6	66.7155	41.6	44.8602
41.7	66.8345	41.7	44.9546
41.8	66.9502	41.8	45.049
41.9	67.0637	41.9	45.1432
42	67.1703	42	45.2374
42.1	67.2825	42.1	45.3316
42.2	67.3951	42.2	45.4257
42.3	67.5064	42.3	45.5197
42.4	67.6212	42.4	45.6137
42.5	67.7359	42.5	45.7076
42.6	67.8493	42.6	45.8014
42.7	67.9653	42.7	45.8952
42.8	68.0817	42.8	45.9889
42.9	68.1955	42.9	46.0826
43	68.307	43	46.1762
43.1	68.426	43.1	46.2697
43.2	68.5422	43.2	46.3632
43.3	68.6582	43.3	46.4566
43.4	68.7781	43.4	46.55
43.5	68.8896	43.5	46.6433
43.6	69.0021	43.6	46.7365
43.7	69.1171	43.7	46.8297
43.8	69.2265	43.8	46.9228
43.9	69.3344	43.9	47.0158
44	69.4449	44	47.1088
44.1	69.5549	44.1	47.2018
44.2	69.6647	44.2	47.2946
44.3	69.7742	44.3	47.3875
44.4	69.8922	44.4	47.4802
44.5	70.0088	44.5	47.5729
44.6	70.1152	44.6	47.6655
44.7	70.2193	44.7	47.7581
44.8	70.3278	44.8	47.8506
44.9	70.4309	44.9	47.943
45	70.5406	45	48.0354
45.1	70.6495	45.1	48.1278
45.2	70.7565	45.2	48.22
45.3	70.8692	45.3	48.3122
45.4	70.9781	45.4	48.4044
45.5	71.0889	45.5	48.4965
45.6	71.1977	45.6	48.5885
45.7	71.3136	45.7	48.6805
45.8	71.4274	45.8	48.7724
45.9	71.5367	45.9	48.8642
46	71.6442	46	48.956
46.1	71.7499	46.1	49.0477
46.2	71.8579	46.2	49.1394
46.3	71.963	46.3	49.231
46.4	72.0722	46.4	49.3226
46.5	72.1852	46.5	49.414
46.6	72.292	46.6	49.5055
46.7	72.3958	46.7	49.5968
46.8	72.5002	46.8	49.6881
46.9	72.6117	46.9	49.7794
47	72.7291	47	49.8706
47.1	72.8378	47.1	49.9617
47.2	72.9461	47.2	50.0528
47.3	73.055	47.3	50.1438
47.4	73.1671	47.4	50.2347
47.5	73.2702	47.5	50.3256
47.6	73.3736	47.6	50.4165
47.7	73.484	47.7	50.5072
47.8	73.5928	47.8	50.5979
47.9	73.7025	47.9	50.6886
48	73.8085	48	50.7792
48.1	73.9119	48.1	50.8697
48.2	74.0141	48.2	50.9602
48.3	74.1135	48.3	51.0506
48.4	74.214	48.4	51.141
48.5	74.3118	48.5	51.2313
48.6	74.4099	48.6	51.3215
48.7	74.5083	48.7	51.4117
48.8	74.6142	48.8	51.5018
48.9	74.7132	48.9	51.5919
49	74.8144	49	51.6819
49.1	74.9178	49.1	51.7718
49.2	75.0188	49.2	51.8617
49.3	75.121	49.3	51.9515
49.4	75.2237	49.4	52.0413
49.5	75.3215	49.5	52.131
49.6	75.4209	49.6	52.2206
49.7	75.5259	49.7	52.3102
49.8	75.6368	49.8	52.3998
49.9	75.7411	49.9	52.4892
50	75.8437	50	52.5787
50.1	75.9453	50.1	52.668
50.2	76.0418	50.2	52.7573
50.3	76.1452	50.3	52.8465
50.4	76.2488	50.4	52.9357
50.5	76.3407	50.5	53.0248
50.6	76.4358	50.6	53.1139
50.7	76.5361	50.7	53.2029
50.8	76.6406	50.8	53.2919
50.9	76.7421	50.9	53.3807
51	76.8438	51	53.4696
51.1	76.948	51.1	53.5583
51.2	77.0488	51.2	53.647
51.3	77.1475	51.3	53.7357
51.4	77.2451	51.4	53.8243
51.5	77.3454	51.5	53.9128
51.6	77.4421	51.6	54.0013
51.7	77.5426	51.7	54.0897
51.8	77.641	51.8	54.1781
51.9	77.739	51.9	54.2664
52	77.8379	52	54.3546
52.1	77.9306	52.1	54.4428
52.2	78.0277	52.2	54.531
52.3	78.1262	52.3	54.619
52.4	78.2274	52.4	54.707
52.5	78.3242	52.5	54.795
52.6	78.4199	52.6	54.8829
52.7	78.5148	52.7	54.9707
52.8	78.6155	52.8	55.0585
52.9	78.716	52.9	55.1462
53	78.8162	53	55.2339
53.1	78.9105	53.1	55.3215
53.2	79.0078	53.2	55.4091
53.3	79.1116	53.3	55.4966
53.4	79.2105	53.4	55.584
53.5	79.3077	53.5	55.6714
53.6	79.4084	53.6	55.7587
53.7	79.5098	53.7	55.846
53.8	79.6043	53.8	55.9332
53.9	79.6969	53.9	56.0203
54	79.7905	54	56.1074
54.1	79.8905	54.1	56.1944
54.2	79.9905	54.2	56.2814
54.3	80.0889	54.3	56.3683
54.4	80.1888	54.4	56.4552
54.5	80.292	54.5	56.542
54.6	80.3993	54.6	56.6287
54.7	80.5019	54.7	56.7154
54.8	80.5984	54.8	56.8021
54.9	80.6935	54.9	56.8886
55	80.7964	55	56.9752
55.1	80.8947	55.1	57.0616
55.2	80.9965	55.2	57.148
55.3	81.0971	55.3	57.2344
55.4	81.195	55.4	57.3207
55.5	81.292	55.5	57.4069
55.6	81.3842	55.6	57.4931
55.7	81.478	55.7	57.5792
55.8	81.5728	55.8	57.6652
55.9	81.665	55.9	57.7513
56	81.7634	56	57.8372
56.1	81.8588	56.1	57.9231
56.2	81.9557	56.2	58.0089
56.3	82.0569	56.3	58.0947
56.4	82.1573	56.4	58.1804
56.5	82.2514	56.5	58.2661
56.6	82.3426	56.6	58.3517
56.7	82.4382	56.7	58.4372
56.8	82.5299	56.8	58.5227
56.9	82.6217	56.9	58.6082
57	82.7095	57	58.6936
57.1	82.7975	57.1	58.7789
57.2	82.8915	57.2	58.8641
57.3	82.9866	57.3	58.9494
57.4	83.0775	57.4	59.0345
57.5	83.173	57.5	59.1196
57.6	83.2684	57.6	59.2047
57.7	83.3586	57.7	59.2896
57.8	83.4501	57.8	59.3746
57.9	83.5462	57.9	59.4595
58	83.6424	58	59.5443
58.1	83.737	58.1	59.629
58.2	83.8274	58.2	59.7137
58.3	83.9173	58.3	59.7984
58.4	84.0071	58.4	59.883
58.5	84.0949	58.5	59.9675
58.6	84.1878	58.6	60.052
58.7	84.2762	58.7	60.1364
58.8	84.3737	58.8	60.2208
58.9	84.4642	58.9	60.3051
59	84.5515	59	60.3894
59.1	84.6427	59.1	60.4736
59.2	84.7339	59.2	60.5577
59.3	84.8226	59.3	60.6418
59.4	84.9064	59.4	60.7258
59.5	84.9964	59.5	60.8098
59.6	85.0871	59.6	60.8937
59.7	85.1795	59.7	60.9776
59.8	85.2652	59.8	61.0614
59.9	85.3536	59.9	61.1452
60	85.4411	60	61.2289
60.1	85.5308	60.1	61.3125
60.2	85.6212	60.2	61.3961
60.3	85.7094	60.3	61.4796
60.4	85.7995	60.4	61.5631
60.5	85.8901	60.5	61.6465
60.6	85.9789	60.6	61.7299
60.7	86.0663	60.7	61.8132
60.8	86.1555	60.8	61.8965
60.9	86.2441	60.9	61.9797
61	86.3317	61	62.0628
61.1	86.4185	61.1	62.1459
61.2	86.5058	61.2	62.2289
61.3	86.5889	61.3	62.3119
61.4	86.6776	61.4	62.3948
61.5	86.7637	61.5	62.4777
61.6	86.8459	61.6	62.5605
61.7	86.935	61.7	62.6433
61.8	87.0223	61.8	62.726
61.9	87.1128	61.9	62.8086
62	87.2008	62	62.8912
62.1	87.2846	62.1	62.9738
62.2	87.3769	62.2	63.0562
62.3	87.4675	62.3	63.1387
62.4	87.5557	62.4	63.2211
62.5	87.6385	62.5	63.3034
62.6	87.7231	62.6	63.3856
62.7	87.8139	62.7	63.4678
62.8	87.8983	62.8	63.55
62.9	87.9892	62.9	63.6321
63	88.0825	63	63.7141
63.1	88.1714	63.1	63.7961
63.2	88.2618	63.2	63.8781
63.3	88.346	63.3	63.96
63.4	88.4301	63.4	64.0418
63.5	88.5195	63.5	64.1236
63.6	88.6094	63.6	64.2053
63.7	88.6939	63.7	64.2869
63.8	88.7775	63.8	64.3685
63.9	88.8611	63.9	64.4501
64	88.946	64	64.5316
64.1	89.0333	64.1	64.613
64.2	89.1204	64.2	64.6944
64.3	89.2106	64.3	64.7758
64.4	89.2981	64.4	64.8571
64.5	89.3807	64.5	64.9383
64.6	89.4702	64.6	65.0195
64.7	89.555	64.7	65.1006
64.8	89.6407	64.8	65.1817
64.9	89.7216	64.9	65.2627
65	89.808	65	65.3436
65.1	89.8955	65.1	65.4245
65.2	89.9787	65.2	65.5054
65.3	90.0646	65.3	65.5862
65.4	90.1488	65.4	65.6669
65.5	90.2329	65.5	65.7476
65.6	90.3156	65.6	65.8282
65.7	90.398	65.7	65.9088
65.8	90.4787	65.8	65.9893
65.9	90.5656	65.9	66.0698
66	90.6501	66	66.1502
66.1	90.7339	66.1	66.2306
66.2	90.8183	66.2	66.3109
66.3	90.9011	66.3	66.3912
66.4	90.9821	66.4	66.4714
66.5	91.0651	66.5	66.5515
66.6	91.1466	66.6	66.6316
66.7	91.2262	66.7	66.7117
66.8	91.3113	66.8	66.7917
66.9	91.3962	66.9	66.8716
67	91.4802	67	66.9515
67.1	91.565	67.1	67.0313
67.2	91.6473	67.2	67.1111
67.3	91.7331	67.3	67.1908
67.4	91.8186	67.4	67.2705
67.5	91.8994	67.5	67.3501
67.6	91.9814	67.6	67.4296
67.7	92.0688	67.7	67.5092
67.8	92.1485	67.8	67.5886
67.9	92.2257	67.9	67.668
68	92.3046	68	67.7474
68.1	92.3825	68.1	67.8267
68.2	92.4615	68.2	67.9059
68.3	92.5411	68.3	67.9851
68.4	92.6232	68.4	68.0642
68.5	92.7021	68.5	68.1433
68.6	92.7849	68.6	68.2223
68.7	92.8701	68.7	68.3013
68.8	92.9541	68.8	68.3803
68.9	93.0381	68.9	68.4591
69	93.1236	69	68.5379
69.1	93.205	69.1	68.6167
69.2	93.2834	69.2	68.6954
69.3	93.3613	69.3	68.7741
69.4	93.4432	69.4	68.8527
69.5	93.5307	69.5	68.9312
69.6	93.6108	69.6	69.0098
69.7	93.6922	69.7	69.0882
69.8	93.7781	69.8	69.1666
69.9	93.8623	69.9	69.2449
70	93.9461	70	69.3232
70.1	94.0281	70.1	69.4015
70.2	94.1058	70.2	69.4797
70.3	94.1811	70.3	69.5578
70.4	94.2607	70.4	69.6359
70.5	94.3364	70.5	69.7139
70.6	94.4197	70.6	69.7919
70.7	94.5028	70.7	69.8698
70.8	94.5843	70.8	69.9477
70.9	94.6643	70.9	70.0255
71	94.7467	71	70.1033
71.1	94.8292	71.1	70.181
71.2	94.9072	71.2	70.2586
71.3	94.9838	71.3	70.3363
71.4	95.0602	71.4	70.4138
71.5	95.1361	71.5	70.4913
71.6	95.2142	71.6	70.5688
71.7	95.2936	71.7	70.6462
71.8	95.3745	71.8	70.7235
71.9	95.4557	71.9	70.8008
72	95.5345	72	70.8781
72.1	95.6152	72.1	70.9553
72.2	95.6997	72.2	71.0324
72.3	95.7814	72.3	71.1095
72.4	95.8597	72.4	71.1866
72.5	95.9386	72.5	71.2635
72.6	96.0131	72.6	71.3405
72.7	96.09	72.7	71.4174
72.8	96.1673	72.8	71.4942
72.9	96.2372	72.9	71.571
73	96.3119	73	71.6477
73.1	96.3886	73.1	71.7244
73.2	96.4691	73.2	71.801
73.3	96.5474	73.3	71.8776
73.4	96.6278	73.4	71.9541
73.5	96.713	73.5	72.0306
73.6	96.7927	73.6	72.107
73.7	96.868	73.7	72.1833
73.8	96.9448	73.8	72.2597
73.9	97.0224	73.9	72.3359
74	97.1011	74	72.4121
74.1	97.1789	74.1	72.4883
74.2	97.2579	74.2	72.5644
74.3	97.3312	74.3	72.6405
74.4	97.4117	74.4	72.7165
74.5	97.4911	74.5	72.7924
74.6	97.5714	74.6	72.8683
74.7	97.6467	74.7	72.9442
74.8	97.7267	74.8	73.02
74.9	97.8009	74.9	73.0957
75	97.875	75	73.1714
75.1	97.9463	75.1	73.2471
75.2	98.0211	75.2	73.3227
75.3	98.0961	75.3	73.3982
75.4	98.1694	75.4	73.4737
75.5	98.2482	75.5	73.5492
75.6	98.3213	75.6	73.6246
75.7	98.3967	75.7	73.6999
75.8	98.4748	75.8	73.7752
75.9	98.5538	75.9	73.8505
76	98.6299	76	73.9256
76.1	98.7049	76.1	74.0008
76.2	98.7831	76.2	74.0759
76.3	98.862	76.3	74.1509
76.4	98.9388	76.4	74.2259
76.5	99.0095	76.5	74.3008
76.6	99.0831	76.6	74.3757
76.7	99.1575	76.7	74.4506
76.8	99.2283	76.8	74.5254
76.9	99.2988	76.9	74.6001
77	99.3712	77	74.6748
77.1	99.4406	77.1	74.7494
77.2	99.5165	77.2	74.824
77.3	99.5927	77.3	74.8985
77.4	99.6698	77.4	74.973
77.5	99.746	77.5	75.0474
77.6	99.8234	77.6	75.1218
77.7	99.8991	77.7	75.1961
77.8	99.9759	77.8	75.2704
77.9	100.053	77.9	75.3447
78	100.129	78	75.4188
78.1	100.204	78.1	75.493
78.2	100.28	78.2	75.567
78.3	100.355	78.3	75.6411
78.4	100.426	78.4	75.7151
78.5	100.499	78.5	75.789
78.6	100.574	78.6	75.8629
78.7	100.649	78.7	75.9367
78.8	100.719	78.8	76.0105
78.9	100.79	78.9	76.0842
79	100.862	79	76.1579
79.1	100.93	79.1	76.2315
79.2	101.001	79.2	76.3051
79.3	101.067	79.3	76.3786
79.4	101.137	79.4	76.4521
79.5	101.206	79.5	76.5255
79.6	101.275	79.6	76.5989
79.7	101.344	79.7	76.6722
79.8	101.417	79.8	76.7455
79.9	101.489	79.9	76.8188
80	101.565	80	76.8919
80.1	101.641	80.1	76.9651
80.2	101.716	80.2	77.0382
80.3	101.783	80.3	77.1112
80.4	101.857	80.4	77.1842
80.5	101.932	80.5	77.2571
80.6	102.007	80.6	77.33
80.7	102.082	80.7	77.4028
80.8	102.152	80.8	77.4756
80.9	102.223	80.9	77.5483
81	102.296	81	77.621
81.1	102.367	81.1	77.6937
81.2	102.435	81.2	77.7663
81.3	102.504	81.3	77.8388
81.4	102.57	81.4	77.9113
81.5	102.639	81.5	77.9837
81.6	102.711	81.6	78.0561
81.7	102.787	81.7	78.1285
81.8	102.863	81.8	78.2008
81.9	102.928	81.9	78.273
82	102.994	82	78.3452
82.1	103.066	82.1	78.4173
82.2	103.137	82.2	78.4894
82.3	103.209	82.3	78.5615
82.4	103.277	82.4	78.6335
82.5	103.349	82.5	78.7054
82.6	103.418	82.6	78.7773
82.7	103.49	82.7	78.8492
82.8	103.559	82.8	78.921
82.9	103.636	82.9	78.9927
83	103.708	83	79.0644
83.1	103.778	83.1	79.1361
83.2	103.853	83.2	79.2077
83.3	103.919	83.3	79.2793
83.4	103.987	83.4	79.3508
83.5	104.053	83.5	79.4222
83.6	104.121	83.6	79.4936
83.7	104.19	83.7	79.565
83.8	104.258	83.8	79.6363
83.9	104.326	83.9	79.7076
84	104.392	84	79.7788
84.1	104.458	84.1	79.85
84.2	104.524	84.2	79.9211
84.3	104.592	84.3	79.9922
84.4	104.658	84.4	80.0632
84.5	104.725	84.5	80.1342
84.6	104.791	84.6	80.2051
84.7	104.858	84.7	80.276
84.8	104.923	84.8	80.3468
84.9	104.987	84.9	80.4176
85	105.055	85	80.4883
85.1	105.123	85.1	80.559
85.2	105.189	85.2	80.6297
85.3	105.26	85.3	80.7003
85.4	105.332	85.4	80.7708
85.5	105.401	85.5	80.8413
85.6	105.47	85.6	80.9117
85.7	105.538	85.7	80.9821
85.8	105.602	85.8	81.0525
85.9	105.669	85.9	81.1228
86	105.733	86	81.193
86.1	105.797	86.1	81.2632
86.2	105.861	86.2	81.3334
86.3	105.926	86.3	81.4035
86.4	105.986	86.4	81.4736
86.5	106.052	86.5	81.5436
86.6	106.123	86.6	81.6136
86.7	106.191	86.7	81.6835
86.8	106.252	86.8	81.7533
86.9	106.314	86.9	81.8232
87	106.38	87	81.8929
87.1	106.441	87.1	81.9627
87.2	106.501	87.2	82.0324
87.3	106.574	87.3	82.102
87.4	106.643	87.4	82.1716
87.5	106.713	87.5	82.2411
87.6	106.78	87.6	82.3106
87.7	106.843	87.7	82.38
87.8	106.911	87.8	82.4494
87.9	106.977	87.9	82.5188
88	107.047	88	82.5881
88.1	107.12	88.1	82.6573
88.2	107.186	88.2	82.7265
88.3	107.252	88.3	82.7957
88.4	107.319	88.4	82.8648
88.5	107.392	88.5	82.9339
88.6	107.457	88.6	83.0029
88.7	107.525	88.7	83.0719
88.8	107.593	88.8	83.1408
88.9	107.661	88.9	83.2097
89	107.721	89	83.2785
89.1	107.79	89.1	83.3473
89.2	107.852	89.2	83.416
89.3	107.917	89.3	83.4847
89.4	107.978	89.4	83.5533
89.5	108.043	89.5	83.6219
89.6	108.109	89.6	83.6905
89.7	108.175	89.7	83.759
89.8	108.24	89.8	83.8274
89.9	108.301	89.9	83.8958
90	108.365	90	83.9642
90.1	108.436	90.1	84.0325
90.2	108.506	90.2	84.1008
90.3	108.569	90.3	84.169
90.4	108.631	90.4	84.2372
90.5	108.696	90.5	84.3053
90.6	108.764	90.6	84.3734
90.7	108.834	90.7	84.4414
90.8	108.896	90.8	84.5094
90.9	108.962	90.9	84.5773
91	109.026	91	84.6452
91.1	109.091	91.1	84.7131
91.2	109.157	91.2	84.7808
91.3	109.219	91.3	84.8486
91.4	109.284	91.4	84.9163
91.5	109.345	91.5	84.984
91.6	109.407	91.6	85.0516
91.7	109.466	91.7	85.1191
91.8	109.527	91.8	85.1867
91.9	109.593	91.9	85.2541
92	109.652	92	85.3216
92.1	109.716	92.1	85.389
92.2	109.785	92.2	85.4563
92.3	109.851	92.3	85.5236
92.4	109.911	92.4	85.5908
92.5	109.979	92.5	85.658
92.6	110.043	92.6	85.7252
92.7	110.106	92.7	85.7923
92.8	110.167	92.8	85.8593
92.9	110.234	92.9	85.9263
93	110.296	93	85.9933
93.1	110.354	93.1	86.0602
93.2	110.422	93.2	86.1271
93.3	110.489	93.3	86.1939
93.4	110.546	93.4	86.2607
93.5	110.61	93.5	86.3274
93.6	110.675	93.6	86.3941
93.7	110.736	93.7	86.4608
93.8	110.797	93.8	86.5274
93.9	110.858	93.9	86.5939
94	110.923	94	86.6604
94.1	110.984	94.1	86.7269
94.2	111.038	94.2	86.7933
94.3	111.1	94.3	86.8597
94.4	111.157	94.4	86.926
94.5	111.21	94.5	86.9923
94.6	111.271	94.6	87.0585
94.7	111.336	94.7	87.1247
94.8	111.403	94.8	87.1909
94.9	111.463	94.9	87.2569
95	111.523	95	87.323
95.1	111.589	95.1	87.389
95.2	111.646	95.2	87.455
95.3	111.704	95.3	87.5209
95.4	111.76	95.4	87.5867
95.5	111.823	95.5	87.6526
95.6	111.881	95.6	87.7184
95.7	111.941	95.7	87.7841
95.8	111.995	95.8	87.8498
95.9	112.053	95.9	87.9154
96	112.115	96	87.981
96.1	112.178	96.1	88.0466
96.2	112.237	96.2	88.1121
96.3	112.297	96.3	88.1775
96.4	112.356	96.4	88.243
96.5	112.416	96.5	88.3083
96.6	112.479	96.6	88.3737
96.7	112.538	96.7	88.4389
96.8	112.592	96.8	88.5042
96.9	112.658	96.9	88.5694
97	112.714	97	88.6345
97.1	112.774	97.1	88.6996
97.2	112.829	97.2	88.7647
97.3	112.885	97.3	88.8297
97.4	112.941	97.4	88.8947
97.5	112.998	97.5	88.9596
97.6	113.054	97.6	89.0245
97.7	113.11	97.7	89.0893
97.8	113.171	97.8	89.1541
97.9	113.234	97.9	89.2188
98	113.294	98	89.2835
98.1	113.356	98.1	89.3482
98.2	113.421	98.2	89.4128
98.3	113.478	98.3	89.4774
98.4	113.533	98.4	89.5419
98.5	113.595	98.5	89.6064
98.6	113.65	98.6	89.6708
98.7	113.707	98.7	89.7352
98.8	113.761	98.8	89.7995
98.9	113.813	98.9	89.8638
99	113.872	99	89.9281
99.1	113.934	99.1	89.9923
99.2	113.998	99.2	90.0564
99.3	114.055	99.3	90.1206
99.4	114.112	99.4	90.1846
99.5	114.175	99.5	90.2487
99.6	114.236	99.6	90.3127
99.7	114.294	99.7	90.3766
99.8	114.354	99.8	90.4405
99.9	114.411	99.9	90.5044
100	114.467	100	90.5682
100.1	114.519	100.1	90.632
100.2	114.578	100.2	90.6957
100.3	114.638	100.3	90.7594
100.4	114.697	100.4	90.823
100.5	114.754	100.5	90.8866
100.6	114.814	100.6	90.9501
100.7	114.87	100.7	91.0136
100.8	114.929	100.8	91.0771
100.9	114.99	100.9	91.1405
101	115.051	101	91.2039
101.1	115.109	101.1	91.2672
101.2	115.17	101.2	91.3305
101.3	115.231	101.3	91.3937
101.4	115.291	101.4	91.4569
101.5	115.349	101.5	91.5201
101.6	115.408	101.6	91.5832
101.7	115.466	101.7	91.6463
101.8	115.521	101.8	91.7093
101.9	115.576	101.9	91.7723
102	115.629	102	91.8352
102.1	115.68	102.1	91.8981
102.2	115.734	102.2	91.9609
102.3	115.791	102.3	92.0237
102.4	115.845	102.4	92.0865
102.5	115.9	102.5	92.1492
102.6	115.958	102.6	92.2119
102.7	116.015	102.7	92.2745
102.8	116.081	102.8	92.3371
102.9	116.148	102.9	92.3997
103	116.202	103	92.4622
103.1	116.26	103.1	92.5246
103.2	116.309	103.2	92.587
103.3	116.365	103.3	92.6494
103.4	116.42	103.4	92.7117
103.5	116.478	103.5	92.774
103.6	116.53	103.6	92.8363
103.7	116.587	103.7	92.8984
103.8	116.643	103.8	92.9606
103.9	116.702	103.9	93.0227
104	116.76	104	93.0848
104.1	116.816	104.1	93.1468
104.2	116.874	104.2	93.2088
104.3	116.929	104.3	93.2707
104.4	116.983	104.4	93.3326
104.5	117.04	104.5	93.3945
104.6	117.096	104.6	93.4563
104.7	117.151	104.7	93.5181
104.8	117.205	104.8	93.5798
104.9	117.259	104.9	93.6415
105	117.318	105	93.7031
105.1	117.371	105.1	93.7647
105.2	117.423	105.2	93.8263
105.3	117.477	105.3	93.8878
105.4	117.533	105.4	93.9492
105.5	117.59	105.5	94.0107
105.6	117.646	105.6	94.0721
105.7	117.7	105.7	94.1334
105.8	117.754	105.8	94.1947
105.9	117.81	105.9	94.2559
106	117.866	106	94.3172
106.1	117.92	106.1	94.3783
106.2	117.983	106.2	94.4395
106.3	118.038	106.3	94.5005
106.4	118.092	106.4	94.5616
106.5	118.146	106.5	94.6226
106.6	118.198	106.6	94.6835
106.7	118.25	106.7	94.7445
106.8	118.303	106.8	94.8053
106.9	118.355	106.9	94.8662
107	118.401	107	94.9269
107.1	118.45	107.1	94.9877
107.2	118.5	107.2	95.0484
107.3	118.55	107.3	95.1091
107.4	118.606	107.4	95.1697
107.5	118.667	107.5	95.2303
107.6	118.73	107.6	95.2908
107.7	118.784	107.7	95.3513
107.8	118.838	107.8	95.4117
107.9	118.892	107.9	95.4721
108	118.945	108	95.5325
108.1	119.002	108.1	95.5928
108.2	119.063	108.2	95.6531
108.3	119.119	108.3	95.7134
108.4	119.171	108.4	95.7736
108.5	119.226	108.5	95.8337
108.6	119.28	108.6	95.8938
108.7	119.337	108.7	95.9539
108.8	119.39	108.8	96.0139
108.9	119.439	108.9	96.0739
109	119.489	109	96.1339
109.1	119.54	109.1	96.1938
109.2	119.592	109.2	96.2536
109.3	119.651	109.3	96.3135
109.4	119.702	109.4	96.3732
109.5	119.755	109.5	96.433
109.6	119.802	109.6	96.4927
109.7	119.854	109.7	96.5523
109.8	119.906	109.8	96.612
109.9	119.956	109.9	96.6715
110	120.01	110	96.7311
110.1	120.061	110.1	96.7906
110.2	120.111	110.2	96.85
110.3	120.163	110.3	96.9094
110.4	120.216	110.4	96.9688
110.5	120.273	110.5	97.0281
110.6	120.328	110.6	97.0874
110.7	120.383	110.7	97.1466
110.8	120.436	110.8	97.2058
110.9	120.492	110.9	97.265
111	120.544	111	97.3241
111.1	120.594	111.1	97.3832
111.2	120.64	111.2	97.4422
111.3	120.695	111.3	97.5012
111.4	120.748	111.4	97.5602
111.5	120.798	111.5	97.6191
111.6	120.843	111.6	97.678
111.7	120.891	111.7	97.7368
111.8	120.943	111.8	97.7956
111.9	120.994	111.9	97.8543
112	121.047	112	97.913
112.1	121.096	112.1	97.9717
112.2	121.148	112.2	98.0303
112.3	121.2	112.3	98.0889
112.4	121.251	112.4	98.1474
112.5	121.303	112.5	98.2059
112.6	121.356	112.6	98.2644
112.7	121.407	112.7	98.3228
112.8	121.454	112.8	98.3812
112.9	121.506	112.9	98.4395
113	121.555	113	98.4978
113.1	121.61	113.1	98.5561
113.2	121.66	113.2	98.6143
113.3	121.709	113.3	98.6725
113.4	121.76	113.4	98.7306
113.5	121.81	113.5	98.7887
113.6	121.862	113.6	98.8468
113.7	121.911	113.7	98.9048
113.8	121.962	113.8	98.9628
113.9	122.014	113.9	99.0207
114	122.065	114	99.0786
114.1	122.118	114.1	99.1364
114.2	122.17	114.2	99.1942
114.3	122.216	114.3	99.252
114.4	122.266	114.4	99.3097
114.5	122.316	114.5	99.3674
114.6	122.371	114.6	99.4251
114.7	122.419	114.7	99.4827
114.8	122.466	114.8	99.5403
114.9	122.52	114.9	99.5978
115	122.569	115	99.6553
115.1	122.619	115.1	99.7127
115.2	122.669	115.2	99.7701
115.3	122.723	115.3	99.8275
115.4	122.772	115.4	99.8848
115.5	122.818	115.5	99.9421
115.6	122.862	115.6	99.9994
115.7	122.911	115.7	100.057
115.8	122.962	115.8	100.114
115.9	123.015	115.9	100.171
116	123.067	116	100.228
116.1	123.117	116.1	100.285
116.2	123.169	116.2	100.342
116.3	123.223	116.3	100.399
116.4	123.269	116.4	100.456
116.5	123.316	116.5	100.513
116.6	123.359	116.6	100.57
116.7	123.405	116.7	100.626
116.8	123.452	116.8	100.683
116.9	123.498	116.9	100.74
117	123.544	117	100.797
117.1	123.581	117.1	100.853
117.2	123.633	117.2	100.91
117.3	123.676	117.3	100.966
117.4	123.728	117.4	101.023
117.5	123.78	117.5	101.079
117.6	123.83	117.6	101.136
117.7	123.879	117.7	101.192
117.8	123.924	117.8	101.249
117.9	123.972	117.9	101.305
118	124.024	118	101.361
118.1	124.066	118.1	101.418
118.2	124.117	118.2	101.474
118.3	124.165	118.3	101.53
118.4	124.207	118.4	101.586
118.5	124.26	118.5	101.642
118.6	124.307	118.6	101.698
118.7	124.349	118.7	101.754
118.8	124.385	118.8	101.81
118.9	124.429	118.9	101.866
119	124.472	119	101.922
119.1	124.514	119.1	101.978
119.2	124.549	119.2	102.034
119.3		119.3	102.09
119.4		119.4	102.145
119.5		119.5	102.201
119.6		119.6	102.257
119.7		119.7	102.312
119.8		119.8	102.368
119.9		119.9	102.423
120		120	102.479
120.1		120.1	102.479
120.2		120.2	102.422
120.3		120.3	102.365
120.4		120.4	102.307
120.5		120.5	102.25
120.6		120.6	102.193
120.7		120.7	102.136
120.8		120.8	102.079
120.9		120.9	102.022
121		121	101.965
121.1		121.1	101.908
121.2		121.2	101.851
121.3		121.3	101.795
121.4		121.4	101.738
121.5		121.5	101.681
121.6		121.6	101.624
121.7		121.7	101.567
121.8	124.043	121.8	101.511
121.9	123.772	121.9	101.454
122	123.356	122	101.398
122.1	123.168	122.1	101.341
122.2	122.897	122.2	101.284
122.3	122.869	122.3	101.228
122.4	122.669	122.4	101.171
122.5	122.491	122.5	101.115
122.6	122.349	122.6	101.059
122.7	122.14	122.7	101.002
122.8	121.927	122.8	100.946
122.9	121.835	122.9	100.89
123	121.663	123	100.833
123.1	121.55	123.1	100.777
123.2	121.446	123.2	100.721
123.3	121.38	123.3	100.665
123.4	121.319	123.4	100.609
123.5	121.219	123.5	100.552
123.6	121.106	123.6	100.496
123.7	120.961	123.7	100.44
123.8	120.853	123.8	100.384
123.9	120.742	123.9	100.328
124	120.629	124	100.272
124.1	120.501	124.1	100.217
124.2	120.388	124.2	100.161
124.3	120.29	124.3	100.105
124.4	120.181	124.4	100.049
124.5	120.076	124.5	99.9933
124.6	119.954	124.6	99.9375
124.7	119.843	124.7	99.8818
124.8	119.75	124.8	99.8262
124.9	119.649	124.9	99.7705
125	119.535	125	99.7149
125.1	119.415	125.1	99.6594
125.2	119.296	125.2	99.6038
125.3	119.188	125.3	99.5483
125.4	119.075	125.4	99.4929
125.5	118.968	125.5	99.4374
125.6	118.866	125.6	99.382
125.7	118.761	125.7	99.3266
125.8	118.655	125.8	99.2713
125.9	118.548	125.9	99.216
126	118.433	126	99.1607
126.1	118.324	126.1	99.1055
126.2	118.217	126.2	99.0503
126.3	118.101	126.3	98.9951
126.4	117.987	126.4	98.94
126.5	117.879	126.5	98.8848
126.6	117.771	126.6	98.8298
126.7	117.663	126.7	98.7747
126.8	117.556	126.8	98.7197
126.9	117.451	126.9	98.6647
127	117.342	127	98.6098
127.1	117.233	127.1	98.5549
127.2	117.123	127.2	98.5
127.3	117.015	127.3	98.4452
127.4	116.908	127.4	98.3903
127.5	116.799	127.5	98.3356
127.6	116.691	127.6	98.2808
127.7	116.589	127.7	98.2261
127.8	116.484	127.8	98.1714
127.9	116.372	127.9	98.1168
128	116.266	128	98.0621
128.1	116.16	128.1	98.0075
128.2	116.053	128.2	97.953
128.3	115.944	128.3	97.8985
128.4	115.835	128.4	97.844
128.5	115.727	128.5	97.7895
128.6	115.617	128.6	97.7351
128.7	115.508	128.7	97.6807
128.8	115.402	128.8	97.6264
128.9	115.299	128.9	97.572
129	115.193	129	97.5177
129.1	115.091	129.1	97.4635
129.2	114.981	129.2	97.4092
129.3	114.868	129.3	97.355
129.4	114.748	129.4	97.3009
129.5	114.642	129.5	97.2467
129.6	114.525	129.6	97.1926
129.7	114.415	129.7	97.1386
129.8	114.314	129.8	97.0845
129.9	114.204	129.9	97.0305
130	114.097	130	96.9765
130.1	113.943	130.1	96.9226
130.2	113.886	130.2	96.8687
130.3	113.641	130.3	96.8148
130.4	113.617	130.4	96.761
130.5	113.582	130.5	96.7072
130.6	113.625	130.6	96.6534
130.7	113.436	130.7	96.5996
130.8	113.698	130.8	96.5459
130.9	113.561	130.9	96.4922
131	113.144	131	96.4386
131.1	113.366	131.1	96.3849
131.2	113.237	131.2	96.3314
131.3	112.728	131.3	96.2778
131.4	112.566	131.4	96.2243
131.5	112.525	131.5	96.1708
131.6	112.447	131.6	96.1173
131.7	112.355	131.7	96.0639
131.8	112.266	131.8	96.0105
131.9	112.143	131.9	95.9571
132	112.029	132	95.9038
132.1	111.944	132.1	95.8505
132.2	111.857	132.2	95.7972
132.3	111.744	132.3	95.7439
132.4	111.634	132.4	95.6907
132.5	111.55	132.5	95.6376
132.6	111.491	132.6	95.5844
132.7	111.515	132.7	95.5313
132.8	111.39	132.8	95.4782
132.9	111.246	132.9	95.4252
133	111.028	133	95.3721
133.1	110.977	133.1	95.3191
133.2	110.921	133.2	95.2662
133.3	110.926	133.3	95.2133
133.4	110.888	133.4	95.1604
133.5	110.86	133.5	95.1075
133.6	110.801	133.6	95.0547
133.7	110.726	133.7	95.0019
133.8	110.308	133.8	94.9491
133.9	110.014	133.9	94.8964
134	109.716	134	94.8436
134.1	109.639	134.1	94.791
134.2	109.286	134.2	94.7383
134.3	108.935	134.3	94.6857
134.4	108.636	134.4	94.6331
134.5	108.529	134.5	94.5806
134.6	108.517	134.6	94.528
134.7	108.645	134.7	94.4756
134.8	108.769	134.8	94.4231
134.9	108.858	134.9	94.3707
135	108.887	135	94.3183
135.1	108.889	135.1	94.2659
135.2	108.864	135.2	94.2136
135.3	108.817	135.3	94.1613
135.4	108.729	135.4	94.109
135.5	108.609	135.5	94.0567
135.6	108.532	135.6	94.0045
135.7	108.429	135.7	93.9524
135.8	108.31	135.8	93.9002
135.9	108.195	135.9	93.8481
136	108.119	136	93.796
136.1	108.047	136.1	93.7439
136.2	107.93	136.2	93.6919
136.3	107.851	136.3	93.6399
136.4	107.778	136.4	93.5879
136.5	107.68	136.5	93.536
136.6	107.584	136.6	93.4841
136.7	107.494	136.7	93.4322
136.8	107.408	136.8	93.3804
136.9	107.31	136.9	93.3286
137	107.218	137	93.2768
137.1	107.113	137.1	93.225
137.2	107.017	137.2	93.1733
137.3	106.915	137.3	93.1216
137.4	106.818	137.4	93.07
137.5	106.713	137.5	93.0183
137.6	106.616	137.6	92.9667
137.7	106.526	137.7	92.9152
137.8	106.435	137.8	92.8636
137.9	106.339	137.9	92.8121
138	106.238	138	92.7607
138.1	106.137	138.1	92.7092
138.2	106.042	138.2	92.6578
138.3	105.952	138.3	92.6064
138.4	105.863	138.4	92.5551
138.5	105.767	138.5	92.5037
138.6	105.667	138.6	92.4524
138.7	105.578	138.7	92.4012
138.8	105.479	138.8	92.3499
138.9	105.38	138.9	92.2987
139	105.282	139	92.2476
139.1	105.186	139.1	92.1964
139.2	105.095	139.2	92.1453
139.3	105.002	139.3	92.0942
139.4	104.908	139.4	92.0432
139.5	104.814	139.5	91.9921
139.6	104.721	139.6	91.9411
139.7	104.62	139.7	91.8902
139.8	104.52	139.8	91.8392
139.9	104.422	139.9	91.7883
140	104.333	140	91.7375
140.1	104.238	140.1	91.6866
140.2	104.15	140.2	91.6358
140.3	104.056	140.3	91.585
140.4	103.969	140.4	91.5343
140.5	103.875	140.5	91.4836
140.6	103.782	140.6	91.4329
140.7	103.69	140.7	91.3822
140.8	103.594	140.8	91.3316
140.9	103.498	140.9	91.281
141	103.407	141	91.2304
141.1	103.316	141.1	91.1798
141.2	103.226	141.2	91.1293
141.3	103.137	141.3	91.0788
141.4	103.047	141.4	91.0284
141.5	102.958	141.5	90.978
141.6	102.87	141.6	90.9276
141.7	102.781	141.7	90.8772
141.8	102.692	141.8	90.8269
141.9	102.603	141.9	90.7766
142	102.515	142	90.7263
142.1	102.422	142.1	90.676
142.2	102.333	142.2	90.6258
142.3	102.25	142.3	90.5756
142.4	102.16	142.4	90.5255
142.5	102.075	142.5	90.4753
142.6	101.987	142.6	90.4252
142.7	101.898	142.7	90.3752
142.8	101.806	142.8	90.3251
142.9	101.717	142.9	90.2751
143	101.623	143	90.2251
143.1	101.536	143.1	90.1752
143.2	101.447	143.2	90.1252
143.3	101.361	143.3	90.0754
143.4	101.274	143.4	90.0255
143.5	101.183	143.5	89.9757
143.6	101.092	143.6	89.9258
143.7	101.003	143.7	89.8761
143.8	100.914	143.8	89.8263
143.9	100.826	143.9	89.7766
144	100.74	144	89.7269
144.1	100.653	144.1	89.6773
144.2	100.567	144.2	89.6276
144.3	100.475	144.3	89.578
144.4	100.388	144.4	89.5285
144.5	100.305	144.5	89.4789
144.6	100.218	144.6	89.4294
144.7	100.127	144.7	89.3799
144.8	100.033	144.8	89.3304
144.9	99.9432	144.9	89.281
145	99.8491	145	89.2316
145.1	99.757	145.1	89.1823
145.2	99.6713	145.2	89.1329
145.3	99.5768	145.3	89.0836
145.4	99.4918	145.4	89.0343
145.5	99.4068	145.5	88.9851
145.6	99.3232	145.6	88.9358
145.7	99.2392	145.7	88.8867
145.8	99.1544	145.8	88.8375
145.9	99.0737	145.9	88.7883
146	98.9858	146	88.7392
146.1	98.8946	146.1	88.6902
146.2	98.8055	146.2	88.6411
146.3	98.713	146.3	88.5921
146.4	98.629	146.4	88.5431
146.5	98.5406	146.5	88.4941
146.6	98.4563	146.6	88.4452
146.7	98.3658	146.7	88.3963
146.8	98.276	146.8	88.3474
146.9	98.1864	146.9	88.2986
147	98.1018	147	88.2497
147.1	98.0135	147.1	88.2009
147.2	97.9312	147.2	88.1522
147.3	97.8445	147.3	88.1034
147.4	97.7524	147.4	88.0547
147.5	97.655	147.5	88.006
147.6	97.5608	147.6	87.9574
147.7	97.4628	147.7	87.9088
147.8	97.371	147.8	87.8602
147.9	97.2809	147.9	87.8116
148	97.1831	148	87.7631
148.1	97.0863	148.1	87.7146
148.2	96.9966	148.2	87.6661
148.3	96.9207	148.3	87.6176
148.4	96.8381	148.4	87.5692
148.5	96.7605	148.5	87.5208
148.6	96.6956	148.6	87.4725
148.7	96.6139	148.7	87.4241
148.8	96.5339	148.8	87.3758
148.9	96.4568	148.9	87.3275
149	96.3772	149	87.2793
149.1	96.2963	149.1	87.2311
149.2	96.2138	149.2	87.1829
149.3	96.1365	149.3	87.1347
149.4	96.0624	149.4	87.0866
149.5	95.988	149.5	87.0384
149.6	95.9013	149.6	86.9904
149.7	95.8254	149.7	86.9423
149.8	95.7523	149.8	86.8943
149.9	95.669	149.9	86.8463
150	95.5911	150	86.7983
150.1	95.5073	150.1	86.7504
150.2	95.4221	150.2	86.7025
150.3	95.34	150.3	86.6546
150.4	95.2692	150.4	86.6067
150.5	95.1989	150.5	86.5589
150.6	95.1246	150.6	86.5111
150.7	95.0515	150.7	86.4633
150.8	94.9786	150.8	86.4156
150.9	94.9092	150.9	86.3678
151	94.8283	151	86.3201
151.1	94.7488	151.1	86.2725
151.2	94.6703	151.2	86.2249
151.3	94.5942	151.3	86.1772
151.4	94.5234	151.4	86.1297
151.5	94.4534	151.5	86.0821
151.6	94.3795	151.6	86.0346
151.7	94.3164	151.7	85.9871
151.8	94.2454	151.8	85.9396
151.9	94.1749	151.9	85.8922
152	94.1033	152	85.8448
152.1	94.0349	152.1	85.7974
152.2	93.9502	152.2	85.75
152.3	93.8785	152.3	85.7027
152.4	93.8111	152.4	85.6554
152.5	93.7317	152.5	85.6081
152.6	93.6608	152.6	85.5609
152.7	93.5852	152.7	85.5137
152.8	93.5101	152.8	85.4665
152.9	93.4304	152.9	85.4193
153	93.356	153	85.3722
153.1	93.2831	153.1	85.3251
153.2	93.2125	153.2	85.278
153.3	93.1356	153.3	85.2309
153.4	93.0541	153.4	85.1839
153.5	92.9763	153.5	85.1369
153.6	92.8889	153.6	85.0899
153.7	92.8004	153.7	85.043
153.8	92.714	153.8	84.9961
153.9	92.6337	153.9	84.9492
154	92.5426	154	84.9023
154.1	92.4578	154.1	84.8555
154.2	92.3743	154.2	84.8087
154.3	92.2908	154.3	84.7619
154.4	92.2099	154.4	84.7151
154.5	92.1432	154.5	84.6684
154.6	92.0688	154.6	84.6217
154.7	91.9824	154.7	84.5751
154.8	91.8928	154.8	84.5284
154.9	91.8052	154.9	84.4818
155	91.7139	155	84.4352
155.1	91.6352	155.1	84.3886
155.2	91.5526	155.2	84.3421
155.3	91.4731	155.3	84.2956
155.4	91.3992	155.4	84.2491
155.5	91.324	155.5	84.2027
155.6	91.2485	155.6	84.1562
155.7	91.1842	155.7	84.1098
155.8	91.1285	155.8	84.0635
155.9	91.056	155.9	84.0171
156	90.9982	156	83.9708
156.1	90.9302	156.1	83.9245
156.2	90.8563	156.2	83.8783
156.3	90.7882	156.3	83.832
156.4	90.7204	156.4	83.7858
156.5	90.6497	156.5	83.7396
156.6	90.5814	156.6	83.6935
156.7	90.5173	156.7	83.6473
156.8	90.4402	156.8	83.6012
156.9	90.3586	156.9	83.5552
157	90.2798	157	83.5091
157.1	90.1966	157.1	83.4631
157.2	90.1184	157.2	83.4171
157.3	90.0437	157.3	83.3711
157.4	89.9648	157.4	83.3252
157.5	89.8911	157.5	83.2793
157.6	89.8188	157.6	83.2334
157.7	89.7425	157.7	83.1875
157.8	89.6653	157.8	83.1417
157.9	89.5908	157.9	83.0959
158	89.5154	158	83.0501
158.1	89.4391	158.1	83.0043
158.2	89.3526	158.2	82.9586
158.3	89.269	158.3	82.9129
158.4	89.1874	158.4	82.8672
158.5	89.101	158.5	82.8216
158.6	89.0223	158.6	82.776
158.7	88.9356	158.7	82.7304
158.8	88.8588	158.8	82.6848
158.9	88.7805	158.9	82.6393
159	88.7104	159	82.5938
159.1	88.6397	159.1	82.5483
159.2	88.5715	159.2	82.5028
159.3	88.5006	159.3	82.4574
159.4	88.4357	159.4	82.412
159.5	88.3658	159.5	82.3666
159.6	88.2938	159.6	82.3212
159.7	88.2231	159.7	82.2759
159.8	88.1518	159.8	82.2306
159.9	88.0825	159.9	82.1853
160	88.0145	160	82.1401
160.1	87.9374	160.1	82.0948
160.2	87.8562	160.2	82.0496
160.3	87.7776	160.3	82.0045
160.4	87.704	160.4	81.9593
[truncated: 10,876 more rows]

## Sheet: RBD XBB.1.5-hACE2
Run 1; Ch 6; Fc 2-1; Cy 6; hACE2; Conc 12.5 25 50 100 200 nM_X	Run 1; Ch 6; Fc 2-1; Cy 6; hACE2; Conc 12.5 25 50 100 200 nM_Y	Run 1; Ch 6; Fc 2-1; Cy 6; hACE2; Conc 12.5 25 50 100 200 nM; Fitted_X	Run 1; Ch 6; Fc 2-1; Cy 6; hACE2; Conc 12.5 25 50 100 200 nM; Fitted_Y
-39.4	2.8635	-39.4	0
-39.3	1.5345	-39.3	0
-39.2	0.0145	-39.2	0
-39.1	1.06008	-39.1	0
-39	0.8795	-39	0
-38.9	0.6312	-38.9	0
-38.8	1.0267	-38.8	0
-38.7	1.1016	-38.7	0
-38.6	1.1315	-38.6	0
-38.5	1.1114	-38.5	0
-38.4	1.1729	-38.4	0
-38.3	1.0785	-38.3	0
-38.2	1.0265	-38.2	0
-38.1	1.00969	-38.1	0
-38	0.8845	-38	0
-37.9	0.887	-37.9	0
-37.8	0.9246	-37.8	0
-37.7	0.9387	-37.7	0
-37.6	0.977813	-37.6	0
-37.5	1.3695	-37.5	0
-37.4	1.5053	-37.4	0
-37.3	1.3521	-37.3	0
-37.2	1.4256	-37.2	0
-37.1	1.48411	-37.1	0
-37	1.5324	-37	0
-36.9	1.4646	-36.9	0
-36.8	1.3175	-36.8	0
-36.7	1.1718	-36.7	0
-36.6	1.0912	-36.6	0
-36.5	1.0756	-36.5	0
-36.4	1.0649	-36.4	0
-36.3	1.0353	-36.3	0
-36.2	1.0411	-36.2	0
-36.1	1.0296	-36.1	0
-36	1.0168	-36	0
-35.9	1.0119	-35.9	0
-35.8	1.0298	-35.8	0
-35.7	1.0589	-35.7	0
-35.6	1.0586	-35.6	0
-35.5	1.0522	-35.5	0
-35.4	1.053	-35.4	0
-35.3	1.0573	-35.3	0
-35.2	1.0677	-35.2	0
-35.1	1.0676	-35.1	0
-35	1.0716	-35	0
-34.9	1.0502	-34.9	0
-34.8	1.0316	-34.8	0
-34.7	1.0279	-34.7	0
-34.6	1.0172	-34.6	0
-34.5	1.0021	-34.5	0
-34.4	0.9922	-34.4	0
-34.3	0.9904	-34.3	0
-34.2	0.9992	-34.2	0
-34.1	0.9941	-34.1	0
-34	0.9864	-34	0
-33.9	0.9803	-33.9	0
-33.8	0.9837	-33.8	0
-33.7	0.9753	-33.7	0
-33.6	0.9684	-33.6	0
-33.5	0.9731	-33.5	0
-33.4	0.9726	-33.4	0
-33.3	0.9752	-33.3	0
-33.2	0.9767	-33.2	0
-33.1	0.9707	-33.1	0
-33	0.9565	-33	0
-32.9	0.952	-32.9	0
-32.8	0.9457	-32.8	0
-32.7	0.9314	-32.7	0
-32.6	0.9286	-32.6	0
-32.5	0.9209	-32.5	0
-32.4	0.9153	-32.4	0
-32.3	0.9077	-32.3	0
-32.2	0.9004	-32.2	0
-32.1	0.8966	-32.1	0
-32	0.8985	-32	0
-31.9	0.8908	-31.9	0
-31.8	0.8841	-31.8	0
-31.7	0.8798	-31.7	0
-31.6	0.8797	-31.6	0
-31.5	0.876	-31.5	0
-31.4	0.8734	-31.4	0
-31.3	0.8728	-31.3	0
-31.2	0.8707	-31.2	0
-31.1	0.8633	-31.1	0
-31	0.8577	-31	0
-30.9	0.8539	-30.9	0
-30.8	0.8468	-30.8	0
-30.7	0.8377	-30.7	0
-30.6	0.8296	-30.6	0
-30.5	0.8207	-30.5	0
-30.4	0.816	-30.4	0
-30.3	0.8188	-30.3	0
-30.2	0.8132	-30.2	0
-30.1	0.8109	-30.1	0
-30	0.8072	-30	0
-29.9	0.8043	-29.9	0
-29.8	0.7991	-29.8	0
-29.7	0.7957	-29.7	0
-29.6	0.7894	-29.6	0
-29.5	0.7841	-29.5	0
-29.4	0.7785	-29.4	0
-29.3	0.7742	-29.3	0
-29.2	0.7712	-29.2	0
-29.1	0.765	-29.1	0
-29	0.7587	-29	0
-28.9	0.7557	-28.9	0
-28.8	0.7585	-28.8	0
-28.7	0.7581	-28.7	0
-28.6	0.7555	-28.6	0
-28.5	0.7504	-28.5	0
-28.4	0.7427	-28.4	0
-28.3	0.7385	-28.3	0
-28.2	0.7375	-28.2	0
-28.1	0.7333	-28.1	0
-28	0.7281	-28	0
-27.9	0.719	-27.9	0
-27.8	0.7185	-27.8	0
-27.7	0.7151	-27.7	0
-27.6	0.7111	-27.6	0
-27.5	0.7049	-27.5	0
-27.4	0.6989	-27.4	0
-27.3	0.6916	-27.3	0
-27.2	0.6886	-27.2	0
-27.1	0.685	-27.1	0
-27	0.6827	-27	0
-26.9	0.6786	-26.9	0
-26.8	0.6763	-26.8	0
-26.7	0.6736	-26.7	0
-26.6	0.6673	-26.6	0
-26.5	0.6658	-26.5	0
-26.4	0.6635	-26.4	0
-26.3	0.6605	-26.3	0
-26.2	0.657	-26.2	0
-26.1	0.6541	-26.1	0
-26	0.6498	-26	0
-25.9	0.6419	-25.9	0
-25.8	0.6391	-25.8	0
-25.7	0.6368	-25.7	0
-25.6	0.6278	-25.6	0
-25.5	0.6179	-25.5	0
-25.4	0.6133	-25.4	0
-25.3	0.6111	-25.3	0
-25.2	0.6071	-25.2	0
-25.1	0.6006	-25.1	0
-25	0.5966	-25	0
-24.9	0.5971	-24.9	0
-24.8	0.5915	-24.8	0
-24.7	0.591	-24.7	0
-24.6	0.5883	-24.6	0
-24.5	0.5875	-24.5	0
-24.4	0.588	-24.4	0
-24.3	0.5844	-24.3	0
-24.2	0.5797	-24.2	0
-24.1	0.5761	-24.1	0
-24	0.5715	-24	0
-23.9	0.5687	-23.9	0
-23.8	0.5656	-23.8	0
-23.7	0.5609	-23.7	0
-23.6	0.5573	-23.6	0
-23.5	0.5523	-23.5	0
-23.4	0.5504	-23.4	0
-23.3	0.5467	-23.3	0
-23.2	0.5396	-23.2	0
-23.1	0.5343	-23.1	0
-23	0.5343	-23	0
-22.9	0.5277	-22.9	0
-22.8	0.524	-22.8	0
-22.7	0.5158	-22.7	0
-22.6	0.5106	-22.6	0
-22.5	0.5035	-22.5	0
-22.4	0.5026	-22.4	0
-22.3	0.5016	-22.3	0
-22.2	0.498	-22.2	0
-22.1	0.494	-22.1	0
-22	0.4842	-22	0
-21.9	0.4797	-21.9	0
-21.8	0.4758	-21.8	0
-21.7	0.4714	-21.7	0
-21.6	0.4685	-21.6	0
-21.5	0.4731	-21.5	0
-21.4	0.4727	-21.4	0
-21.3	0.4764	-21.3	0
-21.2	0.4735	-21.2	0
-21.1	0.4681	-21.1	0
-21	0.468	-21	0
-20.9	0.466	-20.9	0
-20.8	0.4632	-20.8	0
-20.7	0.4539	-20.7	0
-20.6	0.4441	-20.6	0
-20.5	0.4374	-20.5	0
-20.4	0.4286	-20.4	0
-20.3	0.4279	-20.3	0
-20.2	0.4361	-20.2	0
-20.1	0.445	-20.1	0
-20	0.4455	-20	0
-19.9	0.4422	-19.9	0
-19.8	0.446	-19.8	0
-19.7	0.4428	-19.7	0
-19.6	0.4397	-19.6	0
-19.5	0.4308	-19.5	0
-19.4	0.4197	-19.4	0
-19.3	0.407	-19.3	0
-19.2	0.397	-19.2	0
-19.1	0.386	-19.1	0
-19	0.3837	-19	0
-18.9	0.3891	-18.9	0
-18.8	0.3941	-18.8	0
-18.7	0.3925	-18.7	0
-18.6	0.4027	-18.6	0
-18.5	0.4163	-18.5	0
-18.4	0.4172	-18.4	0
-18.3	0.4217	-18.3	0
-18.2	0.419	-18.2	0
-18.1	0.4019	-18.1	0
-18	0.3841	-18	0
-17.9	0.3712	-17.9	0
-17.8	0.3749	-17.8	0
-17.7	0.3746	-17.7	0
-17.6	0.3749	-17.6	0
-17.5	0.3874	-17.5	0
-17.4	0.3997	-17.4	0
-17.3	0.4095	-17.3	0
-17.2	0.4099	-17.2	0
-17.1	0.3975	-17.1	0
-17	0.3796	-17	0
-16.9	0.3675	-16.9	0
-16.8	0.3531	-16.8	0
-16.7	0.3411	-16.7	0
-16.6	0.3215	-16.6	0
-16.5	0.3135	-16.5	0
-16.4	0.3008	-16.4	0
-16.3	0.2889	-16.3	0
-16.2	0.2857	-16.2	0
-16.1	0.2777	-16.1	0
-16	0.281	-16	0
-15.9	0.275	-15.9	0
-15.8	0.2696	-15.8	0
-15.7	0.2713	-15.7	0
-15.6	0.2747	-15.6	0
-15.5	0.2803	-15.5	0
-15.4	0.283	-15.4	0
-15.3	0.2902	-15.3	0
-15.2	0.2816	-15.2	0
-15.1	0.2856	-15.1	0
-15	0.2596	-15	0
-14.9	0.2465	-14.9	0
-14.8	0.2416	-14.8	0
-14.7	0.2292	-14.7	0
-14.6	0.2184	-14.6	0
-14.5	0.2013	-14.5	0
-14.4	0.1867	-14.4	0
-14.3	0.1644	-14.3	0
-14.2	0.1527	-14.2	0
-14.1	0.1517	-14.1	0
-14	0.1569	-14	0
-13.9	0.1628	-13.9	0
-13.8	0.1757	-13.8	0
-13.7	0.1742	-13.7	0
-13.6	0.1742	-13.6	0
-13.5	0.1645	-13.5	0
-13.4	0.176	-13.4	0
-13.3	0.1792	-13.3	0
-13.2	0.1815	-13.2	0
-13.1	0.178	-13.1	0
-13	0.1797	-13	0
-12.9	0.1696	-12.9	0
-12.8	0.1787	-12.8	0
-12.7	0.1791	-12.7	0
-12.6	0.1749	-12.6	0
-12.5	0.1694	-12.5	0
-12.4	0.1694	-12.4	0
-12.3	0.1686	-12.3	0
-12.2	0.1691	-12.2	0
-12.1	0.1672	-12.1	0
-12	0.1667	-12	0
-11.9	0.1647	-11.9	0
-11.8	0.1677	-11.8	0
-11.7	0.1664	-11.7	0
-11.6	0.1677	-11.6	0
-11.5	0.1649	-11.5	0
-11.4	0.1558	-11.4	0
-11.3	0.1469	-11.3	0
-11.2	0.1422	-11.2	0
-11.1	0.14	-11.1	0
-11	0.1356	-11	0
-10.9	0.1363	-10.9	0
-10.8	0.1333	-10.8	0
-10.7	0.1315	-10.7	0
-10.6	0.1219	-10.6	0
-10.5	0.1175	-10.5	0
-10.4	0.1084	-10.4	0
-10.3	0.102	-10.3	0
-10.2	0.0979	-10.2	0
-10.1	0.0986	-10.1	0
-10	0.0981	-10	0
-9.9	0.0915	-9.9	0
-9.8	0.0912	-9.8	0
-9.7	0.0858	-9.7	0
-9.6	0.0833	-9.6	0
-9.5	0.0808	-9.5	0
-9.4	0.0877999	-9.4	0
-9.3	0.0827999	-9.3	0
-9.2	0.0788	-9.2	0
-9.1	0.0748	-9.1	0
-9	0.075	-9	0
-8.9	0.0777999	-8.9	0
-8.8	0.0736998	-8.8	0
-8.7	0.0714	-8.7	0
-8.6	0.0829	-8.6	0
-8.5	0.0812	-8.5	0
-8.4	0.0749001	-8.4	0
-8.3	0.0749	-8.3	0
-8.2	0.0777	-8.2	0
-8.1	0.077	-8.1	0
-8	0.0753	-8	0
-7.9	0.0683998	-7.9	0
-7.8	0.0588999	-7.8	0
-7.7	0.0516	-7.7	0
-7.6	0.0461	-7.6	0
-7.5	0.0443	-7.5	0
-7.4	0.0399	-7.4	0
-7.3	0.0382	-7.3	0
-7.2	0.0359	-7.2	0
-7.1	0.0331999	-7.1	0
-7	0.0262	-7	0
-6.9	0.0208	-6.9	0
-6.8	0.0155	-6.8	0
-6.7	0.0127	-6.7	0
-6.6	0.00879995	-6.6	0
-6.5	0.0099	-6.5	0
-6.4	0.0075	-6.4	0
-6.3	0.0071	-6.3	0
-6.2	0.0125	-6.2	0
-6.1	0.0145999	-6.1	0
-6	0.0121	-6	0
-5.9	0.0044	-5.9	0
-5.8	0.0003	-5.8	0
-5.7	0	-5.7	0
-5.6	-0.00279991	-5.6	0
-5.5	0.0003	-5.5	0
-5.4	0.0009	-5.4	0
-5.3	-0.002	-5.3	0
-5.2	0.0027	-5.2	0
-5.1	0.0053001	-5.1	0
-5	0.0102	-5	0
-4.9	0.0074	-4.9	0
-4.8	0.0072	-4.8	0
-4.7	0.0041	-4.7	0
-4.6	-0.00350003	-4.6	0
-4.5	-0.0044	-4.5	0
-4.4	-0.0057	-4.4	0
-4.3	-0.0072	-4.3	0
-4.2	-0.0098	-4.2	0
-4.1	-0.0105002	-4.1	0
-4	-0.0156	-4	0
-3.9	-0.0208	-3.9	0
-3.8	-0.0213	-3.8	0
-3.7	-0.0236	-3.7	0
-3.6	-0.0258999	-3.6	0
-3.5	-0.0288	-3.5	0
-3.4	-0.0315	-3.4	0
-3.3	-0.0337	-3.3	0
-3.2	-0.0448	-3.2	0
-3.1	-0.0516998	-3.1	0
-3	-0.0573	-3	0
-2.9	-0.0531	-2.9	0
-2.8	-0.052	-2.8	0
-2.7	-0.0558	-2.7	0
-2.6	-0.0591	-2.6	0
-2.5	-0.0641	-2.5	0
-2.4	-0.0678	-2.4	0
-2.3	-0.0661	-2.3	0
-2.2	-0.0677	-2.2	0
-2.1	-0.0640999	-2.1	0
-2	-0.0668	-2	0
-1.9	-0.0592	-1.9	0
-1.8	-0.0746	-1.8	0
-1.7	-0.0712	-1.7	0
-1.6	-0.0718001	-1.6	0
-1.5	-0.0761	-1.5	0
-1.4	-0.0761	-1.4	0
-1.3	-0.0787	-1.3	0
-1.2	-0.0797018	-1.2	0
-1.1	-0.0858	-1.1	0
-1	-0.0952	-1	0
-0.900002	-0.114	-0.900002	0
-0.799999	-0.114	-0.799999	0
-0.700001		-0.700001	0
-0.599998		-0.599998	0
-0.5		-0.5	0
-0.400002		-0.400002	0
-0.299999		-0.299999	0
-0.200001		-0.200001	0
-0.0999985		-0.0999985	0
0		0	0
0.0999985		0.0999985	0
0.200001		0.200001	0.151019
0.299999		0.299999	0.301967
0.400002		0.400002	0.452857
0.5		0.5	0.603677
0.599998		0.599998	0.754433
0.700001		0.700001	0.90513
0.799999		0.799999	1.05576
0.900002		0.900002	1.20633
1		1	1.35683
1.1		1.1	1.50726
1.2		1.2	1.65764
1.3		1.3	1.80794
1.4		1.4	1.95819
1.5		1.5	2.10837
1.6		1.6	2.25848
1.7		1.7	2.40854
1.8	4.5338	1.8	2.55853
1.9	4.55211	1.9	2.70845
2	4.6995	2	2.85831
2.1	4.9344	2.1	3.00811
2.2	4.9844	2.2	3.15784
2.3	5.0614	2.3	3.30751
2.4	5.29191	2.4	3.45712
2.5	5.5093	2.5	3.60666
2.6	5.7522	2.6	3.75614
2.7	5.9521	2.7	3.90555
2.8	6.2292	2.8	4.0549
2.9	6.4785	2.9	4.20419
3	6.735	3	4.35341
3.1	6.9722	3.1	4.50257
3.2	7.2354	3.2	4.65167
3.3	7.5122	3.3	4.8007
3.4	7.7832	3.4	4.94967
3.5	8.0575	3.5	5.09858
3.6	8.2962	3.6	5.24742
3.7	8.5536	3.7	5.3962
3.8	8.8105	3.8	5.54491
3.9	9.0727	3.9	5.69357
4	9.3578	4	5.84215
4.1	9.6249	4.1	5.99068
4.2	9.9014	4.2	6.13914
4.3	10.1778	4.3	6.28754
4.4	10.4476	4.4	6.43588
4.5	10.7123	4.5	6.58415
4.6	10.9784	4.6	6.73235
4.7	11.2449	4.7	6.8805
4.8	11.5147	4.8	7.02858
4.9	11.7945	4.9	7.1766
5	12.0529	5	7.32456
5.1	12.3057	5.1	7.47245
5.2	12.5629	5.2	7.62028
5.3	12.8229	5.3	7.76805
5.4	13.0914	5.4	7.91576
5.5	13.3574	5.5	8.0634
5.6	13.6223	5.6	8.21097
5.7	13.8853	5.7	8.35849
5.8	14.1387	5.8	8.50594
5.9	14.4061	5.9	8.65333
6	14.6749	6	8.80066
6.1	14.9413	6.1	8.94792
6.2	15.2048	6.2	9.09513
6.3	15.4657	6.3	9.24226
6.4	15.7275	6.4	9.38934
6.5	15.9868	6.5	9.53635
6.6	16.2458	6.6	9.6833
6.7	16.4972	6.7	9.83019
6.8	16.7411	6.8	9.97701
6.9	16.9954	6.9	10.1238
7	17.2553	7	10.2705
7.1	17.518	7.1	10.4171
7.2	17.778	7.2	10.5637
7.3	18.0341	7.3	10.7102
7.4	18.282	7.4	10.8567
7.5	18.5332	7.5	11.003
7.6	18.7805	7.6	11.1494
7.7	19.0259	7.7	11.2956
7.8	19.2819	7.8	11.4418
7.9	19.5467	7.9	11.588
8	19.8039	8	11.734
8.1	20.0534	8.1	11.8801
8.2	20.3065	8.2	12.026
8.3	20.5603	8.3	12.1719
8.4	20.8138	8.4	12.3177
8.5	21.0678	8.5	12.4635
8.6	21.3197	8.6	12.6092
8.7	21.5665	8.7	12.7548
8.8	21.8126	8.8	12.9004
8.9	22.0683	8.9	13.0459
9	22.3187	9	13.1914
9.1	22.5708	9.1	13.3368
9.2	22.823	9.2	13.4821
9.3	23.0715	9.3	13.6274
9.4	23.3215	9.4	13.7726
9.5	23.5714	9.5	13.9177
9.6	23.8237	9.6	14.0628
9.7	24.0808	9.7	14.2078
9.8	24.3317	9.8	14.3528
9.9	24.5856	9.9	14.4977
10	24.8329	10	14.6425
10.1	25.0741	10.1	14.7873
10.2	25.3206	10.2	14.932
10.3	25.5742	10.3	15.0767
10.4	25.8138	10.4	15.2213
10.5	26.045	10.5	15.3658
10.6	26.2822	10.6	15.5102
10.7	26.5219	10.7	15.6547
10.8	26.7671	10.8	15.799
10.9	27.0189	10.9	15.9433
11	27.2746	11	16.0875
11.1	27.5227	11.1	16.2317
11.2	27.7736	11.2	16.3758
11.3	28.0177	11.3	16.5198
11.4	28.2536	11.4	16.6638
11.5	28.4925	11.5	16.8077
11.6	28.7396	11.6	16.9515
11.7	28.9934	11.7	17.0953
11.8	29.238	11.8	17.239
11.9	29.4759	11.9	17.3827
12	29.7014	12	17.5263
12.1	29.9286	12.1	17.6699
12.2	30.1619	12.2	17.8133
12.3	30.3998	12.3	17.9568
12.4	30.6429	12.4	18.1001
12.5	30.8911	12.5	18.2434
12.6	31.1408	12.6	18.3867
12.7	31.3846	12.7	18.5299
12.8	31.6193	12.8	18.673
12.9	31.86	12.9	18.816
13	32.1	13	18.959
13.1	32.3466	13.1	19.102
13.2	32.5911	13.2	19.2448
13.3	32.8261	13.3	19.3876
13.4	33.0577	13.4	19.5304
13.5	33.284	13.5	19.6731
13.6	33.509	13.6	19.8157
13.7	33.7395	13.7	19.9583
13.8	33.9709	13.8	20.1008
13.9	34.2061	13.9	20.2432
14	34.4408	14	20.3856
14.1	34.6767	14.1	20.5279
14.2	34.9127	14.2	20.6702
14.3	35.1387	14.3	20.8124
14.4	35.3706	14.4	20.9546
14.5	35.6069	14.5	21.0966
14.6	35.8452	14.6	21.2387
14.7	36.0726	14.7	21.3806
14.8	36.3012	14.8	21.5225
14.9	36.5385	14.9	21.6644
15	36.7697	15	21.8062
15.1	36.9945	15.1	21.9479
15.2	37.2222	15.2	22.0895
15.3	37.4477	15.3	22.2311
15.4	37.6803	15.4	22.3727
15.5	37.9129	15.5	22.5142
15.6	38.1443	15.6	22.6556
15.7	38.3809	15.7	22.7969
15.8	38.6079	15.8	22.9382
15.9	38.8413	15.9	23.0795
16	39.061	16	23.2207
16.1	39.2826	16.1	23.3618
16.2	39.5159	16.2	23.5028
16.3	39.7493	16.3	23.6438
16.4	39.982	16.4	23.7848
16.5	40.2113	16.5	23.9256
16.6	40.434	16.6	24.0665
16.7	40.6511	16.7	24.2072
16.8	40.8638	16.8	24.3479
16.9	41.0903	16.9	24.4886
17	41.3181	17	24.6291
17.1	41.5519	17.1	24.7696
17.2	41.7835	17.2	24.9101
17.3	42.0107	17.3	25.0505
17.4	42.2273	17.4	25.1908
17.5	42.4304	17.5	25.3311
17.6	42.6407	17.6	25.4713
17.7	42.8552	17.7	25.6115
17.8	43.0691	17.8	25.7516
17.9	43.2886	17.9	25.8916
18	43.5049	18	26.0316
18.1	43.7176	18.1	26.1715
18.2	43.9252	18.2	26.3114
18.3	44.1393	18.3	26.4512
18.4	44.3549	18.4	26.5909
18.5	44.5718	18.5	26.7306
18.6	44.7988	18.6	26.8702
18.7	45.0232	18.7	27.0098
18.8	45.2512	18.8	27.1493
18.9	45.4731	18.9	27.2887
19	45.6897	19	27.4281
19.1	45.9001	19.1	27.5675
19.2	46.109	19.2	27.7067
19.3	46.3271	19.3	27.8459
19.4	46.5492	19.4	27.9851
19.5	46.7585	19.5	28.1242
19.6	46.9646	19.6	28.2632
19.7	47.1724	19.7	28.4022
19.8	47.386	19.8	28.5411
19.9	47.6021	19.9	28.6799
20	47.8117	20	28.8187
20.1	48.0241	20.1	28.9574
20.2	48.2232	20.2	29.0961
20.3	48.4286	20.3	29.2347
20.4	48.6519	20.4	29.3733
20.5	48.8689	20.5	29.5118
20.6	49.0787	20.6	29.6502
20.7	49.2841	20.7	29.7886
20.8	49.4925	20.8	29.9269
20.9	49.7083	20.9	30.0652
21	49.9209	21	30.2034
21.1	50.1268	21.1	30.3415
21.2	50.3326	21.2	30.4796
21.3	50.542	21.3	30.6176
21.4	50.7557	21.4	30.7556
21.5	50.9727	21.5	30.8935
21.6	51.1749	21.6	31.0313
21.7	51.3799	21.7	31.1691
21.8	51.5922	21.8	31.3069
21.9	51.8165	21.9	31.4445
22	52.0425	22	31.5821
22.1	52.2588	22.1	31.7197
22.2	52.471	22.2	31.8572
22.3	52.6861	22.3	31.9946
22.4	52.9045	22.4	32.132
22.5	53.1166	22.5	32.2693
22.6	53.3264	22.6	32.4066
22.7	53.5379	22.7	32.5438
22.8	53.749	22.8	32.6809
22.9	53.9605	22.9	32.818
23	54.1658	23	32.955
23.1	54.3624	23.1	33.092
23.2	54.5561	23.2	33.2289
23.3	54.7555	23.3	33.3658
23.4	54.9585	23.4	33.5026
23.5	55.1604	23.5	33.6393
23.6	55.3614	23.6	33.776
23.7	55.5668	23.7	33.9126
23.8	55.7724	23.8	34.0492
23.9	55.9794	23.9	34.1857
24	56.1792	24	34.3221
24.1	56.3758	24.1	34.4585
24.2	56.5777	24.2	34.5948
24.3	56.7802	24.3	34.7311
24.4	56.9823	24.4	34.8673
24.5	57.1833	24.5	35.0035
24.6	57.3835	24.6	35.1395
24.7	57.5797	24.7	35.2756
24.8	57.785	24.8	35.4116
24.9	57.9867	24.9	35.5475
25	58.1825	25	35.6834
25.1	58.3918	25.1	35.8192
25.2	58.5992	25.2	35.9549
25.3	58.7999	25.3	36.0906
25.4	58.9999	25.4	36.2262
25.5	59.201	25.5	36.3618
25.6	59.4046	25.6	36.4973
25.7	59.6107	25.7	36.6328
25.8	59.8184	25.8	36.7682
25.9	60.028	25.9	36.9035
26	60.2389	26	37.0388
26.1	60.4422	26.1	37.174
26.2	60.6443	26.2	37.3092
26.3	60.8539	26.3	37.4443
26.4	61.0494	26.4	37.5794
26.5	61.2431	26.5	37.7144
26.6	61.4363	26.6	37.8493
26.7	61.6399	26.7	37.9842
26.8	61.8411	26.8	38.119
26.9	62.0309	26.9	38.2538
27	62.2274	27	38.3885
27.1	62.4252	27.1	38.5232
27.2	62.6129	27.2	38.6577
27.3	62.8065	27.3	38.7923
27.4	63.0034	27.4	38.9268
27.5	63.1957	27.5	39.0612
27.6	63.3846	27.6	39.1956
27.7	63.5722	27.7	39.3299
27.8	63.762	27.8	39.4641
27.9	63.9573	27.9	39.5983
28	64.1567	28	39.7324
28.1	64.3495	28.1	39.8665
28.2	64.5412	28.2	40.0005
28.3	64.7397	28.3	40.1345
28.4	64.9278	28.4	40.2684
28.5	65.1178	28.5	40.4023
28.6	65.3152	28.6	40.5361
28.7	65.5111	28.7	40.6698
28.8	65.6987	28.8	40.8035
28.9	65.8833	28.9	40.9371
29	66.0664	29	41.0707
29.1	66.2537	29.1	41.2042
29.2	66.4398	29.2	41.3376
29.3	66.6349	29.3	41.471
29.4	66.8325	29.4	41.6044
29.5	67.0244	29.5	41.7377
29.6	67.2256	29.6	41.8709
29.7	67.4289	29.7	42.0041
29.8	67.6261	29.8	42.1372
29.9	67.8215	29.9	42.2702
30	68.01	30	42.4032
30.1	68.1946	30.1	42.5362
30.2	68.3769	30.2	42.669
30.3	68.5678	30.3	42.8019
30.4	68.7651	30.4	42.9346
30.5	68.9642	30.5	43.0674
30.6	69.1528	30.6	43.2
30.7	69.3355	30.7	43.3326
30.8	69.5275	30.8	43.4652
30.9	69.7132	30.9	43.5977
31	69.8828	31	43.7301
31.1	70.0632	31.1	43.8625
31.2	70.2446	31.2	43.9948
31.3	70.4316	31.3	44.1271
31.4	70.6259	31.4	44.2593
31.5	70.8156	31.5	44.3914
31.6	70.9991	31.6	44.5235
31.7	71.1818	31.7	44.6555
31.8	71.3679	31.8	44.7875
31.9	71.5449	31.9	44.9194
32	71.7246	32	45.0513
32.1	71.9088	32.1	45.1831
32.2	72.0981	32.2	45.3149
32.3	72.2846	32.3	45.4466
32.4	72.4695	32.4	45.5782
32.5	72.6552	32.5	45.7098
32.6	72.8412	32.6	45.8413
32.7	73.0253	32.7	45.9728
32.8	73.2092	32.8	46.1043
32.9	73.3991	32.9	46.2356
33	73.5884	33	46.3669
33.1	73.7743	33.1	46.4982
33.2	73.9526	33.2	46.6294
33.3	74.1368	33.3	46.7605
33.4	74.3258	33.4	46.8916
33.5	74.5065	33.5	47.0226
33.6	74.6823	33.6	47.1536
33.7	74.8658	33.7	47.2845
33.8	75.0542	33.8	47.4154
33.9	75.2394	33.9	47.5462
34	75.4222	34	47.6769
34.1	75.6042	34.1	47.8076
34.2	75.7803	34.2	47.9383
34.3	75.9615	34.3	48.0688
34.4	76.1393	34.4	48.1994
34.5	76.3191	34.5	48.3298
34.6	76.4939	34.6	48.4603
34.7	76.6702	34.7	48.5906
34.8	76.844	34.8	48.7209
34.9	77.0224	34.9	48.8512
35	77.2092	35	48.9814
35.1	77.3966	35.1	49.1115
35.2	77.5844	35.2	49.2416
35.3	77.7582	35.3	49.3716
35.4	77.9319	35.4	49.5016
35.5	78.1077	35.5	49.6315
35.6	78.2838	35.6	49.7614
35.7	78.4642	35.7	49.8912
35.8	78.6381	35.8	50.0209
35.9	78.8145	35.9	50.1506
36	78.9918	36	50.2802
36.1	79.1683	36.1	50.4098
36.2	79.3465	36.2	50.5394
36.3	79.5242	36.3	50.6688
36.4	79.6995	36.4	50.7983
36.5	79.8748	36.5	50.9276
36.6	80.0492	36.6	51.0569
36.7	80.2288	36.7	51.1862
36.8	80.4067	36.8	51.3154
36.9	80.587	36.9	51.4445
37	80.7706	37	51.5736
37.1	80.9416	37.1	51.7026
37.2	81.1097	37.2	51.8316
37.3	81.2888	37.3	51.9605
37.4	81.4637	37.4	52.0894
37.5	81.6367	37.5	52.2182
37.6	81.8058	37.6	52.347
37.7	81.9747	37.7	52.4757
37.8	82.1477	37.8	52.6043
37.9	82.3202	37.9	52.7329
38	82.4934	38	52.8615
38.1	82.6657	38.1	52.9899
38.2	82.8403	38.2	53.1184
38.3	83.0146	38.3	53.2468
38.4	83.183	38.4	53.3751
38.5	83.3526	38.5	53.5033
38.6	83.5304	38.6	53.6315
38.7	83.7073	38.7	53.7597
38.8	83.8803	38.8	53.8878
38.9	84.0497	38.9	54.0159
39	84.2179	39	54.1438
39.1	84.3892	39.1	54.2718
39.2	84.5528	39.2	54.3997
39.3	84.7236	39.3	54.5275
39.4	84.8878	39.4	54.6553
39.5	85.0585	39.5	54.783
39.6	85.227	39.6	54.9107
39.7	85.3943	39.7	55.0383
39.8	85.5687	39.8	55.1658
39.9	85.7525	39.9	55.2933
40	85.928	40	55.4208
40.1	86.1034	40.1	55.5482
40.2	86.2704	40.2	55.6755
40.3	86.4403	40.3	55.8028
40.4	86.6148	40.4	55.93
40.5	86.7886	40.5	56.0572
40.6	86.9695	40.6	56.1843
40.7	87.1489	40.7	56.3114
40.8	87.3225	40.8	56.4384
40.9	87.4947	40.9	56.5654
41	87.6683	41	56.6923
41.1	87.8363	41.1	56.8191
41.2	88.0019	41.2	56.9459
41.3	88.1592	41.3	57.0727
41.4	88.3278	41.4	57.1993
41.5	88.4973	41.5	57.326
41.6	88.6672	41.6	57.4526
41.7	88.8338	41.7	57.5791
41.8	89.0039	41.8	57.7056
41.9	89.1709	41.9	57.832
42	89.3384	42	57.9583
42.1	89.5095	42.1	58.0847
42.2	89.6811	42.2	58.2109
42.3	89.8528	42.3	58.3371
42.4	90.0195	42.4	58.4633
42.5	90.1807	42.5	58.5894
42.6	90.3413	42.6	58.7154
42.7	90.5063	42.7	58.8414
42.8	90.6724	42.8	58.9673
42.9	90.8362	42.9	59.0932
43	91.0005	43	59.219
43.1	91.1716	43.1	59.3448
43.2	91.3386	43.2	59.4705
43.3	91.5044	43.3	59.5962
43.4	91.674	43.4	59.7218
43.5	91.8394	43.5	59.8474
43.6	92.0025	43.6	59.9729
43.7	92.1633	43.7	60.0983
43.8	92.3212	43.8	60.2237
43.9	92.4829	43.9	60.3491
44	92.6519	44	60.4744
44.1	92.818	44.1	60.5996
44.2	92.9834	44.2	60.7248
44.3	93.1425	44.3	60.8499
44.4	93.3069	44.4	60.975
44.5	93.472	44.5	61.1
44.6	93.6299	44.6	61.225
44.7	93.7882	44.7	61.3499
44.8	93.952	44.8	61.4748
44.9	94.1164	44.9	61.5996
45	94.283	45	61.7244
45.1	94.4459	45.1	61.8491
45.2	94.6071	45.2	61.9737
45.3	94.7693	45.3	62.0983
45.4	94.9276	45.4	62.2229
45.5	95.088	45.5	62.3474
45.6	95.2472	45.6	62.4718
45.7	95.4053	45.7	62.5962
45.8	95.5661	45.8	62.7205
45.9	95.7237	45.9	62.8448
46	95.8816	46	62.969
46.1	96.0462	46.1	63.0932
46.2	96.2155	46.2	63.2173
46.3	96.3736	46.3	63.3414
46.4	96.5209	46.4	63.4654
46.5	96.6777	46.5	63.5894
46.6	96.8392	46.6	63.7133
46.7	97.0033	46.7	63.8372
46.8	97.1633	46.8	63.961
46.9	97.3201	46.9	64.0847
47	97.4771	47	64.2084
47.1	97.6323	47.1	64.3321
47.2	97.7989	47.2	64.4557
47.3	97.9633	47.3	64.5792
47.4	98.1219	47.4	64.7027
47.5	98.2763	47.5	64.8261
47.6	98.4337	47.6	64.9495
47.7	98.5886	47.7	65.0728
47.8	98.7414	47.8	65.1961
47.9	98.9003	47.9	65.3194
48	99.0597	48	65.4425
48.1	99.2196	48.1	65.5656
48.2	99.372	48.2	65.6887
48.3	99.5279	48.3	65.8117
48.4	99.691	48.4	65.9347
48.5	99.8591	48.5	66.0576
48.6	100.024	48.6	66.1805
48.7	100.18	48.7	66.3033
48.8	100.327	48.8	66.426
48.9	100.477	48.9	66.5487
49	100.632	49	66.6714
49.1	100.787	49.1	66.794
49.2	100.943	49.2	66.9165
49.3	101.108	49.3	67.039
49.4	101.27	49.4	67.1615
49.5	101.427	49.5	67.2838
49.6	101.576	49.6	67.4062
49.7	101.729	49.7	67.5285
49.8	101.883	49.8	67.6507
49.9	102.033	49.9	67.7729
50	102.18	50	67.895
50.1	102.322	50.1	68.0171
50.2	102.468	50.2	68.1391
50.3	102.623	50.3	68.2611
50.4	102.782	50.4	68.383
50.5	102.927	50.5	68.5049
50.6	103.077	50.6	68.6267
50.7	103.221	50.7	68.7485
50.8	103.376	50.8	68.8702
50.9	103.527	50.9	68.9918
51	103.676	51	69.1134
51.1	103.819	51.1	69.235
51.2	103.97	51.2	69.3565
51.3	104.127	51.3	69.478
51.4	104.284	51.4	69.5994
51.5	104.445	51.5	69.7207
51.6	104.602	51.6	69.842
51.7	104.761	51.7	69.9632
51.8	104.909	51.8	70.0844
51.9	105.051	51.9	70.2056
52	105.206	52	70.3267
52.1	105.369	52.1	70.4477
52.2	105.524	52.2	70.5687
52.3	105.679	52.3	70.6896
52.4	105.834	52.4	70.8105
52.5	105.979	52.5	70.9314
52.6	106.127	52.6	71.0521
52.7	106.277	52.7	71.1729
52.8	106.431	52.8	71.2936
52.9	106.58	52.9	71.4142
53	106.722	53	71.5348
53.1	106.863	53.1	71.6553
53.2	107.012	53.2	71.7758
53.3	107.163	53.3	71.8962
53.4	107.318	53.4	72.0165
53.5	107.474	53.5	72.1369
53.6	107.627	53.6	72.2571
53.7	107.766	53.7	72.3773
53.8	107.9	53.8	72.4975
53.9	108.037	53.9	72.6176
54	108.184	54	72.7377
54.1	108.334	54.1	72.8577
54.2	108.482	54.2	72.9777
54.3	108.63	54.3	73.0976
54.4	108.779	54.4	73.2174
54.5	108.927	54.5	73.3372
54.6	109.075	54.6	73.457
54.7	109.222	54.7	73.5767
54.8	109.374	54.8	73.6964
54.9	109.518	54.9	73.816
55	109.66	55	73.9355
55.1	109.806	55.1	74.055
55.2	109.956	55.2	74.1745
55.3	110.096	55.3	74.2939
55.4	110.241	55.4	74.4132
55.5	110.387	55.5	74.5325
55.6	110.529	55.6	74.6518
55.7	110.678	55.7	74.771
55.8	110.824	55.8	74.8901
55.9	110.966	55.9	75.0092
56	111.111	56	75.1282
56.1	111.257	56.1	75.2472
56.2	111.407	56.2	75.3662
56.3	111.558	56.3	75.4851
56.4	111.697	56.4	75.6039
56.5	111.84	56.5	75.7227
56.6	111.987	56.6	75.8414
56.7	112.131	56.7	75.9601
56.8	112.277	56.8	76.0788
56.9	112.427	56.9	76.1974
57	112.568	57	76.3159
57.1	112.704	57.1	76.4344
57.2	112.85	57.2	76.5528
57.3	113.003	57.3	76.6712
57.4	113.153	57.4	76.7895
57.5	113.294	57.5	76.9078
57.6	113.434	57.6	77.0261
57.7	113.571	57.7	77.1442
57.8	113.712	57.8	77.2624
57.9	113.852	57.9	77.3805
58	113.99	58	77.4985
58.1	114.131	58.1	77.6165
58.2	114.275	58.2	77.7344
58.3	114.421	58.3	77.8523
58.4	114.566	58.4	77.9701
58.5	114.709	58.5	78.0879
58.6	114.848	58.6	78.2056
58.7	114.982	58.7	78.3233
58.8	115.119	58.8	78.441
58.9	115.261	58.9	78.5585
59	115.4	59	78.6761
59.1	115.542	59.1	78.7935
59.2	115.678	59.2	78.911
59.3	115.813	59.3	79.0284
59.4	115.951	59.4	79.1457
59.5	116.088	59.5	79.263
59.6	116.227	59.6	79.3802
59.7	116.361	59.7	79.4974
59.8	116.498	59.8	79.6145
59.9	116.639	59.9	79.7316
60	116.777	60	79.8486
60.1	116.916	60.1	79.9656
60.2	117.051	60.2	80.0825
60.3	117.187	60.3	80.1994
60.4	117.322	60.4	80.3163
60.5	117.459	60.5	80.433
60.6	117.605	60.6	80.5498
60.7	117.746	60.7	80.6664
60.8	117.885	60.8	80.7831
60.9	118.02	60.9	80.8997
61	118.162	61	81.0162
61.1	118.299	61.1	81.1327
61.2	118.436	61.2	81.2491
61.3	118.574	61.3	81.3655
61.4	118.709	61.4	81.4818
61.5	118.843	61.5	81.5981
61.6	118.981	61.6	81.7144
61.7	119.118	61.7	81.8305
61.8	119.26	61.8	81.9467
61.9	119.392	61.9	82.0628
62	119.531	62	82.1788
62.1	119.671	62.1	82.2948
62.2	119.806	62.2	82.4107
62.3	119.942	62.3	82.5266
62.4	120.073	62.4	82.6425
62.5	120.211	62.5	82.7582
62.6	120.343	62.6	82.874
62.7	120.479	62.7	82.9897
62.8	120.613	62.8	83.1053
62.9	120.747	62.9	83.2209
63	120.884	63	83.3365
63.1	121.021	63.1	83.452
63.2	121.155	63.2	83.5674
63.3	121.287	63.3	83.6828
63.4	121.418	63.4	83.7981
63.5	121.551	63.5	83.9134
63.6	121.687	63.6	84.0287
63.7	121.825	63.7	84.1439
63.8	121.966	63.8	84.259
63.9	122.107	63.9	84.3741
64	122.246	64	84.4892
64.1	122.387	64.1	84.6042
64.2	122.521	64.2	84.7191
64.3	122.65	64.3	84.8341
64.4	122.78	64.4	84.9489
64.5	122.917	64.5	85.0637
64.6	123.055	64.6	85.1785
64.7	123.188	64.7	85.2932
64.8	123.322	64.8	85.4079
64.9	123.451	64.9	85.5225
65	123.58	65	85.637
65.1	123.718	65.1	85.7515
65.2	123.857	65.2	85.866
65.3	123.992	65.3	85.9804
65.4	124.117	65.4	86.0948
65.5	124.244	65.5	86.2091
65.6	124.37	65.6	86.3234
65.7	124.497	65.7	86.4376
65.8	124.63	65.8	86.5518
65.9	124.756	65.9	86.6659
66	124.878	66	86.78
66.1	124.999	66.1	86.894
66.2	125.125	66.2	87.008
66.3	125.256	66.3	87.1219
66.4	125.39	66.4	87.2358
66.5	125.529	66.5	87.3496
66.6	125.662	66.6	87.4634
66.7	125.792	66.7	87.5771
66.8	125.919	66.8	87.6908
66.9	126.045	66.9	87.8045
67	126.177	67	87.9181
67.1	126.306	67.1	88.0316
67.2	126.436	67.2	88.1451
67.3	126.562	67.3	88.2585
67.4	126.691	67.4	88.3719
67.5	126.822	67.5	88.4853
67.6	126.957	67.6	88.5986
67.7	127.097	67.7	88.7118
67.8	127.234	67.8	88.825
67.9	127.362	67.9	88.9382
68	127.493	68	89.0513
68.1	127.628	68.1	89.1644
68.2	127.765	68.2	89.2774
68.3	127.898	68.3	89.3903
68.4	128.027	68.4	89.5032
68.5	128.158	68.5	89.6161
68.6	128.289	68.6	89.7289
68.7	128.42	68.7	89.8417
68.8	128.554	68.8	89.9544
68.9	128.684	68.9	90.0671
69	128.816	69	90.1797
69.1	128.949	69.1	90.2923
69.2	129.087	69.2	90.4048
69.3	129.224	69.3	90.5173
69.4	129.355	69.4	90.6297
69.5	129.481	69.5	90.7421
69.6	129.609	69.6	90.8545
69.7	129.736	69.7	90.9668
69.8	129.86	69.8	91.079
69.9	129.989	69.9	91.1912
70	130.116	70	91.3033
70.1	130.247	70.1	91.4154
70.2	130.377	70.2	91.5275
70.3	130.512	70.3	91.6395
70.4	130.643	70.4	91.7515
70.5	130.767	70.5	91.8634
70.6	130.893	70.6	91.9752
70.7	131.019	70.7	92.087
70.8	131.146	70.8	92.1988
70.9	131.272	70.9	92.3105
71	131.406	71	92.4222
71.1	131.533	71.1	92.5338
71.2	131.66	71.2	92.6454
71.3	131.786	71.3	92.7569
71.4	131.911	71.4	92.8684
71.5	132.036	71.5	92.9798
71.6	132.163	71.6	93.0912
71.7	132.29	71.7	93.2025
71.8	132.419	71.8	93.3138
71.9	132.548	71.9	93.4251
72	132.68	72	93.5363
72.1	132.809	72.1	93.6474
72.2	132.94	72.2	93.7585
72.3	133.066	72.3	93.8696
72.4	133.193	72.4	93.9806
72.5	133.324	72.5	94.0915
72.6	133.445	72.6	94.2024
72.7	133.568	72.7	94.3133
72.8	133.692	72.8	94.4241
72.9	133.821	72.9	94.5349
73	133.951	73	94.6456
73.1	134.077	73.1	94.7563
73.2	134.21	73.2	94.8669
73.3	134.34	73.3	94.9775
73.4	134.471	73.4	95.088
73.5	134.597	73.5	95.1985
73.6	134.727	73.6	95.3089
73.7	134.854	73.7	95.4193
73.8	134.982	73.8	95.5297
73.9	135.11	73.9	95.64
74	135.238	74	95.7502
74.1	135.369	74.1	95.8604
74.2	135.495	74.2	95.9706
74.3	135.621	74.3	96.0807
74.4	135.747	74.4	96.1908
74.5	135.871	74.5	96.3008
74.6	135.989	74.6	96.4107
74.7	136.112	74.7	96.5207
74.8	136.242	74.8	96.6305
74.9	136.37	74.9	96.7404
75	136.495	75	96.8501
75.1	136.619	75.1	96.9599
75.2	136.747	75.2	97.0696
75.3	136.874	75.3	97.1792
75.4	136.991	75.4	97.2888
75.5	137.11	75.5	97.3984
75.6	137.235	75.6	97.5079
75.7	137.36	75.7	97.6173
75.8	137.485	75.8	97.7267
75.9	137.607	75.9	97.8361
76	137.727	76	97.9454
76.1	137.848	76.1	98.0547
76.2	137.969	76.2	98.1639
76.3	138.088	76.3	98.2731
76.4	138.206	76.4	98.3822
76.5	138.328	76.5	98.4913
76.6	138.451	76.6	98.6003
76.7	138.567	76.7	98.7093
76.8	138.685	76.8	98.8182
76.9	138.805	76.9	98.9271
77	138.928	77	99.036
77.1	139.048	77.1	99.1448
77.2	139.165	77.2	99.2535
77.3	139.283	77.3	99.3623
77.4	139.403	77.4	99.4709
77.5	139.519	77.5	99.5795
77.6	139.641	77.6	99.6881
77.7	139.759	77.7	99.7966
77.8	139.878	77.8	99.9051
77.9	139.996	77.9	100.014
78	140.115	78	100.122
78.1	140.238	78.1	100.23
78.2	140.352	78.2	100.339
78.3	140.469	78.3	100.447
78.4	140.585	78.4	100.555
78.5	140.703	78.5	100.663
78.6	140.817	78.6	100.771
78.7	140.937	78.7	100.879
78.8	141.052	78.8	100.987
78.9	141.163	78.9	101.095
79	141.278	79	101.203
79.1	141.395	79.1	101.311
79.2	141.515	79.2	101.419
79.3	141.634	79.3	101.527
79.4	141.753	79.4	101.634
79.5	141.87	79.5	101.742
79.6	141.99	79.6	101.85
79.7	142.107	79.7	101.957
79.8	142.225	79.8	102.065
79.9	142.341	79.9	102.173
80	142.457	80	102.28
80.1	142.573	80.1	102.387
80.2	142.691	80.2	102.495
80.3	142.81	80.3	102.602
80.4	142.924	80.4	102.709
80.5	143.039	80.5	102.817
80.6	143.158	80.6	102.924
80.7	143.28	80.7	103.031
80.8	143.399	80.8	103.138
80.9	143.52	80.9	103.245
81	143.64	81	103.352
81.1	143.759	81.1	103.459
81.2	143.874	81.2	103.566
81.3	143.99	81.3	103.673
81.4	144.103	81.4	103.78
81.5	144.221	81.5	103.886
81.6	144.339	81.6	103.993
81.7	144.455	81.7	104.1
81.8	144.57	81.8	104.207
81.9	144.682	81.9	104.313
82	144.795	82	104.42
82.1	144.915	82.1	104.526
82.2	145.031	82.2	104.633
82.3	145.14	82.3	104.739
82.4	145.257	82.4	104.845
82.5	145.378	82.5	104.952
82.6	145.49	82.6	105.058
82.7	145.605	82.7	105.164
82.8	145.724	82.8	105.271
82.9	145.842	82.9	105.377
83	145.952	83	105.483
83.1	146.061	83.1	105.589
83.2	146.173	83.2	105.695
83.3	146.294	83.3	105.801
83.4	146.408	83.4	105.907
83.5	146.522	83.5	106.013
83.6	146.638	83.6	106.118
83.7	146.752	83.7	106.224
83.8	146.868	83.8	106.33
83.9	146.982	83.9	106.436
84	147.093	84	106.541
84.1	147.212	84.1	106.647
84.2	147.327	84.2	106.752
84.3	147.44	84.3	106.858
84.4	147.553	84.4	106.963
84.5	147.67	84.5	107.069
84.6	147.784	84.6	107.174
84.7	147.899	84.7	107.28
84.8	148.008	84.8	107.385
84.9	148.121	84.9	107.49
85	148.234	85	107.595
85.1	148.345	85.1	107.7
85.2	148.454	85.2	107.806
85.3	148.567	85.3	107.911
85.4	148.679	85.4	108.016
85.5	148.791	85.5	108.121
85.6	148.903	85.6	108.226
85.7	149.021	85.7	108.33
85.8	149.132	85.8	108.435
85.9	149.24	85.9	108.54
86	149.36	86	108.645
86.1	149.478	86.1	108.75
86.2	149.586	86.2	108.854
86.3	149.697	86.3	108.959
86.4	149.806	86.4	109.063
86.5	149.919	86.5	109.168
86.6	150.031	86.6	109.272
86.7	150.139	86.7	109.377
86.8	150.247	86.8	109.481
86.9	150.358	86.9	109.586
87	150.469	87	109.69
87.1	150.577	87.1	109.794
87.2	150.684	87.2	109.898
87.3	150.795	87.3	110.003
87.4	150.908	87.4	110.107
87.5	151.021	87.5	110.211
87.6	151.134	87.6	110.315
87.7	151.244	87.7	110.419
87.8	151.354	87.8	110.523
87.9	151.465	87.9	110.627
88	151.578	88	110.731
88.1	151.693	88.1	110.834
88.2	151.809	88.2	110.938
88.3	151.921	88.3	111.042
88.4	152.033	88.4	111.146
88.5	152.137	88.5	111.249
88.6	152.234	88.6	111.353
88.7	152.34	88.7	111.456
88.8	152.445	88.8	111.56
88.9	152.551	88.9	111.663
89	152.658	89	111.767
89.1	152.768	89.1	111.87
89.2	152.877	89.2	111.973
89.3	152.989	89.3	112.077
89.4	153.099	89.4	112.18
89.5	153.206	89.5	112.283
89.6	153.311	89.6	112.386
89.7	153.418	89.7	112.489
89.8	153.525	89.8	112.592
89.9	153.63	89.9	112.695
90	153.739	90	112.798
90.1	153.842	90.1	112.901
90.2	153.943	90.2	113.004
90.3	154.046	90.3	113.107
90.4	154.153	90.4	113.21
90.5	154.263	90.5	113.313
90.6	154.365	90.6	113.415
90.7	154.474	90.7	113.518
90.8	154.581	90.8	113.621
90.9	154.694	90.9	113.723
91	154.811	91	113.826
91.1	154.919	91.1	113.928
91.2	155.024	91.2	114.031
91.3	155.133	91.3	114.133
91.4	155.235	91.4	114.236
91.5	155.342	91.5	114.338
91.6	155.447	91.6	114.44
91.7	155.55	91.7	114.542
91.8	155.657	91.8	114.645
91.9	155.767	91.9	114.747
92	155.872	92	114.849
92.1	155.979	92.1	114.951
92.2	156.088	92.2	115.053
92.3	156.194	92.3	115.155
92.4	156.306	92.4	115.257
92.5	156.415	92.5	115.359
92.6	156.52	92.6	115.461
92.7	156.628	92.7	115.562
92.8	156.732	92.8	115.664
92.9	156.838	92.9	115.766
93	156.946	93	115.868
93.1	157.052	93.1	115.969
93.2	157.158	93.2	116.071
93.3	157.265	93.3	116.172
93.4	157.375	93.4	116.274
93.5	157.487	93.5	116.375
93.6	157.599	93.6	116.477
93.7	157.712	93.7	116.578
93.8	157.82	93.8	116.679
93.9	157.923	93.9	116.781
94	158.021	94	116.882
94.1	158.125	94.1	116.983
94.2	158.228	94.2	117.084
94.3	158.328	94.3	117.185
94.4	158.436	94.4	117.286
94.5	158.537	94.5	117.387
94.6	158.642	94.6	117.488
94.7	158.749	94.7	117.589
94.8	158.858	94.8	117.69
94.9	158.967	94.9	117.791
95	159.075	95	117.892
95.1	159.179	95.1	117.993
95.2	159.28	95.2	118.093
95.3	159.386	95.3	118.194
95.4	159.489	95.4	118.295
95.5	159.596	95.5	118.395
95.6	159.697	95.6	118.496
95.7	159.799	95.7	118.596
95.8	159.897	95.8	118.697
95.9	160	95.9	118.797
96	160.104	96	118.898
96.1	160.209	96.1	118.998
96.2	160.316	96.2	119.098
96.3	160.416	96.3	119.199
96.4	160.521	96.4	119.299
96.5	160.627	96.5	119.399
96.6	160.727	96.6	119.499
96.7	160.83	96.7	119.599
96.8	160.936	96.8	119.699
96.9	161.044	96.9	119.799
97	161.147	97	119.899
97.1	161.251	97.1	119.999
97.2	161.351	97.2	120.099
97.3	161.449	97.3	120.199
97.4	161.548	97.4	120.299
97.5	161.65	97.5	120.398
97.6	161.747	97.6	120.498
97.7	161.846	97.7	120.598
97.8	161.949	97.8	120.697
97.9	162.05	97.9	120.797
98	162.149	98	120.896
98.1	162.258	98.1	120.996
98.2	162.363	98.2	121.095
98.3	162.466	98.3	121.195
98.4	162.569	98.4	121.294
98.5	162.677	98.5	121.393
98.6	162.778	98.6	121.493
98.7	162.877	98.7	121.592
98.8	162.981	98.8	121.691
98.9	163.085	98.9	121.79
99	163.192	99	121.889
99.1	163.29	99.1	121.988
99.2	163.391	99.2	122.087
99.3	163.494	99.3	122.186
99.4	163.6	99.4	122.285
99.5	163.697	99.5	122.384
99.6	163.794	99.6	122.483
99.7	163.892	99.7	122.582
99.8	163.986	99.8	122.681
99.9	164.096	99.9	122.779
100	164.196	100	122.878
100.1	164.298	100.1	122.977
100.2	164.398	100.2	123.075
100.3	164.502	100.3	123.174
100.4	164.608	100.4	123.272
100.5	164.71	100.5	123.371
100.6	164.818	100.6	123.469
100.7	164.914	100.7	123.568
100.8	165.008	100.8	123.666
100.9	165.103	100.9	123.764
101	165.2	101	123.863
101.1	165.298	101.1	123.961
101.2	165.402	101.2	124.059
101.3	165.5	101.3	124.157
101.4	165.6	101.4	124.255
101.5	165.705	101.5	124.353
101.6	165.805	101.6	124.451
101.7	165.906	101.7	124.549
101.8	166.011	101.8	124.647
101.9	166.109	101.9	124.745
102	166.205	102	124.843
102.1	166.305	102.1	124.941
102.2	166.409	102.2	125.038
102.3	166.51	102.3	125.136
102.4	166.611	102.4	125.234
102.5	166.713	102.5	125.331
102.6	166.814	102.6	125.429
102.7	166.917	102.7	125.527
102.8	167.014	102.8	125.624
102.9	167.112	102.9	125.722
103	167.211	103	125.819
103.1	167.306	103.1	125.916
103.2	167.403	103.2	126.014
103.3	167.499	103.3	126.111
103.4	167.595	103.4	126.208
103.5	167.694	103.5	126.306
103.6	167.79	103.6	126.403
103.7	167.889	103.7	126.5
103.8	167.987	103.8	126.597
103.9	168.082	103.9	126.694
104	168.177	104	126.791
104.1	168.273	104.1	126.888
104.2	168.368	104.2	126.985
104.3	168.46	104.3	127.082
104.4	168.552	104.4	127.179
104.5	168.652	104.5	127.275
104.6	168.752	104.6	127.372
104.7	168.853	104.7	127.469
104.8	168.949	104.8	127.566
104.9	169.047	104.9	127.662
105	169.142	105	127.759
105.1	169.235	105.1	127.855
105.2	169.338	105.2	127.952
105.3	169.436	105.3	128.048
105.4	169.535	105.4	128.145
105.5	169.631	105.5	128.241
105.6	169.725	105.6	128.338
105.7	169.818	105.7	128.434
105.8	169.912	105.8	128.53
105.9	170.003	105.9	128.626
106	170.1	106	128.723
106.1	170.197	106.1	128.819
106.2	170.296	106.2	128.915
106.3	170.39	106.3	129.011
106.4	170.486	106.4	129.107
106.5	170.575	106.5	129.203
106.6	170.673	106.6	129.299
106.7	170.763	106.7	129.395
106.8	170.855	106.8	129.491
106.9	170.951	106.9	129.586
107	171.044	107	129.682
107.1	171.139	107.1	129.778
107.2	171.237	107.2	129.874
107.3	171.33	107.3	129.969
107.4	171.42	107.4	130.065
107.5	171.507	107.5	130.161
107.6	171.591	107.6	130.256
107.7	171.681	107.7	130.352
107.8	171.775	107.8	130.447
107.9	171.864	107.9	130.542
108	171.952	108	130.638
108.1	172.043	108.1	130.733
108.2	172.133	108.2	130.828
108.3	172.223	108.3	130.924
108.4	172.311	108.4	131.019
108.5	172.402	108.5	131.114
108.6	172.496	108.6	131.209
108.7	172.585	108.7	131.304
108.8	172.676	108.8	131.399
108.9	172.777	108.9	131.494
109	172.867	109	131.589
109.1	172.959	109.1	131.684
109.2	173.057	109.2	131.779
109.3	173.15	109.3	131.874
109.4	173.24	109.4	131.969
109.5	173.333	109.5	132.064
109.6	173.425	109.6	132.158
109.7	173.523	109.7	132.253
109.8	173.616	109.8	132.348
109.9	173.71	109.9	132.442
110	173.799	110	132.537
110.1	173.891	110.1	132.631
110.2	173.985	110.2	132.726
110.3	174.079	110.3	132.82
110.4	174.176	110.4	132.915
110.5	174.277	110.5	133.009
110.6	174.369	110.6	133.103
110.7	174.455	110.7	133.198
110.8	174.543	110.8	133.292
110.9	174.637	110.9	133.386
111	174.727	111	133.48
111.1	174.82	111.1	133.574
111.2	174.913	111.2	133.668
111.3	175.007	111.3	133.762
111.4	175.098	111.4	133.856
111.5	175.19	111.5	133.95
111.6	175.282	111.6	134.044
111.7	175.377	111.7	134.138
111.8	175.473	111.8	134.232
111.9	175.564	111.9	134.326
112	175.656	112	134.42
112.1	175.745	112.1	134.513
112.2	175.834	112.2	134.607
112.3	175.923	112.3	134.701
112.4	176.012	112.4	134.794
112.5	176.104	112.5	134.888
112.6	176.206	112.6	134.981
112.7	176.297	112.7	135.075
112.8	176.387	112.8	135.168
112.9	176.482	112.9	135.262
113	176.578	113	135.355
113.1	176.672	113.1	135.448
113.2	176.762	113.2	135.542
113.3	176.85	113.3	135.635
113.4	176.94	113.4	135.728
113.5	177.034	113.5	135.821
113.6	177.125	113.6	135.914
113.7	177.216	113.7	136.007
113.8	177.309	113.8	136.101
113.9	177.397	113.9	136.194
114	177.487	114	136.287
114.1	177.577	114.1	136.379
114.2	177.667	114.2	136.472
114.3	177.755	114.3	136.565
114.4	177.84	114.4	136.658
114.5	177.933	114.5	136.751
114.6	178.024	114.6	136.843
114.7	178.114	114.7	136.936
114.8	178.203	114.8	137.029
114.9	178.289	114.9	137.121
115	178.374	115	137.214
115.1	178.462	115.1	137.307
115.2	178.55	115.2	137.399
115.3	178.635	115.3	137.491
115.4	178.722	115.4	137.584
115.5	178.804	115.5	137.676
115.6	178.895	115.6	137.769
115.7	178.981	115.7	137.861
115.8	179.068	115.8	137.953
115.9	179.152	115.9	138.045
116	179.233	116	138.138
116.1	179.32	116.1	138.23
116.2	179.409	116.2	138.322
116.3	179.504	116.3	138.414
116.4	179.597	116.4	138.506
116.5	179.685	116.5	138.598
116.6	179.771	116.6	138.69
116.7	179.861	116.7	138.782
116.8	179.951	116.8	138.874
116.9	180.042	116.9	138.965
117	180.131	117	139.057
117.1	180.223	117.1	139.149
117.2	180.312	117.2	139.241
117.3	180.399	117.3	139.332
117.4	180.486	117.4	139.424
117.5	180.572	117.5	139.515
117.6	180.659	117.6	139.607
117.7	180.749	117.7	139.699
117.8	180.839	117.8	139.79
117.9	180.928	117.9	139.881
118	181.021	118	139.973
118.1	181.119	118.1	140.064
118.2	181.219	118.2	140.155
118.3	181.307	118.3	140.247
118.4	181.388	118.4	140.338
118.5	181.468	118.5	140.429
118.6	181.559	118.6	140.52
118.7	181.651	118.7	140.611
118.8	181.739	118.8	140.703
118.9	181.824	118.9	140.794
119	181.905	119	140.885
119.1	181.827	119.1	140.976
119.2	181.824	119.2	141.066
119.3		119.3	141.157
119.4		119.4	141.248
119.5		119.5	141.339
119.6		119.6	141.43
119.7		119.7	141.521
119.8		119.8	141.611
119.9		119.9	141.702
120		120	141.793
120.1		120.1	141.793
120.2		120.2	141.761
120.3		120.3	141.729
120.4		120.4	141.697
120.5		120.5	141.665
120.6		120.6	141.634
120.7		120.7	141.602
120.8		120.8	141.57
120.9		120.9	141.538
121		121	141.507
121.1		121.1	141.475
121.2		121.2	141.443
121.3		121.3	141.412
121.4		121.4	141.38
121.5		121.5	141.348
121.6		121.6	141.316
121.7		121.7	141.285
121.8	180.359	121.8	141.253
121.9	180.45	121.9	141.221
122	180.633	122	141.19
122.1	180.653	122.1	141.158
122.2	180.69	122.2	141.126
122.3	180.69	122.3	141.095
122.4	180.69	122.4	141.063
122.5	180.69	122.5	141.032
122.6	180.686	122.6	141
122.7	180.682	122.7	140.968
122.8	180.631	122.8	140.937
122.9	180.603	122.9	140.905
123	180.587	123	140.874
123.1	180.527	123.1	140.842
123.2	180.486	123.2	140.81
123.3	180.438	123.3	140.779
123.4	180.393	123.4	140.747
123.5	180.328	123.5	140.716
123.6	180.298	123.6	140.684
123.7	180.261	123.7	140.653
123.8	180.208	123.8	140.621
123.9	180.152	123.9	140.59
124	180.116	124	140.558
124.1	180.044	124.1	140.527
124.2	179.993	124.2	140.495
124.3	179.925	124.3	140.464
124.4	179.863	124.4	140.432
124.5	179.813	124.5	140.401
124.6	179.758	124.6	140.369
124.7	179.701	124.7	140.338
124.8	179.637	124.8	140.306
124.9	179.587	124.9	140.275
125	179.543	125	140.243
125.1	179.485	125.1	140.212
125.2	179.422	125.2	140.18
125.3	179.365	125.3	140.149
125.4	179.299	125.4	140.118
125.5	179.239	125.5	140.086
125.6	179.175	125.6	140.055
125.7	179.116	125.7	140.023
125.8	179.058	125.8	139.992
125.9	178.998	125.9	139.961
126	178.938	126	139.929
126.1	178.877	126.1	139.898
126.2	178.825	126.2	139.867
126.3	178.772	126.3	139.835
126.4	178.714	126.4	139.804
126.5	178.654	126.5	139.772
126.6	178.597	126.6	139.741
126.7	178.541	126.7	139.71
126.8	178.485	126.8	139.679
126.9	178.423	126.9	139.647
127	178.363	127	139.616
127.1	178.304	127.1	139.585
127.2	178.246	127.2	139.553
127.3	178.188	127.3	139.522
127.4	178.131	127.4	139.491
127.5	178.071	127.5	139.459
127.6	178.013	127.6	139.428
127.7	177.956	127.7	139.397
127.8	177.898	127.8	139.366
127.9	177.829	127.9	139.334
128	177.77	128	139.303
128.1	177.717	128.1	139.272
128.2	177.659	128.2	139.241
128.3	177.602	128.3	139.21
128.4	177.546	128.4	139.178
128.5	177.49	128.5	139.147
128.6	177.428	128.6	139.116
128.7	177.369	128.7	139.085
128.8	177.308	128.8	139.054
128.9	177.254	128.9	139.022
129	177.203	129	138.991
129.1	177.142	129.1	138.96
129.2	177.089	129.2	138.929
129.3	177.031	129.3	138.898
129.4	176.978	129.4	138.867
129.5	176.923	129.5	138.836
129.6	176.862	129.6	138.804
129.7	176.794	129.7	138.773
129.8	176.762	129.8	138.742
129.9	176.706	129.9	138.711
130	176.611	130	138.68
130.1	176.562	130.1	138.649
130.2	176.587	130.2	138.618
130.3	176.53	130.3	138.587
130.4	176.511	130.4	138.556
130.5	176.305	130.5	138.525
130.6	176.306	130.6	138.494
130.7	176.353	130.7	138.463
130.8	176.439	130.8	138.431
130.9	176.667	130.9	138.4
131	176.687	131	138.369
131.1	176.749	131.1	138.338
131.2	176.455	131.2	138.307
131.3	175.977	131.3	138.276
131.4	175.722	131.4	138.245
131.5	175.69	131.5	138.214
131.6	175.725	131.6	138.183
131.7	175.684	131.7	138.152
131.8	175.643	131.8	138.121
131.9	175.596	131.9	138.09
132	175.516	132	138.06
132.1	175.462	132.1	138.029
132.2	175.407	132.2	137.998
132.3	175.347	132.3	137.967
132.4	175.324	132.4	137.936
132.5	175.275	132.5	137.905
132.6	175.298	132.6	137.874
132.7	175.167	132.7	137.843
132.8	175.134	132.8	137.812
132.9	175.107	132.9	137.781
133	175.099	133	137.75
133.1	175.109	133.1	137.719
133.2	175.116	133.2	137.689
133.3	175.14	133.3	137.658
133.4	175.129	133.4	137.627
133.5	175.091	133.5	137.596
133.6	175.034	133.6	137.565
133.7	174.9	133.7	137.534
133.8	174.531	133.8	137.504
133.9	174.242	133.9	137.473
134	173.934	134	137.442
134.1	173.848	134.1	137.411
134.2	173.56	134.2	137.38
134.3	173.333	134.3	137.349
134.4	173.175	134.4	137.319
134.5	173.115	134.5	137.288
134.6	173.18	134.6	137.257
134.7	173.26	134.7	137.226
134.8	173.445	134.8	137.196
134.9	173.579	134.9	137.165
135	173.648	135	137.134
135.1	173.658	135.1	137.103
135.2	173.645	135.2	137.073
135.3	173.608	135.3	137.042
135.4	173.626	135.4	137.011
135.5	173.597	135.5	136.98
135.6	173.539	135.6	136.95
135.7	173.488	135.7	136.919
135.8	173.445	135.8	136.888
135.9	173.375	135.9	136.858
136	173.313	136	136.827
136.1	173.25	136.1	136.796
136.2	173.172	136.2	136.766
136.3	173.112	136.3	136.735
136.4	173.059	136.4	136.704
136.5	173.004	136.5	136.674
136.6	172.959	136.6	136.643
136.7	172.93	136.7	136.612
136.8	172.889	136.8	136.582
136.9	172.834	136.9	136.551
137	172.79	137	136.521
137.1	172.728	137.1	136.49
137.2	172.692	137.2	136.459
137.3	172.643	137.3	136.429
137.4	172.599	137.4	136.398
137.5	172.545	137.5	136.368
137.6	172.509	137.6	136.337
137.7	172.454	137.7	136.306
137.8	172.402	137.8	136.276
137.9	172.356	137.9	136.245
138	172.304	138	136.215
138.1	172.263	138.1	136.184
138.2	172.215	138.2	136.154
138.3	172.164	138.3	136.123
138.4	172.112	138.4	136.093
138.5	172.058	138.5	136.062
138.6	172.003	138.6	136.032
138.7	171.949	138.7	136.001
138.8	171.888	138.8	135.971
138.9	171.829	138.9	135.94
139	171.778	139	135.91
139.1	171.724	139.1	135.879
139.2	171.668	139.2	135.849
139.3	171.614	139.3	135.818
139.4	171.56	139.4	135.788
139.5	171.506	139.5	135.757
139.6	171.455	139.6	135.727
139.7	171.4	139.7	135.697
139.8	171.348	139.8	135.666
139.9	171.295	139.9	135.636
140	171.241	140	135.605
140.1	171.189	140.1	135.575
140.2	171.135	140.2	135.545
140.3	171.084	140.3	135.514
140.4	171.032	140.4	135.484
140.5	170.983	140.5	135.453
140.6	170.932	140.6	135.423
140.7	170.879	140.7	135.393
140.8	170.828	140.8	135.362
140.9	170.774	140.9	135.332
141	170.719	141	135.302
141.1	170.666	141.1	135.271
141.2	170.618	141.2	135.241
141.3	170.567	141.3	135.211
141.4	170.515	141.4	135.18
141.5	170.46	141.5	135.15
141.6	170.411	141.6	135.12
141.7	170.365	141.7	135.09
141.8	170.314	141.8	135.059
141.9	170.263	141.9	135.029
142	170.212	142	134.999
142.1	170.163	142.1	134.968
142.2	170.109	142.2	134.938
142.3	170.056	142.3	134.908
142.4	170.004	142.4	134.878
142.5	169.948	142.5	134.847
142.6	169.898	142.6	134.817
142.7	169.851	142.7	134.787
142.8	169.798	142.8	134.757
142.9	169.743	142.9	134.727
143	169.696	143	134.696
143.1	169.642	143.1	134.666
143.2	169.587	143.2	134.636
143.3	169.53	143.3	134.606
143.4	169.48	143.4	134.576
143.5	169.422	143.5	134.545
143.6	169.369	143.6	134.515
143.7	169.316	143.7	134.485
143.8	169.263	143.8	134.455
143.9	169.21	143.9	134.425
144	169.157	144	134.395
144.1	169.107	144.1	134.365
144.2	169.055	144.2	134.334
144.3	169.001	144.3	134.304
144.4	168.951	144.4	134.274
144.5	168.898	144.5	134.244
144.6	168.846	144.6	134.214
144.7	168.791	144.7	134.184
144.8	168.74	144.8	134.154
144.9	168.692	144.9	134.124
145	168.64	145	134.094
145.1	168.593	145.1	134.064
145.2	168.54	145.2	134.034
145.3	168.488	145.3	134.004
145.4	168.44	145.4	133.974
145.5	168.395	145.5	133.944
145.6	168.343	145.6	133.913
145.7	168.293	145.7	133.883
145.8	168.242	145.8	133.853
145.9	168.195	145.9	133.823
146	168.151	146	133.793
146.1	168.1	146.1	133.763
146.2	168.053	146.2	133.733
146.3	168	146.3	133.703
146.4	167.945	146.4	133.674
146.5	167.902	146.5	133.644
146.6	167.852	146.6	133.614
146.7	167.803	146.7	133.584
146.8	167.755	146.8	133.554
146.9	167.703	146.9	133.524
147	167.655	147	133.494
147.1	167.613	147.1	133.464
147.2	167.58	147.2	133.434
147.3	167.532	147.3	133.404
147.4	167.487	147.4	133.374
147.5	167.435	147.5	133.344
147.6	167.388	147.6	133.314
147.7	167.335	147.7	133.284
147.8	167.275	147.8	133.255
147.9	167.217	147.9	133.225
148	167.159	148	133.195
148.1	167.101	148.1	133.165
148.2	167.042	148.2	133.135
148.3	166.984	148.3	133.105
148.4	166.931	148.4	133.075
148.5	166.873	148.5	133.046
148.6	166.823	148.6	133.016
148.7	166.773	148.7	132.986
148.8	166.725	148.8	132.956
148.9	166.677	148.9	132.926
149	166.63	149	132.897
149.1	166.59	149.1	132.867
149.2	166.555	149.2	132.837
149.3	166.519	149.3	132.807
149.4	166.488	149.4	132.777
149.5	166.461	149.5	132.748
149.6	166.425	149.6	132.718
149.7	166.38	149.7	132.688
149.8	166.331	149.8	132.658
149.9	166.284	149.9	132.629
150	166.236	150	132.599
150.1	166.171	150.1	132.569
150.2	166.106	150.2	132.54
150.3	166.029	150.3	132.51
150.4	165.958	150.4	132.48
150.5	165.885	150.5	132.45
150.6	165.813	150.6	132.421
150.7	165.767	150.7	132.391
150.8	165.734	150.8	132.361
150.9	165.702	150.9	132.332
151	165.659	151	132.302
151.1	165.618	151.1	132.272
151.2	165.582	151.2	132.243
151.3	165.553	151.3	132.213
151.4	165.509	151.4	132.183
151.5	165.458	151.5	132.154
151.6	165.393	151.6	132.124
151.7	165.319	151.7	132.095
151.8	165.256	151.8	132.065
151.9	165.194	151.9	132.035
152	165.144	152	132.006
152.1	165.097	152.1	131.976
152.2	165.056	152.2	131.947
152.3	165.021	152.3	131.917
152.4	164.984	152.4	131.887
152.5	164.947	152.5	131.858
152.6	164.904	152.6	131.828
152.7	164.864	152.7	131.799
152.8	164.813	152.8	131.769
152.9	164.759	152.9	131.74
153	164.705	153	131.71
153.1	164.667	153.1	131.681
153.2	164.617	153.2	131.651
153.3	164.579	153.3	131.622
153.4	164.548	153.4	131.592
153.5	164.533	153.5	131.563
153.6	164.506	153.6	131.533
153.7	164.466	153.7	131.504
153.8	164.421	153.8	131.474
153.9	164.364	153.9	131.445
154	164.296	154	131.415
154.1	164.229	154.1	131.386
154.2	164.161	154.2	131.356
154.3	164.105	154.3	131.327
154.4	164.058	154.4	131.297
154.5	163.992	154.5	131.268
154.6	163.943	154.6	131.238
154.7	163.898	154.7	131.209
154.8	163.861	154.8	131.18
154.9	163.818	154.9	131.15
155	163.779	155	131.121
155.1	163.741	155.1	131.091
155.2	163.701	155.2	131.062
155.3	163.655	155.3	131.033
155.4	163.605	155.4	131.003
155.5	163.543	155.5	130.974
155.6	163.489	155.6	130.945
155.7	163.419	155.7	130.915
155.8	163.36	155.8	130.886
155.9	163.307	155.9	130.857
156	163.253	156	130.827
156.1	163.206	156.1	130.798
156.2	163.161	156.2	130.769
156.3	163.125	156.3	130.739
156.4	163.096	156.4	130.71
156.5	163.058	156.5	130.681
156.6	163.018	156.6	130.651
156.7	162.972	156.7	130.622
156.8	162.933	156.8	130.593
156.9	162.894	156.9	130.563
157	162.854	157	130.534
157.1	162.809	157.1	130.505
157.2	162.755	157.2	130.476
157.3	162.703	157.3	130.446
157.4	162.648	157.4	130.417
157.5	162.595	157.5	130.388
157.6	162.544	157.6	130.359
157.7	162.5	157.7	130.329
157.8	162.455	157.8	130.3
157.9	162.412	157.9	130.271
158	162.361	158	130.242
158.1	162.312	158.1	130.213
158.2	162.262	158.2	130.183
158.3	162.211	158.3	130.154
158.4	162.163	158.4	130.125
158.5	162.111	158.5	130.096
158.6	162.06	158.6	130.067
158.7	162.008	158.7	130.038
158.8	161.955	158.8	130.008
158.9	161.899	158.9	129.979
159	161.842	159	129.95
159.1	161.792	159.1	129.921
159.2	161.744	159.2	129.892
159.3	161.699	159.3	129.863
159.4	161.656	159.4	129.834
159.5	161.622	159.5	129.805
159.6	161.587	159.6	129.776
159.7	161.564	159.7	129.746
159.8	161.525	159.8	129.717
159.9	161.487	159.9	129.688
160	161.439	160	129.659
160.1	161.39	160.1	129.63
160.2	161.339	160.2	129.601
160.3	161.293	160.3	129.572
160.4	161.243	160.4	129.543
[truncated: 10,876 more rows]
